# Supplementary material for: Long-term engrafting multilineage hematopoietic cells differentiated from human induced pluripotent stem cells
Source: Nat Biotechnol. 2024 Sep 2;43(8):1274–87. doi: 10.1038/s41587-024-02360-7 (PMC12339382; doi:10.1038/s41587-024-02360-7)
Supplement: Supplementary file 3 — Engraftment data from mice transplanted in cohort 1. Summary data are included on the second worksheet. [file 41587_2024_2360_MOESM3_ESM.xlsx]

## Sheet: COHORT #1 RM TOM engraftment
Supplementary Table 1. Engraftment data from mice transplanted in cohort #1 (RM TOM). Summary data is included on the second worksheet.
Culture conditions & number of mice	Tx Experiment	Differentiation Expt ID	Transplanted cell fraction (a)	Mouse ID	Gender	iPSC differentiation (day)	Recipients	Analysis (w)	BM HUMAN CELLS (%)	SPL HUMAN CELLS (%)	Engrafted Lineages	Additional comments
1CH 3B5A	Tx 28	E#299	SN	103	F	14	4	16.4286	2.83	0	M
17 mice		E#299	SN	102	F	14		16.4286	2.4725	0	M
		E#299	SN	101	F	14		7.28571	0.1995	0.02775	ML
		E#299	SN	104	F	14		16.2857	2.40975	0	M
	Tx 29	E#299	EB	112a	F	14	3	14	1.25375	0	M
		E#299	EB	114	F	14		14.2857	0.690909	0	M
		E#299	EB	113	F	14		14.4286	0.05125	0	M
	Tx 30	E#305	SN	127	?	15	3	14.2857	0.01025	0	M
		E#305	SN	129	M	15		10.2857	0.00675	0	M
		E#305	SN	128	?	15		15.2857	0.0015	0	M
	Tx 31	E#305	EB	143	M	15	1	13	0	0	NEG
	Tx 32	E#328	SN&EB	155	F	15	3	18.5714	0.05875	0	M
		E#328	SN&EB	156	F	15		19.1429	0.002	0.001	M	SPL CD19-
		E#328	SN&EB	157	F	15		19.2857	0.17925	0	M
	Tx 33	E#322	SN&EB	168	F	15	3	18.5714	0.00075	0	M
		E#322	SN&EB	169	F	15		19.2857	0.44325	0	M
		E#322	SN&EB	170	F	15		18.5714	0	0	NEG
1CH 3B5A ROL	Tx32	E#328	SN&EB	158	F	15	3	18.5714	1.7535	0	M
6 mice		E#328	SN&EB	159	F	15		19.1429	0.000512821	0	M
		E#328	SN&EB	160	F	15		19.2857	0.0515439	0	M
	Tx 33	E#322	SN&EB	171	F	15	3	18.5714	0	0	NEG
		E#322	SN&EB	172	F	15		19.2857	0	0	NEG
		E#322	SN&EB	173	F	15		19.2857	1.34575	0	M
1CH 3B5A RETA	Tx 28	E#299	SN	108	F	14	4	16.2857	17.4928	0.07725	ML
13 mice		E#299	SN	107	F	14		16.4286	2.6825	0	M
		E#299	SN	106	F	14		16.4286	0.2835	0	M
		E#299	SN	105	F	14		7.28571	0.19225	0.0025	ML
	Tx 29	E#299	EB	116	F	14	3	14	0.46325	0	M
		E#299	EB	118	F	14		14.2857	0.001	0	M
		E#299	EB	117	F	14		14.4286	0	0	NEG
	Tx 30	E#305	SN	131	F	15	4	14.2857	2.45925	0	M
		E#305	SN	132	F	15		15.2857	1.977	0.006	ML
		E#305	SN	130	F	15		10.2857	1.434	0.0212257	ML
		E#305	SN	140	M	15		10.2857	0	0	NEG
	Tx 31	E#305	EB	144	M	15	2	13	0	0	NEG
		E#305	EB	145	M	15		13.1429	0	0	NEG
2CH 3B5A	Tx 31	E#305	EB	146	M	15	1	13	0.01025	0.0114804	ML
4 mice
	Tx 37	E#346	SN	238	M	15	2	9	0	0	NEG
		E#346	SN	239	M	15		9	0	0	NEG
		E#346	EB	241	M	15	1	9	0.0005	0	M
2CH 3B5A ROL	Tx 37	E#346	SN	230	M	15	2	9.14286	0	0	NEG
6 mice		E#346	SN	231	M	15		9.14286	0	0	NEG
		E#346	EB	240	M	15	1	9	0.003	0	M
		E#346	SN	233	M	15	2	11.1429	0.00725	0	M
		E#346	SN	228	F	15		11.1429	0.02225	0	M
		E#346	EB	243	M	15	1	11.1429	0	0	NEG
2CH 3B5A RETA	Tx 31	E#305	EB	147	M	15	1	13	3.3945	0.00610465	MLE
4 mice
	Tx 31	E#305	EB	149	M	15	1	13.1429	0.9025	0.08625	MLE
	Tx 37	E#346	SN	232	M	15	1	9.14286	0	0	NEG
		E#346	EB	242	M	16	1	11.1429	0.0005	0	M
4CH 3B5A	Tx 31	E#305	EB	150	F	15	2	13	0.743	0.04875	ML
11 mice		E#305	EB	142	M	15		13.1429	0.00225	0	M
	Tx 36	E#346	SN	211	F	15	3	12.8571	0.06875	0.0085	ML
		E#346	SN	212	F	15		14.2857	0.443437	0.004	ML
		E#346	SN	213	F	15		14.2857	0.08425	0	M
		E#346	EB	214	F	16	1	12.8571	0.00425	0	M
	Tx 39	E#362	SN	252	F	14	3	22.8571	0	0	NEG
		E#362	SN	253	F	14		22.8571	0.77025	0.0303599	ML
		E#362	SN	254	F	14		22.8571	0.17625	0.0147541	ML
	Tx 41	E#371	SN	282	F	13	2	17.8571	0.09075	0	M
		E#371	SN	283	F	13		17.8571	0.0122016	0	M
4CH 3B5A ROL	Tx 36	E#346	SN	219	F	15	2	13	0.4	0.0057	ML
6 mice		E#346	SN	220	F	15		13.8571	0.0291148	0.0081	ML
	Tx 36	E#346	EB	221	F	16	1	13	0.0111	0	M
	Tx 36	E#346	SN	224	F	15	2	13	0.109329	0.0038	ML
		E#346	SN	225	F	15		13.8571	0.0241645	0.00629371	ML
	Tx 36	E#346	EB	226	F	16	1	13.8571	0.1307	0.0015	ML
4CH 3B5A RETA	Tx 31	E#305	EB	152	F	15	1	13.1429	52.947	6.4303	MLE
12 mice
		E#305	EB	151	F	15	1	13.1429	46.675	2.5353	MLE
	Tx 36	E#346	SN	215	F	15	2	12.8571	0.200787	0.0085	ML
		E#346	SN	216	F	15		14.2857	0.30425	0.004	ML
		E#346	EB	217	F	16	1	12.8571	0	0	NEG
	Tx 39	E#362	SN	266	F	14	2	20.1429	0.02975	0.00212766	ML
		E#362	SN	267	F	14		20.1429	1.851	0	M
	Tx 41	E#371	SN	284	F	13	2	17.8571	1.2408	0.0591549	MLE
		E#371	SN	285	F	13		18	0.109296	0	M
		E#371	SN	291	F	13	3	17.7143	0	0	NEG
		E#371	SN	290	F	13		17.7143	0	0	NEG
		E#371	SN	289	F	13		17.7143	0.0117493	0	M
4CH 30A	Tx 28	E#299	SN	110	F	14	2	16.2857	0.7535	0	M
22 mice		E#299	SN	109	F			7.28571	0	0	NEG
	Tx 29	E#299	EB	121	F	14	3	14.4286	0.74175	0	M
		E#299	EB	120	F	14		14.2857	0	0	NEG
		E#299	EB	119	F	14		14	0	0	NEG
	Tx 30	E#305	SN	133	F	15	3	14.2857	2.738	0.001	ML
		E#305	SN	134	?	15		15.2857	0	0	NEG
		E#305	SN	135	?	15		15.2857	0	0	NEG
	Tx 31	E#305	EB	153	F	15	1	13	0.817	0.00225	ML
	Tx 32	E#328	SN&EB	161	F	15	2	18.5714	32.3	0.0685	MLE
		E#328	SN&EB	162	F	15		19.1429	2.594	0.0099	ML
	Tx 33	E#322	SN&EB	174	F	15	4	18.5714	1.5535	0	M
		E#322	SN&EB	175	F	15		18.5714	0.447	0	M
		E#322	SN&EB	176	F	15		19.2857	2.9585	0	M
		E#322	SN&EB	180	F	15		18.5714	2.0025	0	M
	Tx 38	E#346	SN	234	M	15	4	16.2857	0.157819	0.0714688	ML
		E#346	SN	235	M	15		18	0.427848	0.0545	ML
		E#346	SN	236	M	15		18	0.01325	0.0105834	ML	SPL CD19+
		E#346	SN	237	M	15		13.2857	0.524032	0.00940867	M	SPL CD19-
	Tx 39	E#362	SN	259	F	14	1	20.2857	0.889	0.002	M	SPL CD19-
	Tx 41	E#371	SN	287	M	13	2	17	0	0	NEG
		E#371	SN	288	M	13		17	0	0	NEG
4CH 30A ROL	Tx 32	E#328	SN&EB	163	F	15	3	19.1429	0.90775	0	M
12 mice		E#328	SN&EB	165	F	15		19.2857	2.92436	0	M
		E#328	SN&EB	166	F	15		18.5714	0.50225	0	M
	Tx 33	E#322	SN&EB	177	F	15	3	18.5714	1.149	0	M
		E#322	SN&EB	178	F	15		19.2857	0.96975	0	M
		E#322	SN&EB	179	F	15		19.2857	0.98225	0	M
	Tx 38	E#346	SN	244	F	15	5	18	83.34	45.1797	MLE	PB 40.8% human cells
		E#346	SN	247	F	15		16.2857	0.0861709	0.0120506	ML
		E#346	SN	245	F	15		18.1429	0.00075	0	M
	Tx 48	E#346	SN	363	F	15		2.28571	0.2887	0.0187	MLE
		E#346	SN	364	F	15		18	57.1289	12.4629	MLE	THYMUS 59.5% human cells; PB 11.1% human cells
	Tx 38	E#346	SN	251	M	15	1	16.2857	0.743587	0.00387304	ML
4CH 30A RETA	Tx 28	E#299	SN	112	F	14	2	16.2857	2.5355	0	M
21 mice		E#299	SN	111	F	14		7.28571	0.77575	0.00475	ML
	Tx 29	E#299	EB	123	F	14	3	14.2857	34.859	1.72725	MLE
		E#299	EB	124	F	14		14.4286	0.39175	0	M
		E#299	EB	122	F	14		14	0.00425	0	M
	Tx 30	E#305	SN	139	M	15	3	10.2857	0.00025	0	M
		E#305	SN	136	?	15		14.2857	0	0	NEG
		E#305	SN	138	?	15		15.2857	0	0	NEG
	Tx 31	E#305	EB	154	F	15	1	13	0.62975	0	M
		E#305	EB	141	M	15	1	13.1429	0	0	NEG
	Tx 38	E#346	SN	246	F	15	4	16.2857	80.92	27.35	MLE
		E#346	SN	248	F	15		18.1429	5.4969	0.9521	ML
	Tx 48	E#346	SN	365	F	15		16.2857	3.1717	0.0468	ML
		E#346	SN	366	F	15		18	61.446	11.6706	MLE	THYMUS 8.6% human cells; PB 15.2% human cells
	Tx 39	E#362	SN	260	F	14	3	20.2857	0	0	NEG
		E#362	SN	261	F	14		20.2857	0	0	NEG
		E#362	SN	255	M	14		22	0.0165	0	M
	Tx 41	E#371	SN	278	M	13	2	18	0.00835509	0	M
		E#371	SN	279	M	13		18	0	0	NEG
	Tx 41	E#371	SN	280	M	13	2	18	0.0670213	0.004	ML
		E#371	SN	281	M	13		17.7143	0.0322581	0.00444444	ML
		(a) SN, suspension blood cells; EB, CD34 enriched embryoid body cells; SN & EB, suspension blood cells and CD34 enriched embryoid body cells
		Abbreviations: RETA, retinyl acetate; ROL, retinol; NEG, not engrafted; M, myeloid; ML, Myelo-lymphoid (B); LM, lympho-myeloid; MLE, multilineage engraftment.

## Sheet: Cohort #1 Summary
	Cohort #1 RM TOM Summary data
	134 mice transplanted
	11 Tx experiments	28,29,20,31,32,33,36,37,39,41, 48
	7 Differentiation experiments	299, 305, 322,328, 346, 362, 371
	Outcome	Number of MICE	% mice
	Total mice	134	100
	BM engraftment	103	76.8657
	M	58	43.2836
	ML	30	22.3881
	LM	3	2.23881
	MLE	12	8.95522
	NEG	31	23.1343
	Differentiation	Number of mice	Number ENGRAFTED	NOT ENGRAFTED	% ENGRAFTED	Number MLE	% MLE of transplants
	MESODERM INDUCTION
	1CH 3B5A	36	28	8	77.7778	0	0
	2CH 3B5A	14	8	6	57.1429	2	14.2857
	4CH 3B5A	29	25	4	86.2069	3	10.3448
	4CH 30A	55	42	13	76.3636	7	12.7273
	TOTAL	134	103	31	76.8657	12	8.95522
	RETINOID TREATMENT
	No RETINOID	54	42	12	77.7778	1	1.85185
	RETINOL	30	25	5	83.3333	3	10
	RETA	50	36	14	72	8	16
	TOTAL	134	103	31	76.8657	12	8.95522
	SPECIFIC COMBINATIONS
	4CH 3B5A & 4CH 30A	84	67	17	79.7619	10	11.9048
	RETA or ROL	80	61	19	76.25	11	13.75
	RETA	50	36	14	72	8	16
	RETA & 4 CH	30	24	6	80	6	20
	RETA/ROL & 4 CH	51	42	9	82.3529	9	17.6471
