# Supplementary material for: Long-term engrafting multilineage hematopoietic cells differentiated from human induced pluripotent stem cells
Source: Nat Biotechnol. 2024 Sep 2;43(8):1274–87. doi: 10.1038/s41587-024-02360-7 (PMC12339382; doi:10.1038/s41587-024-02360-7)
Supplement: Supplementary file 4 — Time of analysis after transplantation of mice by experimental cohort. [file 41587_2024_2360_MOESM4_ESM.xlsx]

## Sheet: Tx Analysis age histo 
Supplementary Table 2. Time of analysis after transplantation of mice by experimental cohort. The time of analysis of MLE animals is indicated.
The number of mice analysed more than 12 and 16 weeks after transplantation is shown. MLE, multi lineage engrafted.
															Time of analysis
		Analysis (weeks)	<6	6-7	8-9	10-11	12-13	14-15	16-17	18-19	20-21	22-24	TOTAL		>12weeks	%	>16weeks	%
	COHORT#1 (RM TOM)	non MLE	0	4	7	8	20	23	24	27	5	4	134		114/134	85.0746	66/134	49.2537
		MLE	1				4	1	2	4
	COHORT#2 (RM TOM)	non MLE			1		2	21	34	15	4	9	103		102/103	99.0291	78/103	75.7282
		MLE						1	8	1	3	4
	COHORT #3 (PB1.1 BFP)	non MLE				2		18	42	16			79		77/79	97.4684	59/79	74.6835
		MLE								1
	COHORT #4 (RM TOM)	non MLE			0				1		21	10	62		61/62	98.3871	61/62	98.3871
		MLE			1				5	2	7	15
	COHORT #5 (PB1.1 BFP)	non MLE			1			0	2	1	7	4	23		22/23	95.6522	20/23	86.9565
		MLE						2			7	2
	COHORT #6 (PB5.1)	non MLE			1			1		5	4		15		14/15	93.3333	13/15	86.6667
		MLE								2	2
	COHORT #7 (PB10.5)	non MLE									5		8		8/8	100	8/8	100
		MLE									3
												TOTAL	424
