# Supplementary material for: Long-term engrafting multilineage hematopoietic cells differentiated from human induced pluripotent stem cells
Source: Nat Biotechnol. 2024 Sep 2;43(8):1274–87. doi: 10.1038/s41587-024-02360-7 (PMC12339382; doi:10.1038/s41587-024-02360-7)
Supplement: Supplementary file 5 — Correlation of level of human engraftment in BM of MLE animals, time of analysis and gender of recipient. [file 41587_2024_2360_MOESM5_ESM.xlsx]

## Sheet: TIME of MLE analysis
Supplementary Table 3. Correlation of level of human engraftment in BM of MLE animals, time of analysis and gender of recipient.
The number of MLE animals analysed more than 16 weeks after transplantation for each cohort is shown in the last column of the table. Male mice in blue, female in yellow highlighted cells.
		ANALYSIS (w)	<6	6-7	8-9	10-11	12-13	14-15	16-17	18-19	20-21	22-24	MLE >16 weeks
	COHORT#1	MLE	1				4	1	2	4			6/12
	RM TOM		0.4				3.39	34.859	80.91	83.33
							52.9		1.24	32.1
							46.68			57.6121
							0.9			61.446
	COHORT#2	MLE						1	8	1	3	4	16/17
	RM TOM							9.3	36.8441	91.3	21.2	50.2
									2.30437		19.9	51.2
									72.6		1.9	55.2
									86.4266			12.6
									57.7
									52.1438
									1.878
									26.6
	COHORT#3	MLE								1			1/1
	PB1.1 BFP									47
	COHORT#4	MLE			1				5	2	7	15	29/30
	RM TOM				6.8				44.5	99.2	4.7	67.2
									2.4	0.5	89.1	3.1
									99.7		99.4	53.4
									98.4		39.6	22.3
									0.5		46.4	68.9
											50.7	8.4
											35	92.3
												0.1
												54.1
												45.8
												79.2
												89.2
												96.2
												72.7
												96.5
	COHORT#5	MLE						2			7	2	9/11
	PB1.1 BFP							39.8			25.3	6.9
								48.8			34.6	58
											65.7
											49.1
											79.9
											49.3
											65.2
	COHORT#6	MLE								2	2		4/4
	PB5.1									95.5
										32.2
											54.7
											0.3
	COHORT#7	MLE									3		3/3
	PB10.5										77.9509
											9.66988
											8.6489
	TOTAL	MLE	1		1		4	4	15	10	22	21	68/78
	MEAN ENGRAFTMENT		0.4		6.8		25.9675	33.1898	44.2765	60.0188	42.1941	51.5952
	MALE				6.8		2.145	32.6333	12.3195		27.9345	34.8667
	FEMALE		0.4				49.79	34.859	55.8972	60.0188	62.7912	64.1417
