# Supplementary material for: Long-term engrafting multilineage hematopoietic cells differentiated from human induced pluripotent stem cells
Source: Nat Biotechnol. 2024 Sep 2;43(8):1274–87. doi: 10.1038/s41587-024-02360-7 (PMC12339382; doi:10.1038/s41587-024-02360-7)
Supplement: Supplementary file 6 — Cluster-specific gene expression in integrated sample data from scRNA seq analysis shown in Fig. 3c. [file 41587_2024_2360_MOESM6_ESM.xlsx]

## Sheet: Allmarkers
Supplementary Table 4. Cluster specific gene expression in integrated sample data from scRNA sequencing analysis shown in Fig. 3c.
	p_val	avg_log2FC	pct.1	pct.2	p_val_adj	cluster	gene
TPM1	0	2.31584	0.997	0.483	0	Strom1	TPM1
IGF2	0	1.96527	0.997	0.424	0	Strom1	IGF2
COL1A1	0	1.89734	0.989	0.387	0	Strom1	COL1A1
COL3A1	0	1.88765	0.998	0.446	0	Strom1	COL3A1
LUM	0	1.88199	0.926	0.284	0	Strom1	LUM
SFRP1	0	1.87385	0.871	0.198	0	Strom1	SFRP1
CALD1	0	1.85624	0.984	0.39	0	Strom1	CALD1
ID3	0	1.84975	0.924	0.275	0	Strom1	ID3
MDK	0	1.8145	0.997	0.618	0	Strom1	MDK
IGFBP3	0	1.80683	0.939	0.293	0	Strom1	IGFBP3
CSRP2	0	1.75059	0.923	0.304	0	Strom1	CSRP2
IGDCC3	0	1.73818	0.882	0.209	0	Strom1	IGDCC3
PTN	0	1.71164	0.815	0.151	0	Strom1	PTN
DLK1	0	1.65264	0.943	0.52	0	Strom1	DLK1
HES4	0	1.63667	0.893	0.289	0	Strom1	HES4
PEG10	0	1.61183	0.898	0.19	0	Strom1	PEG10
COL1A2	0	1.53487	0.974	0.38	0	Strom1	COL1A2
REN	0	1.52078	0.606	0.145	0	Strom1	REN
COL6A1	0	1.51798	0.939	0.252	0	Strom1	COL6A1
SPARC	0	1.49583	0.978	0.43	0	Strom1	SPARC
COL6A2	0	1.49486	0.973	0.344	0	Strom1	COL6A2
VCAN	0	1.43637	0.92	0.271	0	Strom1	VCAN
TMSB15A	0	1.42789	0.809	0.127	0	Strom1	TMSB15A
PCOLCE	0	1.4242	0.825	0.192	0	Strom1	PCOLCE
FBLN1	0	1.39788	0.961	0.406	0	Strom1	FBLN1
COL5A2	0	1.39455	0.932	0.245	0	Strom1	COL5A2
COL6A3	0	1.36064	0.904	0.214	0	Strom1	COL6A3
CTHRC1	0	1.35094	0.821	0.277	0	Strom1	CTHRC1
MEST	0	1.33733	0.918	0.49	0	Strom1	MEST
POSTN	0	1.32006	0.758	0.168	0	Strom1	POSTN
FN1	0	1.31346	0.916	0.287	0	Strom1	FN1
CDH11	0	1.31032	0.849	0.144	0	Strom1	CDH11
RHOBTB3	0	1.30932	0.891	0.45	0	Strom1	RHOBTB3
SDC2	0	1.30721	0.86	0.135	0	Strom1	SDC2
FRZB	0	1.30161	0.764	0.121	0	Strom1	FRZB
ID1	0	1.26749	0.817	0.351	0	Strom1	ID1
DCN	0	1.253	0.819	0.247	0	Strom1	DCN
BASP1	0	1.25231	0.957	0.474	0	Strom1	BASP1
CXCL12	0	1.2242	0.692	0.1	0	Strom1	CXCL12
KRT8	0	1.20323	0.799	0.364	0	Strom1	KRT8
HAND1	0	1.19781	0.702	0.126	0	Strom1	HAND1
LRRN3	0	1.19689	0.69	0.141	0	Strom1	LRRN3
APOE	0	1.18118	0.86	0.324	0	Strom1	APOE
SEPT11	0	1.16477	0.936	0.693	0	Strom1	SEPT11
TAGLN	0	1.15594	0.472	0.076	0	Strom1	TAGLN
ATP2B1	0	1.15126	0.895	0.477	0	Strom1	ATP2B1
PDGFRB	0	1.149	0.796	0.186	0	Strom1	PDGFRB
VIM	0	1.14774	0.999	0.892	0	Strom1	VIM
COL4A2	0	1.12964	0.899	0.295	0	Strom1	COL4A2
LAPTM4A	0	1.12092	0.969	0.638	0	Strom1	LAPTM4A
TSHZ2	0	1.11782	0.63	0.101	0	Strom1	TSHZ2
COL5A1	0	1.10286	0.83	0.234	0	Strom1	COL5A1
CXCL14	0	1.09873	0.366	0.05	0	Strom1	CXCL14
TGFBI	0	1.08469	0.597	0.101	0	Strom1	TGFBI
AKAP12	0	1.07491	0.726	0.172	0	Strom1	AKAP12
PPDPF	0	1.0583	0.971	0.804	0	Strom1	PPDPF
BGN	0	1.05034	0.703	0.137	0	Strom1	BGN
PTMS	0	1.04197	0.986	0.801	0	Strom1	PTMS
HES1	0	1.03965	0.715	0.206	0	Strom1	HES1
PITX2	0	1.03757	0.7	0.139	0	Strom1	PITX2
NNAT	0	1.03519	0.67	0.162	0	Strom1	NNAT
HAND2	0	1.03363	0.749	0.117	0	Strom1	HAND2
EDNRA	0	1.02687	0.624	0.078	0	Strom1	EDNRA
TMEM141	0	1.02536	0.902	0.594	0	Strom1	TMEM141
COL18A1	0	1.02311	0.801	0.231	0	Strom1	COL18A1
THY1	0	1.00666	0.788	0.252	0	Strom1	THY1
TPM11	0	2.84862	0.995	0.458	0	Strom2	TPM1
REN1	0	2.84611	0.704	0.117	0	Strom2	REN
SFRP11	0	2.77433	0.933	0.161	0	Strom2	SFRP1
DLK11	0	2.56837	0.939	0.5	0	Strom2	DLK1
IGF21	0	2.39802	0.995	0.397	0	Strom2	IGF2
COL3A11	0	2.25827	0.998	0.42	0	Strom2	COL3A1
COL1A11	0	2.2548	0.989	0.358	0	Strom2	COL1A1
ID31	0	2.17877	0.883	0.246	0	Strom2	ID3
CALD11	0	2.14677	0.983	0.361	0	Strom2	CALD1
MDK1	0	2.0994	0.995	0.6	0	Strom2	MDK
IGFBP31	0	2.08999	0.891	0.265	0	Strom2	IGFBP3
LUM1	0	2.05152	0.877	0.256	0	Strom2	LUM
COL6A21	0	1.95872	0.967	0.314	0	Strom2	COL6A2
VIM1	0	1.9489	1	0.886	0	Strom2	VIM
HES41	0	1.88373	0.893	0.26	0	Strom2	HES4
SPARC1	0	1.86086	0.976	0.404	0	Strom2	SPARC
COL1A21	0	1.8576	0.96	0.352	0	Strom2	COL1A2
VCAN1	0	1.83417	0.896	0.241	0	Strom2	VCAN
COL6A11	0	1.82436	0.92	0.22	0	Strom2	COL6A1
PDGFRB1	0	1.80647	0.847	0.153	0	Strom2	PDGFRB
SDC21	0	1.7766	0.869	0.1	0	Strom2	SDC2
IGDCC31	0	1.75072	0.832	0.18	0	Strom2	IGDCC3
PCOLCE1	0	1.71344	0.779	0.165	0	Strom2	PCOLCE
COL5A21	0	1.7002	0.914	0.213	0	Strom2	COL5A2
CDH111	0	1.68627	0.847	0.11	0	Strom2	CDH11
FN11	0	1.67889	0.87	0.26	0	Strom2	FN1
COL6A31	0	1.67505	0.892	0.182	0	Strom2	COL6A3
TAGLN1	0	1.67197	0.434	0.059	0	Strom2	TAGLN
CTHRC11	0	1.66791	0.773	0.254	0	Strom2	CTHRC1
PEG101	0	1.65451	0.775	0.163	0	Strom2	PEG10
BASP11	0	1.65211	0.956	0.45	0	Strom2	BASP1
BGN1	0	1.62019	0.751	0.107	0	Strom2	BGN
C11orf96	0	1.60411	0.549	0.061	0	Strom2	C11orf96
STMN2	0	1.54936	0.309	0.015	0	Strom2	STMN2
COL4A21	0	1.53844	0.893	0.266	0	Strom2	COL4A2
APOE1	0	1.53748	0.842	0.3	0	Strom2	APOE
THY11	0	1.51783	0.779	0.226	0	Strom2	THY1
ID11	0	1.49438	0.781	0.331	0	Strom2	ID1
MEST1	0	1.49179	0.851	0.474	0	Strom2	MEST
CXCL121	0	1.4874	0.64	0.074	0	Strom2	CXCL12
KCNQ1OT1	0	1.47134	0.877	0.533	0	Strom2	KCNQ1OT1
PTN1	0	1.47018	0.635	0.13	0	Strom2	PTN
LAPTM4A1	0	1.44769	0.96	0.622	0	Strom2	LAPTM4A
CSRP21	0	1.43242	0.767	0.284	0	Strom2	CSRP2
LRRN31	0	1.42927	0.689	0.114	0	Strom2	LRRN3
ZFP36L1	0	1.39034	0.927	0.47	0	Strom2	ZFP36L1
PLAT	0	1.38666	0.726	0.118	0	Strom2	PLAT
TSHZ21	0	1.38133	0.63	0.076	0	Strom2	TSHZ2
SEPT111	0	1.37425	0.911	0.682	0	Strom2	SEPT11
TUBA1A	0	1.3567	0.953	0.683	0	Strom2	TUBA1A
CDKN1C	0	1.35643	0.92	0.579	0	Strom2	CDKN1C
COL5A11	0	1.33559	0.82	0.206	0	Strom2	COL5A1
SOX11	0	1.33533	0.528	0.083	0	Strom2	SOX11
JAG1	0	1.33483	0.69	0.165	0	Strom2	JAG1
COL4A1	0	1.33014	0.869	0.266	0	Strom2	COL4A1
TIMP1	0	1.32698	0.954	0.789	0	Strom2	TIMP1
BAMBI	0	1.32654	0.719	0.212	0	Strom2	BAMBI
COL18A11	0	1.32632	0.768	0.205	0	Strom2	COL18A1
JUN	0	1.30263	0.542	0.184	0	Strom2	JUN
ATP2B11	0	1.28635	0.841	0.46	0	Strom2	ATP2B1
FBLN11	0	1.28106	0.889	0.384	0	Strom2	FBLN1
PCDH18	0	1.27119	0.614	0.072	0	Strom2	PCDH18
CAMK2N1	0	1.25634	0.55	0.061	0	Strom2	CAMK2N1
TBX2	0	1.25428	0.631	0.059	0	Strom2	TBX2
SVIL	0	1.25286	0.763	0.275	0	Strom2	SVIL
TGFBI1	0	1.25208	0.55	0.08	0	Strom2	TGFBI
SOX4	0	1.23205	0.905	0.601	0	Strom2	SOX4
EDNRA1	0	1.21373	0.581	0.054	0	Strom2	EDNRA
FRZB1	0	1.19292	0.647	0.097	0	Strom2	FRZB
AKAP121	0	1.18901	0.597	0.154	0	Strom2	AKAP12
KRT81	0	1.18854	0.719	0.348	0	Strom2	KRT8
MIR503HG	0	1.17407	0.684	0.246	0	Strom2	MIR503HG
MAGED2	0	1.17188	0.958	0.706	0	Strom2	MAGED2
RSPO3	0	1.16397	0.552	0.086	0	Strom2	RSPO3
KHDRBS3	0	1.15771	0.568	0.205	0	Strom2	KHDRBS3
PDGFRA	0	1.15595	0.653	0.098	0	Strom2	PDGFRA
SERPINH1	0	1.14455	0.926	0.487	0	Strom2	SERPINH1
TUBB2B	0	1.14375	0.541	0.106	0	Strom2	TUBB2B
DCN1	0	1.1389	0.735	0.224	0	Strom2	DCN
ITM2C	0	1.13569	0.91	0.578	0	Strom2	ITM2C
NR2F1	0	1.13471	0.307	0.024	0	Strom2	NR2F1
NR2F2	0	1.13069	0.666	0.099	0	Strom2	NR2F2
MAP1LC3A	0	1.12217	0.667	0.248	0	Strom2	MAP1LC3A
RHOBTB31	0	1.11854	0.796	0.434	0	Strom2	RHOBTB3
S100A10	0	1.11258	0.674	0.297	0	Strom2	S100A10
MXRA8	0	1.10707	0.66	0.077	0	Strom2	MXRA8
MAP1B	0	1.10554	0.841	0.481	0	Strom2	MAP1B
HAND21	0	1.10341	0.645	0.093	0	Strom2	HAND2
KRT18	0	1.09349	0.846	0.569	0	Strom2	KRT18
CTD-2339F6.1	0	1.09216	0.209	0.035	0	Strom2	CTD-2339F6.1
ITGA1	0	1.09149	0.61	0.09	0	Strom2	ITGA1
RND3	0	1.0895	0.459	0.053	0	Strom2	RND3
PTMS1	0	1.07779	0.976	0.792	0	Strom2	PTMS
ACTA2	0	1.07775	0.384	0.08	0	Strom2	ACTA2
C4orf48	0	1.07106	0.925	0.733	0	Strom2	C4orf48
IGFBP7	0	1.06498	0.454	0.274	0	Strom2	IGFBP7
TDO2	0	1.06092	0.411	0.044	0	Strom2	TDO2
IFITM3	0	1.05675	0.969	0.734	0	Strom2	IFITM3
SNAI2	0	1.05445	0.604	0.09	0	Strom2	SNAI2
CNN3	0	1.0535	0.817	0.389	0	Strom2	CNN3
RHOC	0	1.04942	0.897	0.545	0	Strom2	RHOC
CCDC68	0	1.03541	0.461	0.101	0	Strom2	CCDC68
RP11-14N7.2	0	1.03489	0.642	0.207	0	Strom2	RP11-14N7.2
GRIA4	0	1.03246	0.478	0.026	0	Strom2	GRIA4
TMEM1411	0	1.03178	0.83	0.584	0	Strom2	TMEM141
PPIC	0	1.03176	0.72	0.229	0	Strom2	PPIC
BTG1	0	1.03111	0.883	0.604	0	Strom2	BTG1
FKBP10	0	1.0307	0.8	0.349	0	Strom2	FKBP10
CRABP2	0	1.02964	0.354	0.044	0	Strom2	CRABP2
NTRK2	0	1.00257	0.511	0.11	0	Strom2	NTRK2
LUM2	0	2.87867	0.959	0.255	0	Strom3	LUM
COL1A12	0	2.85383	0.996	0.361	0	Strom3	COL1A1
COL3A12	0	2.83522	0.999	0.423	0	Strom3	COL3A1
DCN2	0	2.82496	0.962	0.214	0	Strom3	DCN
COL1A22	0	2.72211	0.994	0.354	0	Strom3	COL1A2
APOE2	0	2.51139	0.955	0.296	0	Strom3	APOE
MDK2	0	2.48889	0.997	0.602	0	Strom3	MDK
VCAN2	0	2.43643	0.924	0.243	0	Strom3	VCAN
IGFBP32	0	2.39694	0.929	0.266	0	Strom3	IGFBP3
HAND11	0	2.31768	0.826	0.095	0	Strom3	HAND1
COL6A22	0	2.29098	0.974	0.318	0	Strom3	COL6A2
TPM12	0	2.25898	0.983	0.462	0	Strom3	TPM1
DLK12	0	2.24663	0.949	0.501	0	Strom3	DLK1
SPARC2	0	2.21961	0.982	0.407	0	Strom3	SPARC
COL6A12	0	2.2195	0.955	0.222	0	Strom3	COL6A1
PEG102	0	2.20319	0.841	0.163	0	Strom3	PEG10
PCOLCE2	0	2.15545	0.839	0.165	0	Strom3	PCOLCE
NPY	0	2.12371	0.38	0.047	0	Strom3	NPY
PITX21	0	2.06837	0.853	0.107	0	Strom3	PITX2
PTN2	0	2.04258	0.759	0.125	0	Strom3	PTN
CTD-2339F6.11	0	2.00189	0.288	0.031	0	Strom3	CTD-2339F6.1
SFRP12	0	1.96477	0.743	0.176	0	Strom3	SFRP1
IGFBP5	0	1.92624	0.765	0.149	0	Strom3	IGFBP5
TNNI1	0	1.88135	0.583	0.059	0	Strom3	TNNI1
KCNQ1OT11	0	1.86911	0.896	0.534	0	Strom3	KCNQ1OT1
MGP	0	1.84308	0.45	0.056	0	Strom3	MGP
CXCL141	0	1.83246	0.323	0.039	0	Strom3	CXCL14
IGF22	0	1.83134	0.996	0.4	0	Strom3	IGF2
POSTN1	0	1.81464	0.754	0.143	0	Strom3	POSTN
CTHRC12	0	1.8002	0.767	0.257	0	Strom3	CTHRC1
MFAP4	0	1.79932	0.765	0.141	0	Strom3	MFAP4
CDKN1C1	0	1.79783	0.939	0.58	0	Strom3	CDKN1C
COL5A12	0	1.77932	0.853	0.207	0	Strom3	COL5A1
CSRP22	0	1.7625	0.836	0.283	0	Strom3	CSRP2
PLAT1	0	1.7507	0.788	0.118	0	Strom3	PLAT
RSPO31	0	1.7417	0.728	0.078	0	Strom3	RSPO3
FBLN12	0	1.73063	0.914	0.385	0	Strom3	FBLN1
COL5A22	0	1.71925	0.866	0.219	0	Strom3	COL5A2
COL6A32	0	1.69789	0.846	0.188	0	Strom3	COL6A3
CALD12	0	1.68055	0.942	0.367	0	Strom3	CALD1
FN12	0	1.67575	0.806	0.267	0	Strom3	FN1
FRZB2	0	1.64244	0.694	0.097	0	Strom3	FRZB
KRT19	0	1.64159	0.66	0.062	0	Strom3	KRT19
TMEM88	0	1.61967	0.642	0.109	0	Strom3	TMEM88
MEST2	0	1.57475	0.894	0.474	0	Strom3	MEST
NTRK21	0	1.56324	0.628	0.106	0	Strom3	NTRK2
BAMBI1	0	1.53958	0.769	0.212	0	Strom3	BAMBI
REN2	0	1.4798	0.543	0.129	0	Strom3	REN
KRT82	0	1.44423	0.746	0.349	0	Strom3	KRT8
BASP12	0	1.43039	0.916	0.455	0	Strom3	BASP1
HAND22	0	1.39472	0.681	0.094	0	Strom3	HAND2
SNAI21	0	1.39397	0.68	0.089	0	Strom3	SNAI2
PDGFRA1	0	1.39291	0.679	0.099	0	Strom3	PDGFRA
DES	0	1.39181	0.623	0.066	0	Strom3	DES
LAPTM4A2	0	1.38353	0.943	0.625	0	Strom3	LAPTM4A
LRRN32	0	1.36722	0.617	0.121	0	Strom3	LRRN3
SFRP2	0	1.35702	0.356	0.054	0	Strom3	SFRP2
ADAMTS1	0	1.35201	0.529	0.097	0	Strom3	ADAMTS1
SLIT2	0	1.34434	0.645	0.115	0	Strom3	SLIT2
PPIC1	0	1.34309	0.753	0.23	0	Strom3	PPIC
GADD45G	0	1.33559	0.391	0.078	0	Strom3	GADD45G
PITX1	0	1.33447	0.582	0.051	0	Strom3	PITX1
MIR503HG1	0	1.31758	0.676	0.248	0	Strom3	MIR503HG
LBH	0	1.30821	0.633	0.114	0	Strom3	LBH
SLIT3	0	1.30315	0.676	0.102	0	Strom3	SLIT3
ID12	0	1.28626	0.662	0.34	0	Strom3	ID1
ATP2B12	0	1.2772	0.823	0.463	0	Strom3	ATP2B1
COL4A22	0	1.2595	0.762	0.277	0	Strom3	COL4A2
S100A101	0	1.25804	0.746	0.295	0	Strom3	S100A10
PDGFRB2	0	1.25353	0.672	0.167	0	Strom3	PDGFRB
SERPINF1	0	1.24414	0.604	0.26	0	Strom3	SERPINF1
CDC42EP5	0	1.23961	0.698	0.143	0	Strom3	CDC42EP5
ZNF503	0	1.23804	0.624	0.159	0	Strom3	ZNF503
CDH112	0	1.2361	0.711	0.122	0	Strom3	CDH11
GPC3	0	1.23523	0.557	0.069	0	Strom3	GPC3
CIRBP	0	1.23119	0.955	0.794	0	Strom3	CIRBP
GATA6-AS1	0	1.22976	0.506	0.05	0	Strom3	GATA6-AS1
MAP1B1	0	1.21767	0.828	0.484	0	Strom3	MAP1B
EGR1	0	1.21329	0.422	0.104	0	Strom3	EGR1
VIM2	0	1.21304	0.997	0.887	0	Strom3	VIM
FKBP101	0	1.21068	0.796	0.351	0	Strom3	FKBP10
IFITM31	0	1.20982	0.973	0.735	0	Strom3	IFITM3
LMCD1	0	1.20879	0.561	0.1	0	Strom3	LMCD1
KISS1	0	1.20255	0.242	0.038	0	Strom3	KISS1
OLFML3	0	1.20176	0.663	0.115	0	Strom3	OLFML3
THY12	0	1.20157	0.633	0.237	0	Strom3	THY1
SVIL1	0	1.19828	0.707	0.281	0	Strom3	SVIL
MXRA81	0	1.19447	0.645	0.081	0	Strom3	MXRA8
AHNAK	0	1.17251	0.766	0.242	0	Strom3	AHNAK
HES11	0	1.16734	0.617	0.19	0	Strom3	HES1
ID2	0	1.16263	0.614	0.274	0	Strom3	ID2
S100A13	0	1.15875	0.789	0.395	0	Strom3	S100A13
PPDPF1	0	1.15632	0.951	0.798	0	Strom3	PPDPF
FAM110B	0	1.14796	0.56	0.079	0	Strom3	FAM110B
RBP1	0	1.14613	0.654	0.165	0	Strom3	RBP1
IGDCC32	0	1.13889	0.716	0.19	0	Strom3	IGDCC3
SDC22	0	1.13575	0.663	0.115	0	Strom3	SDC2
C12orf57	0	1.13544	0.893	0.548	0	Strom3	C12orf57
ID32	0	1.12758	0.721	0.259	0	Strom3	ID3
ITM2C1	0	1.12316	0.877	0.581	0	Strom3	ITM2C
TMEM98	0	1.1108	0.717	0.253	0	Strom3	TMEM98
ZFP36L11	0	1.10633	0.867	0.476	0	Strom3	ZFP36L1
COL21A1	0	1.09688	0.481	0.056	0	Strom3	COL21A1
NID2	0	1.09047	0.617	0.11	0	Strom3	NID2
SELM	0	1.08945	0.608	0.153	0	Strom3	SELM
PPP1R3C	0	1.07628	0.483	0.059	0	Strom3	PPP1R3C
CAMK2N11	0	1.06913	0.492	0.066	0	Strom3	CAMK2N1
HAS2	0	1.06568	0.553	0.069	0	Strom3	HAS2
KDELR1	0	1.06374	0.925	0.768	0	Strom3	KDELR1
COL4A11	0	1.06265	0.731	0.277	0	Strom3	COL4A1
DDR2	0	1.06033	0.565	0.086	0	Strom3	DDR2
C1QTNF3	0	1.05933	0.398	0.091	0	Strom3	C1QTNF3
MMP2	0	1.05168	0.67	0.168	0	Strom3	MMP2
ATP1B1	0	1.05138	0.559	0.229	0	Strom3	ATP1B1
TIMP11	0	1.04927	0.924	0.792	0	Strom3	TIMP1
CCDC80	0	1.04723	0.553	0.087	0	Strom3	CCDC80
CKAP4	0	1.04579	0.741	0.311	0	Strom3	CKAP4
MRC2	0	1.04404	0.626	0.151	0	Strom3	MRC2
IFI27L2	0	1.02905	0.714	0.306	0	Strom3	IFI27L2
ITGA8	0	1.00772	0.517	0.087	0	Strom3	ITGA8
COL3A13	0	2.97719	0.99	0.441	0	Strom4	COL3A1
COL1A23	0	2.7753	0.919	0.376	0	Strom4	COL1A2
COL1A13	0	2.64949	0.942	0.382	0	Strom4	COL1A1
VCAN3	0	2.49313	0.666	0.271	0	Strom4	VCAN
COL5A13	0	2.18381	0.542	0.235	0	Strom4	COL5A1
DCN3	0	2.1599	0.641	0.245	0	Strom4	DCN
COL6A13	0	2.1576	0.578	0.254	0	Strom4	COL6A1
LUM3	0	2.11282	0.703	0.283	0	Strom4	LUM
SPARC3	0	2.04098	0.769	0.43	0	Strom4	SPARC
COL6A23	0	2.03096	0.673	0.345	0	Strom4	COL6A2
FN13	0	2.03001	0.534	0.29	0	Strom4	FN1
COL6A33	0	1.99817	0.478	0.217	0	Strom4	COL6A3
POSTN2	0	1.9891	0.449	0.169	0	Strom4	POSTN
COL5A23	0	1.95179	0.495	0.248	0	Strom4	COL5A2
IGFBP33	0	1.89903	0.623	0.294	0	Strom4	IGFBP3
LRRN33	0	1.69107	0.359	0.143	0	Strom4	LRRN3
DLK13	0	1.62073	0.73	0.521	0	Strom4	DLK1
NTRK22	0	1.61651	0.317	0.129	0	Strom4	NTRK2
IGF23	0	1.55001	0.867	0.422	0	Strom4	IGF2
PCOLCE3	0	1.54004	0.382	0.196	0	Strom4	PCOLCE
SLIT31	0	1.47547	0.293	0.129	0	Strom4	SLIT3
IGFBP51	0	1.46667	0.367	0.178	0	Strom4	IGFBP5
APOE3	0	1.42245	0.483	0.328	0	Strom4	APOE
SFRP21	0	1.32622	0.204	0.067	0	Strom4	SFRP2
MDK3	0	1.09372	0.767	0.619	0	Strom4	MDK
PTN3	9.47029e-298	1.36706	0.309	0.155	2.64657e-293	Strom4	PTN
COL4A12	2.61192e-295	1.42095	0.442	0.298	7.29926e-291	Strom4	COL4A1
PDGFRA2	2.09699e-241	1.32138	0.253	0.127	5.86026e-237	Strom4	PDGFRA
CDH113	3.16372e-234	1.36115	0.278	0.15	8.84133e-230	Strom4	CDH11
SLIT21	5.1567e-230	1.33258	0.265	0.141	1.44109e-225	Strom4	SLIT2
SULF1	8.88794e-216	1.24376	0.208	0.097	2.48382e-211	Strom4	SULF1
REN3	1.32424e-202	1.42674	0.275	0.148	3.70071e-198	Strom4	REN
NID21	4.0949e-193	1.27726	0.245	0.134	1.14436e-188	Strom4	NID2
PITX22	1.93204e-192	1.11462	0.26	0.144	5.39929e-188	Strom4	PITX2
ADAMTS11	1.53986e-168	1.25877	0.219	0.117	4.30328e-164	Strom4	ADAMTS1
PLAT2	1.11562e-165	1.25233	0.257	0.151	3.1177e-161	Strom4	PLAT
PEG103	1.3957e-155	1.11665	0.304	0.196	3.90043e-151	Strom4	PEG10
SFRP13	8.66047e-128	1.16093	0.305	0.204	2.42026e-123	Strom4	SFRP1
MTRNR2L12	1.95339e-42	1.2013	0.513	0.752	5.45894e-38	Strom4	MTRNR2L12
KCNQ1OT12	2.33861e-20	1.40023	0.327	0.558	6.53548e-16	Strom4	KCNQ1OT1
MEST3	4.71437e-09	1.12241	0.378	0.498	0.000131748	Strom4	MEST
RAMP2	0	2.96281	0.961	0.229	0	Venous	RAMP2
NRP2	0	2.8843	0.93	0.162	0	Venous	NRP2
CLDN5	0	2.88157	0.963	0.174	0	Venous	CLDN5
KDR	0	2.56448	0.963	0.202	0	Venous	KDR
IGFBP4	0	2.56336	0.957	0.301	0	Venous	IGFBP4
PRCP	0	2.39796	0.932	0.353	0	Venous	PRCP
PLVAP	0	2.35217	0.9	0.202	0	Venous	PLVAP
APLNR	0	2.31136	0.759	0.015	0	Venous	APLNR
GNG11	0	2.26723	0.962	0.503	0	Venous	GNG11
NR2F21	0	2.22396	0.811	0.106	0	Venous	NR2F2
MARCKS	0	2.22232	0.987	0.738	0	Venous	MARCKS
IL32	0	2.14687	0.656	0.058	0	Venous	IL32
ICAM2	0	2.07229	0.912	0.337	0	Venous	ICAM2
DAB2	0	2.05315	0.802	0.355	0	Venous	DAB2
MARCKSL1	0	1.98256	0.963	0.64	0	Venous	MARCKSL1
VAMP5	0	1.95144	0.918	0.4	0	Venous	VAMP5
IGFBP52	0	1.93725	0.444	0.172	0	Venous	IGFBP5
TFPI	0	1.93468	0.953	0.444	0	Venous	TFPI
CCL2	0	1.9132	0.46	0.06	0	Venous	CCL2
RBP11	0	1.86105	0.743	0.169	0	Venous	RBP1
PLK2	0	1.85414	0.834	0.19	0	Venous	PLK2
LYVE1	0	1.83906	0.58	0.076	0	Venous	LYVE1
HPGD	0	1.7918	0.665	0.069	0	Venous	HPGD
KLF2	0	1.78619	0.689	0.154	0	Venous	KLF2
C8orf4	0	1.77454	0.592	0.022	0	Venous	C8orf4
ANXA2	0	1.76003	0.926	0.48	0	Venous	ANXA2
CD93	0	1.75763	0.837	0.185	0	Venous	CD93
HYAL2	0	1.75535	0.842	0.364	0	Venous	HYAL2
SOX41	0	1.72474	0.931	0.607	0	Venous	SOX4
CDH5	0	1.71231	0.869	0.168	0	Venous	CDH5
STAB2	0	1.69736	0.511	0.006	0	Venous	STAB2
RDX	0	1.65851	0.872	0.616	0	Venous	RDX
MADCAM1	0	1.65319	0.633	0.055	0	Venous	MADCAM1
SEMA6A	0	1.65165	0.694	0.075	0	Venous	SEMA6A
SEPP1	0	1.6037	0.708	0.275	0	Venous	SEPP1
KANK3	0	1.59799	0.692	0.038	0	Venous	KANK3
EGFL7	0	1.59623	0.954	0.769	0	Venous	EGFL7
CALCRL	0	1.59561	0.79	0.269	0	Venous	CALCRL
NT5E	0	1.57526	0.663	0.029	0	Venous	NT5E
HOMER3	0	1.57053	0.751	0.195	0	Venous	HOMER3
TCF4	0	1.55383	0.825	0.381	0	Venous	TCF4
COL4A23	0	1.5297	0.884	0.28	0	Venous	COL4A2
S100A16	0	1.52593	0.786	0.178	0	Venous	S100A16
RAPGEF5	0	1.52371	0.688	0.085	0	Venous	RAPGEF5
ID33	0	1.51035	0.792	0.263	0	Venous	ID3
TIMP3	0	1.50516	0.862	0.379	0	Venous	TIMP3
ARHGAP29	0	1.50447	0.744	0.124	0	Venous	ARHGAP29
MAFB	0	1.49729	0.576	0.09	0	Venous	MAFB
FN14	0	1.49429	0.867	0.273	0	Venous	FN1
TEK	0	1.48313	0.673	0.081	0	Venous	TEK
APP	0	1.46444	0.853	0.47	0	Venous	APP
PMP22	0	1.45761	0.713	0.232	0	Venous	PMP22
COL4A13	0	1.43782	0.875	0.278	0	Venous	COL4A1
PLXND1	0	1.43576	0.829	0.366	0	Venous	PLXND1
FLRT2	0	1.4278	0.643	0.089	0	Venous	FLRT2
A2M	0	1.42613	0.648	0.098	0	Venous	A2M
HSPG2	0	1.42399	0.726	0.189	0	Venous	HSPG2
TGFBR3	0	1.42167	0.679	0.122	0	Venous	TGFBR3
LIMCH1	0	1.40923	0.705	0.134	0	Venous	LIMCH1
LMO2	0	1.40362	0.826	0.541	0	Venous	LMO2
FSCN1	0	1.4012	0.881	0.576	0	Venous	FSCN1
HLA-E	0	1.36791	0.852	0.498	0	Venous	HLA-E
SDPR	0	1.35032	0.679	0.163	0	Venous	SDPR
HES12	0	1.3478	0.615	0.197	0	Venous	HES1
ESAM	0	1.33364	0.834	0.336	0	Venous	ESAM
FAM167B	0	1.33145	0.511	0.014	0	Venous	FAM167B
SPTBN1	0	1.32687	0.89	0.552	0	Venous	SPTBN1
LPL	0	1.32481	0.416	0.028	0	Venous	LPL
CCND1	0	1.32306	0.558	0.098	0	Venous	CCND1
IFITM32	0	1.2941	0.962	0.74	0	Venous	IFITM3
GIMAP4	0	1.27728	0.646	0.138	0	Venous	GIMAP4
GGT5	0	1.27436	0.604	0.139	0	Venous	GGT5
ADGRF5	0	1.27135	0.578	0.04	0	Venous	ADGRF5
EMCN	0	1.26815	0.538	0.061	0	Venous	EMCN
TM4SF18	0	1.26392	0.506	0.025	0	Venous	TM4SF18
PCAT19	0	1.26231	0.592	0.043	0	Venous	PCAT19
ITGB1	0	1.25324	0.921	0.762	0	Venous	ITGB1
MMRN2	0	1.24648	0.692	0.16	0	Venous	MMRN2
UTRN	0	1.24471	0.709	0.295	0	Venous	UTRN
LAPTM4A3	0	1.2409	0.896	0.632	0	Venous	LAPTM4A
MSMO1	0	1.23079	0.73	0.452	0	Venous	MSMO1
HMGCS1	0	1.22178	0.739	0.521	0	Venous	HMGCS1
ACVRL1	0	1.21748	0.652	0.119	0	Venous	ACVRL1
MAF	0	1.21633	0.677	0.219	0	Venous	MAF
VIM3	0	1.2137	0.996	0.889	0	Venous	VIM
TIE1	0	1.21222	0.751	0.29	0	Venous	TIE1
SQLE	0	1.20012	0.834	0.642	0	Venous	SQLE
KLF6	0	1.19627	0.801	0.454	0	Venous	KLF6
ARHGAP28	0	1.19442	0.601	0.096	0	Venous	ARHGAP28
2001-06-01	0	1.1833	0.622	0.188	0	Venous	JUN
CRIP2	0	1.18262	0.656	0.137	0	Venous	CRIP2
ECSCR.1	0	1.18139	0.705	0.185	0	Venous	ECSCR.1
ELK3	0	1.18055	0.717	0.326	0	Venous	ELK3
IGFBP2	0	1.178	0.955	0.784	0	Venous	IGFBP2
PCDH17	0	1.17363	0.514	0.068	0	Venous	PCDH17
RASIP1	0	1.17347	0.622	0.101	0	Venous	RASIP1
PLPP3	0	1.17324	0.573	0.092	0	Venous	PLPP3
LDB2	0	1.17172	0.672	0.165	0	Venous	LDB2
SPATS2L	0	1.16803	0.688	0.286	0	Venous	SPATS2L
BST2	0	1.16685	0.875	0.596	0	Venous	BST2
PECAM1	0	1.15074	0.806	0.358	0	Venous	PECAM1
SHANK3	0	1.14991	0.642	0.181	0	Venous	SHANK3
TJP1	0	1.14424	0.692	0.211	0	Venous	TJP1
SLC2A3	0	1.135	0.687	0.309	0	Venous	SLC2A3
HSPA1A	0	1.13492	0.4	0.158	0	Venous	HSPA1A
EFNB2	0	1.12956	0.711	0.231	0	Venous	EFNB2
SOX18	0	1.12438	0.637	0.242	0	Venous	SOX18
TGM2	0	1.12089	0.555	0.096	0	Venous	TGM2
ZNF521	0	1.11648	0.615	0.193	0	Venous	ZNF521
SDCBP	0	1.11606	0.799	0.553	0	Venous	SDCBP
THBD	0	1.11592	0.467	0.046	0	Venous	THBD
CAV1	0	1.1154	0.524	0.085	0	Venous	CAV1
ICAM1	0	1.10537	0.396	0.065	0	Venous	ICAM1
SHE	0	1.0997	0.553	0.062	0	Venous	SHE
PLA2G16	0	1.09728	0.519	0.043	0	Venous	PLA2G16
HAPLN1	0	1.0936	0.554	0.135	0	Venous	HAPLN1
FAM107B	0	1.09329	0.746	0.48	0	Venous	FAM107B
SCARB2	0	1.09118	0.654	0.222	0	Venous	SCARB2
ARL4C	0	1.08847	0.484	0.063	0	Venous	ARL4C
PRTG	0	1.08721	0.547	0.138	0	Venous	PRTG
SLC9A3R2	0	1.07908	0.626	0.272	0	Venous	SLC9A3R2
STC1	0	1.07274	0.394	0.057	0	Venous	STC1
SHC1	0	1.07233	0.724	0.383	0	Venous	SHC1
JAM3	0	1.06446	0.627	0.194	0	Venous	JAM3
MAGED21	0	1.06363	0.908	0.713	0	Venous	MAGED2
FAM89A	0	1.05672	0.689	0.351	0	Venous	FAM89A
CD34	0	1.04305	0.785	0.486	0	Venous	CD34
ZFP36L12	0	1.0426	0.81	0.485	0	Venous	ZFP36L1
SOX17	0	1.03347	0.45	0.072	0	Venous	SOX17
THSD7A	0	1.03065	0.483	0.054	0	Venous	THSD7A
DUSP1	0	1.02646	0.515	0.203	0	Venous	DUSP1
SERPINH11	0	1.02641	0.843	0.499	0	Venous	SERPINH1
KLF4	0	1.02367	0.458	0.064	0	Venous	KLF4
ADGRL4	0	1.02124	0.641	0.111	0	Venous	ADGRL4
TCN2	0	1.01345	0.466	0.048	0	Venous	TCN2
LPAR6	0	1.01284	0.624	0.234	0	Venous	LPAR6
S100A6	0	1.00894	0.853	0.661	0	Venous	S100A6
FLT1	0	1.00548	0.782	0.231	0	Venous	FLT1
KDR1	0	2.24735	0.838	0.199	0	Endo	KDR
GJA4	0	2.13753	0.706	0.177	0	Endo	GJA4
GJA5	0	2.1061	0.604	0.09	0	Endo	GJA5
PRND	0	2.03522	0.49	0.057	0	Endo	PRND
PTRF	0	2.01988	0.701	0.25	0	Endo	PTRF
TFPI1	0	1.99896	0.841	0.443	0	Endo	TFPI
CDH51	0	1.98875	0.69	0.168	0	Endo	CDH5
CLDN51	0	1.97676	0.78	0.173	0	Endo	CLDN5
PRSS23	0	1.96201	0.695	0.203	0	Endo	PRSS23
CGNL1	0	1.92468	0.505	0.095	0	Endo	CGNL1
RNASE1	0	1.9232	0.611	0.116	0	Endo	RNASE1
CD931	0	1.91576	0.651	0.186	0	Endo	CD93
FLT11	0	1.87934	0.688	0.228	0	Endo	FLT1
PECAM11	0	1.84955	0.698	0.358	0	Endo	PECAM1
PRKCDBP	0	1.83433	0.603	0.178	0	Endo	PRKCDBP
IGFBP41	0	1.82086	0.75	0.303	0	Endo	IGFBP4
ESAM1	0	1.81956	0.701	0.336	0	Endo	ESAM
VAMP51	0	1.81743	0.757	0.402	0	Endo	VAMP5
GNG111	0	1.80656	0.843	0.504	0	Endo	GNG11
SPTBN11	0	1.7097	0.766	0.554	0	Endo	SPTBN1
ADGRL41	0	1.66182	0.528	0.11	0	Endo	ADGRL4
PLVAP1	0	1.65644	0.594	0.209	0	Endo	PLVAP
MMP9	0	1.64666	0.256	0.124	0	Endo	MMP9
MARCKSL11	0	1.63845	0.868	0.641	0	Endo	MARCKSL1
S100A161	0	1.56911	0.573	0.181	0	Endo	S100A16
CLEC14A	0	1.5626	0.53	0.126	0	Endo	CLEC14A
IFITM33	0	1.55685	0.911	0.739	0	Endo	IFITM3
HSPG21	0	1.55656	0.496	0.194	0	Endo	HSPG2
CXCR4	0	1.54015	0.463	0.126	0	Endo	CXCR4
PLXND11	0	1.53424	0.614	0.371	0	Endo	PLXND1
WWTR1	0	1.53301	0.472	0.128	0	Endo	WWTR1
IGF24	0	1.51462	0.854	0.409	0	Endo	IGF2
TIE11	0	1.50924	0.562	0.294	0	Endo	TIE1
RAMP21	0	1.50642	0.66	0.235	0	Endo	RAMP2
EFCAB14	0	1.50383	0.535	0.308	0	Endo	EFCAB14
GIMAP41	0	1.49525	0.479	0.141	0	Endo	GIMAP4
COL4A14	0	1.48678	0.672	0.281	0	Endo	COL4A1
LYVE11	0	1.4773	0.385	0.079	0	Endo	LYVE1
MARCKS1	0	1.47337	0.914	0.738	0	Endo	MARCKS
NRP1	0	1.45625	0.547	0.26	0	Endo	NRP1
TM4SF1	0	1.44744	0.401	0.08	0	Endo	TM4SF1
EFNB21	0	1.42562	0.565	0.232	0	Endo	EFNB2
CRIM1	0	1.41701	0.439	0.125	0	Endo	CRIM1
GJA1	0	1.39656	0.431	0.143	0	Endo	GJA1
ITGA5	0	1.3908	0.492	0.255	0	Endo	ITGA5
ANXA21	0	1.38437	0.734	0.484	0	Endo	ANXA2
KCNK17	0	1.36908	0.498	0.261	0	Endo	KCNK17
BST21	0	1.3578	0.778	0.597	0	Endo	BST2
PLK21	0	1.35607	0.524	0.198	0	Endo	PLK2
MMRN21	0	1.34715	0.449	0.166	0	Endo	MMRN2
SERPINH12	0	1.3144	0.671	0.504	0	Endo	SERPINH1
RP11-277P12.20	0	1.31136	0.285	0.052	0	Endo	RP11-277P12.20
BAALC	0	1.29072	0.51	0.292	0	Endo	BAALC
PRCP1	0	1.26803	0.547	0.366	0	Endo	PRCP
THY13	0	1.25685	0.555	0.243	0	Endo	THY1
BCL6B	0	1.25514	0.367	0.104	0	Endo	BCL6B
ECSCR.11	0	1.25507	0.463	0.191	0	Endo	ECSCR.1
ICAM21	0	1.25097	0.554	0.348	0	Endo	ICAM2
NPR3	0	1.23286	0.407	0.284	0	Endo	NPR3
PXDN	0	1.22969	0.563	0.438	0	Endo	PXDN
TUBA1A1	0	1.22303	0.8	0.694	0	Endo	TUBA1A
SPARC4	0	1.21898	0.795	0.418	0	Endo	SPARC
EMP1	0	1.20271	0.322	0.065	0	Endo	EMP1
CAV11	0	1.19364	0.327	0.089	0	Endo	CAV1
CRIP21	0	1.18724	0.407	0.143	0	Endo	CRIP2
AFAP1L1	0	1.1831	0.376	0.116	0	Endo	AFAP1L1
MMP14	0	1.17104	0.361	0.168	0	Endo	MMP14
UNC5B	0	1.16267	0.413	0.182	0	Endo	UNC5B
ETS1	0	1.14429	0.388	0.188	0	Endo	ETS1
LAMC1	0	1.14026	0.419	0.277	0	Endo	LAMC1
ACSM3	0	1.13881	0.355	0.142	0	Endo	ACSM3
MCAM	0	1.13681	0.351	0.12	0	Endo	MCAM
TSPAN18	0	1.13526	0.396	0.169	0	Endo	TSPAN18
ADAMTS9	0	1.1277	0.39	0.148	0	Endo	ADAMTS9
SOX181	0	1.12578	0.413	0.248	0	Endo	SOX18
CXorf36	0	1.11556	0.324	0.068	0	Endo	CXorf36
SOX7	0	1.11113	0.334	0.096	0	Endo	SOX7
ADAM15	0	1.10862	0.402	0.278	0	Endo	ADAM15
MYO10	0	1.10798	0.339	0.104	0	Endo	MYO10
UTRN1	0	1.10072	0.419	0.304	0	Endo	UTRN
MMRN1	0	1.09739	0.401	0.233	0	Endo	MMRN1
FILIP1	0	1.09375	0.349	0.114	0	Endo	FILIP1
TIMP31	0	1.09047	0.52	0.39	0	Endo	TIMP3
AHNAK1	0	1.08708	0.439	0.261	0	Endo	AHNAK
LIFR	0	1.08575	0.35	0.126	0	Endo	LIFR
NES	0	1.08397	0.324	0.132	0	Endo	NES
ACVRL11	0	1.07525	0.354	0.127	0	Endo	ACVRL1
PROCR	0	1.06761	0.342	0.147	0	Endo	PROCR
KIF5B	0	1.05615	0.652	0.757	0	Endo	KIF5B
FSTL1	0	1.0537	0.399	0.21	0	Endo	FSTL1
COL4A24	0	1.05214	0.572	0.288	0	Endo	COL4A2
LDB21	0	1.05083	0.384	0.174	0	Endo	LDB2
CD276	0	1.05003	0.375	0.202	0	Endo	CD276
PLEC	0	1.0465	0.336	0.172	0	Endo	PLEC
C10orf10	0	1.04363	0.25	0.094	0	Endo	C10orf10
RASIP11	0	1.03652	0.337	0.109	0	Endo	RASIP1
ECE1	0	1.01735	0.355	0.177	0	Endo	ECE1
SERINC5	0	1.00657	0.325	0.159	0	Endo	SERINC5
JAM31	0	1.00586	0.356	0.202	0	Endo	JAM3
ARHGAP291	0	1.0041	0.36	0.136	0	Endo	ARHGAP29
MTRNR2L8	3.82924e-19	1.21291	0.467	0.618	1.07012e-14	Endo	MTRNR2L8
GJA51	0	2.69076	0.907	0.087	0	Art1	GJA5
GJA41	0	2.61189	0.967	0.176	0	Art1	GJA4
FLT12	0	2.54936	0.979	0.225	0	Art1	FLT1
CXCR41	0	2.52677	0.909	0.115	0	Art1	CXCR4
PRSS231	0	2.41707	0.975	0.201	0	Art1	PRSS23
KDR2	0	2.4062	0.993	0.203	0	Art1	KDR
CLEC14A1	0	2.38612	0.947	0.117	0	Art1	CLEC14A
CLDN52	0	2.33516	0.985	0.176	0	Art1	CLDN5
ARGLU1	0	2.3327	0.958	0.756	0	Art1	ARGLU1
RNASE11	0	2.30159	0.923	0.113	0	Art1	RNASE1
EFNB22	0	2.2949	0.97	0.223	0	Art1	EFNB2
MMP91	0	2.27379	0.463	0.119	0	Art1	MMP9
PTRF1	0	2.19848	0.958	0.248	0	Art1	PTRF
TFPI2	0	2.17437	0.994	0.444	0	Art1	TFPI
CDH52	0	2.15783	0.975	0.166	0	Art1	CDH5
CD932	0	2.12427	0.942	0.183	0	Art1	CD93
ADGRL42	0	2.11319	0.931	0.103	0	Art1	ADGRL4
GNG112	0	2.04754	0.992	0.504	0	Art1	GNG11
PECAM12	0	2.00284	0.966	0.354	0	Art1	PECAM1
ESAM2	0	1.9717	0.966	0.333	0	Art1	ESAM
PLK22	0	1.96809	0.925	0.189	0	Art1	PLK2
MARCKSL12	0	1.95315	0.996	0.64	0	Art1	MARCKSL1
KLF61	0	1.93524	0.96	0.449	0	Art1	KLF6
PRND1	0	1.93238	0.691	0.057	0	Art1	PRND
KCNK171	0	1.92665	0.841	0.253	0	Art1	KCNK17
CRIM11	0	1.90491	0.878	0.114	0	Art1	CRIM1
GIMAP42	0	1.90032	0.859	0.132	0	Art1	GIMAP4
MARCKS2	0	1.89446	0.998	0.738	0	Art1	MARCKS
NRP11	0	1.88653	0.939	0.25	0	Art1	NRP1
VAMP52	0	1.88032	0.975	0.4	0	Art1	VAMP5
PRKCDBP1	0	1.84257	0.871	0.175	0	Art1	PRKCDBP
EFCAB141	0	1.81201	0.895	0.299	0	Art1	EFCAB14
GJA11	0	1.79433	0.844	0.133	0	Art1	GJA1
S100A162	0	1.78087	0.918	0.175	0	Art1	S100A16
HEY1	0	1.77392	0.846	0.136	0	Art1	HEY1
HSPG22	0	1.7661	0.847	0.186	0	Art1	HSPG2
NUDT4	0	1.74823	0.904	0.449	0	Art1	NUDT4
UNC5B1	0	1.74781	0.853	0.17	0	Art1	UNC5B
IGFBP42	0	1.73156	0.963	0.303	0	Art1	IGFBP4
PLVAP2	0	1.72745	0.897	0.204	0	Art1	PLVAP
RAMP22	0	1.72357	0.945	0.232	0	Art1	RAMP2
SOX71	0	1.68861	0.775	0.084	0	Art1	SOX7
ACSM31	0	1.67741	0.75	0.132	0	Art1	ACSM3
ARHGAP292	0	1.67504	0.843	0.122	0	Art1	ARHGAP29
SERINC51	0	1.66655	0.797	0.145	0	Art1	SERINC5
WWTR11	0	1.65668	0.847	0.12	0	Art1	WWTR1
SPTBN12	0	1.6527	0.972	0.55	0	Art1	SPTBN1
C10orf101	0	1.62564	0.556	0.086	0	Art1	C10orf10
TIE12	0	1.61597	0.912	0.285	0	Art1	TIE1
SOX182	0	1.61117	0.823	0.236	0	Art1	SOX18
ANXA22	0	1.60213	0.972	0.48	0	Art1	ANXA2
FILIP11	0	1.60203	0.823	0.101	0	Art1	FILIP1
TM4SF11	0	1.59812	0.68	0.075	0	Art1	TM4SF1
EMP11	0	1.58501	0.71	0.056	0	Art1	EMP1
PLXND12	0	1.58108	0.919	0.365	0	Art1	PLXND1
ARRDC3	0	1.58102	0.862	0.299	0	Art1	ARRDC3
HES42	0	1.57713	0.921	0.274	0	Art1	HES4
HLA-E1	0	1.56989	0.942	0.496	0	Art1	HLA-E
DLL4	0	1.56187	0.771	0.057	0	Art1	DLL4
LDB22	0	1.5568	0.859	0.16	0	Art1	LDB2
C2CD4B	0	1.55284	0.631	0.041	0	Art1	C2CD4B
IFITM34	0	1.54004	0.997	0.739	0	Art1	IFITM3
MMRN22	0	1.53335	0.85	0.156	0	Art1	MMRN2
TJP11	0	1.51901	0.868	0.206	0	Art1	TJP1
DUSP11	0	1.51505	0.675	0.198	0	Art1	DUSP1
ITGA51	0	1.51479	0.867	0.245	0	Art1	ITGA5
FKBP1A	0	1.51121	0.988	0.842	0	Art1	FKBP1A
CRIP22	0	1.50599	0.83	0.132	0	Art1	CRIP2
LYVE12	0	1.49934	0.643	0.075	0	Art1	LYVE1
NPR31	0	1.48699	0.728	0.274	0	Art1	NPR3
MECOM	0	1.48615	0.805	0.186	0	Art1	MECOM
KLF21	0	1.4799	0.607	0.159	0	Art1	KLF2
SOX171	0	1.47755	0.702	0.065	0	Art1	SOX17
PLAGL1	0	1.46485	0.92	0.598	0	Art1	PLAGL1
ADAMTS91	0	1.46125	0.803	0.137	0	Art1	ADAMTS9
MCAM1	0	1.4534	0.743	0.109	0	Art1	MCAM
MAP4K4	0	1.44397	0.918	0.56	0	Art1	MAP4K4
SLC2A31	0	1.44173	0.833	0.305	0	Art1	SLC2A3
BAALC1	0	1.41783	0.865	0.283	0	Art1	BAALC
LAPTM4B	0	1.4136	0.984	0.731	0	Art1	LAPTM4B
COL4A15	0	1.39944	0.938	0.278	0	Art1	COL4A1
AFAP1L11	0	1.39149	0.782	0.106	0	Art1	AFAP1L1
TCF41	0	1.39108	0.865	0.381	0	Art1	TCF4
CGNL11	0	1.38102	0.747	0.093	0	Art1	CGNL1
ICAM22	0	1.37755	0.894	0.339	0	Art1	ICAM2
MYCT1	0	1.3774	0.783	0.117	0	Art1	MYCT1
APOLD1	0	1.37541	0.574	0.088	0	Art1	APOLD1
CAV12	0	1.37437	0.663	0.081	0	Art1	CAV1
BST22	0	1.37435	0.972	0.594	0	Art1	BST2
PXDN1	0	1.36812	0.902	0.428	0	Art1	PXDN
PHLDA1	0	1.35809	0.754	0.186	0	Art1	PHLDA1
ECSCR.12	0	1.34729	0.839	0.182	0	Art1	ECSCR.1
MMP141	0	1.33405	0.738	0.158	0	Art1	MMP14
TSPAN181	0	1.33366	0.806	0.158	0	Art1	TSPAN18
IGFBP21	0	1.32829	0.994	0.783	0	Art1	IGFBP2
S100A61	0	1.32773	0.894	0.66	0	Art1	S100A6
EFNA1	0	1.32364	0.716	0.088	0	Art1	EFNA1
TUBA1A2	0	1.32078	0.974	0.689	0	Art1	TUBA1A
STC11	0	1.31829	0.489	0.054	0	Art1	STC1
CALCRL1	0	1.31539	0.829	0.269	0	Art1	CALCRL
SHANK31	0	1.31356	0.783	0.177	0	Art1	SHANK3
PRCP2	0	1.30568	0.882	0.357	0	Art1	PRCP
RAPGEF51	0	1.30561	0.711	0.086	0	Art1	RAPGEF5
RHOC1	0	1.30281	0.934	0.552	0	Art1	RHOC
LIFR1	0	1.30261	0.756	0.116	0	Art1	LIFR
F2R	0	1.30068	0.892	0.453	0	Art1	F2R
RALA	0	1.29912	0.891	0.533	0	Art1	RALA
CARTPT	0	1.29456	0.242	0.022	0	Art1	CARTPT
MYO101	0	1.29189	0.72	0.094	0	Art1	MYO10
LIMS1	0	1.28583	0.961	0.662	0	Art1	LIMS1
VIM4	0	1.2722	1	0.889	0	Art1	VIM
MAST4	0	1.27183	0.769	0.204	0	Art1	MAST4
NOTCH1	0	1.26071	0.801	0.251	0	Art1	NOTCH1
LRIG3	0	1.25576	0.716	0.078	0	Art1	LRIG3
JUNB	0	1.25016	0.744	0.398	0	Art1	JUNB
SMTN	0	1.24834	0.764	0.183	0	Art1	SMTN
VEGFC	0	1.24593	0.696	0.052	0	Art1	VEGFC
FSCN11	0	1.241	0.932	0.575	0	Art1	FSCN1
RPS6KA2	0	1.2403	0.705	0.109	0	Art1	RPS6KA2
PROCR1	0	1.23541	0.712	0.137	0	Art1	PROCR
PKIG	0	1.21896	0.8	0.29	0	Art1	PKIG
RP11-277P12.201	0	1.21312	0.444	0.05	0	Art1	RP11-277P12.20
RALB	0	1.20702	0.835	0.366	0	Art1	RALB
BCL6B1	0	1.20451	0.709	0.096	0	Art1	BCL6B
EGFL71	0	1.19642	0.969	0.769	0	Art1	EGFL7
TIMP32	0	1.19445	0.803	0.382	0	Art1	TIMP3
SEC14L1	0	1.19346	0.784	0.372	0	Art1	SEC14L1
RASIP12	0	1.1933	0.737	0.098	0	Art1	RASIP1
CD99	0	1.19123	0.97	0.734	0	Art1	CD99
ACVRL12	0	1.18629	0.744	0.117	0	Art1	ACVRL1
WBP5	0	1.18628	0.913	0.525	0	Art1	WBP5
FCGRT	0	1.16332	0.945	0.58	0	Art1	FCGRT
SERPINH13	0	1.15645	0.929	0.497	0	Art1	SERPINH1
NPDC1	0	1.15597	0.772	0.218	0	Art1	NPDC1
NOTCH4	0	1.14473	0.637	0.057	0	Art1	NOTCH4
DOCK6	0	1.1434	0.688	0.098	0	Art1	DOCK6
LAMC11	0	1.14281	0.786	0.266	0	Art1	LAMC1
GBP4	0	1.13542	0.652	0.108	0	Art1	GBP4
LIMCH11	0	1.13428	0.732	0.135	0	Art1	LIMCH1
THY14	0	1.129	0.834	0.238	0	Art1	THY1
CSTB	0	1.12644	0.959	0.757	0	Art1	CSTB
F11R	0	1.1232	0.719	0.191	0	Art1	F11R
HYAL21	0	1.11959	0.83	0.366	0	Art1	HYAL2
AAK1	0	1.11905	0.783	0.329	0	Art1	AAK1
PREX2	0	1.11356	0.636	0.071	0	Art1	PREX2
ETS11	0	1.11326	0.739	0.178	0	Art1	ETS1
SETBP1	0	1.10776	0.653	0.091	0	Art1	SETBP1
TGFB1I1	0	1.10609	0.756	0.214	0	Art1	TGFB1I1
CXorf361	0	1.10451	0.655	0.06	0	Art1	CXorf36
TACC1	0	1.10398	0.816	0.43	0	Art1	TACC1
RHOJ	0	1.10271	0.662	0.089	0	Art1	RHOJ
BRI3	0	1.10224	0.984	0.865	0	Art1	BRI3
LPP	0	1.10028	0.772	0.288	0	Art1	LPP
KLHL4	0	1.09251	0.613	0.067	0	Art1	KLHL4
MMRN11	0	1.08535	0.756	0.223	0	Art1	MMRN1
RASGRP3	0	1.0834	0.702	0.203	0	Art1	RASGRP3
RNF19A	0	1.08264	0.666	0.243	0	Art1	RNF19A
JAM32	0	1.07792	0.726	0.191	0	Art1	JAM3
TGFBR2	0	1.07587	0.745	0.305	0	Art1	TGFBR2
CCDC85B	0	1.07149	0.952	0.716	0	Art1	CCDC85B
COL4A25	0	1.0676	0.896	0.281	0	Art1	COL4A2
SCN9A	0	1.06643	0.653	0.144	0	Art1	SCN9A
HEY2	0	1.06631	0.579	0.07	0	Art1	HEY2
FBLIM1	0	1.06534	0.658	0.097	0	Art1	FBLIM1
SMS	0	1.06406	0.92	0.714	0	Art1	SMS
IFI44L	0	1.06198	0.407	0.039	0	Art1	IFI44L
SNRK	0	1.06026	0.676	0.208	0	Art1	SNRK
ACKR3	0	1.05896	0.51	0.098	0	Art1	ACKR3
DOCK9	0	1.05453	0.6	0.049	0	Art1	DOCK9
ECE11	0	1.0541	0.725	0.167	0	Art1	ECE1
FAM213A	0	1.05314	0.872	0.578	0	Art1	FAM213A
FAM124B	0	1.05296	0.581	0.056	0	Art1	FAM124B
NFIB	0	1.05104	0.663	0.135	0	Art1	NFIB
CDC42EP3	0	1.0495	0.607	0.15	0	Art1	CDC42EP3
MTUS1	0	1.04581	0.562	0.087	0	Art1	MTUS1
FGFR1	0	1.04532	0.731	0.172	0	Art1	FGFR1
ISG15	0	1.04433	0.897	0.731	0	Art1	ISG15
FMNL3	0	1.04354	0.653	0.115	0	Art1	FMNL3
RICTOR	0	1.04256	0.654	0.281	0	Art1	RICTOR
FAM89A1	0	1.03986	0.774	0.349	0	Art1	FAM89A
SSTR1	0	1.03965	0.532	0.032	0	Art1	SSTR1
TGM21	0	1.03668	0.6	0.096	0	Art1	TGM2
SPATS2L1	0	1.02981	0.778	0.284	0	Art1	SPATS2L
PLEKHG1	0	1.02448	0.635	0.085	0	Art1	PLEKHG1
CTNNB1	0	1.02421	0.884	0.542	0	Art1	CTNNB1
YBX3	0	1.02268	0.935	0.751	0	Art1	YBX3
TSC22D1	0	1.01851	0.875	0.487	0	Art1	TSC22D1
TANK	0	1.01157	0.653	0.305	0	Art1	TANK
PTPRB	0	1.00836	0.622	0.068	0	Art1	PTPRB
CSRP1	0	1.00823	0.787	0.373	0	Art1	CSRP1
SPRY1	0	1.00439	0.623	0.187	0	Art1	SPRY1
SLC45A4	0	1.00376	0.502	0.052	0	Art1	SLC45A4
PMEPA1	0	1.0035	0.561	0.099	0	Art1	PMEPA1
ITGB11	0	1.00158	0.963	0.761	0	Art1	ITGB1
CXCR42	0	3.44955	0.852	0.139	0	Art2	CXCR4
KDR3	0	3.25529	0.96	0.227	0	Art2	KDR
ARGLU11	0	3.21842	0.89	0.762	0	Art2	ARGLU1
FLT13	0	3.21228	0.94	0.248	0	Art2	FLT1
GJA52	0	3.13332	0.832	0.111	0	Art2	GJA5
CLEC14A2	0	2.96058	0.853	0.142	0	Art2	CLEC14A
CDH53	0	2.79306	0.887	0.19	0	Art2	CDH5
NRP12	0	2.76337	0.874	0.271	0	Art2	NRP1
GJA12	0	2.70813	0.765	0.154	0	Art2	GJA1
TFPI3	0	2.69729	0.952	0.46	0	Art2	TFPI
KCNK172	0	2.61133	0.77	0.271	0	Art2	KCNK17
GJA42	0	2.57917	0.818	0.2	0	Art2	GJA4
CRIM12	0	2.57183	0.739	0.137	0	Art2	CRIM1
EFNB23	0	2.56456	0.838	0.245	0	Art2	EFNB2
CD933	0	2.54753	0.826	0.206	0	Art2	CD93
PRSS232	0	2.51726	0.837	0.224	0	Art2	PRSS23
CLDN53	0	2.44856	0.877	0.2	0	Art2	CLDN5
HSPG23	0	2.41515	0.727	0.206	0	Art2	HSPG2
ADGRL43	0	2.39099	0.748	0.128	0	Art2	ADGRL4
PLAGL11	0	2.37753	0.801	0.608	0	Art2	PLAGL1
PECAM13	0	2.37529	0.851	0.373	0	Art2	PECAM1
NPR32	0	2.34909	0.642	0.288	0	Art2	NPR3
UNC5B2	0	2.31617	0.723	0.191	0	Art2	UNC5B
COL4A16	0	2.3008	0.866	0.298	0	Art2	COL4A1
ESAM3	0	2.29003	0.821	0.352	0	Art2	ESAM
DLL41	0	2.25639	0.612	0.078	0	Art2	DLL4
PRND2	0	2.22953	0.524	0.077	0	Art2	PRND
LIFR2	0	2.20643	0.638	0.135	0	Art2	LIFR
ADAMTS92	0	2.19011	0.672	0.158	0	Art2	ADAMTS9
SERINC52	0	2.1716	0.657	0.165	0	Art2	SERINC5
EFCAB142	0	2.13924	0.684	0.318	0	Art2	EFCAB14
TIE13	0	2.13692	0.741	0.305	0	Art2	TIE1
MMRN12	0	2.13136	0.685	0.239	0	Art2	MMRN1
MCAM2	0	2.07131	0.586	0.129	0	Art2	MCAM
LRIG31	0	2.06156	0.589	0.097	0	Art2	LRIG3
MMRN23	0	2.02708	0.645	0.178	0	Art2	MMRN2
SLC2A32	0	1.99778	0.684	0.321	0	Art2	SLC2A3
NOTCH41	0	1.96478	0.514	0.075	0	Art2	NOTCH4
PLXND13	0	1.90597	0.721	0.382	0	Art2	PLXND1
RNASE12	0	1.89953	0.646	0.138	0	Art2	RNASE1
IGFBP43	0	1.8952	0.78	0.323	0	Art2	IGFBP4
LYVE13	0	1.88742	0.466	0.092	0	Art2	LYVE1
ACSM32	0	1.88157	0.514	0.151	0	Art2	ACSM3
SOX6	0	1.88136	0.512	0.114	0	Art2	SOX6
ITGA52	0	1.8701	0.679	0.264	0	Art2	ITGA5
PLVAP3	0	1.86964	0.671	0.225	0	Art2	PLVAP
PXDN2	0	1.85856	0.739	0.442	0	Art2	PXDN
LAPTM4B1	0	1.82359	0.87	0.739	0	Art2	LAPTM4B
ITGB12	0	1.79737	0.883	0.768	0	Art2	ITGB1
ARHGAP293	0	1.79187	0.554	0.145	0	Art2	ARHGAP29
SERPINH14	0	1.78831	0.792	0.511	0	Art2	SERPINH1
SHANK32	0	1.78672	0.568	0.196	0	Art2	SHANK3
COL4A26	0	1.77087	0.755	0.3	0	Art2	COL4A2
SCN9A1	0	1.76278	0.518	0.159	0	Art2	SCN9A
SPTBN13	0	1.75283	0.792	0.563	0	Art2	SPTBN1
CALCRL2	0	1.75084	0.628	0.287	0	Art2	CALCRL
TM4SF12	0	1.75011	0.459	0.094	0	Art2	TM4SF1
FILIP12	0	1.73339	0.511	0.124	0	Art2	FILIP1
EMP12	0	1.7205	0.443	0.076	0	Art2	EMP1
ESM1	0	1.71605	0.231	0.016	0	Art2	ESM1
WWTR12	0	1.71179	0.543	0.143	0	Art2	WWTR1
MAST41	0	1.71052	0.568	0.221	0	Art2	MAST4
PTPRB1	0	1.66459	0.464	0.085	0	Art2	PTPRB
RAPGEF52	0	1.6582	0.483	0.105	0	Art2	RAPGEF5
JAM33	0	1.6489	0.547	0.208	0	Art2	JAM3
MMP142	0	1.6286	0.508	0.176	0	Art2	MMP14
IGFBP22	0	1.61363	0.927	0.79	0	Art2	IGFBP2
PLK23	0	1.6051	0.586	0.212	0	Art2	PLK2
ADM	0	1.59993	0.359	0.041	0	Art2	ADM
TGFBR31	0	1.5439	0.486	0.141	0	Art2	TGFBR3
EFNA11	0	1.5326	0.45	0.108	0	Art2	EFNA1
PCDH10	0	1.47407	0.398	0.081	0	Art2	PCDH10
ACVRL13	0	1.47302	0.467	0.137	0	Art2	ACVRL1
MYCT11	0	1.43342	0.47	0.138	0	Art2	MYCT1
PTPRM	0	1.41993	0.418	0.098	0	Art2	PTPRM
DOCK91	0	1.35896	0.384	0.066	0	Art2	DOCK9
SSTR11	0	1.34875	0.333	0.048	0	Art2	SSTR1
PCDH12	0	1.34753	0.376	0.073	0	Art2	PCDH12
VEGFC1	0	1.34682	0.379	0.073	0	Art2	VEGFC
GDPD5	0	1.30147	0.378	0.089	0	Art2	GDPD5
PREX21	0	1.28394	0.373	0.089	0	Art2	PREX2
CXorf362	0	1.28055	0.372	0.079	0	Art2	CXorf36
ADGRF51	0	1.2473	0.313	0.059	0	Art2	ADGRF5
PCDH1	9.7185e-307	1.00006	0.239	0.041	2.71593e-302	Art2	PCDH1
SETBP11	6.63797e-297	1.34357	0.394	0.109	1.85505e-292	Art2	SETBP1
ECE12	5.24242e-296	1.57133	0.508	0.184	1.46505e-291	Art2	ECE1
NOTCH11	1.04058e-284	1.74907	0.584	0.268	2.908e-280	Art2	NOTCH1
SPARC5	4.33535e-284	1.32179	0.802	0.435	1.21156e-279	Art2	SPARC
DOCK61	6.00687e-283	1.32637	0.404	0.117	1.67868e-278	Art2	DOCK6
COLEC12	4.16286e-281	1.32507	0.397	0.113	1.16335e-276	Art2	COLEC12
HEY11	3.23762e-278	1.49345	0.476	0.159	9.04786e-274	Art2	HEY1
PRCP3	1.17694e-270	1.68279	0.669	0.373	3.28909e-266	Art2	PRCP
F2R1	1.73448e-270	1.79639	0.71	0.466	4.84718e-266	Art2	F2R
LAMC12	1.78579e-270	1.75937	0.587	0.282	4.99057e-266	Art2	LAMC1
TJP12	5.59925e-269	1.48193	0.549	0.227	1.56477e-264	Art2	TJP1
TIMP33	1.5121e-265	1.83068	0.688	0.395	4.22572e-261	Art2	TIMP3
CGNL12	2.83594e-252	1.19607	0.391	0.114	7.92532e-248	Art2	CGNL1
CD109	8.03741e-252	1.33455	0.361	0.104	2.24613e-247	Art2	CD109
EOGT	7.84077e-249	1.27285	0.369	0.11	2.19118e-244	Art2	EOGT
BST23	9.33488e-249	1.49188	0.793	0.605	2.60872e-244	Art2	BST2
JAG2	2.13941e-248	1.15577	0.311	0.078	5.97879e-244	Art2	JAG2
ICAM23	5.60864e-244	1.64062	0.647	0.357	1.56739e-239	Art2	ICAM2
TSPAN182	1.26352e-242	1.38263	0.473	0.179	3.53103e-238	Art2	TSPAN18
COL6A24	3.92308e-234	1.01295	0.726	0.35	1.09634e-229	Art2	COL6A2
EDIL3	5.39763e-233	1.33063	0.41	0.14	1.50842e-228	Art2	EDIL3
KLF62	2.57903e-232	1.64257	0.703	0.466	7.20737e-228	Art2	KLF6
NFIB1	1.72114e-231	1.34848	0.426	0.152	4.80989e-227	Art2	NFIB
RAMP23	4.52385e-231	1.20114	0.595	0.255	1.26424e-226	Art2	RAMP2
F11R1	9.10502e-228	1.53918	0.486	0.208	2.54449e-223	Art2	F11R
ARRDC31	5.30987e-225	1.64065	0.587	0.316	1.4839e-220	Art2	ARRDC3
TCF42	8.14628e-225	1.76669	0.644	0.396	2.27656e-220	Art2	TCF4
GALNT18	1.25925e-224	1.27808	0.356	0.11	3.51911e-220	Art2	GALNT18
SPON1	1.93165e-223	1.04675	0.299	0.078	5.3982e-219	Art2	SPON1
LDB23	6.68695e-223	1.37119	0.468	0.183	1.86873e-218	Art2	LDB2
C10orf102	3.82625e-222	1.42519	0.346	0.101	1.06928e-217	Art2	C10orf10
DOCK4	6.12538e-220	1.02991	0.277	0.068	1.7118e-215	Art2	DOCK4
LIMCH12	6.75749e-217	1.24514	0.426	0.154	1.88845e-212	Art2	LIMCH1
SOX72	1.19699e-216	1.17058	0.355	0.106	3.34511e-212	Art2	SOX7
APP1	8.8868e-214	1.53372	0.684	0.483	2.4835e-209	Art2	APP
SOX172	2.13827e-211	1.08147	0.313	0.085	5.9756e-207	Art2	SOX17
MARCKS3	1.05626e-208	1.10809	0.851	0.746	2.95181e-204	Art2	MARCKS
MECOM1	6.79602e-207	1.45869	0.474	0.206	1.89921e-202	Art2	MECOM
TEK1	1.02164e-200	1.16625	0.334	0.102	2.85508e-196	Art2	TEK
GBP41	5.50245e-194	1.22928	0.365	0.125	1.53772e-189	Art2	GBP4
KLHL41	7.81388e-194	1.00667	0.299	0.085	2.18367e-189	Art2	KLHL4
RASGRP31	2.3716e-190	1.52396	0.47	0.219	6.62768e-186	Art2	RASGRP3
AAK11	1.3748e-189	1.65958	0.568	0.344	3.84202e-185	Art2	AAK1
FCGRT1	7.50913e-189	1.37343	0.72	0.592	2.0985e-184	Art2	FCGRT
PLEKHG11	1.17974e-188	1.10557	0.324	0.102	3.29689e-184	Art2	PLEKHG1
HYAL22	1.35729e-188	1.52616	0.603	0.38	3.79307e-184	Art2	HYAL2
EMCN1	1.04008e-186	1.0046	0.28	0.078	2.9066e-182	Art2	EMCN
FLT4	2.1176e-186	1.04319	0.285	0.081	5.91785e-182	Art2	FLT4
TNFRSF10D	1.22684e-185	1.01069	0.255	0.067	3.42853e-181	Art2	TNFRSF10D
FAM198B	7.90775e-184	1.16739	0.318	0.101	2.2099e-179	Art2	FAM198B
MSMO11	5.34248e-183	1.59858	0.637	0.462	1.49301e-178	Art2	MSMO1
HLA-E2	1.23493e-181	1.46515	0.674	0.511	3.45114e-177	Art2	HLA-E
SLC45A41	7.66542e-180	1.03758	0.252	0.066	2.14218e-175	Art2	SLC45A4
FGFR11	1.11892e-177	1.31019	0.438	0.19	3.12694e-173	Art2	FGFR1
RICTOR1	4.12872e-175	1.63182	0.517	0.293	1.15381e-170	Art2	RICTOR
THSD7A1	8.65255e-175	1.02496	0.255	0.069	2.41804e-170	Art2	THSD7A
RHOJ1	1.41048e-173	1.10667	0.324	0.108	3.94173e-169	Art2	RHOJ
MYO102	1.92868e-171	1.11403	0.335	0.114	5.3899e-167	Art2	MYO10
LRP6	6.12964e-166	1.44391	0.432	0.202	1.71299e-161	Art2	LRP6
C2CD4B1	5.23526e-165	1.05878	0.233	0.06	1.46305e-160	Art2	C2CD4B
LDLR	9.33427e-165	1.63057	0.523	0.309	2.60855e-160	Art2	LDLR
A2M1	1.53283e-161	1.21388	0.335	0.117	4.28365e-157	Art2	A2M
TMBIM6	2.96802e-159	1.00907	0.786	0.888	8.29442e-155	Art2	TMBIM6
CD46	6.11509e-159	1.56412	0.584	0.42	1.70892e-154	Art2	CD46
STC12	1.1341e-158	1.25494	0.247	0.068	3.16936e-154	Art2	STC1
THY15	8.81325e-158	1.1564	0.517	0.257	2.46295e-153	Art2	THY1
SIPA1L2	2.69444e-157	1.14786	0.327	0.117	7.52988e-153	Art2	SIPA1L2
USP31	1.21738e-154	1.1083	0.288	0.095	3.40209e-150	Art2	USP31
SEMA6A1	3.25546e-154	1.01347	0.296	0.097	9.09772e-150	Art2	SEMA6A
ACKR31	5.03038e-153	1.29916	0.318	0.111	1.40579e-148	Art2	ACKR3
RNF19A1	1.80258e-151	1.57786	0.47	0.256	5.0375e-147	Art2	RNF19A
FZD6	5.00467e-151	1.16482	0.317	0.116	1.3986e-146	Art2	FZD6
FMNL31	1.26023e-146	1.13676	0.34	0.133	3.52184e-142	Art2	FMNL3
CD2761	2.8182e-145	1.25742	0.433	0.209	7.87575e-141	Art2	CD276
SEMA4C	1.05097e-144	1.00764	0.266	0.085	2.93704e-140	Art2	SEMA4C
NCKAP1	1.692e-144	1.13598	0.378	0.162	4.72846e-140	Art2	NCKAP1
HMGCS11	4.56722e-143	1.59865	0.639	0.528	1.27636e-138	Art2	HMGCS1
FSTL11	2.044e-142	1.19387	0.443	0.219	5.71217e-138	Art2	FSTL1
MTUS11	4.41702e-142	1.10921	0.293	0.102	1.23438e-137	Art2	MTUS1
DCHS1	5.48708e-141	1.12184	0.358	0.15	1.53342e-136	Art2	DCHS1
PTRF2	6.35592e-141	1.12826	0.511	0.271	1.77623e-136	Art2	PTRF
NUDT41	1.14187e-139	1.62757	0.597	0.464	3.19108e-135	Art2	NUDT4
ARHGEF7	6.13244e-139	1.51514	0.448	0.245	1.71377e-134	Art2	ARHGEF7
LPP1	9.4482e-138	1.38924	0.499	0.303	2.6404e-133	Art2	LPP
PVRL2	2.53008e-136	1.37516	0.522	0.337	7.07057e-132	Art2	PVRL2
SCARF1	2.29567e-133	1.20755	0.385	0.182	6.41549e-129	Art2	SCARF1
DGKH	8.93315e-131	1.27123	0.379	0.179	2.49646e-126	Art2	DGKH
TMEM132A	7.92477e-129	1.05734	0.324	0.131	2.21466e-124	Art2	TMEM132A
AGRN	5.68612e-125	1.13788	0.328	0.137	1.58904e-120	Art2	AGRN
ITGA9	9.99848e-122	1.01283	0.275	0.101	2.79418e-117	Art2	ITGA9
PHLDA11	1.56624e-120	1.22878	0.41	0.204	4.37702e-116	Art2	PHLDA1
SLC44A1	2.35485e-120	1.35895	0.471	0.291	6.58087e-116	Art2	SLC44A1
SSFA2	1.62514e-118	1.49156	0.527	0.379	4.54162e-114	Art2	SSFA2
CDK17	5.14876e-118	1.16386	0.334	0.149	1.43887e-113	Art2	CDK17
ATP6V0A1	5.91365e-115	1.4218	0.482	0.32	1.65263e-110	Art2	ATP6V0A1
CD40	1.3873e-114	1.19521	0.386	0.196	3.87696e-110	Art2	CD40
STAB1	2.63194e-112	1.09875	0.332	0.147	7.35521e-108	Art2	STAB1
APOLD11	1.37458e-110	1.14023	0.274	0.104	3.8414e-106	Art2	APOLD1
SMTN1	2.45285e-109	1.13835	0.39	0.202	6.85473e-105	Art2	SMTN
ECSCR.13	7.04791e-108	1.01722	0.4	0.203	1.96961e-103	Art2	ECSCR.1
TGFBR21	3.67114e-106	1.32993	0.478	0.319	1.02594e-101	Art2	TGFBR2
NEDD9	4.88045e-105	1.0608	0.307	0.135	1.36389e-100	Art2	NEDD9
ANTXR2	2.34475e-104	1.21222	0.361	0.184	6.55265e-100	Art2	ANTXR2
ADAM151	3.03717e-104	1.25221	0.451	0.283	8.48769e-100	Art2	ADAM15
BACE2	7.31239e-103	1.01127	0.277	0.113	2.04352e-98	Art2	BACE2
NPDC11	1.31464e-101	1.08009	0.417	0.236	3.67389e-97	Art2	NPDC1
LPAR61	1.04104e-99	1.22329	0.422	0.247	2.9093e-95	Art2	LPAR6
HLX	5.46986e-96	1.22457	0.353	0.184	1.52861e-91	Art2	HLX
MLLT4	5.83538e-96	1.17521	0.433	0.27	1.63076e-91	Art2	MLLT4
ARHGEF12	6.71079e-91	1.02485	0.304	0.144	1.8754e-86	Art2	ARHGEF12
PROCR2	1.31727e-90	1.08594	0.321	0.156	3.68124e-86	Art2	PROCR
PLEC1	3.45538e-89	1.03251	0.345	0.179	9.65641e-85	Art2	PLEC
MRI1	5.23257e-86	1.30406	0.366	0.213	1.46229e-81	Art2	MRI1
RP11-488L18.10	4.78314e-84	1.05358	0.303	0.152	1.3367e-79	Art2	RP11-488L18.10
MPZL1	9.01766e-84	1.11522	0.383	0.23	2.52007e-79	Art2	MPZL1
MMP92	1.8674e-83	1.95004	0.289	0.13	5.21864e-79	Art2	MMP9
AHNAK2	3.48944e-83	1.03871	0.438	0.269	9.75159e-79	Art2	AHNAK
IGF1R	7.17653e-83	1.08784	0.372	0.219	2.00555e-78	Art2	IGF1R
BICD1	1.79746e-81	1.15201	0.357	0.208	5.02318e-77	Art2	BICD1
HOXB3	2.92931e-79	1.07909	0.336	0.187	8.18624e-75	Art2	HOXB3
SCARB21	3.37263e-79	1.07814	0.388	0.237	9.42515e-75	Art2	SCARB2
UTRN2	4.25828e-78	1.09492	0.447	0.309	1.19002e-73	Art2	UTRN
SLC16A1	1.54643e-77	1.27445	0.435	0.314	4.32167e-73	Art2	SLC16A1
CD9	1.68529e-76	1.06236	0.407	0.251	4.7097e-72	Art2	CD9
ATP11A	2.24342e-76	1.0622	0.337	0.191	6.26945e-72	Art2	ATP11A
NID1	5.90614e-76	1.0955	0.375	0.226	1.65053e-71	Art2	NID1
COL18A12	4.02519e-75	1.02464	0.394	0.237	1.12488e-70	Art2	COL18A1
MBNL2	3.9701e-74	1.02485	0.309	0.163	1.10948e-69	Art2	MBNL2
DST	5.58266e-68	1.22012	0.446	0.342	1.56013e-63	Art2	DST
ELK31	3.1281e-67	1.16955	0.445	0.34	8.74178e-63	Art2	ELK3
PLXDC2	1.6716e-65	1.01644	0.305	0.171	4.67146e-61	Art2	PLXDC2
MYO6	2.62569e-63	1.01124	0.357	0.227	7.33775e-59	Art2	MYO6
CLCN3	4.80592e-62	1.17307	0.392	0.281	1.34306e-57	Art2	CLCN3
TMEM30A	1.84705e-59	1.0909	0.359	0.239	5.16178e-55	Art2	TMEM30A
FURIN	1.25693e-58	1.1479	0.395	0.287	3.51261e-54	Art2	FURIN
MIR503HG2	3.42617e-49	1.11083	0.379	0.27	9.57479e-45	Art2	MIR503HG
MMP93	0	2.01904	0.634	0.111	0	Hemogenic	MMP9
KCNK173	0	1.79188	0.877	0.251	0	Hemogenic	KCNK17
LAPTM4B2	0	1.30156	0.99	0.73	0	Hemogenic	LAPTM4B
VAMP53	0	1.25095	0.937	0.4	0	Hemogenic	VAMP5
PTRF3	0	1.24571	0.782	0.254	0	Hemogenic	PTRF
S100A163	0	1.14711	0.782	0.179	0	Hemogenic	S100A16
EFNB24	0	1.12183	0.72	0.231	0	Hemogenic	EFNB2
PRSS233	0	1.10709	0.724	0.209	0	Hemogenic	PRSS23
CLEC14A3	0	1.07131	0.625	0.128	0	Hemogenic	CLEC14A
MARCKSL13	0	1.07091	0.975	0.64	0	Hemogenic	MARCKSL1
GBP42	0	1.05593	0.671	0.106	0	Hemogenic	GBP4
SPTBN14	0	1.05531	0.951	0.55	0	Hemogenic	SPTBN1
ECSCR.14	0	1.02434	0.829	0.181	0	Hemogenic	ECSCR.1
BST24	0	1.00872	0.963	0.593	0	Hemogenic	BST2
SPINK2	0	1.15286	0.746	0.177	0	HSPC1	SPINK2
CENPF	0	1.59732	0.989	0.485	0	HSPC2	CENPF
UBE2C	0	1.51186	0.963	0.397	0	HSPC2	UBE2C
TOP2A	0	1.49574	0.971	0.407	0	HSPC2	TOP2A
TPX2	0	1.42989	0.984	0.47	0	HSPC2	TPX2
CCNB1	0	1.4078	0.985	0.434	0	HSPC2	CCNB1
HMMR	0	1.30604	0.951	0.364	0	HSPC2	HMMR
UBE2S	0	1.22783	0.993	0.646	0	HSPC2	UBE2S
AURKA	0	1.2144	0.923	0.307	0	HSPC2	AURKA
KPNA2	0	1.20803	0.97	0.578	0	HSPC2	KPNA2
PLK1	0	1.18796	0.92	0.261	0	HSPC2	PLK1
ASPM	0	1.15729	0.925	0.318	0	HSPC2	ASPM
CENPE	0	1.15308	0.897	0.281	0	HSPC2	CENPE
CKS2	0	1.14509	0.992	0.639	0	HSPC2	CKS2
DLGAP5	0	1.14133	0.936	0.309	0	HSPC2	DLGAP5
NUSAP1	0	1.09712	0.95	0.384	0	HSPC2	NUSAP1
MKI67	0	1.07042	0.953	0.415	0	HSPC2	MKI67
CDC20	0	1.05944	0.917	0.326	0	HSPC2	CDC20
TUBB4B	0	1.05594	0.988	0.668	0	HSPC2	TUBB4B
HMGB2	0	1.04946	0.998	0.753	0	HSPC2	HMGB2
HIST1H4C	0	1.02768	0.945	0.765	0	EMK Pro1	HIST1H4C
CLC	0	5.82627	0.81	0.091	0	Eos	CLC
PRG3	0	3.49218	0.577	0.035	0	Eos	PRG3
EPX	0	3.34131	0.597	0.022	0	Eos	EPX
LMO4	0	2.39796	0.943	0.606	0	Eos	LMO4
PRG2	0	2.37084	0.836	0.036	0	Eos	PRG2
PRSS57	0	1.71413	0.922	0.262	0	Eos	PRSS57
ALAS1	0	1.65509	0.789	0.299	0	Eos	ALAS1
SRGN	0	1.56721	0.936	0.445	0	Eos	SRGN
KCNH2	0	1.54597	0.771	0.135	0	Eos	KCNH2
TRDC	0	1.47332	0.668	0.025	0	Eos	TRDC
GATA2	0	1.45166	0.757	0.217	0	Eos	GATA2
MS4A3	0	1.40643	0.604	0.083	0	Eos	MS4A3
CPA3	0	1.28025	0.323	0.017	0	Eos	CPA3
CSF2RB	0	1.27368	0.708	0.156	0	Eos	CSF2RB
RNASE2	0	1.21736	0.332	0.098	0	Eos	RNASE2
CEBPE	0	1.21444	0.438	0.069	0	Eos	CEBPE
ANXA1	0	1.21284	0.59	0.214	0	Eos	ANXA1
SLC43A3	0	1.10238	0.76	0.332	0	Eos	SLC43A3
FAM46A	0	1.0633	0.568	0.2	0	Eos	FAM46A
HIST1H4C1	0	1.06247	0.919	0.772	0	Eos	HIST1H4C
HDC	0	1.04268	0.404	0.023	0	Eos	HDC
FAM101B	0	1.02219	0.893	0.535	0	Eos	FAM101B
HBD	0	2.27963	0.622	0.14	0	EMK Pro2	HBD
PLEK	0	1.32864	0.809	0.499	0	EMK Pro2	PLEK
CKB	0	1.29678	0.858	0.344	0	EMK Pro2	CKB
SAMSN1	0	1.15521	0.702	0.294	0	EMK Pro2	SAMSN1
MYL4	0	1.15249	0.573	0.116	0	EMK Pro2	MYL4
GYPB	0	1.13139	0.354	0.047	0	EMK Pro2	GYPB
MAX	0	1.09651	0.879	0.457	0	EMK Pro2	MAX
CD24	0	1.08431	0.822	0.444	0	EMK Pro2	CD24
CD84	0	1.07717	0.694	0.212	0	EMK Pro2	CD84
CCDC173	0	1.00687	0.574	0.115	0	EMK Pro2	CCDC173
PPBP	0	5.46117	0.819	0.106	0	Mega	PPBP
PF4	0	5.33437	0.861	0.119	0	Mega	PF4
HBG2	0	4.49684	0.709	0.07	0	Mega	HBG2
HBE1	0	3.84187	0.287	0.032	0	Mega	HBE1
HBD1	0	3.36843	0.89	0.124	0	Mega	HBD
THBS1	0	2.87666	0.896	0.124	0	Mega	THBS1
HBG1	0	2.86348	0.478	0.017	0	Mega	HBG1
PLEK1	0	2.7858	0.951	0.49	0	Mega	PLEK
GP9	0	2.68916	0.923	0.128	0	Mega	GP9
CMTM5	0	2.5246	0.918	0.069	0	Mega	CMTM5
MYL41	0	2.38058	0.924	0.096	0	Mega	MYL4
LGALSL	0	2.31661	0.791	0.081	0	Mega	LGALSL
PRKAR2B	0	2.30638	0.92	0.165	0	Mega	PRKAR2B
NRGN	0	2.26816	0.879	0.252	0	Mega	NRGN
TUBA4A	0	2.19667	0.794	0.181	0	Mega	TUBA4A
ITGA2B	0	2.19179	0.91	0.149	0	Mega	ITGA2B
FERMT3	0	2.13724	0.945	0.409	0	Mega	FERMT3
RAB27B	0	2.06118	0.905	0.208	0	Mega	RAB27B
SDPR1	0	2.05803	0.886	0.143	0	Mega	SDPR
CLEC1B	0	1.99761	0.606	0.012	0	Mega	CLEC1B
LAT	0	1.99001	0.757	0.064	0	Mega	LAT
TUBB1	0	1.97221	0.717	0.021	0	Mega	TUBB1
SNCA	0	1.96005	0.918	0.396	0	Mega	SNCA
STOM	0	1.95365	0.89	0.375	0	Mega	STOM
RGS18	0	1.92355	0.901	0.288	0	Mega	RGS18
LIMS11	0	1.91089	0.964	0.655	0	Mega	LIMS1
CDKN2D	0	1.88965	0.851	0.174	0	Mega	CDKN2D
RAP1B	0	1.81085	0.896	0.429	0	Mega	RAP1B
TLN1	0	1.77876	0.954	0.719	0	Mega	TLN1
RGS10	0	1.76653	0.967	0.608	0	Mega	RGS10
UBE2C1	0	1.74929	0.855	0.397	0	Mega	UBE2C
CCND3	0	1.71905	0.949	0.522	0	Mega	CCND3
CCL5	0	1.68148	0.333	0.011	0	Mega	CCL5
MTURN	0	1.6608	0.793	0.104	0	Mega	MTURN
CD91	0	1.63109	0.64	0.229	0	Mega	CD9
HCST	0	1.57878	0.905	0.439	0	Mega	HCST
C2orf88	0	1.57538	0.862	0.152	0	Mega	C2orf88
CD47	0	1.55007	0.927	0.608	0	Mega	CD47
VCL	0	1.52243	0.882	0.457	0	Mega	VCL
PDLIM1	0	1.51683	0.947	0.526	0	Mega	PDLIM1
ARHGAP6	0	1.51558	0.802	0.101	0	Mega	ARHGAP6
ARHGAP18	0	1.50488	0.869	0.329	0	Mega	ARHGAP18
GATA1	0	1.49817	0.835	0.101	0	Mega	GATA1
TGFB1	0	1.47928	0.958	0.713	0	Mega	TGFB1
FCER1G	0	1.4602	0.932	0.581	0	Mega	FCER1G
MYLK	0	1.42695	0.763	0.088	0	Mega	MYLK
NEAT1	0	1.39919	0.884	0.724	0	Mega	NEAT1
LTBP1	0	1.39102	0.739	0.102	0	Mega	LTBP1
DAAM1	0	1.38437	0.774	0.288	0	Mega	DAAM1
GMPR	0	1.36813	0.802	0.133	0	Mega	GMPR
SELP	0	1.36195	0.689	0.041	0	Mega	SELP
GP1BA	0	1.33818	0.632	0.03	0	Mega	GP1BA
HPSE	0	1.33102	0.57	0.02	0	Mega	HPSE
TMEM40	0	1.30414	0.45	0.006	0	Mega	TMEM40
RAB32	0	1.29871	0.953	0.695	0	Mega	RAB32
F2R2	0	1.29478	0.904	0.443	0	Mega	F2R
ACTN1	0	1.29113	0.799	0.385	0	Mega	ACTN1
MAX1	0	1.28875	0.88	0.457	0	Mega	MAX
TIMP34	0	1.28392	0.835	0.372	0	Mega	TIMP3
MPP1	0	1.26965	0.792	0.277	0	Mega	MPP1
BIN2	0	1.21527	0.762	0.175	0	Mega	BIN2
MYL9	0	1.2115	0.563	0.261	0	Mega	MYL9
GADD45A	0	1.20509	0.854	0.357	0	Mega	GADD45A
RUFY1	0	1.19999	0.726	0.243	0	Mega	RUFY1
CMAS	0	1.19365	0.844	0.376	0	Mega	CMAS
NAA38	0	1.19052	0.961	0.827	0	Mega	NAA38
GUCY1B3	0	1.18776	0.725	0.137	0	Mega	GUCY1B3
PSTPIP2	0	1.1814	0.836	0.344	0	Mega	PSTPIP2
MMRN13	0	1.16978	0.79	0.21	0	Mega	MMRN1
CKB1	0	1.14371	0.82	0.346	0	Mega	CKB
GFI1B	0	1.13741	0.704	0.104	0	Mega	GFI1B
CMIP	0	1.12912	0.766	0.333	0	Mega	CMIP
RASGRP2	0	1.12713	0.777	0.368	0	Mega	RASGRP2
INSIG1	0	1.12685	0.794	0.407	0	Mega	INSIG1
PPIF	0	1.1198	0.833	0.454	0	Mega	PPIF
RHAG	0	1.11918	0.508	0.026	0	Mega	RHAG
MAPRE2	0	1.11807	0.74	0.267	0	Mega	MAPRE2
TPST2	0	1.11712	0.823	0.346	0	Mega	TPST2
LYL1	0	1.09446	0.939	0.634	0	Mega	LYL1
KCNK6	0	1.08804	0.643	0.141	0	Mega	KCNK6
CNST	0	1.08481	0.677	0.152	0	Mega	CNST
NT5C3A	0	1.07686	0.788	0.35	0	Mega	NT5C3A
HEMGN	0	1.07238	0.566	0.029	0	Mega	HEMGN
DGKI	0	1.0541	0.402	0.01	0	Mega	DGKI
TUBA1C	0	1.05329	0.911	0.632	0	Mega	TUBA1C
ABCC4	0	1.05212	0.743	0.2	0	Mega	ABCC4
BTK	0	1.04361	0.776	0.307	0	Mega	BTK
C6orf25	0	1.04113	0.432	0.01	0	Mega	C6orf25
KIF2A	0	1.04029	0.872	0.57	0	Mega	KIF2A
CD841	0	1.03241	0.742	0.209	0	Mega	CD84
CAP1	0	1.02708	0.937	0.778	0	Mega	CAP1
ILK	0	1.02353	0.799	0.492	0	Mega	ILK
SPINT2	0	1.01231	0.787	0.463	0	Mega	SPINT2
TAGLN2	0	1.01071	0.961	0.784	0	Mega	TAGLN2
CST3	0	1.65472	0.987	0.795	0	Mye Pro1	CST3
S100B	0	1.5623	0.941	0.336	0	Mye Pro1	S100B
CD74	0	1.44836	0.868	0.335	0	Mye Pro1	CD74
HLA-DRA	0	1.41506	0.623	0.127	0	Mye Pro1	HLA-DRA
JAML	0	1.20097	0.859	0.298	0	Mye Pro1	JAML
ACY3	0	1.19117	0.567	0.095	0	Mye Pro1	ACY3
CLEC10A	0	1.11211	0.565	0.107	0	Mye Pro1	CLEC10A
CYBB	0	1.11043	0.821	0.169	0	Mye Pro1	CYBB
TOP2A1	0	1.09458	0.8	0.394	0	Mye Pro1	TOP2A
AGR2	0	1.07706	0.4	0.071	0	Mye Pro1	AGR2
SAMHD1	0	1.07529	0.806	0.223	0	Mye Pro1	SAMHD1
MRC1	0	1.06803	0.652	0.188	0	Mye Pro1	MRC1
MKI671	0	1.01686	0.817	0.399	0	Mye Pro1	MKI67
CORO1A	0	1.00988	0.987	0.65	0	Mye Pro1	CORO1A
S100B1	0	1.76919	0.907	0.352	0	Mye Pro2	S100B
ACY31	0	1.33538	0.492	0.111	0	Mye Pro2	ACY3
LTB	0	1.21284	0.603	0.266	0	Mye Pro2	LTB
CD741	0	1.18805	0.722	0.357	0	Mye Pro2	CD74
JAML1	0	1.1693	0.786	0.315	0	Mye Pro2	JAML
HLA-DRA1	0	1.09929	0.441	0.152	0	Mye Pro2	HLA-DRA
CST31	0	1.09909	0.955	0.801	0	Mye Pro2	CST3
JCHAIN	0	1.07917	0.255	0.051	0	Mye Pro2	JCHAIN
AGR21	0	1.07322	0.344	0.082	0	Mye Pro2	AGR2
LSP1	0	1.04606	0.675	0.186	0	Mye Pro2	LSP1
S100A4	0	1.03449	0.982	0.743	0	Mye Pro2	S100A4
CORO1A1	0	1.00846	0.975	0.658	0	Mye Pro2	CORO1A
CCL4	0	3.92938	0.402	0.04	0	Mono	CCL4
CCL3	0	3.4184	0.408	0.033	0	Mono	CCL3
CCL4L2	0	3.09623	0.345	0.023	0	Mono	CCL4L2
CST32	0	2.85868	0.995	0.804	0	Mono	CST3
HLA-DRA2	0	2.64019	0.813	0.144	0	Mono	HLA-DRA
C1QC	0	2.64012	0.769	0.066	0	Mono	C1QC
CTSC	0	2.5162	0.986	0.799	0	Mono	CTSC
MRC11	0	2.47067	0.826	0.204	0	Mono	MRC1
C1QA	0	2.42984	0.705	0.051	0	Mono	C1QA
CXCL8	0	2.41212	0.29	0.041	0	Mono	CXCL8
CD742	0	2.20303	0.932	0.359	0	Mono	CD74
CCL3L3	0	2.16433	0.306	0.02	0	Mono	CCL3L3
CD36	0	2.12417	0.765	0.119	0	Mono	CD36
IL1B	0	1.99129	0.249	0.062	0	Mono	IL1B
SAT1	0	1.99015	0.952	0.587	0	Mono	SAT1
TYROBP	0	1.97483	0.979	0.541	0	Mono	TYROBP
NFKBIA	0	1.887	0.578	0.395	0	Mono	NFKBIA
CLEC10A1	0	1.75228	0.686	0.125	0	Mono	CLEC10A
HLA-DRB1	0	1.71141	0.687	0.131	0	Mono	HLA-DRB1
NEAT11	0	1.70771	0.927	0.723	0	Mono	NEAT1
C1QB	0	1.69392	0.418	0.021	0	Mono	C1QB
BLVRB	0	1.64677	0.797	0.517	0	Mono	BLVRB
MAF1	0	1.62861	0.749	0.213	0	Mono	MAF
CD68	0	1.56466	0.679	0.202	0	Mono	CD68
SAMHD11	0	1.54412	0.862	0.25	0	Mono	SAMHD1
ZFP36	0	1.53868	0.527	0.243	0	Mono	ZFP36
HLA-DPA1	0	1.52387	0.555	0.107	0	Mono	HLA-DPA1
CSF1R	0	1.51555	0.839	0.264	0	Mono	CSF1R
F13A1	0	1.48929	0.275	0.028	0	Mono	F13A1
MS4A6A	0	1.45767	0.546	0.075	0	Mono	MS4A6A
CTSZ	0	1.42643	0.877	0.548	0	Mono	CTSZ
IGSF6	0	1.42468	0.739	0.139	0	Mono	IGSF6
CTSB	0	1.42333	0.686	0.336	0	Mono	CTSB
NCF2	0	1.41388	0.784	0.229	0	Mono	NCF2
TNFAIP3	0	1.3856	0.359	0.082	0	Mono	TNFAIP3
GPR183	0	1.38323	0.622	0.126	0	Mono	GPR183
CTSS	0	1.35405	0.707	0.171	0	Mono	CTSS
CD52	0	1.35183	0.775	0.473	0	Mono	CD52
RETN	0	1.32932	0.649	0.182	0	Mono	RETN
TYMP	0	1.32799	0.761	0.253	0	Mono	TYMP
CYBB1	0	1.32779	0.805	0.203	0	Mono	CYBB
AGR22	0	1.32728	0.388	0.088	0	Mono	AGR2
S100A41	0	1.2928	0.974	0.75	0	Mono	S100A4
DUSP2	0	1.26718	0.359	0.128	0	Mono	DUSP2
SOD2	0	1.26324	0.534	0.388	0	Mono	SOD2
CLEC7A	0	1.26086	0.648	0.112	0	Mono	CLEC7A
AIF1	0	1.25417	0.988	0.773	0	Mono	AIF1
GLIPR1	0	1.24847	0.798	0.271	0	Mono	GLIPR1
CEBPD	0	1.24274	0.704	0.333	0	Mono	CEBPD
IL1RN	0	1.23313	0.291	0.036	0	Mono	IL1RN
S100B2	0	1.22915	0.822	0.372	0	Mono	S100B
HLA-DMB	0	1.21814	0.584	0.086	0	Mono	HLA-DMB
GAS6	0	1.1914	0.636	0.125	0	Mono	GAS6
FCGRT2	0	1.17224	0.872	0.58	0	Mono	FCGRT
MX1	0	1.16488	0.566	0.147	0	Mono	MX1
LGMN	0	1.12642	0.4	0.18	0	Mono	LGMN
ACP5	0	1.11595	0.296	0.034	0	Mono	ACP5
CD83	0	1.10068	0.382	0.074	0	Mono	CD83
BTG2	0	1.08934	0.487	0.164	0	Mono	BTG2
CREG1	0	1.08736	0.628	0.363	0	Mono	CREG1
IRF8	0	1.06707	0.494	0.156	0	Mono	IRF8
GRN	0	1.06531	0.799	0.485	0	Mono	GRN
LGALS1	0	1.06427	0.903	0.771	0	Mono	LGALS1
CSTB1	0	1.05467	0.889	0.758	0	Mono	CSTB
RASSF4	0	1.04667	0.657	0.19	0	Mono	RASSF4
IFNGR1	0	1.04354	0.744	0.387	0	Mono	IFNGR1
ITGB2	0	1.04145	0.7	0.296	0	Mono	ITGB2
PRDM1	0	1.02784	0.403	0.067	0	Mono	PRDM1
FCER1G1	0	1.02624	0.87	0.588	0	Mono	FCER1G
HLA-DMA	0	1.01906	0.505	0.088	0	Mono	HLA-DMA
UCP2	0	1.01641	0.752	0.437	0	Mono	UCP2
NPC2	0	1.01072	0.796	0.609	0	Mono	NPC2
SEPP11	6.73244e-285	1.19767	0.398	0.286	1.88145e-280	Mono	SEPP1
PRTN3	0	5.55663	0.86	0.154	0	Gran	PRTN3
S100A9	0	5.15612	0.897	0.117	0	Gran	S100A9
S100A8	0	4.93567	0.665	0.048	0	Gran	S100A8
MPO	0	4.69502	0.929	0.28	0	Gran	MPO
AZU1	0	3.67085	0.822	0.072	0	Gran	AZU1
SRGN1	0	3.53448	0.979	0.432	0	Gran	SRGN
LYZ	0	3.44937	0.921	0.303	0	Gran	LYZ
RETN1	0	2.75384	0.835	0.162	0	Gran	RETN
MNDA	0	2.1383	0.577	0.038	0	Gran	MNDA
CSTA	0	1.9882	0.796	0.076	0	Gran	CSTA
FCN1	0	1.96441	0.496	0.028	0	Gran	FCN1
DEFA4	0	1.87847	0.265	0.007	0	Gran	DEFA4
TSPO	0	1.86243	0.978	0.615	0	Gran	TSPO
RP11-1143G9.4	0	1.65109	0.588	0.066	0	Gran	RP11-1143G9.4
PRSS571	0	1.63554	0.739	0.26	0	Gran	PRSS57
S100P	0	1.62319	0.821	0.2	0	Gran	S100P
CFD	0	1.55804	0.812	0.191	0	Gran	CFD
BPI	0	1.5568	0.522	0.01	0	Gran	BPI
MS4A31	0	1.53649	0.692	0.067	0	Gran	MS4A3
RNASE21	0	1.42885	0.725	0.069	0	Gran	RNASE2
PLAC8	0	1.42395	0.691	0.14	0	Gran	PLAC8
LYST	0	1.37058	0.767	0.148	0	Gran	LYST
ANXA11	0	1.37	0.765	0.196	0	Gran	ANXA1
SERPINB1	0	1.32198	0.894	0.499	0	Gran	SERPINB1
C1orf162	0	1.26025	0.708	0.091	0	Gran	C1orf162
FAM46A1	0	1.2206	0.637	0.188	0	Gran	FAM46A
TRGC1	0	1.18319	0.71	0.107	0	Gran	TRGC1
MSRB1	0	1.13251	0.739	0.277	0	Gran	MSRB1
NKG7	0	1.11868	0.683	0.271	0	Gran	NKG7
ARHGDIB	0	1.10518	0.994	0.81	0	Gran	ARHGDIB
RGL4	0	1.08947	0.596	0.082	0	Gran	RGL4
CD521	0	1.07762	0.664	0.474	0	Gran	CD52
PRAM1	0	1.06506	0.738	0.214	0	Gran	PRAM1
CST7	0	1.03689	0.41	0.045	0	Gran	CST7
PADI4	0	1.02931	0.399	0.041	0	Gran	PADI4
GCA	0	1.02098	0.804	0.414	0	Gran	GCA
CSF3R	0	1.01449	0.697	0.17	0	Gran	CSF3R
TKT	0	1.00535	0.987	0.87	0	Gran	TKT

## Sheet: STROM1
gene	p_val	avg_log2FC	pct.1	pct.2	p_val_adj	cluster
TPM1	0	2.31584	0.997	0.483	0	Strom1
IGF2	0	1.96527	0.997	0.424	0	Strom1
COL1A1	0	1.89734	0.989	0.387	0	Strom1
COL3A1	0	1.88765	0.998	0.446	0	Strom1
LUM	0	1.88199	0.926	0.284	0	Strom1
SFRP1	0	1.87385	0.871	0.198	0	Strom1
CALD1	0	1.85624	0.984	0.39	0	Strom1
ID3	0	1.84975	0.924	0.275	0	Strom1
MDK	0	1.8145	0.997	0.618	0	Strom1
IGFBP3	0	1.80683	0.939	0.293	0	Strom1
CSRP2	0	1.75059	0.923	0.304	0	Strom1
IGDCC3	0	1.73818	0.882	0.209	0	Strom1
PTN	0	1.71164	0.815	0.151	0	Strom1
DLK1	0	1.65264	0.943	0.52	0	Strom1
HES4	0	1.63667	0.893	0.289	0	Strom1
PEG10	0	1.61183	0.898	0.19	0	Strom1
COL1A2	0	1.53487	0.974	0.38	0	Strom1
REN	0	1.52078	0.606	0.145	0	Strom1
COL6A1	0	1.51798	0.939	0.252	0	Strom1
SPARC	0	1.49583	0.978	0.43	0	Strom1
COL6A2	0	1.49486	0.973	0.344	0	Strom1
VCAN	0	1.43637	0.92	0.271	0	Strom1
TMSB15A	0	1.42789	0.809	0.127	0	Strom1
PCOLCE	0	1.4242	0.825	0.192	0	Strom1
FBLN1	0	1.39788	0.961	0.406	0	Strom1
COL5A2	0	1.39455	0.932	0.245	0	Strom1
COL6A3	0	1.36064	0.904	0.214	0	Strom1
CTHRC1	0	1.35094	0.821	0.277	0	Strom1
MEST	0	1.33733	0.918	0.49	0	Strom1
POSTN	0	1.32006	0.758	0.168	0	Strom1
FN1	0	1.31346	0.916	0.287	0	Strom1
CDH11	0	1.31032	0.849	0.144	0	Strom1
RHOBTB3	0	1.30932	0.891	0.45	0	Strom1
SDC2	0	1.30721	0.86	0.135	0	Strom1
FRZB	0	1.30161	0.764	0.121	0	Strom1
ID1	0	1.26749	0.817	0.351	0	Strom1
DCN	0	1.253	0.819	0.247	0	Strom1
BASP1	0	1.25231	0.957	0.474	0	Strom1
CXCL12	0	1.2242	0.692	0.1	0	Strom1
KRT8	0	1.20323	0.799	0.364	0	Strom1
HAND1	0	1.19781	0.702	0.126	0	Strom1
LRRN3	0	1.19689	0.69	0.141	0	Strom1
APOE	0	1.18118	0.86	0.324	0	Strom1
SEPT11	0	1.16477	0.936	0.693	0	Strom1
TAGLN	0	1.15594	0.472	0.076	0	Strom1
ATP2B1	0	1.15126	0.895	0.477	0	Strom1
PDGFRB	0	1.149	0.796	0.186	0	Strom1
VIM	0	1.14774	0.999	0.892	0	Strom1
COL4A2	0	1.12964	0.899	0.295	0	Strom1
LAPTM4A	0	1.12092	0.969	0.638	0	Strom1
TSHZ2	0	1.11782	0.63	0.101	0	Strom1
COL5A1	0	1.10286	0.83	0.234	0	Strom1
CXCL14	0	1.09873	0.366	0.05	0	Strom1
TGFBI	0	1.08469	0.597	0.101	0	Strom1
AKAP12	0	1.07491	0.726	0.172	0	Strom1
PPDPF	0	1.0583	0.971	0.804	0	Strom1
BGN	0	1.05034	0.703	0.137	0	Strom1
PTMS	0	1.04197	0.986	0.801	0	Strom1
HES1	0	1.03965	0.715	0.206	0	Strom1
PITX2	0	1.03757	0.7	0.139	0	Strom1
NNAT	0	1.03519	0.67	0.162	0	Strom1
HAND2	0	1.03363	0.749	0.117	0	Strom1
EDNRA	0	1.02687	0.624	0.078	0	Strom1
TMEM141	0	1.02536	0.902	0.594	0	Strom1
COL18A1	0	1.02311	0.801	0.231	0	Strom1
THY1	0	1.00666	0.788	0.252	0	Strom1

## Sheet: STROM2
gene	p_val	avg_log2FC	pct.1	pct.2	p_val_adj	cluster
TPM1	0	2.84862	0.995	0.458	0	Strom2
REN	0	2.84611	0.704	0.117	0	Strom2
SFRP1	0	2.77433	0.933	0.161	0	Strom2
DLK1	0	2.56837	0.939	0.5	0	Strom2
IGF2	0	2.39802	0.995	0.397	0	Strom2
COL3A1	0	2.25827	0.998	0.42	0	Strom2
COL1A1	0	2.2548	0.989	0.358	0	Strom2
ID3	0	2.17877	0.883	0.246	0	Strom2
CALD1	0	2.14677	0.983	0.361	0	Strom2
MDK	0	2.0994	0.995	0.6	0	Strom2
IGFBP3	0	2.08999	0.891	0.265	0	Strom2
LUM	0	2.05152	0.877	0.256	0	Strom2
COL6A2	0	1.95872	0.967	0.314	0	Strom2
VIM	0	1.9489	1	0.886	0	Strom2
HES4	0	1.88373	0.893	0.26	0	Strom2
SPARC	0	1.86086	0.976	0.404	0	Strom2
COL1A2	0	1.8576	0.96	0.352	0	Strom2
VCAN	0	1.83417	0.896	0.241	0	Strom2
COL6A1	0	1.82436	0.92	0.22	0	Strom2
PDGFRB	0	1.80647	0.847	0.153	0	Strom2
SDC2	0	1.7766	0.869	0.1	0	Strom2
IGDCC3	0	1.75072	0.832	0.18	0	Strom2
PCOLCE	0	1.71344	0.779	0.165	0	Strom2
COL5A2	0	1.7002	0.914	0.213	0	Strom2
CDH11	0	1.68627	0.847	0.11	0	Strom2
FN1	0	1.67889	0.87	0.26	0	Strom2
COL6A3	0	1.67505	0.892	0.182	0	Strom2
TAGLN	0	1.67197	0.434	0.059	0	Strom2
CTHRC1	0	1.66791	0.773	0.254	0	Strom2
PEG10	0	1.65451	0.775	0.163	0	Strom2
BASP1	0	1.65211	0.956	0.45	0	Strom2
BGN	0	1.62019	0.751	0.107	0	Strom2
C11orf96	0	1.60411	0.549	0.061	0	Strom2
STMN2	0	1.54936	0.309	0.015	0	Strom2
COL4A2	0	1.53844	0.893	0.266	0	Strom2
APOE	0	1.53748	0.842	0.3	0	Strom2
THY1	0	1.51783	0.779	0.226	0	Strom2
ID1	0	1.49438	0.781	0.331	0	Strom2
MEST	0	1.49179	0.851	0.474	0	Strom2
CXCL12	0	1.4874	0.64	0.074	0	Strom2
KCNQ1OT1	0	1.47134	0.877	0.533	0	Strom2
PTN	0	1.47018	0.635	0.13	0	Strom2
LAPTM4A	0	1.44769	0.96	0.622	0	Strom2
CSRP2	0	1.43242	0.767	0.284	0	Strom2
LRRN3	0	1.42927	0.689	0.114	0	Strom2
ZFP36L1	0	1.39034	0.927	0.47	0	Strom2
PLAT	0	1.38666	0.726	0.118	0	Strom2
TSHZ2	0	1.38133	0.63	0.076	0	Strom2
SEPT11	0	1.37425	0.911	0.682	0	Strom2
TUBA1A	0	1.3567	0.953	0.683	0	Strom2
CDKN1C	0	1.35643	0.92	0.579	0	Strom2
COL5A1	0	1.33559	0.82	0.206	0	Strom2
SOX11	0	1.33533	0.528	0.083	0	Strom2
JAG1	0	1.33483	0.69	0.165	0	Strom2
COL4A1	0	1.33014	0.869	0.266	0	Strom2
TIMP1	0	1.32698	0.954	0.789	0	Strom2
BAMBI	0	1.32654	0.719	0.212	0	Strom2
COL18A1	0	1.32632	0.768	0.205	0	Strom2
JUN	0	1.30263	0.542	0.184	0	Strom2
ATP2B1	0	1.28635	0.841	0.46	0	Strom2
FBLN1	0	1.28106	0.889	0.384	0	Strom2
PCDH18	0	1.27119	0.614	0.072	0	Strom2
CAMK2N1	0	1.25634	0.55	0.061	0	Strom2
TBX2	0	1.25428	0.631	0.059	0	Strom2
SVIL	0	1.25286	0.763	0.275	0	Strom2
TGFBI	0	1.25208	0.55	0.08	0	Strom2
SOX4	0	1.23205	0.905	0.601	0	Strom2
EDNRA	0	1.21373	0.581	0.054	0	Strom2
FRZB	0	1.19292	0.647	0.097	0	Strom2
AKAP12	0	1.18901	0.597	0.154	0	Strom2
KRT8	0	1.18854	0.719	0.348	0	Strom2
MIR503HG	0	1.17407	0.684	0.246	0	Strom2
MAGED2	0	1.17188	0.958	0.706	0	Strom2
RSPO3	0	1.16397	0.552	0.086	0	Strom2
KHDRBS3	0	1.15771	0.568	0.205	0	Strom2
PDGFRA	0	1.15595	0.653	0.098	0	Strom2
SERPINH1	0	1.14455	0.926	0.487	0	Strom2
TUBB2B	0	1.14375	0.541	0.106	0	Strom2
DCN	0	1.1389	0.735	0.224	0	Strom2
ITM2C	0	1.13569	0.91	0.578	0	Strom2
NR2F1	0	1.13471	0.307	0.024	0	Strom2
NR2F2	0	1.13069	0.666	0.099	0	Strom2
MAP1LC3A	0	1.12217	0.667	0.248	0	Strom2
RHOBTB3	0	1.11854	0.796	0.434	0	Strom2
S100A10	0	1.11258	0.674	0.297	0	Strom2
MXRA8	0	1.10707	0.66	0.077	0	Strom2
MAP1B	0	1.10554	0.841	0.481	0	Strom2
HAND2	0	1.10341	0.645	0.093	0	Strom2
KRT18	0	1.09349	0.846	0.569	0	Strom2
CTD-2339F6.1	0	1.09216	0.209	0.035	0	Strom2
ITGA1	0	1.09149	0.61	0.09	0	Strom2
RND3	0	1.0895	0.459	0.053	0	Strom2
PTMS	0	1.07779	0.976	0.792	0	Strom2
ACTA2	0	1.07775	0.384	0.08	0	Strom2
C4orf48	0	1.07106	0.925	0.733	0	Strom2
IGFBP7	0	1.06498	0.454	0.274	0	Strom2
TDO2	0	1.06092	0.411	0.044	0	Strom2
IFITM3	0	1.05675	0.969	0.734	0	Strom2
SNAI2	0	1.05445	0.604	0.09	0	Strom2
CNN3	0	1.0535	0.817	0.389	0	Strom2
RHOC	0	1.04942	0.897	0.545	0	Strom2
CCDC68	0	1.03541	0.461	0.101	0	Strom2
RP11-14N7.2	0	1.03489	0.642	0.207	0	Strom2
GRIA4	0	1.03246	0.478	0.026	0	Strom2
TMEM141	0	1.03178	0.83	0.584	0	Strom2
PPIC	0	1.03176	0.72	0.229	0	Strom2
BTG1	0	1.03111	0.883	0.604	0	Strom2
FKBP10	0	1.0307	0.8	0.349	0	Strom2
CRABP2	0	1.02964	0.354	0.044	0	Strom2
NTRK2	0	1.00257	0.511	0.11	0	Strom2

## Sheet: STROM3
gene	p_val	avg_log2FC	pct.1	pct.2	p_val_adj	cluster
LUM	0	2.87867	0.959	0.255	0	Strom3
COL1A1	0	2.85383	0.996	0.361	0	Strom3
COL3A1	0	2.83522	0.999	0.423	0	Strom3
DCN	0	2.82496	0.962	0.214	0	Strom3
COL1A2	0	2.72211	0.994	0.354	0	Strom3
APOE	0	2.51139	0.955	0.296	0	Strom3
MDK	0	2.48889	0.997	0.602	0	Strom3
VCAN	0	2.43643	0.924	0.243	0	Strom3
IGFBP3	0	2.39694	0.929	0.266	0	Strom3
HAND1	0	2.31768	0.826	0.095	0	Strom3
COL6A2	0	2.29098	0.974	0.318	0	Strom3
TPM1	0	2.25898	0.983	0.462	0	Strom3
DLK1	0	2.24663	0.949	0.501	0	Strom3
SPARC	0	2.21961	0.982	0.407	0	Strom3
COL6A1	0	2.2195	0.955	0.222	0	Strom3
PEG10	0	2.20319	0.841	0.163	0	Strom3
PCOLCE	0	2.15545	0.839	0.165	0	Strom3
NPY	0	2.12371	0.38	0.047	0	Strom3
PITX2	0	2.06837	0.853	0.107	0	Strom3
PTN	0	2.04258	0.759	0.125	0	Strom3
CTD-2339F6.1	0	2.00189	0.288	0.031	0	Strom3
SFRP1	0	1.96477	0.743	0.176	0	Strom3
IGFBP5	0	1.92624	0.765	0.149	0	Strom3
TNNI1	0	1.88135	0.583	0.059	0	Strom3
KCNQ1OT1	0	1.86911	0.896	0.534	0	Strom3
MGP	0	1.84308	0.45	0.056	0	Strom3
CXCL14	0	1.83246	0.323	0.039	0	Strom3
IGF2	0	1.83134	0.996	0.4	0	Strom3
POSTN	0	1.81464	0.754	0.143	0	Strom3
CTHRC1	0	1.8002	0.767	0.257	0	Strom3
MFAP4	0	1.79932	0.765	0.141	0	Strom3
CDKN1C	0	1.79783	0.939	0.58	0	Strom3
COL5A1	0	1.77932	0.853	0.207	0	Strom3
CSRP2	0	1.7625	0.836	0.283	0	Strom3
PLAT	0	1.7507	0.788	0.118	0	Strom3
RSPO3	0	1.7417	0.728	0.078	0	Strom3
FBLN1	0	1.73063	0.914	0.385	0	Strom3
COL5A2	0	1.71925	0.866	0.219	0	Strom3
COL6A3	0	1.69789	0.846	0.188	0	Strom3
CALD1	0	1.68055	0.942	0.367	0	Strom3
FN1	0	1.67575	0.806	0.267	0	Strom3
FRZB	0	1.64244	0.694	0.097	0	Strom3
KRT19	0	1.64159	0.66	0.062	0	Strom3
TMEM88	0	1.61967	0.642	0.109	0	Strom3
MEST	0	1.57475	0.894	0.474	0	Strom3
NTRK2	0	1.56324	0.628	0.106	0	Strom3
BAMBI	0	1.53958	0.769	0.212	0	Strom3
REN	0	1.4798	0.543	0.129	0	Strom3
KRT8	0	1.44423	0.746	0.349	0	Strom3
BASP1	0	1.43039	0.916	0.455	0	Strom3
HAND2	0	1.39472	0.681	0.094	0	Strom3
SNAI2	0	1.39397	0.68	0.089	0	Strom3
PDGFRA	0	1.39291	0.679	0.099	0	Strom3
DES	0	1.39181	0.623	0.066	0	Strom3
LAPTM4A	0	1.38353	0.943	0.625	0	Strom3
LRRN3	0	1.36722	0.617	0.121	0	Strom3
SFRP2	0	1.35702	0.356	0.054	0	Strom3
ADAMTS1	0	1.35201	0.529	0.097	0	Strom3
SLIT2	0	1.34434	0.645	0.115	0	Strom3
PPIC	0	1.34309	0.753	0.23	0	Strom3
GADD45G	0	1.33559	0.391	0.078	0	Strom3
PITX1	0	1.33447	0.582	0.051	0	Strom3
MIR503HG	0	1.31758	0.676	0.248	0	Strom3
LBH	0	1.30821	0.633	0.114	0	Strom3
SLIT3	0	1.30315	0.676	0.102	0	Strom3
ID1	0	1.28626	0.662	0.34	0	Strom3
ATP2B1	0	1.2772	0.823	0.463	0	Strom3
COL4A2	0	1.2595	0.762	0.277	0	Strom3
S100A10	0	1.25804	0.746	0.295	0	Strom3
PDGFRB	0	1.25353	0.672	0.167	0	Strom3
SERPINF1	0	1.24414	0.604	0.26	0	Strom3
CDC42EP5	0	1.23961	0.698	0.143	0	Strom3
ZNF503	0	1.23804	0.624	0.159	0	Strom3
CDH11	0	1.2361	0.711	0.122	0	Strom3
GPC3	0	1.23523	0.557	0.069	0	Strom3
CIRBP	0	1.23119	0.955	0.794	0	Strom3
GATA6-AS1	0	1.22976	0.506	0.05	0	Strom3
MAP1B	0	1.21767	0.828	0.484	0	Strom3
EGR1	0	1.21329	0.422	0.104	0	Strom3
VIM	0	1.21304	0.997	0.887	0	Strom3
FKBP10	0	1.21068	0.796	0.351	0	Strom3
IFITM3	0	1.20982	0.973	0.735	0	Strom3
LMCD1	0	1.20879	0.561	0.1	0	Strom3
KISS1	0	1.20255	0.242	0.038	0	Strom3
OLFML3	0	1.20176	0.663	0.115	0	Strom3
THY1	0	1.20157	0.633	0.237	0	Strom3
SVIL	0	1.19828	0.707	0.281	0	Strom3
MXRA8	0	1.19447	0.645	0.081	0	Strom3
AHNAK	0	1.17251	0.766	0.242	0	Strom3
HES1	0	1.16734	0.617	0.19	0	Strom3
ID2	0	1.16263	0.614	0.274	0	Strom3
S100A13	0	1.15875	0.789	0.395	0	Strom3
PPDPF	0	1.15632	0.951	0.798	0	Strom3
FAM110B	0	1.14796	0.56	0.079	0	Strom3
RBP1	0	1.14613	0.654	0.165	0	Strom3
IGDCC3	0	1.13889	0.716	0.19	0	Strom3
SDC2	0	1.13575	0.663	0.115	0	Strom3
C12orf57	0	1.13544	0.893	0.548	0	Strom3
ID3	0	1.12758	0.721	0.259	0	Strom3
ITM2C	0	1.12316	0.877	0.581	0	Strom3
TMEM98	0	1.1108	0.717	0.253	0	Strom3
ZFP36L1	0	1.10633	0.867	0.476	0	Strom3
COL21A1	0	1.09688	0.481	0.056	0	Strom3
NID2	0	1.09047	0.617	0.11	0	Strom3
SELM	0	1.08945	0.608	0.153	0	Strom3
PPP1R3C	0	1.07628	0.483	0.059	0	Strom3
CAMK2N1	0	1.06913	0.492	0.066	0	Strom3
HAS2	0	1.06568	0.553	0.069	0	Strom3
KDELR1	0	1.06374	0.925	0.768	0	Strom3
COL4A1	0	1.06265	0.731	0.277	0	Strom3
DDR2	0	1.06033	0.565	0.086	0	Strom3
C1QTNF3	0	1.05933	0.398	0.091	0	Strom3
MMP2	0	1.05168	0.67	0.168	0	Strom3
ATP1B1	0	1.05138	0.559	0.229	0	Strom3
TIMP1	0	1.04927	0.924	0.792	0	Strom3
CCDC80	0	1.04723	0.553	0.087	0	Strom3
CKAP4	0	1.04579	0.741	0.311	0	Strom3
MRC2	0	1.04404	0.626	0.151	0	Strom3
IFI27L2	0	1.02905	0.714	0.306	0	Strom3
ITGA8	0	1.00772	0.517	0.087	0	Strom3

## Sheet: STROM4
gene	p_val	avg_log2FC	pct.1	pct.2	p_val_adj	cluster
COL3A1	0	2.97719	0.99	0.441	0	Strom4
COL1A2	0	2.7753	0.919	0.376	0	Strom4
COL1A1	0	2.64949	0.942	0.382	0	Strom4
VCAN	0	2.49313	0.666	0.271	0	Strom4
COL5A1	0	2.18381	0.542	0.235	0	Strom4
DCN	0	2.1599	0.641	0.245	0	Strom4
COL6A1	0	2.1576	0.578	0.254	0	Strom4
LUM	0	2.11282	0.703	0.283	0	Strom4
SPARC	0	2.04098	0.769	0.43	0	Strom4
COL6A2	0	2.03096	0.673	0.345	0	Strom4
FN1	0	2.03001	0.534	0.29	0	Strom4
COL6A3	0	1.99817	0.478	0.217	0	Strom4
POSTN	0	1.9891	0.449	0.169	0	Strom4
COL5A2	0	1.95179	0.495	0.248	0	Strom4
IGFBP3	0	1.89903	0.623	0.294	0	Strom4
LRRN3	0	1.69107	0.359	0.143	0	Strom4
DLK1	0	1.62073	0.73	0.521	0	Strom4
NTRK2	0	1.61651	0.317	0.129	0	Strom4
IGF2	0	1.55001	0.867	0.422	0	Strom4
PCOLCE	0	1.54004	0.382	0.196	0	Strom4
SLIT3	0	1.47547	0.293	0.129	0	Strom4
IGFBP5	0	1.46667	0.367	0.178	0	Strom4
APOE	0	1.42245	0.483	0.328	0	Strom4
SFRP2	0	1.32622	0.204	0.067	0	Strom4
MDK	0	1.09372	0.767	0.619	0	Strom4
PTN	9.47029e-298	1.36706	0.309	0.155	2.64657e-293	Strom4
COL4A1	2.61192e-295	1.42095	0.442	0.298	7.29926e-291	Strom4
PDGFRA	2.09699e-241	1.32138	0.253	0.127	5.86026e-237	Strom4
CDH11	3.16372e-234	1.36115	0.278	0.15	8.84133e-230	Strom4
SLIT2	5.1567e-230	1.33258	0.265	0.141	1.44109e-225	Strom4
SULF1	8.88794e-216	1.24376	0.208	0.097	2.48382e-211	Strom4
REN	1.32424e-202	1.42674	0.275	0.148	3.70071e-198	Strom4
NID2	4.0949e-193	1.27726	0.245	0.134	1.14436e-188	Strom4
PITX2	1.93204e-192	1.11462	0.26	0.144	5.39929e-188	Strom4
ADAMTS1	1.53986e-168	1.25877	0.219	0.117	4.30328e-164	Strom4
PLAT	1.11562e-165	1.25233	0.257	0.151	3.1177e-161	Strom4
PEG10	1.3957e-155	1.11665	0.304	0.196	3.90043e-151	Strom4
SFRP1	8.66047e-128	1.16093	0.305	0.204	2.42026e-123	Strom4
MTRNR2L12	1.95339e-42	1.2013	0.513	0.752	5.45894e-38	Strom4
KCNQ1OT1	2.33861e-20	1.40023	0.327	0.558	6.53548e-16	Strom4
MEST	4.71437e-09	1.12241	0.378	0.498	0.000131748	Strom4

## Sheet: VEIN
gene	p_val	avg_log2FC	pct.1	pct.2	p_val_adj	cluster
RAMP2	0	2.96281	0.961	0.229	0	Vein
NRP2	0	2.8843	0.93	0.162	0	Vein
CLDN5	0	2.88157	0.963	0.174	0	Vein
KDR	0	2.56448	0.963	0.202	0	Vein
IGFBP4	0	2.56336	0.957	0.301	0	Vein
PRCP	0	2.39796	0.932	0.353	0	Vein
PLVAP	0	2.35217	0.9	0.202	0	Vein
APLNR	0	2.31136	0.759	0.015	0	Vein
GNG11	0	2.26723	0.962	0.503	0	Vein
NR2F2	0	2.22396	0.811	0.106	0	Vein
MARCKS	0	2.22232	0.987	0.738	0	Vein
IL32	0	2.14687	0.656	0.058	0	Vein
ICAM2	0	2.07229	0.912	0.337	0	Vein
DAB2	0	2.05315	0.802	0.355	0	Vein
MARCKSL1	0	1.98256	0.963	0.64	0	Vein
VAMP5	0	1.95144	0.918	0.4	0	Vein
IGFBP5	0	1.93725	0.444	0.172	0	Vein
TFPI	0	1.93468	0.953	0.444	0	Vein
CCL2	0	1.9132	0.46	0.06	0	Vein
RBP1	0	1.86105	0.743	0.169	0	Vein
PLK2	0	1.85414	0.834	0.19	0	Vein
LYVE1	0	1.83906	0.58	0.076	0	Vein
HPGD	0	1.7918	0.665	0.069	0	Vein
KLF2	0	1.78619	0.689	0.154	0	Vein
C8orf4	0	1.77454	0.592	0.022	0	Vein
ANXA2	0	1.76003	0.926	0.48	0	Vein
CD93	0	1.75763	0.837	0.185	0	Vein
HYAL2	0	1.75535	0.842	0.364	0	Vein
SOX4	0	1.72474	0.931	0.607	0	Vein
CDH5	0	1.71231	0.869	0.168	0	Vein
STAB2	0	1.69736	0.511	0.006	0	Vein
RDX	0	1.65851	0.872	0.616	0	Vein
MADCAM1	0	1.65319	0.633	0.055	0	Vein
SEMA6A	0	1.65165	0.694	0.075	0	Vein
SEPP1	0	1.6037	0.708	0.275	0	Vein
KANK3	0	1.59799	0.692	0.038	0	Vein
EGFL7	0	1.59623	0.954	0.769	0	Vein
CALCRL	0	1.59561	0.79	0.269	0	Vein
NT5E	0	1.57526	0.663	0.029	0	Vein
HOMER3	0	1.57053	0.751	0.195	0	Vein
TCF4	0	1.55383	0.825	0.381	0	Vein
COL4A2	0	1.5297	0.884	0.28	0	Vein
S100A16	0	1.52593	0.786	0.178	0	Vein
RAPGEF5	0	1.52371	0.688	0.085	0	Vein
ID3	0	1.51035	0.792	0.263	0	Vein
TIMP3	0	1.50516	0.862	0.379	0	Vein
ARHGAP29	0	1.50447	0.744	0.124	0	Vein
MAFB	0	1.49729	0.576	0.09	0	Vein
FN1	0	1.49429	0.867	0.273	0	Vein
TEK	0	1.48313	0.673	0.081	0	Vein
APP	0	1.46444	0.853	0.47	0	Vein
PMP22	0	1.45761	0.713	0.232	0	Vein
COL4A1	0	1.43782	0.875	0.278	0	Vein
PLXND1	0	1.43576	0.829	0.366	0	Vein
FLRT2	0	1.4278	0.643	0.089	0	Vein
A2M	0	1.42613	0.648	0.098	0	Vein
HSPG2	0	1.42399	0.726	0.189	0	Vein
TGFBR3	0	1.42167	0.679	0.122	0	Vein
LIMCH1	0	1.40923	0.705	0.134	0	Vein
LMO2	0	1.40362	0.826	0.541	0	Vein
FSCN1	0	1.4012	0.881	0.576	0	Vein
HLA-E	0	1.36791	0.852	0.498	0	Vein
SDPR	0	1.35032	0.679	0.163	0	Vein
HES1	0	1.3478	0.615	0.197	0	Vein
ESAM	0	1.33364	0.834	0.336	0	Vein
FAM167B	0	1.33145	0.511	0.014	0	Vein
SPTBN1	0	1.32687	0.89	0.552	0	Vein
LPL	0	1.32481	0.416	0.028	0	Vein
CCND1	0	1.32306	0.558	0.098	0	Vein
IFITM3	0	1.2941	0.962	0.74	0	Vein
GIMAP4	0	1.27728	0.646	0.138	0	Vein
GGT5	0	1.27436	0.604	0.139	0	Vein
ADGRF5	0	1.27135	0.578	0.04	0	Vein
EMCN	0	1.26815	0.538	0.061	0	Vein
TM4SF18	0	1.26392	0.506	0.025	0	Vein
PCAT19	0	1.26231	0.592	0.043	0	Vein
ITGB1	0	1.25324	0.921	0.762	0	Vein
MMRN2	0	1.24648	0.692	0.16	0	Vein
UTRN	0	1.24471	0.709	0.295	0	Vein
LAPTM4A	0	1.2409	0.896	0.632	0	Vein
MSMO1	0	1.23079	0.73	0.452	0	Vein
HMGCS1	0	1.22178	0.739	0.521	0	Vein
ACVRL1	0	1.21748	0.652	0.119	0	Vein
MAF	0	1.21633	0.677	0.219	0	Vein
VIM	0	1.2137	0.996	0.889	0	Vein
TIE1	0	1.21222	0.751	0.29	0	Vein
SQLE	0	1.20012	0.834	0.642	0	Vein
KLF6	0	1.19627	0.801	0.454	0	Vein
ARHGAP28	0	1.19442	0.601	0.096	0	Vein
JUN	0	1.1833	0.622	0.188	0	Vein
CRIP2	0	1.18262	0.656	0.137	0	Vein
ECSCR.1	0	1.18139	0.705	0.185	0	Vein
ELK3	0	1.18055	0.717	0.326	0	Vein
IGFBP2	0	1.178	0.955	0.784	0	Vein
PCDH17	0	1.17363	0.514	0.068	0	Vein
RASIP1	0	1.17347	0.622	0.101	0	Vein
PLPP3	0	1.17324	0.573	0.092	0	Vein
LDB2	0	1.17172	0.672	0.165	0	Vein
SPATS2L	0	1.16803	0.688	0.286	0	Vein
BST2	0	1.16685	0.875	0.596	0	Vein
PECAM1	0	1.15074	0.806	0.358	0	Vein
SHANK3	0	1.14991	0.642	0.181	0	Vein
TJP1	0	1.14424	0.692	0.211	0	Vein
SLC2A3	0	1.135	0.687	0.309	0	Vein
HSPA1A	0	1.13492	0.4	0.158	0	Vein
EFNB2	0	1.12956	0.711	0.231	0	Vein
SOX18	0	1.12438	0.637	0.242	0	Vein
TGM2	0	1.12089	0.555	0.096	0	Vein
ZNF521	0	1.11648	0.615	0.193	0	Vein
SDCBP	0	1.11606	0.799	0.553	0	Vein
THBD	0	1.11592	0.467	0.046	0	Vein
CAV1	0	1.1154	0.524	0.085	0	Vein
ICAM1	0	1.10537	0.396	0.065	0	Vein
SHE	0	1.0997	0.553	0.062	0	Vein
PLA2G16	0	1.09728	0.519	0.043	0	Vein
HAPLN1	0	1.0936	0.554	0.135	0	Vein
FAM107B	0	1.09329	0.746	0.48	0	Vein
SCARB2	0	1.09118	0.654	0.222	0	Vein
ARL4C	0	1.08847	0.484	0.063	0	Vein
PRTG	0	1.08721	0.547	0.138	0	Vein
SLC9A3R2	0	1.07908	0.626	0.272	0	Vein
STC1	0	1.07274	0.394	0.057	0	Vein
SHC1	0	1.07233	0.724	0.383	0	Vein
JAM3	0	1.06446	0.627	0.194	0	Vein
MAGED2	0	1.06363	0.908	0.713	0	Vein
FAM89A	0	1.05672	0.689	0.351	0	Vein
CD34	0	1.04305	0.785	0.486	0	Vein
ZFP36L1	0	1.0426	0.81	0.485	0	Vein
SOX17	0	1.03347	0.45	0.072	0	Vein
THSD7A	0	1.03065	0.483	0.054	0	Vein
DUSP1	0	1.02646	0.515	0.203	0	Vein
SERPINH1	0	1.02641	0.843	0.499	0	Vein
KLF4	0	1.02367	0.458	0.064	0	Vein
ADGRL4	0	1.02124	0.641	0.111	0	Vein
TCN2	0	1.01345	0.466	0.048	0	Vein
LPAR6	0	1.01284	0.624	0.234	0	Vein
S100A6	0	1.00894	0.853	0.661	0	Vein
FLT1	0	1.00548	0.782	0.231	0	Vein

## Sheet: ENDO
gene	p_val	avg_log2FC	pct.1	pct.2	p_val_adj	cluster
KDR	0	2.24735	0.838	0.199	0	Endo
GJA4	0	2.13753	0.706	0.177	0	Endo
GJA5	0	2.1061	0.604	0.09	0	Endo
PRND	0	2.03522	0.49	0.057	0	Endo
PTRF	0	2.01988	0.701	0.25	0	Endo
TFPI	0	1.99896	0.841	0.443	0	Endo
CDH5	0	1.98875	0.69	0.168	0	Endo
CLDN5	0	1.97676	0.78	0.173	0	Endo
PRSS23	0	1.96201	0.695	0.203	0	Endo
CGNL1	0	1.92468	0.505	0.095	0	Endo
RNASE1	0	1.9232	0.611	0.116	0	Endo
CD93	0	1.91576	0.651	0.186	0	Endo
FLT1	0	1.87934	0.688	0.228	0	Endo
PECAM1	0	1.84955	0.698	0.358	0	Endo
PRKCDBP	0	1.83433	0.603	0.178	0	Endo
IGFBP4	0	1.82086	0.75	0.303	0	Endo
ESAM	0	1.81956	0.701	0.336	0	Endo
VAMP5	0	1.81743	0.757	0.402	0	Endo
GNG11	0	1.80656	0.843	0.504	0	Endo
SPTBN1	0	1.7097	0.766	0.554	0	Endo
ADGRL4	0	1.66182	0.528	0.11	0	Endo
PLVAP	0	1.65644	0.594	0.209	0	Endo
MMP9	0	1.64666	0.256	0.124	0	Endo
MARCKSL1	0	1.63845	0.868	0.641	0	Endo
S100A16	0	1.56911	0.573	0.181	0	Endo
CLEC14A	0	1.5626	0.53	0.126	0	Endo
IFITM3	0	1.55685	0.911	0.739	0	Endo
HSPG2	0	1.55656	0.496	0.194	0	Endo
CXCR4	0	1.54015	0.463	0.126	0	Endo
PLXND1	0	1.53424	0.614	0.371	0	Endo
WWTR1	0	1.53301	0.472	0.128	0	Endo
IGF2	0	1.51462	0.854	0.409	0	Endo
TIE1	0	1.50924	0.562	0.294	0	Endo
RAMP2	0	1.50642	0.66	0.235	0	Endo
EFCAB14	0	1.50383	0.535	0.308	0	Endo
GIMAP4	0	1.49525	0.479	0.141	0	Endo
COL4A1	0	1.48678	0.672	0.281	0	Endo
LYVE1	0	1.4773	0.385	0.079	0	Endo
MARCKS	0	1.47337	0.914	0.738	0	Endo
NRP1	0	1.45625	0.547	0.26	0	Endo
TM4SF1	0	1.44744	0.401	0.08	0	Endo
EFNB2	0	1.42562	0.565	0.232	0	Endo
CRIM1	0	1.41701	0.439	0.125	0	Endo
GJA1	0	1.39656	0.431	0.143	0	Endo
ITGA5	0	1.3908	0.492	0.255	0	Endo
ANXA2	0	1.38437	0.734	0.484	0	Endo
KCNK17	0	1.36908	0.498	0.261	0	Endo
BST2	0	1.3578	0.778	0.597	0	Endo
PLK2	0	1.35607	0.524	0.198	0	Endo
MMRN2	0	1.34715	0.449	0.166	0	Endo
SERPINH1	0	1.3144	0.671	0.504	0	Endo
RP11-277P12.20	0	1.31136	0.285	0.052	0	Endo
BAALC	0	1.29072	0.51	0.292	0	Endo
PRCP	0	1.26803	0.547	0.366	0	Endo
THY1	0	1.25685	0.555	0.243	0	Endo
BCL6B	0	1.25514	0.367	0.104	0	Endo
ECSCR.1	0	1.25507	0.463	0.191	0	Endo
ICAM2	0	1.25097	0.554	0.348	0	Endo
NPR3	0	1.23286	0.407	0.284	0	Endo
PXDN	0	1.22969	0.563	0.438	0	Endo
TUBA1A	0	1.22303	0.8	0.694	0	Endo
SPARC	0	1.21898	0.795	0.418	0	Endo
EMP1	0	1.20271	0.322	0.065	0	Endo
CAV1	0	1.19364	0.327	0.089	0	Endo
CRIP2	0	1.18724	0.407	0.143	0	Endo
AFAP1L1	0	1.1831	0.376	0.116	0	Endo
MMP14	0	1.17104	0.361	0.168	0	Endo
UNC5B	0	1.16267	0.413	0.182	0	Endo
ETS1	0	1.14429	0.388	0.188	0	Endo
LAMC1	0	1.14026	0.419	0.277	0	Endo
ACSM3	0	1.13881	0.355	0.142	0	Endo
MCAM	0	1.13681	0.351	0.12	0	Endo
TSPAN18	0	1.13526	0.396	0.169	0	Endo
ADAMTS9	0	1.1277	0.39	0.148	0	Endo
SOX18	0	1.12578	0.413	0.248	0	Endo
CXorf36	0	1.11556	0.324	0.068	0	Endo
SOX7	0	1.11113	0.334	0.096	0	Endo
ADAM15	0	1.10862	0.402	0.278	0	Endo
MYO10	0	1.10798	0.339	0.104	0	Endo
UTRN	0	1.10072	0.419	0.304	0	Endo
MMRN1	0	1.09739	0.401	0.233	0	Endo
FILIP1	0	1.09375	0.349	0.114	0	Endo
TIMP3	0	1.09047	0.52	0.39	0	Endo
AHNAK	0	1.08708	0.439	0.261	0	Endo
LIFR	0	1.08575	0.35	0.126	0	Endo
NES	0	1.08397	0.324	0.132	0	Endo
ACVRL1	0	1.07525	0.354	0.127	0	Endo
PROCR	0	1.06761	0.342	0.147	0	Endo
KIF5B	0	1.05615	0.652	0.757	0	Endo
FSTL1	0	1.0537	0.399	0.21	0	Endo
COL4A2	0	1.05214	0.572	0.288	0	Endo
LDB2	0	1.05083	0.384	0.174	0	Endo
CD276	0	1.05003	0.375	0.202	0	Endo
PLEC	0	1.0465	0.336	0.172	0	Endo
C10orf10	0	1.04363	0.25	0.094	0	Endo
RASIP1	0	1.03652	0.337	0.109	0	Endo
ECE1	0	1.01735	0.355	0.177	0	Endo
SERINC5	0	1.00657	0.325	0.159	0	Endo
JAM3	0	1.00586	0.356	0.202	0	Endo
ARHGAP29	0	1.0041	0.36	0.136	0	Endo
MTRNR2L8	3.82924e-19	1.21291	0.467	0.618	1.07012e-14	Endo

## Sheet: ART1
gene	p_val	avg_log2FC	pct.1	pct.2	p_val_adj	cluster
GJA5	0	2.69076	0.907	0.087	0	Art1
GJA4	0	2.61189	0.967	0.176	0	Art1
FLT1	0	2.54936	0.979	0.225	0	Art1
CXCR4	0	2.52677	0.909	0.115	0	Art1
PRSS23	0	2.41707	0.975	0.201	0	Art1
KDR	0	2.4062	0.993	0.203	0	Art1
CLEC14A	0	2.38612	0.947	0.117	0	Art1
CLDN5	0	2.33516	0.985	0.176	0	Art1
ARGLU1	0	2.3327	0.958	0.756	0	Art1
RNASE1	0	2.30159	0.923	0.113	0	Art1
EFNB2	0	2.2949	0.97	0.223	0	Art1
MMP9	0	2.27379	0.463	0.119	0	Art1
PTRF	0	2.19848	0.958	0.248	0	Art1
TFPI	0	2.17437	0.994	0.444	0	Art1
CDH5	0	2.15783	0.975	0.166	0	Art1
CD93	0	2.12427	0.942	0.183	0	Art1
ADGRL4	0	2.11319	0.931	0.103	0	Art1
GNG11	0	2.04754	0.992	0.504	0	Art1
PECAM1	0	2.00284	0.966	0.354	0	Art1
ESAM	0	1.9717	0.966	0.333	0	Art1
PLK2	0	1.96809	0.925	0.189	0	Art1
MARCKSL1	0	1.95315	0.996	0.64	0	Art1
KLF6	0	1.93524	0.96	0.449	0	Art1
PRND	0	1.93238	0.691	0.057	0	Art1
KCNK17	0	1.92665	0.841	0.253	0	Art1
CRIM1	0	1.90491	0.878	0.114	0	Art1
GIMAP4	0	1.90032	0.859	0.132	0	Art1
MARCKS	0	1.89446	0.998	0.738	0	Art1
NRP1	0	1.88653	0.939	0.25	0	Art1
VAMP5	0	1.88032	0.975	0.4	0	Art1
PRKCDBP	0	1.84257	0.871	0.175	0	Art1
EFCAB14	0	1.81201	0.895	0.299	0	Art1
GJA1	0	1.79433	0.844	0.133	0	Art1
S100A16	0	1.78087	0.918	0.175	0	Art1
HEY1	0	1.77392	0.846	0.136	0	Art1
HSPG2	0	1.7661	0.847	0.186	0	Art1
NUDT4	0	1.74823	0.904	0.449	0	Art1
UNC5B	0	1.74781	0.853	0.17	0	Art1
IGFBP4	0	1.73156	0.963	0.303	0	Art1
PLVAP	0	1.72745	0.897	0.204	0	Art1
RAMP2	0	1.72357	0.945	0.232	0	Art1
SOX7	0	1.68861	0.775	0.084	0	Art1
ACSM3	0	1.67741	0.75	0.132	0	Art1
ARHGAP29	0	1.67504	0.843	0.122	0	Art1
SERINC5	0	1.66655	0.797	0.145	0	Art1
WWTR1	0	1.65668	0.847	0.12	0	Art1
SPTBN1	0	1.6527	0.972	0.55	0	Art1
C10orf10	0	1.62564	0.556	0.086	0	Art1
TIE1	0	1.61597	0.912	0.285	0	Art1
SOX18	0	1.61117	0.823	0.236	0	Art1
ANXA2	0	1.60213	0.972	0.48	0	Art1
FILIP1	0	1.60203	0.823	0.101	0	Art1
TM4SF1	0	1.59812	0.68	0.075	0	Art1
EMP1	0	1.58501	0.71	0.056	0	Art1
PLXND1	0	1.58108	0.919	0.365	0	Art1
ARRDC3	0	1.58102	0.862	0.299	0	Art1
HES4	0	1.57713	0.921	0.274	0	Art1
HLA-E	0	1.56989	0.942	0.496	0	Art1
DLL4	0	1.56187	0.771	0.057	0	Art1
LDB2	0	1.5568	0.859	0.16	0	Art1
C2CD4B	0	1.55284	0.631	0.041	0	Art1
IFITM3	0	1.54004	0.997	0.739	0	Art1
MMRN2	0	1.53335	0.85	0.156	0	Art1
TJP1	0	1.51901	0.868	0.206	0	Art1
DUSP1	0	1.51505	0.675	0.198	0	Art1
ITGA5	0	1.51479	0.867	0.245	0	Art1
FKBP1A	0	1.51121	0.988	0.842	0	Art1
CRIP2	0	1.50599	0.83	0.132	0	Art1
LYVE1	0	1.49934	0.643	0.075	0	Art1
NPR3	0	1.48699	0.728	0.274	0	Art1
MECOM	0	1.48615	0.805	0.186	0	Art1
KLF2	0	1.4799	0.607	0.159	0	Art1
SOX17	0	1.47755	0.702	0.065	0	Art1
PLAGL1	0	1.46485	0.92	0.598	0	Art1
ADAMTS9	0	1.46125	0.803	0.137	0	Art1
MCAM	0	1.4534	0.743	0.109	0	Art1
MAP4K4	0	1.44397	0.918	0.56	0	Art1
SLC2A3	0	1.44173	0.833	0.305	0	Art1
BAALC	0	1.41783	0.865	0.283	0	Art1
LAPTM4B	0	1.4136	0.984	0.731	0	Art1
COL4A1	0	1.39944	0.938	0.278	0	Art1
AFAP1L1	0	1.39149	0.782	0.106	0	Art1
TCF4	0	1.39108	0.865	0.381	0	Art1
CGNL1	0	1.38102	0.747	0.093	0	Art1
ICAM2	0	1.37755	0.894	0.339	0	Art1
MYCT1	0	1.3774	0.783	0.117	0	Art1
APOLD1	0	1.37541	0.574	0.088	0	Art1
CAV1	0	1.37437	0.663	0.081	0	Art1
BST2	0	1.37435	0.972	0.594	0	Art1
PXDN	0	1.36812	0.902	0.428	0	Art1
PHLDA1	0	1.35809	0.754	0.186	0	Art1
ECSCR.1	0	1.34729	0.839	0.182	0	Art1
MMP14	0	1.33405	0.738	0.158	0	Art1
TSPAN18	0	1.33366	0.806	0.158	0	Art1
IGFBP2	0	1.32829	0.994	0.783	0	Art1
S100A6	0	1.32773	0.894	0.66	0	Art1
EFNA1	0	1.32364	0.716	0.088	0	Art1
TUBA1A	0	1.32078	0.974	0.689	0	Art1
STC1	0	1.31829	0.489	0.054	0	Art1
CALCRL	0	1.31539	0.829	0.269	0	Art1
SHANK3	0	1.31356	0.783	0.177	0	Art1
PRCP	0	1.30568	0.882	0.357	0	Art1
RAPGEF5	0	1.30561	0.711	0.086	0	Art1
RHOC	0	1.30281	0.934	0.552	0	Art1
LIFR	0	1.30261	0.756	0.116	0	Art1
F2R	0	1.30068	0.892	0.453	0	Art1
RALA	0	1.29912	0.891	0.533	0	Art1
CARTPT	0	1.29456	0.242	0.022	0	Art1
MYO10	0	1.29189	0.72	0.094	0	Art1
LIMS1	0	1.28583	0.961	0.662	0	Art1
VIM	0	1.2722	1	0.889	0	Art1
MAST4	0	1.27183	0.769	0.204	0	Art1
NOTCH1	0	1.26071	0.801	0.251	0	Art1
LRIG3	0	1.25576	0.716	0.078	0	Art1
JUNB	0	1.25016	0.744	0.398	0	Art1
SMTN	0	1.24834	0.764	0.183	0	Art1
VEGFC	0	1.24593	0.696	0.052	0	Art1
FSCN1	0	1.241	0.932	0.575	0	Art1
RPS6KA2	0	1.2403	0.705	0.109	0	Art1
PROCR	0	1.23541	0.712	0.137	0	Art1
PKIG	0	1.21896	0.8	0.29	0	Art1
RP11-277P12.20	0	1.21312	0.444	0.05	0	Art1
RALB	0	1.20702	0.835	0.366	0	Art1
BCL6B	0	1.20451	0.709	0.096	0	Art1
EGFL7	0	1.19642	0.969	0.769	0	Art1
TIMP3	0	1.19445	0.803	0.382	0	Art1
SEC14L1	0	1.19346	0.784	0.372	0	Art1
RASIP1	0	1.1933	0.737	0.098	0	Art1
CD99	0	1.19123	0.97	0.734	0	Art1
ACVRL1	0	1.18629	0.744	0.117	0	Art1
WBP5	0	1.18628	0.913	0.525	0	Art1
FCGRT	0	1.16332	0.945	0.58	0	Art1
SERPINH1	0	1.15645	0.929	0.497	0	Art1
NPDC1	0	1.15597	0.772	0.218	0	Art1
NOTCH4	0	1.14473	0.637	0.057	0	Art1
DOCK6	0	1.1434	0.688	0.098	0	Art1
LAMC1	0	1.14281	0.786	0.266	0	Art1
GBP4	0	1.13542	0.652	0.108	0	Art1
LIMCH1	0	1.13428	0.732	0.135	0	Art1
THY1	0	1.129	0.834	0.238	0	Art1
CSTB	0	1.12644	0.959	0.757	0	Art1
F11R	0	1.1232	0.719	0.191	0	Art1
HYAL2	0	1.11959	0.83	0.366	0	Art1
AAK1	0	1.11905	0.783	0.329	0	Art1
PREX2	0	1.11356	0.636	0.071	0	Art1
ETS1	0	1.11326	0.739	0.178	0	Art1
SETBP1	0	1.10776	0.653	0.091	0	Art1
TGFB1I1	0	1.10609	0.756	0.214	0	Art1
CXorf36	0	1.10451	0.655	0.06	0	Art1
TACC1	0	1.10398	0.816	0.43	0	Art1
RHOJ	0	1.10271	0.662	0.089	0	Art1
BRI3	0	1.10224	0.984	0.865	0	Art1
LPP	0	1.10028	0.772	0.288	0	Art1
KLHL4	0	1.09251	0.613	0.067	0	Art1
MMRN1	0	1.08535	0.756	0.223	0	Art1
RASGRP3	0	1.0834	0.702	0.203	0	Art1
RNF19A	0	1.08264	0.666	0.243	0	Art1
JAM3	0	1.07792	0.726	0.191	0	Art1
TGFBR2	0	1.07587	0.745	0.305	0	Art1
CCDC85B	0	1.07149	0.952	0.716	0	Art1
COL4A2	0	1.0676	0.896	0.281	0	Art1
SCN9A	0	1.06643	0.653	0.144	0	Art1
HEY2	0	1.06631	0.579	0.07	0	Art1
FBLIM1	0	1.06534	0.658	0.097	0	Art1
SMS	0	1.06406	0.92	0.714	0	Art1
IFI44L	0	1.06198	0.407	0.039	0	Art1
SNRK	0	1.06026	0.676	0.208	0	Art1
ACKR3	0	1.05896	0.51	0.098	0	Art1
DOCK9	0	1.05453	0.6	0.049	0	Art1
ECE1	0	1.0541	0.725	0.167	0	Art1
FAM213A	0	1.05314	0.872	0.578	0	Art1
FAM124B	0	1.05296	0.581	0.056	0	Art1
NFIB	0	1.05104	0.663	0.135	0	Art1
CDC42EP3	0	1.0495	0.607	0.15	0	Art1
MTUS1	0	1.04581	0.562	0.087	0	Art1
FGFR1	0	1.04532	0.731	0.172	0	Art1
ISG15	0	1.04433	0.897	0.731	0	Art1
FMNL3	0	1.04354	0.653	0.115	0	Art1
RICTOR	0	1.04256	0.654	0.281	0	Art1
FAM89A	0	1.03986	0.774	0.349	0	Art1
SSTR1	0	1.03965	0.532	0.032	0	Art1
TGM2	0	1.03668	0.6	0.096	0	Art1
SPATS2L	0	1.02981	0.778	0.284	0	Art1
PLEKHG1	0	1.02448	0.635	0.085	0	Art1
CTNNB1	0	1.02421	0.884	0.542	0	Art1
YBX3	0	1.02268	0.935	0.751	0	Art1
TSC22D1	0	1.01851	0.875	0.487	0	Art1
TANK	0	1.01157	0.653	0.305	0	Art1
PTPRB	0	1.00836	0.622	0.068	0	Art1
CSRP1	0	1.00823	0.787	0.373	0	Art1
SPRY1	0	1.00439	0.623	0.187	0	Art1
SLC45A4	0	1.00376	0.502	0.052	0	Art1
PMEPA1	0	1.0035	0.561	0.099	0	Art1
ITGB1	0	1.00158	0.963	0.761	0	Art1

## Sheet: ART2
gene	p_val	avg_log2FC	pct.1	pct.2	p_val_adj	cluster
CXCR4	0	3.44955	0.852	0.139	0	Art2
KDR	0	3.25529	0.96	0.227	0	Art2
ARGLU1	0	3.21842	0.89	0.762	0	Art2
FLT1	0	3.21228	0.94	0.248	0	Art2
GJA5	0	3.13332	0.832	0.111	0	Art2
CLEC14A	0	2.96058	0.853	0.142	0	Art2
CDH5	0	2.79306	0.887	0.19	0	Art2
NRP1	0	2.76337	0.874	0.271	0	Art2
GJA1	0	2.70813	0.765	0.154	0	Art2
TFPI	0	2.69729	0.952	0.46	0	Art2
KCNK17	0	2.61133	0.77	0.271	0	Art2
GJA4	0	2.57917	0.818	0.2	0	Art2
CRIM1	0	2.57183	0.739	0.137	0	Art2
EFNB2	0	2.56456	0.838	0.245	0	Art2
CD93	0	2.54753	0.826	0.206	0	Art2
PRSS23	0	2.51726	0.837	0.224	0	Art2
CLDN5	0	2.44856	0.877	0.2	0	Art2
HSPG2	0	2.41515	0.727	0.206	0	Art2
ADGRL4	0	2.39099	0.748	0.128	0	Art2
PLAGL1	0	2.37753	0.801	0.608	0	Art2
PECAM1	0	2.37529	0.851	0.373	0	Art2
NPR3	0	2.34909	0.642	0.288	0	Art2
UNC5B	0	2.31617	0.723	0.191	0	Art2
COL4A1	0	2.3008	0.866	0.298	0	Art2
ESAM	0	2.29003	0.821	0.352	0	Art2
DLL4	0	2.25639	0.612	0.078	0	Art2
PRND	0	2.22953	0.524	0.077	0	Art2
LIFR	0	2.20643	0.638	0.135	0	Art2
ADAMTS9	0	2.19011	0.672	0.158	0	Art2
SERINC5	0	2.1716	0.657	0.165	0	Art2
EFCAB14	0	2.13924	0.684	0.318	0	Art2
TIE1	0	2.13692	0.741	0.305	0	Art2
MMRN1	0	2.13136	0.685	0.239	0	Art2
MCAM	0	2.07131	0.586	0.129	0	Art2
LRIG3	0	2.06156	0.589	0.097	0	Art2
MMRN2	0	2.02708	0.645	0.178	0	Art2
SLC2A3	0	1.99778	0.684	0.321	0	Art2
NOTCH4	0	1.96478	0.514	0.075	0	Art2
PLXND1	0	1.90597	0.721	0.382	0	Art2
RNASE1	0	1.89953	0.646	0.138	0	Art2
IGFBP4	0	1.8952	0.78	0.323	0	Art2
LYVE1	0	1.88742	0.466	0.092	0	Art2
ACSM3	0	1.88157	0.514	0.151	0	Art2
SOX6	0	1.88136	0.512	0.114	0	Art2
ITGA5	0	1.8701	0.679	0.264	0	Art2
PLVAP	0	1.86964	0.671	0.225	0	Art2
PXDN	0	1.85856	0.739	0.442	0	Art2
LAPTM4B	0	1.82359	0.87	0.739	0	Art2
ITGB1	0	1.79737	0.883	0.768	0	Art2
ARHGAP29	0	1.79187	0.554	0.145	0	Art2
SERPINH1	0	1.78831	0.792	0.511	0	Art2
SHANK3	0	1.78672	0.568	0.196	0	Art2
COL4A2	0	1.77087	0.755	0.3	0	Art2
SCN9A	0	1.76278	0.518	0.159	0	Art2
SPTBN1	0	1.75283	0.792	0.563	0	Art2
CALCRL	0	1.75084	0.628	0.287	0	Art2
TM4SF1	0	1.75011	0.459	0.094	0	Art2
FILIP1	0	1.73339	0.511	0.124	0	Art2
EMP1	0	1.7205	0.443	0.076	0	Art2
ESM1	0	1.71605	0.231	0.016	0	Art2
WWTR1	0	1.71179	0.543	0.143	0	Art2
MAST4	0	1.71052	0.568	0.221	0	Art2
PTPRB	0	1.66459	0.464	0.085	0	Art2
RAPGEF5	0	1.6582	0.483	0.105	0	Art2
JAM3	0	1.6489	0.547	0.208	0	Art2
MMP14	0	1.6286	0.508	0.176	0	Art2
IGFBP2	0	1.61363	0.927	0.79	0	Art2
PLK2	0	1.6051	0.586	0.212	0	Art2
ADM	0	1.59993	0.359	0.041	0	Art2
TGFBR3	0	1.5439	0.486	0.141	0	Art2
EFNA1	0	1.5326	0.45	0.108	0	Art2
PCDH10	0	1.47407	0.398	0.081	0	Art2
ACVRL1	0	1.47302	0.467	0.137	0	Art2
MYCT1	0	1.43342	0.47	0.138	0	Art2
PTPRM	0	1.41993	0.418	0.098	0	Art2
DOCK9	0	1.35896	0.384	0.066	0	Art2
SSTR1	0	1.34875	0.333	0.048	0	Art2
PCDH12	0	1.34753	0.376	0.073	0	Art2
VEGFC	0	1.34682	0.379	0.073	0	Art2
GDPD5	0	1.30147	0.378	0.089	0	Art2
PREX2	0	1.28394	0.373	0.089	0	Art2
CXorf36	0	1.28055	0.372	0.079	0	Art2
ADGRF5	0	1.2473	0.313	0.059	0	Art2
PCDH1	9.7185e-307	1.00006	0.239	0.041	2.71593e-302	Art2
SETBP1	6.63797e-297	1.34357	0.394	0.109	1.85505e-292	Art2
ECE1	5.24242e-296	1.57133	0.508	0.184	1.46505e-291	Art2
NOTCH1	1.04058e-284	1.74907	0.584	0.268	2.908e-280	Art2
SPARC	4.33535e-284	1.32179	0.802	0.435	1.21156e-279	Art2
DOCK6	6.00687e-283	1.32637	0.404	0.117	1.67868e-278	Art2
COLEC12	4.16286e-281	1.32507	0.397	0.113	1.16335e-276	Art2
HEY1	3.23762e-278	1.49345	0.476	0.159	9.04786e-274	Art2
PRCP	1.17694e-270	1.68279	0.669	0.373	3.28909e-266	Art2
F2R	1.73448e-270	1.79639	0.71	0.466	4.84718e-266	Art2
LAMC1	1.78579e-270	1.75937	0.587	0.282	4.99057e-266	Art2
TJP1	5.59925e-269	1.48193	0.549	0.227	1.56477e-264	Art2
TIMP3	1.5121e-265	1.83068	0.688	0.395	4.22572e-261	Art2
CGNL1	2.83594e-252	1.19607	0.391	0.114	7.92532e-248	Art2
CD109	8.03741e-252	1.33455	0.361	0.104	2.24613e-247	Art2
EOGT	7.84077e-249	1.27285	0.369	0.11	2.19118e-244	Art2
BST2	9.33488e-249	1.49188	0.793	0.605	2.60872e-244	Art2
JAG2	2.13941e-248	1.15577	0.311	0.078	5.97879e-244	Art2
ICAM2	5.60864e-244	1.64062	0.647	0.357	1.56739e-239	Art2
TSPAN18	1.26352e-242	1.38263	0.473	0.179	3.53103e-238	Art2
COL6A2	3.92308e-234	1.01295	0.726	0.35	1.09634e-229	Art2
EDIL3	5.39763e-233	1.33063	0.41	0.14	1.50842e-228	Art2
KLF6	2.57903e-232	1.64257	0.703	0.466	7.20737e-228	Art2
NFIB	1.72114e-231	1.34848	0.426	0.152	4.80989e-227	Art2
RAMP2	4.52385e-231	1.20114	0.595	0.255	1.26424e-226	Art2
F11R	9.10502e-228	1.53918	0.486	0.208	2.54449e-223	Art2
ARRDC3	5.30987e-225	1.64065	0.587	0.316	1.4839e-220	Art2
TCF4	8.14628e-225	1.76669	0.644	0.396	2.27656e-220	Art2
GALNT18	1.25925e-224	1.27808	0.356	0.11	3.51911e-220	Art2
SPON1	1.93165e-223	1.04675	0.299	0.078	5.3982e-219	Art2
LDB2	6.68695e-223	1.37119	0.468	0.183	1.86873e-218	Art2
C10orf10	3.82625e-222	1.42519	0.346	0.101	1.06928e-217	Art2
DOCK4	6.12538e-220	1.02991	0.277	0.068	1.7118e-215	Art2
LIMCH1	6.75749e-217	1.24514	0.426	0.154	1.88845e-212	Art2
SOX7	1.19699e-216	1.17058	0.355	0.106	3.34511e-212	Art2
APP	8.8868e-214	1.53372	0.684	0.483	2.4835e-209	Art2
SOX17	2.13827e-211	1.08147	0.313	0.085	5.9756e-207	Art2
MARCKS	1.05626e-208	1.10809	0.851	0.746	2.95181e-204	Art2
MECOM	6.79602e-207	1.45869	0.474	0.206	1.89921e-202	Art2
TEK	1.02164e-200	1.16625	0.334	0.102	2.85508e-196	Art2
GBP4	5.50245e-194	1.22928	0.365	0.125	1.53772e-189	Art2
KLHL4	7.81388e-194	1.00667	0.299	0.085	2.18367e-189	Art2
RASGRP3	2.3716e-190	1.52396	0.47	0.219	6.62768e-186	Art2
AAK1	1.3748e-189	1.65958	0.568	0.344	3.84202e-185	Art2
FCGRT	7.50913e-189	1.37343	0.72	0.592	2.0985e-184	Art2
PLEKHG1	1.17974e-188	1.10557	0.324	0.102	3.29689e-184	Art2
HYAL2	1.35729e-188	1.52616	0.603	0.38	3.79307e-184	Art2
EMCN	1.04008e-186	1.0046	0.28	0.078	2.9066e-182	Art2
FLT4	2.1176e-186	1.04319	0.285	0.081	5.91785e-182	Art2
TNFRSF10D	1.22684e-185	1.01069	0.255	0.067	3.42853e-181	Art2
FAM198B	7.90775e-184	1.16739	0.318	0.101	2.2099e-179	Art2
MSMO1	5.34248e-183	1.59858	0.637	0.462	1.49301e-178	Art2
HLA-E	1.23493e-181	1.46515	0.674	0.511	3.45114e-177	Art2
SLC45A4	7.66542e-180	1.03758	0.252	0.066	2.14218e-175	Art2
FGFR1	1.11892e-177	1.31019	0.438	0.19	3.12694e-173	Art2
RICTOR	4.12872e-175	1.63182	0.517	0.293	1.15381e-170	Art2
THSD7A	8.65255e-175	1.02496	0.255	0.069	2.41804e-170	Art2
RHOJ	1.41048e-173	1.10667	0.324	0.108	3.94173e-169	Art2
MYO10	1.92868e-171	1.11403	0.335	0.114	5.3899e-167	Art2
LRP6	6.12964e-166	1.44391	0.432	0.202	1.71299e-161	Art2
C2CD4B	5.23526e-165	1.05878	0.233	0.06	1.46305e-160	Art2
LDLR	9.33427e-165	1.63057	0.523	0.309	2.60855e-160	Art2
A2M	1.53283e-161	1.21388	0.335	0.117	4.28365e-157	Art2
TMBIM6	2.96802e-159	1.00907	0.786	0.888	8.29442e-155	Art2
CD46	6.11509e-159	1.56412	0.584	0.42	1.70892e-154	Art2
STC1	1.1341e-158	1.25494	0.247	0.068	3.16936e-154	Art2
THY1	8.81325e-158	1.1564	0.517	0.257	2.46295e-153	Art2
SIPA1L2	2.69444e-157	1.14786	0.327	0.117	7.52988e-153	Art2
USP31	1.21738e-154	1.1083	0.288	0.095	3.40209e-150	Art2
SEMA6A	3.25546e-154	1.01347	0.296	0.097	9.09772e-150	Art2
ACKR3	5.03038e-153	1.29916	0.318	0.111	1.40579e-148	Art2
RNF19A	1.80258e-151	1.57786	0.47	0.256	5.0375e-147	Art2
FZD6	5.00467e-151	1.16482	0.317	0.116	1.3986e-146	Art2
FMNL3	1.26023e-146	1.13676	0.34	0.133	3.52184e-142	Art2
CD276	2.8182e-145	1.25742	0.433	0.209	7.87575e-141	Art2
SEMA4C	1.05097e-144	1.00764	0.266	0.085	2.93704e-140	Art2
NCKAP1	1.692e-144	1.13598	0.378	0.162	4.72846e-140	Art2
HMGCS1	4.56722e-143	1.59865	0.639	0.528	1.27636e-138	Art2
FSTL1	2.044e-142	1.19387	0.443	0.219	5.71217e-138	Art2
MTUS1	4.41702e-142	1.10921	0.293	0.102	1.23438e-137	Art2
DCHS1	5.48708e-141	1.12184	0.358	0.15	1.53342e-136	Art2
PTRF	6.35592e-141	1.12826	0.511	0.271	1.77623e-136	Art2
NUDT4	1.14187e-139	1.62757	0.597	0.464	3.19108e-135	Art2
ARHGEF7	6.13244e-139	1.51514	0.448	0.245	1.71377e-134	Art2
LPP	9.4482e-138	1.38924	0.499	0.303	2.6404e-133	Art2
PVRL2	2.53008e-136	1.37516	0.522	0.337	7.07057e-132	Art2
SCARF1	2.29567e-133	1.20755	0.385	0.182	6.41549e-129	Art2
DGKH	8.93315e-131	1.27123	0.379	0.179	2.49646e-126	Art2
TMEM132A	7.92477e-129	1.05734	0.324	0.131	2.21466e-124	Art2
AGRN	5.68612e-125	1.13788	0.328	0.137	1.58904e-120	Art2
ITGA9	9.99848e-122	1.01283	0.275	0.101	2.79418e-117	Art2
PHLDA1	1.56624e-120	1.22878	0.41	0.204	4.37702e-116	Art2
SLC44A1	2.35485e-120	1.35895	0.471	0.291	6.58087e-116	Art2
SSFA2	1.62514e-118	1.49156	0.527	0.379	4.54162e-114	Art2
CDK17	5.14876e-118	1.16386	0.334	0.149	1.43887e-113	Art2
ATP6V0A1	5.91365e-115	1.4218	0.482	0.32	1.65263e-110	Art2
CD40	1.3873e-114	1.19521	0.386	0.196	3.87696e-110	Art2
STAB1	2.63194e-112	1.09875	0.332	0.147	7.35521e-108	Art2
APOLD1	1.37458e-110	1.14023	0.274	0.104	3.8414e-106	Art2
SMTN	2.45285e-109	1.13835	0.39	0.202	6.85473e-105	Art2
ECSCR.1	7.04791e-108	1.01722	0.4	0.203	1.96961e-103	Art2
TGFBR2	3.67114e-106	1.32993	0.478	0.319	1.02594e-101	Art2
NEDD9	4.88045e-105	1.0608	0.307	0.135	1.36389e-100	Art2
ANTXR2	2.34475e-104	1.21222	0.361	0.184	6.55265e-100	Art2
ADAM15	3.03717e-104	1.25221	0.451	0.283	8.48769e-100	Art2
BACE2	7.31239e-103	1.01127	0.277	0.113	2.04352e-98	Art2
NPDC1	1.31464e-101	1.08009	0.417	0.236	3.67389e-97	Art2
LPAR6	1.04104e-99	1.22329	0.422	0.247	2.9093e-95	Art2
HLX	5.46986e-96	1.22457	0.353	0.184	1.52861e-91	Art2
MLLT4	5.83538e-96	1.17521	0.433	0.27	1.63076e-91	Art2
ARHGEF12	6.71079e-91	1.02485	0.304	0.144	1.8754e-86	Art2
PROCR	1.31727e-90	1.08594	0.321	0.156	3.68124e-86	Art2
PLEC	3.45538e-89	1.03251	0.345	0.179	9.65641e-85	Art2
MRI1	5.23257e-86	1.30406	0.366	0.213	1.46229e-81	Art2
RP11-488L18.10	4.78314e-84	1.05358	0.303	0.152	1.3367e-79	Art2
MPZL1	9.01766e-84	1.11522	0.383	0.23	2.52007e-79	Art2
MMP9	1.8674e-83	1.95004	0.289	0.13	5.21864e-79	Art2
AHNAK	3.48944e-83	1.03871	0.438	0.269	9.75159e-79	Art2
IGF1R	7.17653e-83	1.08784	0.372	0.219	2.00555e-78	Art2
BICD1	1.79746e-81	1.15201	0.357	0.208	5.02318e-77	Art2
HOXB3	2.92931e-79	1.07909	0.336	0.187	8.18624e-75	Art2
SCARB2	3.37263e-79	1.07814	0.388	0.237	9.42515e-75	Art2
UTRN	4.25828e-78	1.09492	0.447	0.309	1.19002e-73	Art2
SLC16A1	1.54643e-77	1.27445	0.435	0.314	4.32167e-73	Art2
CD9	1.68529e-76	1.06236	0.407	0.251	4.7097e-72	Art2
ATP11A	2.24342e-76	1.0622	0.337	0.191	6.26945e-72	Art2
NID1	5.90614e-76	1.0955	0.375	0.226	1.65053e-71	Art2
COL18A1	4.02519e-75	1.02464	0.394	0.237	1.12488e-70	Art2
MBNL2	3.9701e-74	1.02485	0.309	0.163	1.10948e-69	Art2
DST	5.58266e-68	1.22012	0.446	0.342	1.56013e-63	Art2
ELK3	3.1281e-67	1.16955	0.445	0.34	8.74178e-63	Art2
PLXDC2	1.6716e-65	1.01644	0.305	0.171	4.67146e-61	Art2
MYO6	2.62569e-63	1.01124	0.357	0.227	7.33775e-59	Art2
CLCN3	4.80592e-62	1.17307	0.392	0.281	1.34306e-57	Art2
TMEM30A	1.84705e-59	1.0909	0.359	0.239	5.16178e-55	Art2
FURIN	1.25693e-58	1.1479	0.395	0.287	3.51261e-54	Art2
MIR503HG	3.42617e-49	1.11083	0.379	0.27	9.57479e-45	Art2

## Sheet: HE
gene	p_val	avg_log2FC	pct.1	pct.2	p_val_adj	cluster
MMP9	0	2.01904	0.634	0.111	0	HE
KCNK17	0	1.79188	0.877	0.251	0	HE
LAPTM4B	0	1.30156	0.99	0.73	0	HE
VAMP5	0	1.25095	0.937	0.4	0	HE
PTRF	0	1.24571	0.782	0.254	0	HE
S100A16	0	1.14711	0.782	0.179	0	HE
EFNB2	0	1.12183	0.72	0.231	0	HE
PRSS23	0	1.10709	0.724	0.209	0	HE
CLEC14A	0	1.07131	0.625	0.128	0	HE
MARCKSL1	0	1.07091	0.975	0.64	0	HE
GBP4	0	1.05593	0.671	0.106	0	HE
SPTBN1	0	1.05531	0.951	0.55	0	HE
ECSCR.1	0	1.02434	0.829	0.181	0	HE
BST2	0	1.00872	0.963	0.593	0	HE

[truncated: 5 more sheets: HSPC1, 2, EMK Pro1,2 & Eos, MEGA, MYE Pro1,2 & MONO, GRAN, Sheet1]
