# Supplementary material for: Long-term engrafting multilineage hematopoietic cells differentiated from human induced pluripotent stem cells
Source: Nat Biotechnol. 2024 Sep 2;43(8):1274–87. doi: 10.1038/s41587-024-02360-7 (PMC12339382; doi:10.1038/s41587-024-02360-7)
Supplement: Supplementary file 7 — Cell composition of the endothelial to hematopoietic transition clusters shown in Fig. 3f,g, Extended Data Figs. 2a–c, 3 and 4, and Supplementary Fig. 3a. [file 41587_2024_2360_MOESM7_ESM.xlsx]

## Sheet: Sheet1
Supplementary Table 5. Cell composition of the endothelial to hematopoietic transition clusters shown in Figure 3f, Extended Data Figures 2a, 2b, 2c, 3 and 4, and Supplementary Figure 3a.
								Figure 3f, Extended Figure 2a, 2c and Extended Data Figure 4e, 4f.								Figure 3g, Extended Data Figure 3 and 4.
										Arterial (Art)	Endothelial/stromal (En/Stro)	Hemogenic endothelium (HE)	HLF+ SPINK2+ Hematopoietic stem & progenitor cells (HSPC1-3)	TOTAL		HLF+ SPINK2+ Hematopoietic stem & progenitor cells (HSPC1)
								PB1.1 BFP	No RETA	890	72	144	562	1668		489
									RETA d3-5	1239	54	575	1103	2971		880
									RETA d3-11+	2265	90	1546	2505	6406		1614
									subtotal	4394	216	2265	4170	11045		2983
								RM TOM	No RETA	1988	162	472	691	3313		424
									RETA d3-5	1714	295	417	677	3103		400
									RETA d3-14	1301	191	500	633	2625		288
									subtotal	5003	648	1389	2001	9041		1112
									TOTAL	9397	864	3654	6171	20086		4095
								Extended Figure 2b, Supplementary Figure 3a.
										Arterial (Art)	Endothelial/stromal (En/Stro)	Hemogenic endothelium (HE)	Hematopoietic stem & progenitor cells (HSPC1)	TOTAL
								PB1.1 BFP	No RETA	776	ND	267	3944	4987
									RETA d3-5	1239	ND	521	6293	8053
									RETA d3-11+	2348	ND	1367	10327	14042
									subtotal	4363		2155	20564	27082
								RM TOM	No RETA	1603	ND	880	5393	7876
									RETA d3-5	1343	ND	904	7090	9337
									RETA d3-14	1120	ND	715	7161	8996
									subtotal	4066		2499	19644	26209
									TOTAL	8429		4654	40208	53291
