# Supplementary material for: Long-term engrafting multilineage hematopoietic cells differentiated from human induced pluripotent stem cells
Source: Nat Biotechnol. 2024 Sep 2;43(8):1274–87. doi: 10.1038/s41587-024-02360-7 (PMC12339382; doi:10.1038/s41587-024-02360-7)
Supplement: Supplementary file 8 — Genes upregulated or downregulated in response to RETA shown in the Venn diagrams in Supplementary Fig. 3d,e are listed. [file 41587_2024_2360_MOESM8_ESM.xlsx]

## Sheet: SUP FIG 3A 930 UP
Supplementary Table 6. Genes up- or down-regulated in response to RETA shown in the Venn diagrams in Supplementary Fig. 3d, e are listed in this file.
	Art1 HSPC1 UP BY RETA							81 elements included exclusively in "Art1":								TOTAL GENES UPREGULATED:			930
								SV2B		21 common elements in "Art1" and "HE":
								MIR99AHG		ULBP1		40 elements included exclusively in "HE":
								SCGB1A1		SLC24A3		RETN		28 common elements in "Art1" and "HSPC1":
								CACNG4		ADM2		PCAT14		HOXA-AS2		61 common elements in "Art1", "HE" and "HSPC1":
								COL12A1		RBP5		HIST1H2AL		NSG1		DHRS3		101 common elements in "HE" and "HSPC1":
								IRX3		PSAT1		CTB-147N14.6		CNR1		SHISA3		CYP26B1		598 elements included exclusively in "HSPC1":
								TULP1		SLC7A5		SV2C		EDN3		CRABP2		SFRP2		AC011899.9
								DKK1		MTHFD2		GNG2		LMOD1		NPNT		INHBE		MYBPH
								SERPINA5		CHAC1		RP1-8B1.4		LCN1		RARB		ABCB1		KLHDC7B
								AC104655.3		CLSTN3		NHS		DEFA4		DMKN		ALOX5AP		VPREB1
								JDP2		PCK2		RP11-154H23.3		GRIN2A		ASNS		G0S2		SST
								SLCO3A1		NPR3		HIST1H4H		TRHDE		STC2		PTGIR		RP1-28O10.1
								RIMS1		NCKAP5		TSHZ2		VCAM1		S100A8		SLC7A3		ALOX12							hy
								SLC7A1		CASC15		MGAM		RSPO1		SLC7A11		CD38		SOSTDC1
								TEX26-AS1		HSPG2		RP11-129J12.1		CXCL8		TNNI1		RELN		NTRK1
								STAMBPL1		LSR		TMEM44-AS1		TDO2		IGFBP6		FST		RP11-452C13.1
								RDH12		ETV4		RP11-1275H24.2		PRSS35		ALDH1L2		MMP9		MN1
								AC010524.4		ANK2		APBB1IP		OPLAH		FAM129A		AGT		SYT2
								PRSS2		TINAGL1		CTD-2269F5.1		MSX2		NKX2-3		NTRK2		PLA2G2C
								IGSF9		PRCD		RP1-193H18.2		SCG5		NR2F1		CSTA		ESRRG
								PHGDH		SULF2		IGSF6		MSC-AS1		SLC6A9		KBTBD11		PKD2L1
								HBD		FLT4		TMEM182		FRAS1		S100P		CASP1		PRTN3
								ST8SIA2				LINC00176		IL1A		CHRM2		GDF15		ITGAX
								PLA2G3				CALN1		TENM3		FBXO32		MYF6		ADGRB3
								NCOA7				EPB41L4A-AS1		ROR1		STAR		GRIA4		IL21-AS1
								WBSCR27				RP11-296O14.3		COL23A1		S100A9		BNC2		SGCG
								EDN1				PPP1R14C		EDNRA		LINC01597		P2RX5		SIAH3
								PLAC8				RDH5		STOX2		LIX1		DSC3		RP11-128A17.1
								MYO7B				ISPD		RIC3		DENND6B		MAB21L2		NLRP12
								CCDC3				TMEM154		BATF2		HIC1		CCL3L3		GDAP1L1
								WNT4				FAM189A1		CREG2		EXOC3L2		C16orf54		CHRNB4
								LDLRAD2				MPP7				FBP1		DPEP3		NCF1
								CTC-526N19.1				FAM117A				FOXC2		PCSK1N		HP
								MIR181A2HG				IDNK				ASS1		MYH6		SYNPO2
								GPT2				PKDCC				PTN		DACT3		KCNJ3
								SHMT2				NLGN1				TMEM88		SNHG12		DUSP4
								CRNDE				RP3-508I15.21				TGFBI		SIGLEC10		UBXN10
								ENOX1				NCAM1				SHISA2		ASB2		LIN7A
								PYCR1				MMP11				ITGA8		CD70		CCDC144NL
								CACNA1C				RP4-647C14.2				RBP1		TRIB3		ZBTB7C
								FBN2				IGFBP5				GPC3		IER3		SH3RF3
								NET1				RP11-42I10.1				KIF1A		DDC		RP11-352D3.2
								TMEM35								MEDAG		RPH3AL		CLC
								GARS								EPHB2		WARS		ITGAM
								SMIM10								VLDLR-AS1		NEURL2		SLC2A5
								MSC								ZFHX4		CD6		FLRT1
								MYRF								BEND4		MEIS2		FCN1
								SRPX								RIMS3		MILR1		FMOD
								ATP8A2								PLAT		ROBO4		CEBPE
								SPTBN5								SCRG1		TSPAN10		LINC01152
								DNAJC12								KCNG1		HOXC4		CD1D
								RP11-624M8.1								KCNT2		COL26A1		RP11-775D22.2
								TNC								DDR2		SCT		MYH15
								PDE3B								TLE6		H1F0		SYT10
								RGCC								TGFB2		EPB41L3		KBTBD11-OT1
								BCAT1								TM6SF1		HOXC8		ALPK2
								CDC45								RP11-834C11.4		DFNA5		CNTNAP4
								CARS								GAS7		ZNF239		HAL
								PLPPR3								PEG10		PPARGC1A		RP11-418H16.1
								VEGFA								SESN2		GNG4		SEC14L6
								LINC00982								RARG		SMOX		LA16c-325D7.2
								DKK3								ST6GALNAC3		CRISPLD2		PTGES
								OCIAD2								CADM1		IRF1		CCR1
								ABTB2								ISM1		CYP4V2		NDUFA4L2
								APOC1								CLGN		PHLDA3		SLC5A7
								PSPH										HAND1		UBXN10-AS1
								HAPLN3										C5orf56		SLPI
								ANKRD33B										RP5-1198O20.4		RP3-525N10.2
								LHFPL2										TSC22D3		PLPPR4
								RP11-803D5.4										LY75		CCR3
								ATP2A3										RP11-21L23.3		KCNK12
								AJUBA										F2RL3		MYO3A
								KCNN3										ITGA1		RP11-432J24.5
								KRT19										IL15RA		CADPS
								EIF4EBP1										DACH1		RP11-231N3.1
								CD55										ARIH2OS		GPR88
								SLC1A5										BACH2		SNAP91
								OTUD1										RAB20		SLC15A3
								MARS										RP4-756G23.5		HLX-AS1
								RAB33A										CARD9		PPARG
								SLC9A3R1										LINC00869		NOTUM
																		MEIS3		LOXL4
																		C10orf54		HOXA1
																		IL4I1		BPI
																		GATA6-AS1		IGF2-AS
																		MDK		MYBPHL
																		CEBPA		KCNE5
																		EMCN		RP1-244F24.1
																		ROR2		LINC00908
																		MNDA		MFAP4
																		IGFBP3		FGR
																		EPHX4		HIST3H2BB
																		CCDC152		PGLYRP2
																		FAM107B		P2RX7
																		C1orf106		SLC16A6
																		DLGAP1-AS2		CACNA2D3
																		C16orf45		KCNMA1
																		GRAPL		SLC16A14
																		TUBB2B		SCIMP
																		CCPG1		ELOVL3
																		LINC00467		PALLD
																		EDIL3		RARRES3
																		RAB37		TREM2
																		UPP1		PDZRN4
																		RIPK3		ANKRD22
																		ARHGEF10L		LINC01272
																				RP11-24F11.2
																				FCGR1A
																				CPAMD8
																				FCMR
																				GPR18
																				TNFSF9
																				DRD2
																				RP11-301G19.1
																				PSMB9
																				ASB1
																				SIGLEC7
																				SIGLEC12
																				CDO1
																				BCL2A1
																				ICAM1
																				ABO
																				NAALAD2
																				C10orf105
																				DPEP2
																				LINC00623
																				ANXA1
																				CCR2
																				C15orf65
																				CHST15
																				C1orf186
																				CARD16
																				NFAM1
																				LINC00900
																				AF064858.8
																				CCL4
																				UNC5D
																				DOK7
																				AZU1
																				VIT
																				SMC1B
																				DAB1
																				ADCYAP1
																				OLR1
																				MS4A3
																				RP11-553L6.5
																				S1PR5
																				TREM1
																				FAM27C
																				ISL2
																				ADCY4
																				KCNE1
																				SIRPB2
																				MB21D2
																				ZNF503-AS1
																				PLXNA1
																				RP11-160E2.11
																				CLCN1
																				DDIT3
																				CDC42EP1
																				ADRA2C
																				TWIST1
																				HOXC5
																				HOTAIRM1
																				CHI3L1
																				GRIA2
																				NR2F1-AS1
																				MS4A6A
																				EBF1
																				MYH14
																				ALX1
																				CRB2
																				CD300LF
																				GLT8D2
																				LINC00311
																				TMEM176B
																				GLIS2
																				ITGB2
																				REC8
																				THBS1
																				LINC00891
																				TFEB
																				SLC7A10
																				RP11-472N13.3
																				RP11-346C20.3
																				RP11-509J21.2
																				FNDC5
																				KCNK15
																				PRICKLE2
																				RGS4
																				PLXNA2
																				ADGRD1
																				TMEM176A
																				C1orf162
																				RP11-442H21.2
																				GAS2
																				FOXL1
																				PRKD1
																				CXCL6
																				SPSB1
																				RCOR2
																				RARA-AS1
																				SRGN
																				GLIS3
																				COL6A6
																				FRY
																				LRRK2
																				ARHGEF16
																				KCNJ8
																				RNASE3
																				KCNC3
																				FCGR1B
																				CTD-3065J16.9
																				RHOU
																				SLC8A1
																				CD180
																				ADAP2
																				TMIE
																				FAM134B
																				C11orf70
																				ADAMTS18
																				SKIL
																				RGS16
																				C1QTNF7
																				ITGB2-AS1
																				ASCL2
																				CH17-353B19.1
																				KIAA1211L
																				LINC00632
																				SLC22A31
																				GPR27
																				MOCOS
																				SLIT2
																				NPAS3
																				PTENP1-AS
																				LGALS12
																				RP11-10A14.9
																				MASP1
																				HIPK2
																				APOBEC3H
																				POSTN
																				AP003774.1
																				RP11-290L1.2
																				APOL3
																				ACTA2
																				RP11-92G12.3
																				ATF5
																				CCL3
																				NPTXR
																				LILRB2
																				RP11-84C10.2
																				TENM4
																				RP5-933K21.3
																				PVRL3
																				SCN11A
																				DMGDH
																				BATF3
																				HAS1
																				PPP1R9A
																				ZFHX4-AS1
																				TBX3
																				C1QB
																				PRKAA2
																				GPR132
																				RP4-536B24.4
																				SATB2
																				SLIT3
																				RAB3D
																				CD101
																				CDH23
																				DHRS9
																				RP11-579D7.4
																				LINC00882
																				APOL6
																				LTB4R
																				RP4-794H19.1
																				PLXDC2
																				HUNK
																				CYB5R2
																				SV2A
																				ASTN1
																				RP11-160E2.19
																				AC006273.4
																				ZNF503
																				THNSL2
																				FOXP2
																				RP11-161M6.2
																				KCTD16
																				RP11-178C3.2
																				RP11-166P13.3
																				SMOC2
																				SMTNL2
																				HEY1
																				GBP3
																				ZNF385C
																				PLEKHO1
																				COL8A2
																				CCDC148
																				CACNA1G
																				SLC8A3
																				RP11-713M15.2
																				TSPAN18
																				ACKR1
																				SERPINB8
																				SQRDL
																				CXCR2
																				CSF1
																				AC004854.4
																				MAGEL2
																				SPOCK1
																				H6PD
																				FIBIN
																				GFPT2
																				LONRF3
																				GATA5
																				NRP2
																				ID2
																				SULT1C2
																				RP11-480D4.6
																				RP11-315O6.1
																				DACT1
																				SLC16A11
																				DLG3
																				DUSP15
																				DCX
																				PLPP3
																				TNFAIP6
																				TNNT2
																				CCR5
																				TAF1A-AS1
																				MAFB
																				SDSL
																				IFITM10
																				HM13-AS1
																				CCL4L2
																				PANX2
																				ACP5
																				FPR1
																				NAV3
																				ODF3B
																				TLE2
																				ANXA2R
																				APBB1
																				CCT6B
																				GPR160
																				SAMD11
																				DIO3OS
																				ANKRD35
																				DKKL1
																				AC092198.1
																				GATA6
																				TCEAL7
																				LINC00638
																				ATXN1
																				CITED1
																				CHRM3-AS2
																				FPR2
																				SIGLEC14
																				HOXC6
																				RNASE2
																				RBKS
																				ALX3
																				ZG16B
																				C19orf18
																				AC093901.1
																				RP11-80H5.2
																				DCHS1
																				CFAP74
																				CIDEB
																				CXCL1
																				RNF150
																				AMHR2
																				CETP
																				IGLON5
																				TMEM47
																				NCR2
																				ZNF793-AS1
																				CLMP
																				TSPAN11
																				LINC00211
																				FGF9
																				SMAD7
																				HMGCLL1
																				DHDH
																				RP11-525A16.4
																				COPZ2
																				ARMC4
																				LINC01358
																				RP11-317P15.4
																				C10orf25
																				SIGIRR
																				BCHE
																				KCNN2
																				FZD7
																				MALRD1
																				CEACAM4
																				LINC01480
																				PCGF2
																				CES1
																				FXYD6
																				SDCBP2
																				UGT3A2
																				PAPPA
																				UPK3A
																				GRIA1
																				SOX9
																				KANK3
																				PRAM1
																				LCAT
																				TRABD2A
																				RP11-443B7.1
																				SPATA41
																				CUEDC1
																				RP11-597D13.9
																				CASZ1
																				AC245100.1
																				PILRA
																				LAIR1
																				RP11-89C3.4
																				RP11-166B2.1
																				RP11-546K22.3
																				C14orf39
																				SLC30A4
																				ZNF763
																				ADD2
																				TGM2
																				ZMYND12
																				TNFRSF19
																				GATA2-AS1
																				BMPER
																				PHF21B
																				FBLL1
																				KLF12
																				TMEM86A
																				RP5-1021I20.1
																				RP1-111C20.4
																				FAM20C
																				RP11-307C19.2
																				FOXO6
																				CACNG8
																				CTXN2
																				LCA5L
																				PTPRD
																				VLDLR
																				AMOTL2
																				TLR4
																				GPR157
																				FHL1
																				CHMP4C
																				SH3RF2
																				BASP1
																				SOX5
																				LRRC32
																				DPF3
																				SEMA4C
																				HEYL
																				CCL2
																				PLIN5
																				TDRD10
																				FAM218A
																				SOBP
																				CUBN
																				ENO3
																				RP11-50D9.3
																				SNTB1
																				ITGA3
																				C20orf166-AS1
																				COLGALT2
																				TNFSF13B
																				RP11-679C8.2
																				CTD-2588E21.1
																				SEMA3A
																				EVA1A
																				SOX7
																				PARP10
																				RP1-302G2.5
																				LIFR-AS1
																				CFAP161
																				WLS
																				RP11-345P4.10
																				MAN1C1
																				CCDC144A
																				SCN2B
																				ZBTB20
																				RP11-1143G9.4
																				RP5-858L17.1
																				ANKRD31
																				ZFAS1
																				PADI2
																				GLI3
																				LINC01503
																				SIGLEC5
																				PELI2
																				AHNAK
																				DFNB59
																				ADGRL3
																				PCDHB15
																				FMNL3
																				CXCL10
																				ATL1
																				KCNK17
																				CA2
																				FLRT2
																				ID1
																				COL27A1
																				PCDHGA6
																				AFF2
																				CTD-2547L16.1
																				ZNF311
																				NUAK1
																				ST3GAL6
																				PGM5
																				CH17-189H20.1
																				LINC00920
																				RP11-960L18.1
																				VAMP5
																				CEBPB
																				ARHGAP4
																				RAMP2-AS1
																				AOAH
																				RAB44
																				TLR5
																				UNC5B-AS1
																				AP1S2
																				CXXC4
																				DPH6-AS1
																				SGCE
																				SAMHD1
																				FGF11
																				GADD45G
																				RP11-326G21.1
																				JAKMIP2
																				TBXAS1
																				RORA
																				MYOF
																				TRIM2
																				PKN2-AS1
																				FAM133A
																				MYCL
																				C21orf62-AS1
																				RFX8
																				PBX1
																				BMP5
																				LINC00629
																				TAGLN
																				RP11-134G8.7
																				H2AFY2
																				SLC22A15
																				ZSWIM5
																				GBP2
																				CCDC74A
																				THRA
																				VANGL2
																				KIAA0226L
																				CXCR4
																				EIF4E3
																				PLEKHH3
																				LBX2-AS1
																				NLGN4X
																				MGARP
																				PDCD4-AS1
																				ZNF532
																				MPPED2
																				CLIP4
																				SLC22A18AS
																				KIAA1456
																				SDK2
																				NLRC4
																				FAM183A
																				PTGER2
																				ADRB3
																				AR
																				CFAP44
																				ECE1
																				DPYD
																				FAM159A
																				ARHGAP24
																				RP11-227G15.10
																				LURAP1L
																				TACC2
																				PFN2
																				CMTM2
																				AFF3
																				BNC1
																				DNAH5
																				LRP1
																				LMNTD2
																				AC098973.2
																				VSIG10L
																				RP11-10A14.4
																				SPATA22
																				CLEC14A
																				FAM167B
																				DTX4
																				ZEB2-AS1
																				CTNNA3
																				CLMN
																				TTC25
																				PROK2
																				KB-1460A1.5
																				FAM198B
																				RBPMS-AS1
																				FAXDC2
																				PLCB2

## Sheet: SUP FIG 3e  RETA 666 DOWN
Supplementary Table 6. Genes up- or down-regulated in response to RETA shown in the Venn diagrams in Supplementary Fig. 3d, e are listed in this file.
		DOWN with RETA							97 elements included exclusively in "Art1":							TOTAL GENES DOWN >2fold:			666
									APLNR		63 common elements in "Art1" and "HE":
									CH25H		FUT9		275 elements included exclusively in "HE":
									LINC00524		SYT4		AGTR2		4 common elements in "Art1" and "HSPC1":
									HOXC10		MX1		EGR3		GRIK2	26 common elements in "Art1", "HE" and "HSPC1":
									HPGD		NPTX2		SYNPR		AKAP6	CTD-2339F6.1	43 common elements in "HE" and "HSPC1":
									RP11-1029J19.2		MEOX2		TRIM72		AGR2	FCGR2B	RPH3A
									ONECUT1		LPL		SORBS2		MRC1	BHMT	PALMD		158 elements included exclusively in "HSPC1":
									CX3CR1		LRFN2		RP11-476H16.1			CRHBP	VNN1		PRF1
									NR4A3		IFIT1		CCNA1			OAS2	JCHAIN		KIAA0087
									USP18		EPSTI1		GALR1			HOXA13	CD3D		FHDC1
									CNTN3		LINC00473		HOTTIP			L1TD1	VNN2		GYPE
									MGLL		INHBB		CDH20			IFI44L	TMEM150B		TNFSF8
									CH507-42P11.8		TMTC1		OR52N1			OAS1	RP11-598F7.3		PRSS2
									RP11-46J23.1		HOXD10		RTN4RL1			HOXD11	S100A1		AC004947.2
									MTCL1		SLC18A1		DPP4			CXCL14	CCR6		PROC
									RP11-370A5.1		RP1-170O19.17		EVX1			PAMR1	RP11-196G11.6		CD3E
									PRDM8		KCTD8		ADRA2A			NPY	TMEM52		HEMGN
									RP4-665J23.1		IFI6		LL22NC03-N95F10.1			PLA2G2A	SPINK2		TRBC2
									AC018647.3		HOXD9		RP11-428J1.4			CRYAB	CXCR3		PPP1R3G
									IFI44		HSD17B2		RASL11A			FCN3	BSPRY		CD3G
									TRIM22		NR4A2		LINGO3			HOXA11	ZFP42		NDST4
									GAP43		PTCHD1		AC073254.1			CDH18	PTGDS		GYPB
									TNFSF10		HOXD13		STOML3			HOXA11-AS	RP11-673E1.1		TNFRSF14
									PARP9		NPY1R		SLC47A2			SLC32A1	PFN3		ST18
									HERC6		SP5		GRP			RAMP1	KCNJ12		CD164L2
									RGS6		GRM2		TMEM215			ARC	TNFRSF11A		RP11-557H15.4
									XIRP2		DIO3		GABRA2			ST6GALNAC1	GPR68		P2RY14
									FABP4		PYDC1		RORB			HELZ2	GABRA1		LOX
									OAS3		ROBO2		LIF			RP11-357H14.17	STC1		MIR646HG
									NRL		RP11-663P9.1		SLFN12L			LYVE1	LY86-AS1		CORIN
									LAMA4		FGF13		ZNF736				IGLC2		CTD-2006K23.1
									IFIT5		C8orf4		CCDC85A				MIR181A1HG		ENAM
									IFIT3		HOXC9		RAG2				CD69		EMP1
									GGT5		IFITM1		FENDRR				PIK3R6		NTN1
									IRF7		ISG15		ACTA1				CTD-2377D24.6		BTLA
									NOSTRIN		STEAP2		RP1-79C4.4				HSPA2		STYK1
									KCNMB1		ZNF385D		RP11-248N22.1				SCN9A		LINC00323
									RP11-678G14.3		DLL1		SH3TC2				S100A4		ITM2A
									TFPI2		NR4A1		CAMKV				CCDC173		MYO7B
									PRR29-AS1		NPY5R		RP11-583F2.5				IL12RB2		ADGRG1
									RGMB		HTR7		LINC00856				RP11-532F12.5		LGALS2
									DTX3L		JAM2		PALM3				PARM1		DRC7
									TM4SF18		LINC01480		FGF10				KLF8		LDHD
									NLRC5		ENPP2		RP11-338K17.8				LIMS2		SLCO4C1
									MAF		APOLD1		CCL13				LTB		RP11-497G19.2
									STEAP1B		FOXF1		FCER1A				STAB2		BCAS1
									FAM167B		RP11-277P12.20		SLC1A1				FGFR4		MT1G
									HES1		LINC01268		PTPRT				PHLDA2		SP7
									CAV1		ARHGEF26		LINC00534						SPOCK2
									CD300LG		FBXO6		TMEM63C						AC093159.1
									DDX58		ARX		RP11-404O13.5						VIPR1
									LY6E		MS4A4A		CTD-2378E12.1						CTSW
									UNC93B1		KLF4		PCDHGB5						TMEM236
									CXorf40A		EGR1		CXCL11						TC2N
									CORO6		PROX1		SEPT5						NACAD
									DDX60L		TMEM235		LINC01413						RP11-497G19.1
									ADCYAP1R1		SLC44A4		ADORA1						GAPDHS
									HPSE		HOXD8		CCL27						FBLN5
									ALDH1A2		FOXC1		RP11-49P4.7						COL2A1
									HERC5		SYNM		LINC00501						TOX
									TIMP3		HSPB8		RP11-307C18.1						BOK
									SLC4A4		GAS2L3		RP11-525G13.2						IL18RAP
									STAT1		KLF2		LRRC10B						LINC01222
									FABP5		THBD		OR52N5						SLAMF1
									CCSAP				RP4-657D16.6						AQP3
									PCSK6				PTGER4						IL21R
									GBP5				HOXC-AS1						SLAMF6
									SAMHD1				C1orf234						RHAG
									MN1				QRFP						CMPK2
									ADAMTS1				GPRC5A						RHOXF1-AS1
									ADGRE5				MIR3180-4						JAG1
									MAP3K6				AHSP						KCP
									LGR4				STMN4						F2RL1
									FMN2				PTGER2						CDA
									PRRT2				VWC2						FFAR2
									RASGRP4				HLA-DQA1						MAG
									FAM184A				COL4A4						TNFSF15
									TOX2				PI16						LRRC18
									ZNF331				TULP2						OLFML2A
									IFIT2				CTD-2377O17.1						LPAR5
									RCAN1				EDNRB						B4GALNT3
									IGF2				HGF						SLC35F3
									PPP1R3D				PRKAR2A-AS1						RP11-439M11.1
									VAV2				PRLR						CTD-2235C13.3
									FGF12				FAM196B						CRYBA4
									TRIM16				PLPP2						ARL4C
									AC009110.1				AC018890.6						RP3-395M20.12
									CCND1				RP11-404O13.1						SIT1
									SOX11				MOXD1						CD200R1
									TMOD2				RP11-768G7.2						DEGS2
									SERHL2				RP11-403P17.6						HOOK1
									DIO3OS				CTD-2619J13.3						HMGCS1
									CORO2B				RP11-799M12.2						STMN2
									FAS				CCKBR						KALRN
									SERINC2				SLC52A3						CD1A
									HOXB-AS3				RASGRF2						CSRP2
									DDX60				LVCAT1						GPR171
													RP1-170O19.14						COX7A1
													NKX2-5						RP11-433M22.2
													RP11-761I4.5						TMEM2
													SLC12A8						SMPD3
													ASB16						HOXA6
													RP11-338C15.3						RYR1
													RP4-758J18.10						CLEC10A
													RP11-844P9.1						PQLC2L
													RP11-112L6.3						DPEP1
													TBX20						ZNF683
													ADAMTS5						SLC16A10
													RP11-320G24.1						DNMT3B
													PGPEP1L						RP11-90K6.1
													KRT2						HIST1H1A
													AC104389.1						LANCL3
													APOD						GLI2
													TAS2R43						GPR3
													HOXD1						CLDN6
													RP11-895M11.3						ANXA9
													TCF23						SALL2
													LINC01537						TNNT1
													RP3-467D16.3						RAB6B
													PLEKHG6						CHD5
													C9orf47						ALDH1A1
													AIM1						OSTN
													CTB-113P19.5						MZB1
													C20orf203						LINC00877
													SYNDIG1						PDE4A
													TTC24						VWDE
													C3orf49						CTD-3088G3.8
													SEC14L5						ADAMTS19
													NAV2-AS2						SEMA3D
													CALHM3						S100B
													MYOZ2						IGLL1
													PIWIL2						MYLK2
													RP11-455O6.8						SKAP1
													LY6G6F						PPM1J
													KB-1608C10.2						RTN4R
													SLC16A12						INSIG1
													RP11-12L8.1						P2RY6
													PHYHIPL						GDA
													RP11-848P1.4						HUS1B
													AREG						PDGFRB
													HBA2						FAM19A5
													RP4-575N6.4						RMRP
													CHST9						NDST3
													RP1-153G14.4						MPZL2
													ERBB3						NCR3
													HPR						ACTL8
													LA16c-313D11.9						DBNDD1
													CYTIP						FAM209B
													H2BFS						SLC2A4
													SCGN						RP11-172H24.4
													LEFTY2						ZDHHC23
													RP11-315D16.2						RP5-839B4.8
													RP1						GALNT8
													CTNNA2						AIF1L
													LINC00704						CD1E
													UG0898H09						MPZL3
													CRISP3						HBG2
													FAM189A2						IL1R1
													RP6-91H8.3						RGL1
													CTD-2189E23.1						CLEC4A
													LCN12						PRDX1
													CPA3						ASPHD1
													JAKMIP1						AC004540.4
													TRERNA1						IPCEF1
													VIPR1-AS1						AC129778.2
													SLCO4A1
													TBC1D26
													FAM83C-AS1
													DEFB133
													TRBV20-1
													AGBL5-AS1
													WI2-85898F10.1
													IL33
													C1QL1
													RP11-3B7.1
													MCTP2
													RP11-637O19.2
													C10orf91
													SGMS2
													CTD-2236F14.1
													RP11-1228E12.1
													TGFA
													RP11-536O18.1
													KCNH7
													EGFL6
													KCNG2
													RP11-260M19.2
													PYY
													RP11-373N22.3
													LRRC73
													FOSB
													PLAC8
													RP13-554M15.8
													ABCA8
													RP11-680F8.1
													AMPH
													RP11-386I8.6
													PCAT19
													SLC5A12
													RP11-854K16.3
													GOLGA8N
													SMIM2
													NANOG
													TRH
													EBF3
													FGF17
													TRIM14
													LINC00639
													DCDC2
													IRF4
													SLC15A2
													LAMA2
													RP4-569M23.2
													NECAB2
													RP5-1039K5.17
													MYO3B
													RP11-289H16.1
													IRF6
													CISTR
													TRIM50
													EPPK1
													HAGHL
													CX3CL1
													LACTB2-AS1
													ALOX5
													CXorf65
													CLDN19
													INMT
													TMEM72-AS1
													RP11-307B6.3
													PPP1R32
													HS6ST3
													EGR2
													HBEGF
													KCNJ2
													RP11-456H18.2
													CMKLR1
													ARHGEF18
													PRR16
													AKR1C1
													RSPH4A
													RP11-467P9.1
													F10
													FCGR2A
													RP11-449P15.2
													ARHGAP8
													FAM46A
													BRINP1
													FOS
													POU5F1B
													COL21A1
													ALDH8A1
													LGALS9
													HOXD4
													IGFBP7
													PTGER3
													PID1
													MIR22HG
													SOX17
													KLHL4
													KIAA0408
													TRGC2
													SLC16A2
													MAP1A
													STEAP1
													PCDH10
													RP11-352G18.2
													FAM84A
													DUSP8
													RP5-862P8.2
													CPT1A
													MT1X
													DUSP2
													XKR4
													PLXNA4
													NKAIN3
													HBQ1
