# Supplementary material for: Long-term engrafting multilineage hematopoietic cells differentiated from human induced pluripotent stem cells
Source: Nat Biotechnol. 2024 Sep 2;43(8):1274–87. doi: 10.1038/s41587-024-02360-7 (PMC12339382; doi:10.1038/s41587-024-02360-7)
Supplement: Supplementary file 9 — Differentially expressed genes between retinoid-treated and nontreated arterial cluster cells (Supplementary Fig. 3). [file 41587_2024_2360_MOESM9_ESM.xlsx]

## Sheet: ART1_DEG ALL GENES
Supplementary Table 7. Differentially expressed genes between retinoid-treated and non-treated arterial cluster (Art1) cells. See Supplementary Fig. 3.
GENE	No RETA	RETA d3-5	RETA d3-11+	FDR	AveExpr	P value	RAW COUNTS														COUNTS PER MILLION
							RM 3B5A EB No RETA	RM 30A EB No RETA	PB 30A EB No RETA	PB 3B5A EB No RETA	RM 3B5A EB RETA d3-5	RM 30A EB RETA d3-5	PB 30A EB RETA d3-5	PB 3B5A EB RETA d3-5	RM 3B5A EB RETA d3 -14	RM 30A EB RETA d3 - 14	PB 3B5A EB RETA d3 - 11	PB 3B5A EB RETA d3 - 13	PB 30A EB RETA d3 - 11	PB 30A EB RETA d3 - 13	RM 3B5A EB No RETA	RM 30A EB No RETA	PB 30A EB No RETA	PB 3B5A EB No RETA	RM 3B5A EB RETA d3-5	RM 30A EB RETA d3-5	PB 30A EB RETA d3-5	PB 3B5A EB RETA d3-5	RM 3B5A EB RETA d3 -15	RM 30A EB RETA d3 - 15	PB 3B5A EB RETA d3 - 11	PB 3B5A EB RETA d3 - 13	PB 30A EB RETA d3 - 11	PB 30A EB RETA d3 - 13
PHGDH	0	0.825943	1.95899	4.41579e-06	7.95065	6.28973e-10	798	1361	673	368	2005	2998	829	745	3646	5470	1592	1743	2057	1811	131.534	168.687	123.163	100.255	275.376	357.496	131.796	161.385	666.398	725.752	298.738	337.948	363.11	314.31
GAP43	0	-0.265975	-1.78707	4.41579e-06	3.87796	5.53581e-10	76	66	338	233	54	53	291	282	15	8	131	102	91	90	12.527	8.18	61.856	63.477	7.417	6.32	46.264	61.088	2.742	1.061	24.582	19.777	16.064	15.62
HPGD	0	-1.24558	-2.88399	4.41579e-06	4.72618	7.77839e-10	317	257	636	574	117	148	291	285	42	51	73	61	150	82	52.251	31.854	116.392	156.377	16.069	17.648	46.264	61.738	7.677	6.767	13.698	11.827	26.479	14.232
RBP1	0	0.261441	2.16739	1.2484e-05	6.85438	4.46492e-09	345	452	325	289	595	619	350	325	2609	2104	1327	1146	973	984	56.866	56.023	59.477	78.733	81.72	73.812	55.644	70.403	476.86	279.156	249.011	222.196	171.758	170.779
TKT	0	0.354229	0.672018	1.2484e-05	7.63689	6.80159e-09	950	1142	919	570	1399	1481	1223	941	1299	1750	1342	1297	1361	1343	156.588	141.544	168.182	155.287	192.145	176.601	194.435	203.843	237.425	232.188	251.826	251.473	240.25	233.085
IFI16	0	-0.27984	-0.841231	1.2484e-05	8.83824	7.92382e-09	3914	4951	3453	2307	3133	3848	3343	2812	1688	2405	2018	2013	2084	1891	645.143	613.646	631.918	628.504	430.301	458.854	531.477	609.147	308.524	319.092	378.677	390.297	367.877	328.194
PCAT19	0	-0.246012	-0.954461	1.2484e-05	6.51947	8.0632e-09	891	1117	639	479	862	962	612	473	370	562	357	384	292	312	146.863	138.445	116.941	130.496	118.391	114.713	97.297	102.463	67.627	74.565	66.991	74.453	51.545	54.149
FAM167B	0	-0.66584	-1.35674	1.2484e-05	3.90857	7.80052e-09	130	144	177	117	84	85	116	115	52	48	75	63	65	62	21.428	17.848	32.392	31.875	11.537	10.136	18.442	24.912	9.504	6.369	14.074	12.215	11.474	10.76
APOLD1	0	-1.36547	-2.0173	1.2484e-05	7.19325	6.27151e-09	2544	4082	1749	946	778	2065	717	527	358	771	369	404	608	505	419.327	505.939	320.077	257.722	106.854	246.24	113.99	114.161	65.433	102.295	69.243	78.331	107.327	87.646
HOXC9	0	-2.43972	-2.35235	1.2484e-05	2.11392	3.37567e-09	153	131	48	61	35	28	6	11	25	24	20	14	6	9	25.219	16.237	8.784	16.618	4.807	3.339	0.954	2.383	4.569	3.184	3.753	2.714	1.059	1.562
FUT9	0	-5.47367	-5.1619	1.2484e-05	-1.0986	8.03608e-09	29	29	51	36	0	0	1	1	0	1	2	3	0	0	4.78	3.594	9.333	9.808	0	0	0.159	0.217	0	0.133	0.375	0.582	0	0
KLF4	0	-1.26255	-1.70664	1.96308e-05	5.16796	1.49845e-08	613	1228	385	159	230	613	158	104	149	325	64	56	187	107	101.041	152.203	70.457	43.317	31.589	73.097	25.119	22.529	27.233	43.121	12.01	10.858	33.01	18.57
LPL	0	-2.1392	-3.43271	1.96308e-05	4.50715	1.42026e-08	515	647	544	463	236	52	137	174	58	47	56	51	70	44	84.887	80.192	99.555	126.137	32.413	6.201	21.781	37.693	10.601	6.236	10.508	9.888	12.357	7.636
FABP5	0	-1.04557	-1.22481	2.77698e-05	7.58931	2.28276e-08	1951	2215	1978	1722	1315	1224	886	861	893	1116	799	712	719	838	321.583	274.535	361.985	469.13	180.608	145.956	140.858	186.513	163.218	148.069	149.932	138.049	126.921	145.44
FLT4	0	0.300901	1.13991	2.93166e-05	6.27417	2.92633e-08	475	539	248	160	737	733	301	202	938	1233	447	449	572	395	78.294	66.806	45.385	43.589	101.223	87.406	47.854	43.758	171.443	163.593	83.879	87.056	100.972	68.555
TNFSF10	0	-0.914421	-1.7236	2.93166e-05	6.20897	2.92229e-08	1189	1602	675	425	710	732	465	288	194	363	179	185	325	322	195.983	198.558	123.529	115.784	97.515	87.287	73.927	62.388	35.458	48.162	33.589	35.869	57.37	55.885
STEAP2	0	-1.96683	-2.18955	2.93166e-05	2.22032	2.88416e-08	60	79	75	81	29	16	19	20	9	15	29	24	14	16	9.89	9.792	13.725	22.067	3.983	1.908	3.021	4.332	1.645	1.99	5.442	4.653	2.471	2.777
SCAMP5	0	-0.25751	-0.892854	3.01306e-05	4.66981	3.18449e-08	288	333	167	109	255	292	143	131	132	164	80	88	94	84	47.471	41.273	30.562	29.695	35.023	34.819	22.734	28.378	24.126	21.759	15.012	17.062	16.593	14.579
CLSTN3	0	0.437236	2.3477	3.70097e-05	5.46644	4.12885e-08	173	234	95	80	313	305	110	124	1391	1129	285	307	370	333	28.516	29.003	17.386	21.795	42.989	36.37	17.488	26.861	254.24	149.794	53.48	59.524	65.314	57.794
FBN2	0	0.730489	1.37827	4.6789e-05	4.40749	5.49457e-08	57	89	81	49	135	115	135	123	137	188	241	219	181	178	9.395	11.031	14.823	13.349	18.542	13.713	21.463	26.645	25.04	24.944	45.224	42.462	31.951	30.893
SEMA6A	0	-0.61637	-0.923976	5.27715e-05	6.56322	6.50696e-08	1023	1324	646	538	887	809	461	396	470	691	323	309	414	351	168.621	164.102	118.222	146.569	121.825	96.469	73.291	85.783	85.904	91.681	60.611	59.912	73.081	60.918
EMCN	0	0.144327	0.902875	5.3559e-05	6.12618	7.23302e-08	236	332	342	269	350	378	419	299	482	645	623	568	578	548	38.9	41.149	62.588	73.285	48.071	45.075	66.613	64.771	88.098	85.578	116.906	110.129	102.031	95.109
ENPP2	0	-2.073	-2.02265	5.3559e-05	3.89615	7.07168e-08	284	380	199	138	58	93	44	70	61	54	71	77	51	34	46.812	47.099	36.418	37.596	7.966	11.09	6.995	15.164	11.149	7.165	13.323	14.929	9.003	5.901
LYVE1	0	0.151688	-1.41966	5.5414e-05	7.86473	7.80891e-08	1984	2708	2751	1055	2117	3374	3348	1512	333	1391	481	433	1359	1209	327.022	335.64	503.448	287.417	290.758	402.332	532.272	327.536	60.864	184.556	90.259	83.954	239.897	209.829
APOC1	0	0.530611	1.11948	5.75888e-05	4.64865	8.45353e-08	86	119	113	61	101	205	203	101	123	247	195	202	262	254	14.175	14.749	20.68	16.618	13.872	24.445	32.273	21.879	22.481	32.772	36.592	39.165	46.249	44.083
PYCR1	0	1.08159	1.3891	6.07148e-05	5.10511	9.72695e-08	147	201	106	63	401	538	166	117	391	566	150	162	237	192	24.23	24.913	19.399	17.163	55.075	64.154	26.391	25.345	71.465	75.096	28.147	31.41	41.836	33.323
AHNAK	0	0.204951	0.903775	6.07148e-05	7.85645	9.50382e-08	1229	1547	826	655	1507	2110	1235	685	1842	3323	1402	1400	1572	1580	202.576	191.741	151.163	178.444	206.978	251.606	196.343	148.388	336.672	440.891	263.085	271.444	277.496	274.218
HOXD9	0	-2.97165	-2.94316	6.07148e-05	1.96146	9.98188e-08	150	167	50	89	22	28	5	10	14	24	15	17	6	4	24.724	20.699	9.15	24.247	3.022	3.339	0.795	2.166	2.559	3.184	2.815	3.296	1.059	0.694
SCGB1A1	0	-1.17202	3.84629	8.0179e-05	-0.363755	1.36527e-07	4	15	0	0	1	6	0	0	75	172	9	1	16	14	0.659	1.859	0	0	0.137	0.715	0	0	13.708	22.821	1.689	0.194	2.824	2.43
DHRS3	0	3.55135	7.24641	0.000103947	1.19399	1.83102e-07	0	2	0	1	26	27	7	1	307	248	58	49	68	59	0	0.248	0	0.272	3.571	3.22	1.113	0.217	56.112	32.904	10.884	9.501	12.004	10.24
TMEM88	0	0.623771	2.29415	0.000117605	5.12423	2.20971e-07	79	79	106	97	105	223	124	184	411	630	428	404	394	402	13.022	9.792	19.399	26.426	14.421	26.592	19.714	39.859	75.121	83.588	80.314	78.331	69.551	69.769
GNG11	0	0.105473	-0.411231	0.000117605	10.374	2.16111e-07	8351	9219	9626	6223	10144	10108	11232	8402	4946	6931	7043	6984	6319	7108	1376.49	1142.64	1761.61	1695.35	1393.22	1205.33	1785.69	1820.08	904.005	919.596	1321.62	1354.12	1115.46	1233.63
MRC1	0	-0.0438339	-1.20433	0.000124982	6.26868	2.42171e-07	769	847	708	351	1014	701	588	551	210	363	282	290	304	235	126.754	104.98	129.568	95.624	139.267	83.591	93.481	119.36	38.383	48.162	52.917	56.228	53.663	40.786
CRNDE	0	1.41696	1.47041	0.000134712	3.42457	2.76656e-07	27	57	43	13	90	171	93	51	64	180	47	56	106	75	4.45	7.065	7.869	3.542	12.361	20.391	14.785	11.048	11.698	23.882	8.82	10.858	18.712	13.017
ETV4	0	0.992497	1.46911	0.000134712	4.69935	2.78016e-07	134	152	53	40	257	372	140	73	236	374	178	184	173	184	22.087	18.839	9.699	10.897	35.298	44.359	22.257	15.814	43.135	49.622	33.402	35.675	30.539	31.934
GSE1	0	0.0981231	0.87029	0.000134712	4.60144	2.84753e-07	168	186	72	66	204	197	97	77	261	334	126	128	157	153	27.691	23.054	13.176	17.981	28.018	23.491	15.421	16.68	47.704	44.315	23.644	24.818	27.714	26.554
ROBO2	0	-2.66102	-2.45155	0.000150062	1.50654	3.26012e-07	53	36	51	85	6	13	11	8	6	13	15	13	12	8	8.736	4.462	9.333	23.157	0.824	1.55	1.749	1.733	1.097	1.725	2.815	2.521	2.118	1.388
TOX2	0	-0.901392	-1.1291	0.000173248	3.92983	3.86555e-07	228	305	123	70	151	164	64	46	100	133	34	33	63	52	37.581	37.803	22.51	19.07	20.739	19.556	10.175	9.965	18.278	17.646	6.38	6.398	11.121	9.025
TM4SF18	0	-0.272672	-1.37026	0.000224664	5.0045	5.14467e-07	301	211	356	284	184	203	351	333	36	90	180	185	166	151	49.614	26.152	65.15	77.371	25.271	24.207	55.803	72.136	6.58	11.941	33.777	35.869	29.303	26.207
TMSB4X	0	-0.154189	-0.544409	0.000233944	12.3755	5.49454e-07	40930	48176	35245	26828	44450	41639	35596	28861	27349	31154	26031	25293	19752	23441	6746.48	5971.12	6450.03	7308.84	6104.97	4965.23	5659.13	6251.99	4998.72	4133.47	4884.7	4904.02	3486.71	4068.32
ACER3	0	0.139983	0.98361	0.000242771	4.5431	5.8444e-07	130	161	90	45	148	183	102	80	246	231	164	167	170	172	21.428	19.955	16.47	12.259	20.327	21.822	16.216	17.33	44.963	30.649	30.775	32.379	30.009	29.852
DENND6B	0	0.477398	2.48603	0.000243044	2.81563	5.99368e-07	42	48	21	3	63	64	23	18	206	318	35	29	53	46	6.923	5.949	3.843	0.817	8.653	7.632	3.657	3.899	37.652	42.192	6.568	5.623	9.356	7.984
FAM107B	0	0.314765	0.701982	0.000253664	8.08323	6.55347e-07	1506	1917	1117	675	2338	2522	1581	845	2085	2842	1542	1420	1791	1873	248.234	237.6	204.417	183.892	321.112	300.735	251.351	183.048	381.086	377.073	289.356	275.322	316.155	325.07
CTD-2339F6.1	0	-2.76558	-4.65839	0.000253664	1.39707	6.45544e-07	149	381	151	28	4	91	19	11	0	30	1	4	8	2	24.56	47.223	27.634	7.628	0.549	10.851	3.021	2.383	0	3.98	0.188	0.776	1.412	0.347
HSPG2	0	0.592118	1.73698	0.000255296	8.5907	6.74553e-07	1080	1703	1191	1083	3410	3022	1457	1089	6156	6373	2909	2988	2742	2835	178.016	211.076	217.96	295.045	468.345	360.358	231.637	235.904	1125.16	845.561	545.872	579.339	484.03	492.031
OTUD1	0	-0.102629	1.04347	0.000261535	4.14011	7.06395e-07	82	136	67	42	95	97	81	60	201	208	105	125	148	147	13.516	16.856	12.261	11.442	13.048	11.567	12.878	12.997	36.738	27.597	19.703	24.236	26.126	25.513
FADS1	0	0.222761	0.628039	0.00027167	7.25116	7.49719e-07	757	918	702	458	901	1157	876	715	837	1353	1134	1068	1061	1091	124.776	113.78	128.47	124.774	123.747	137.966	139.268	154.886	152.983	179.514	212.795	207.073	187.292	189.349
HACE1	0	-0.949056	-0.792558	0.000290694	4.09016	8.35413e-07	196	246	120	90	130	119	75	48	93	113	83	86	73	65	32.307	30.49	21.961	24.519	17.855	14.19	11.924	10.398	16.998	14.993	15.575	16.674	12.886	11.281
PCSK6	0	0.318737	-1.21442	0.000290694	4.43239	8.36358e-07	87	121	409	205	81	238	557	264	4	46	126	106	209	203	14.34	14.997	74.849	55.849	11.125	28.38	88.553	57.189	0.731	6.103	23.644	20.552	36.894	35.232
PXN	0	-0.428401	-0.590852	0.000316788	5.68483	9.48635e-07	486	586	344	231	422	427	267	227	302	339	230	230	221	193	80.107	72.631	62.954	62.932	57.959	50.917	42.448	49.174	55.198	44.978	43.159	44.594	39.012	33.496
TFPI2	0	0.0444262	-1.41466	0.000316788	4.59206	9.3809e-07	124	134	358	235	115	92	438	395	42	34	103	101	159	225	20.439	16.608	65.516	64.022	15.795	10.971	69.634	85.567	7.677	4.511	19.328	19.583	28.067	39.05
C8orf4	0	-1.77213	-2.36636	0.000330026	5.19489	1.00765e-06	570	976	519	458	133	451	125	202	78	148	124	112	173	87	93.953	120.969	94.98	124.774	18.267	53.779	19.873	43.758	14.256	19.636	23.269	21.716	30.539	15.099
ATP13A2	0	0.21834	0.678875	0.000342915	5.65668	1.06714e-06	246	327	212	164	348	426	291	170	349	475	310	308	380	352	40.548	40.53	38.797	44.679	47.796	50.798	46.264	36.826	63.788	63.022	58.171	59.718	67.079	61.092
IGF2	0	-1.93782	-1.06665	0.000412536	10.2184	1.30802e-06	11903	19455	11908	12310	5562	3175	3562	3928	6878	6250	5679	5001	10540	6919	1961.97	2411.33	2179.23	3353.65	763.911	378.602	566.294	850.9	1257.13	829.242	1065.66	969.636	1860.57	1200.83
FAM213A	0	0.0585751	0.481141	0.000460623	8.42779	1.48754e-06	1928	2801	1586	1050	2487	2932	1842	1213	2702	3796	1855	1813	2135	1961	317.792	347.167	290.247	286.055	341.576	349.626	292.845	262.765	493.858	503.648	348.09	351.52	376.879	340.343
PROX1	0	-1.28219	-1.68811	0.000484771	3.60858	1.59399e-06	182	297	120	90	64	131	65	43	23	73	34	28	52	81	29.999	36.811	21.961	24.519	8.79	15.621	10.334	9.315	4.204	9.686	6.38	5.429	9.179	14.058
PDE6G	0	-0.223808	0.909148	0.000526096	3.55415	1.76076e-06	59	95	46	36	78	64	58	25	105	167	76	79	89	87	9.725	11.775	8.418	9.808	10.713	7.632	9.221	5.416	19.191	22.157	14.261	15.317	15.711	15.099
SLC18A1	0	-1.79972	-3.09365	0.000564654	2.0837	1.92296e-06	30	29	163	194	10	12	24	114	1	10	44	48	7	14	4.945	3.594	29.83	52.852	1.373	1.431	3.816	24.695	0.183	1.327	8.257	9.307	1.236	2.43
BCAT1	0	1.0272	1.1965	0.000568183	6.61296	1.96834e-06	335	381	388	244	842	1186	670	427	790	1182	668	571	685	559	55.218	47.223	71.006	66.474	115.644	141.424	106.518	92.499	144.392	156.826	125.35	110.71	120.919	97.018
DLL1	0	-1.76365	-2.11824	0.000575568	3.94153	2.02772e-06	267	656	161	96	80	139	54	80	50	83	59	52	39	37	44.01	81.307	29.464	26.154	10.988	16.575	8.585	17.33	9.139	11.012	11.071	10.082	6.884	6.422
SRPX	0	0.797452	1.26863	0.000587852	4.43046	2.10551e-06	58	86	99	52	187	148	124	108	175	184	158	163	196	184	9.56	10.659	18.118	14.167	25.683	17.648	19.714	23.395	31.986	24.413	29.649	31.604	34.599	31.934
PKP4	0	0.00320265	0.659888	0.000656041	4.47461	2.38827e-06	121	171	96	59	137	149	117	87	176	235	151	126	144	159	19.944	21.194	17.569	16.074	18.816	17.767	18.601	18.846	32.168	31.179	28.335	24.43	25.419	27.595
VASH1	0	0.267549	0.825291	0.000672378	6.30798	2.53155e-06	482	610	246	217	777	685	316	295	937	931	567	519	359	339	79.448	75.606	45.019	59.118	106.717	81.683	50.238	63.904	171.26	123.524	106.397	100.628	63.372	58.835
NHSL2	0	0.323375	0.784334	0.000672378	5.14208	2.54173e-06	193	250	125	97	309	282	174	147	372	383	217	199	192	189	31.812	30.986	22.876	26.426	42.439	33.627	27.663	31.844	67.992	50.816	40.72	38.584	33.893	32.802
RP11-663P9.1	0	-1.65124	-2.42348	0.000672378	3.86521	2.56618e-06	133	325	384	209	44	61	127	131	5	33	126	105	52	60	21.922	40.282	70.274	56.939	6.043	7.274	20.191	28.378	0.914	4.378	23.644	20.358	9.179	10.413
TIMP3	0	-0.32188	-1.2337	0.000724526	8.52846	2.81531e-06	2994	2690	4228	2671	1827	2221	4016	3407	519	845	2436	2238	1978	2353	493.5	333.409	773.747	727.669	250.929	264.843	638.472	738.039	94.86	112.113	457.114	433.922	349.165	408.377
FCGR2B	0	-3.35888	-4.61909	0.000724526	-0.180831	2.85029e-06	13	23	40	102	3	2	10	4	0	0	5	8	3	0	2.143	2.851	7.32	27.788	0.412	0.238	1.59	0.866	0	0	0.938	1.551	0.53	0
NAA38	0	0.0666408	0.602419	0.000731939	7.8533	2.92243e-06	999	1411	1299	752	1136	1625	1285	1100	1539	2188	1502	1513	1687	1727	164.665	174.885	237.724	204.87	156.023	193.773	204.292	238.287	281.291	290.301	281.85	293.353	297.796	299.731
DMKN	0	1.7571	4.05381	0.00073402	0.863189	3.10693e-06	6	8	1	0	29	26	4	2	143	98	12	9	29	15	0.989	0.992	0.183	0	3.983	3.1	0.636	0.433	26.137	13.003	2.252	1.745	5.119	2.603
PLAT	0	1.67201	1.84973	0.00073402	4.43632	3.11252e-06	43	79	114	21	225	368	150	92	240	299	109	128	167	191	7.088	9.792	20.863	5.721	30.903	43.882	23.847	19.929	43.866	39.671	20.454	24.818	29.48	33.149
SCG5	0	1.14291	1.5222	0.00073402	2.80551	3.15744e-06	16	19	29	15	35	52	71	38	45	51	59	59	101	67	2.637	2.355	5.307	4.086	4.807	6.201	11.288	8.232	8.225	6.767	11.071	11.439	17.829	11.628
RPS24	0	0.24623	0.33656	0.00073402	11.6046	3.178e-06	14767	22197	16343	10277	20966	26320	21824	14101	16278	25564	18927	17301	19948	20428	2434.04	2751.18	2990.86	2799.8	2879.57	3138.52	3469.62	3054.62	2975.21	3391.8	3551.64	3354.46	3521.31	3545.4
S100A6	0	0.484906	-0.600015	0.00073402	9.50069	3.10342e-06	3374	3894	7168	3586	4686	7053	11620	5145	1120	2238	3475	3627	5653	5912	556.135	482.637	1311.78	976.946	643.597	841.033	1847.37	1114.53	204.708	296.935	652.082	703.233	997.892	1026.06
RP11-357H14.17	0	-1.1198	-1.47273	0.00073402	3.50328	3.18933e-06	130	200	99	94	79	65	50	67	37	47	68	53	44	29	21.428	24.789	18.118	25.609	10.85	7.751	7.949	14.514	6.763	6.236	12.76	10.276	7.767	5.033
IGFBP6	0	1.07002	3.18751	0.000768195	0.101108	3.38293e-06	2	3	2	0	6	5	5	2	13	24	14	9	25	27	0.33	0.372	0.366	0	0.824	0.596	0.795	0.433	2.376	3.184	2.627	1.745	4.413	4.686
RPLP1	0	0.19417	0.298487	0.000768719	12.4738	3.43037e-06	28376	39732	30962	18736	36152	45363	41572	25649	28163	42565	33631	31998	39708	40830	4677.21	4924.53	5666.22	5104.31	4965.28	5409.3	6609.2	5556.2	5147.49	5647.47	6310.84	6204.04	7009.43	7086.28
TINAGL1	0	0.355867	1.43051	0.000784593	3.68674	3.63941e-06	46	82	37	30	119	66	46	47	153	143	94	112	114	107	7.582	10.163	6.771	8.173	16.344	7.87	7.313	10.181	27.965	18.973	17.639	21.716	20.124	18.57
SNRK	0	0.037666	0.596324	0.000784593	7.27468	3.59105e-06	1124	1641	505	399	1637	1522	541	464	1878	1840	788	739	854	728	185.269	203.392	92.418	108.701	224.833	181.49	86.009	100.514	343.252	244.129	147.868	143.284	150.752	126.349
APLNR	0	-0.926058	-3.24069	0.000784593	2.40015	3.60675e-06	20	2	259	311	7	25	74	280	6	9	51	31	22	22	3.297	0.248	47.398	84.727	0.961	2.981	11.765	60.655	1.097	1.194	9.57	6.011	3.884	3.818
PTCHD1	0	-0.354561	-2.86357	0.000857698	1.49068	4.02888e-06	58	15	60	54	18	14	66	62	5	0	14	12	5	13	9.56	1.859	10.98	14.711	2.472	1.669	10.493	13.431	0.914	0	2.627	2.327	0.883	2.256
HOXA-AS2	0	1.99315	4.5525	0.00086182	0.157191	4.11548e-06	2	1	0	1	7	13	2	5	68	48	15	13	14	7	0.33	0.124	0	0.272	0.961	1.55	0.318	1.083	12.429	6.369	2.815	2.521	2.471	1.215
DEAF1	0	-0.370678	-0.513598	0.00086182	6.64128	4.14945e-06	974	1354	539	415	940	947	525	353	575	772	423	394	413	417	160.544	167.82	98.64	113.06	129.104	112.925	83.466	76.468	105.096	102.428	79.376	76.392	72.905	72.373
PAMR1	0	-2.37395	-3.22676	0.000868641	-0.713559	4.23329e-06	8	18	24	9	4	2	3	2	1	2	2	0	2	1	1.319	2.231	4.392	2.452	0.549	0.238	0.477	0.433	0.183	0.265	0.375	0	0.353	0.174
FXYD6	0	0.410031	0.744953	0.00089595	6.45598	4.41899e-06	394	649	346	215	708	633	492	448	682	803	585	555	561	547	64.943	80.44	63.32	58.573	97.24	75.482	78.219	97.048	124.653	106.541	109.775	107.608	99.03	94.935
SHISA3	0	4.58109	6.21779	0.000923586	0.627185	4.78046e-06	0	0	0	1	45	28	11	2	45	91	32	27	33	32	0	0	0	0.272	6.181	3.339	1.749	0.433	8.225	12.074	6.005	5.235	5.825	5.554
TSPAN14	0	0.105665	0.513298	0.000923586	6.24614	4.87466e-06	430	603	320	230	575	580	438	274	597	749	427	430	468	455	70.877	74.738	58.562	62.66	78.973	69.162	69.634	59.355	109.117	99.376	80.126	83.372	82.613	78.968
LIMS1	0	-0.0648345	-0.43508	0.000923586	9.40623	4.84075e-06	4822	7052	4472	2648	5600	5724	5119	3266	2994	4342	2882	2816	3351	3693	794.809	874.052	818.401	721.403	769.13	682.557	813.829	707.495	547.229	576.091	540.806	545.99	591.533	640.942
EZR	0	-0.197592	-0.463028	0.000923586	7.27715	4.88067e-06	1101	1587	1050	713	1231	1372	938	742	776	1078	638	632	782	735	181.477	196.699	192.156	194.245	169.071	163.604	149.125	160.735	141.833	143.028	119.72	122.537	138.042	127.564
FOXC1	0	-1.01766	-1.41479	0.000923586	4.74585	4.7022e-06	406	510	231	170	222	306	101	101	111	208	110	125	57	60	66.921	63.211	42.274	46.314	30.49	36.489	16.057	21.879	20.288	27.597	20.641	24.236	10.062	10.413
KCTD8	0	-2.01051	-3.02967	0.000923586	0.448742	4.75497e-06	15	48	51	21	2	3	16	14	0	3	8	6	3	8	2.472	5.949	9.333	5.721	0.275	0.358	2.544	3.033	0	0.398	1.501	1.163	0.53	1.388
BEND4	0	0.666971	1.94556	0.000929572	1.52658	4.96689e-06	9	16	8	5	28	23	11	6	44	63	19	14	26	22	1.483	1.983	1.464	1.362	3.846	2.743	1.749	1.3	8.042	8.359	3.565	2.714	4.59	3.818
LHFPL2	0	0.279389	1.09485	0.000976014	4.70541	5.27234e-06	119	169	99	74	173	229	124	85	316	392	138	156	158	160	19.615	20.946	18.118	20.16	23.761	27.307	19.714	18.413	57.757	52.01	25.896	30.247	27.891	27.769
FAM129A	0	2.35071	3.04467	0.000989423	2.18988	5.46097e-06	7	8	15	3	44	77	39	14	46	106	19	28	106	54	1.154	0.992	2.745	0.817	6.043	9.182	6.2	3.033	8.408	14.064	3.565	5.429	18.712	9.372
SAT1	0	-0.963132	-0.735603	0.000989423	7.80636	5.42118e-06	2884	3846	1413	1089	1947	1779	982	528	1328	2463	630	704	1020	1119	475.369	476.688	258.587	296.68	267.41	212.136	156.12	114.378	242.725	326.788	118.219	136.497	180.055	194.209
FOXC2	0	0.97472	2.35763	0.000989639	3.8984	5.52027e-06	62	69	19	17	164	100	58	45	362	211	144	95	164	152	10.219	8.552	3.477	4.631	22.525	11.924	9.221	9.748	66.165	27.995	27.022	18.419	28.95	26.38
S100A9	0	-0.337494	2.57404	0.00100666	1.36428	5.67433e-06	0	6	24	15	0	4	17	24	5	10	114	227	109	184	0	0.744	4.392	4.086	0	0.477	2.703	5.199	0.914	1.327	21.392	44.013	19.241	31.934
TACC1	0	-0.30103	-0.476752	0.00102421	8.00379	5.83338e-06	2377	2877	1510	1082	2037	2527	1370	1074	1231	1887	1117	1135	1140	1215	391.8	356.586	276.338	294.773	279.771	301.331	217.805	232.654	224.996	250.365	209.605	220.063	201.238	210.87
BCL11A	0	0.469149	0.902684	0.00104561	3.57792	6.01669e-06	69	81	41	26	113	114	60	43	105	157	74	69	68	61	11.373	10.039	7.503	7.083	15.52	13.594	9.539	9.315	19.191	20.831	13.886	13.378	12.004	10.587
S100A4	0	0.530705	-0.345284	0.0010634	5.6002	6.18148e-06	100	107	830	428	128	170	1119	955	34	61	647	582	610	584	16.483	13.262	151.895	116.601	17.58	20.272	177.901	206.876	6.214	8.093	121.409	112.843	107.68	101.357
KCNT2	0	1.37975	1.62438	0.00115853	2.6036	6.80249e-06	19	33	15	9	65	94	40	20	63	85	33	25	68	38	3.132	4.09	2.745	2.452	8.927	11.209	6.359	4.332	11.515	11.278	6.192	4.847	12.004	6.595
MEIS2	0	0.472476	0.81307	0.00116076	6.74527	6.88371e-06	534	843	412	203	903	931	610	466	706	1208	716	706	651	674	88.019	104.485	75.398	55.304	124.022	111.017	96.979	100.947	129.039	160.276	134.357	136.885	114.917	116.977
CASC15	0	0.922053	1.8593	0.00124447	4.04309	7.45321e-06	70	149	19	20	257	174	70	30	272	307	128	112	105	135	11.538	18.468	3.477	5.449	35.298	20.749	11.129	6.499	49.715	40.732	24.019	21.716	18.535	23.43
MIR99AHG	0	2.60198	4.2262	0.00128044	0.259172	7.74387e-06	0	3	0	2	8	10	7	6	32	24	18	25	13	16	0	0.372	0	0.545	1.099	1.192	1.113	1.3	5.849	3.184	3.378	4.847	2.295	2.777
L1TD1	0	-2.68916	-3.49262	0.00131228	4.37575	8.01346e-06	715	1357	283	565	132	293	24	104	47	143	77	58	16	22	117.853	168.192	51.791	153.925	18.129	34.939	3.816	22.529	8.59	18.973	14.449	11.246	2.824	3.818
ASNS	0	3.27877	3.3349	0.0013368	5.06454	8.24169e-06	57	95	79	50	756	1411	291	79	709	1505	33	62	432	269	9.395	11.775	14.457	13.622	103.833	168.254	46.264	17.113	129.588	199.681	6.192	12.021	76.258	46.687
GUK1	0	-0.158957	-0.331376	0.00138858	8.66889	8.64246e-06	2988	4058	2481	1736	3219	3677	2441	1806	2143	3021	1830	1801	1955	1933	492.511	502.964	454.037	472.944	442.112	438.463	388.075	391.223	391.687	400.822	343.399	349.193	345.105	335.483
SLC9A3R1	0	0.564054	1.00921	0.00139184	5.15084	8.76186e-06	212	223	125	68	281	443	165	139	286	571	205	198	200	208	34.944	27.639	22.876	18.525	38.594	52.825	26.232	30.111	52.274	75.76	38.468	38.39	35.305	36.1
GGT5	0	-0.442437	-1.44818	0.00139184	3.92714	8.82617e-06	178	181	167	79	123	139	111	112	44	66	92	49	57	31	29.34	22.434	30.562	21.522	16.893	16.575	17.647	24.262	8.042	8.757	17.264	9.501	10.062	5.38
CDKN1B	0	-0.459175	-0.564935	0.00141908	5.20289	9.08224e-06	306	409	247	180	242	304	218	151	166	226	198	171	181	170	50.438	50.693	45.202	49.038	33.237	36.25	34.658	32.71	30.341	29.985	37.155	33.155	31.951	29.504
WSCD1	0	-0.420212	-0.512186	0.00144745	5.72904	9.34881e-06	462	615	337	245	370	505	297	200	259	406	213	244	258	239	76.151	76.225	61.673	66.746	50.817	60.219	47.218	43.325	47.339	53.868	39.969	47.309	45.543	41.48
RP11-834C11.4	0	0.944103	1.5073	0.00145632	3.51562	9.67322e-06	83	126	10	12	192	216	26	41	210	245	66	71	53	50	13.681	15.617	1.83	3.269	26.37	25.757	4.134	8.882	38.383	32.506	12.385	13.766	9.356	8.678
IARS	0	0.817038	0.985047	0.00145632	5.92901	9.74813e-06	321	373	183	150	573	897	330	240	545	876	272	245	452	318	52.91	46.231	33.49	40.865	78.698	106.963	52.464	51.99	99.612	116.227	51.041	47.503	79.789	55.191
THBD	0	-0.560623	-1.03307	0.00145632	5.45721	9.62693e-06	568	835	287	153	352	471	271	183	210	247	131	154	185	188	93.623	103.493	52.523	41.682	48.345	56.164	43.084	39.642	38.383	32.772	24.582	29.859	32.657	32.628
RGS6	0	-0.952352	-1.62855	0.00145632	3.09197	9.63161e-06	137	191	78	35	68	76	51	49	24	45	21	18	50	31	22.582	23.673	14.274	9.535	9.339	9.063	8.108	10.615	4.387	5.971	3.941	3.49	8.826	5.38
RUNX1T1	0	0.44572	0.812134	0.00146357	5.92072	9.88259e-06	232	443	263	139	483	492	365	245	423	532	445	407	385	451	38.24	54.907	48.13	37.868	66.337	58.668	58.028	53.073	77.314	70.585	83.504	78.913	67.962	78.274
PCK2	0	2.43332	2.29513	0.00157951	4.09875	1.09161e-05	50	74	43	18	305	599	121	48	207	404	38	47	269	89	8.241	9.172	7.869	4.904	41.89	71.428	19.237	10.398	37.834	53.602	7.131	9.113	47.485	15.446
NPM1	0	0.230754	0.346621	0.00157951	9.83854	1.09437e-05	4610	5857	4872	3145	6299	7464	6206	4158	5103	7460	5498	5169	5898	5841	759.865	725.939	891.603	856.803	865.134	890.043	986.643	900.724	932.701	989.783	1031.7	1002.21	1041.14	1013.74
KITLG	0	-0.294436	-0.741744	0.00157951	4.66441	1.07826e-05	164	179	236	170	144	178	198	162	57	108	150	153	134	152	27.032	22.186	43.189	46.314	19.778	21.226	31.478	35.093	10.418	14.329	28.147	29.665	23.654	26.38
TRIM25	0	-0.344108	-0.958272	0.00159016	4.87406	1.12976e-05	379	305	209	145	253	300	159	185	155	184	91	121	98	89	62.47	37.803	38.248	39.503	34.748	35.773	25.278	40.075	28.33	24.413	17.076	23.461	17.299	15.446
ARC	0	-1.37902	-2.04276	0.00159016	3.11803	1.12713e-05	177	325	70	63	55	176	28	25	25	69	27	27	19	18	29.175	40.282	12.81	17.163	7.554	20.987	4.451	5.416	4.569	9.155	5.067	5.235	3.354	3.124
HOXA13	0	-3.04062	-3.85475	0.00159016	1.17293	1.11943e-05	53	110	67	77	9	11	4	23	0	13	17	8	4	3	8.736	13.634	12.261	20.977	1.236	1.312	0.636	4.982	0	1.725	3.19	1.551	0.706	0.521
HOXB4	0	0.425342	0.596899	0.00162253	5.82673	1.1717e-05	265	290	299	166	417	449	391	261	362	434	367	356	398	381	43.68	35.944	54.719	45.224	57.273	53.541	62.162	56.539	66.165	57.583	68.867	69.024	70.257	66.125
HELZ2	0	-0.852027	-1.56268	0.00162253	4.5807	1.18134e-05	380	341	216	168	168	249	90	201	123	123	58	77	68	75	62.635	42.265	39.529	45.769	23.074	29.692	14.308	43.541	22.481	16.319	10.884	14.929	12.004	13.017
LINC01480	0	-1.14436	-2.03213	0.00162253	2.05591	1.18052e-05	62	81	42	45	36	26	20	30	8	11	23	30	9	7	10.219	10.039	7.686	12.259	4.944	3.1	3.18	6.499	1.462	1.459	4.316	5.817	1.589	1.215
SLC7A1	0	1.90758	2.1646	0.00164279	4.78376	1.20573e-05	70	100	81	44	314	611	203	71	282	524	88	95	467	221	11.538	12.394	14.823	11.987	43.126	72.859	32.273	15.38	51.543	69.524	16.513	18.419	82.437	38.356
ANXA3	0	0.482419	0.928449	0.00165059	5.22499	1.22905e-05	280	377	105	64	484	572	155	76	451	637	134	144	259	195	46.152	46.727	19.216	17.436	66.475	68.208	24.642	16.463	82.432	84.516	25.145	27.92	45.72	33.843
MEOX2	0	-3.41121	-3.53575	0.00165059	-1.09398	1.23084e-05	5	3	28	31	1	1	0	5	0	0	3	2	4	1	0.824	0.372	5.124	8.445	0.137	0.119	0	1.083	0	0	0.563	0.388	0.706	0.174
IQSEC1	0	-0.117998	-0.615214	0.0017099	5.09189	1.28511e-05	224	359	262	152	265	309	235	195	116	224	160	149	153	157	36.922	44.496	47.947	41.41	36.396	36.847	37.361	42.242	21.202	29.72	30.024	28.889	27.008	27.248
MTHFD2	0	2.75686	2.9085	0.00171063	5.79362	1.29571e-05	122	170	155	50	1020	2098	397	140	858	2024	96	121	1019	412	20.109	21.07	28.366	13.622	140.091	250.175	63.116	30.327	156.821	268.542	18.014	23.461	179.878	71.505
TM6SF1	0	1.8474	1.54229	0.0017724	3.56685	1.3529e-05	55	84	24	16	236	327	84	41	138	251	20	29	119	53	9.066	10.411	4.392	4.359	32.413	38.993	13.354	8.882	25.223	33.302	3.753	5.623	21.006	9.198
ATP6V0A2	0	0.201381	0.599622	0.00182656	5.28653	1.40497e-05	186	293	170	110	283	277	239	155	280	331	256	248	248	275	30.658	36.316	31.111	29.968	38.869	33.031	37.997	33.577	51.177	43.917	48.038	48.084	43.778	47.728
LRIG1	0	0.394887	0.959574	0.00185994	4.0418	1.44156e-05	86	131	45	34	123	141	103	56	147	189	89	120	112	112	14.175	16.237	8.235	9.263	16.893	16.814	16.375	12.131	26.868	25.076	16.701	23.267	19.771	19.438
TNFSF12	0	-0.184835	-0.535346	0.0018609	5.83491	1.46416e-05	474	548	372	265	517	512	329	270	250	343	281	270	275	228	78.129	67.921	68.078	72.195	71.007	61.053	52.305	58.489	45.694	45.509	52.73	52.35	48.544	39.571
FBXO6	0	-0.437292	-1.73238	0.0018609	2.03721	1.45873e-05	43	40	45	40	31	40	29	38	15	14	6	12	16	17	7.088	4.958	8.235	10.897	4.258	4.77	4.61	8.232	2.742	1.858	1.126	2.327	2.824	2.95
SV2B	0	-0.169425	4.27488	0.00187087	-1.9001	1.48299e-05	0	0	0	0	0	0	0	0	22	21	7	8	3	1	0	0	0	0	0	0	0	0	4.021	2.786	1.314	1.551	0.53	0.174
EMP3	0	-0.130506	-0.721323	0.00191093	6.79747	1.52596e-05	768	1073	935	501	619	947	961	752	298	457	513	490	676	747	126.589	132.992	171.11	136.489	85.016	112.925	152.782	162.901	54.467	60.634	96.264	95.005	119.33	129.646
RPS6	0	0.253582	0.4127	0.00196092	11.2959	1.5774e-05	12353	17436	12313	8079	18316	19572	18198	10302	14472	20167	15631	13829	16638	17168	2036.14	2161.08	2253.35	2200.99	2515.6	2333.86	2893.16	2231.66	2645.12	2675.73	2933.15	2681.28	2937.01	2979.61
NPDC1	0	-0.355028	-0.524565	0.00210018	7.68564	1.70175e-05	1570	2234	1436	1022	1611	1928	1112	842	1002	1623	871	841	1007	876	258.783	276.89	262.796	278.427	221.262	229.904	176.788	182.398	183.141	215.338	163.443	163.06	177.76	152.035
SLC24A3	0	3.63307	4.59077	0.00215073	-0.820721	1.76879e-05	0	0	0	0	13	21	3	0	11	28	7	4	8	7	0	0	0	0	1.785	2.504	0.477	0	2.011	3.715	1.314	0.776	1.412	1.215
MARS	0	1.03268	1.02829	0.00215073	5.68872	1.77671e-05	209	272	180	142	528	810	344	185	409	675	190	216	392	337	34.449	33.713	32.941	38.686	72.518	96.588	54.69	40.075	74.755	89.558	35.653	41.88	69.198	58.488
CAV1	0	-0.598915	-1.3255	0.00215073	7.70707	1.7806e-05	1880	1415	2218	2358	1245	1591	1741	1168	360	874	901	842	1089	1329	309.88	175.38	405.906	642.398	170.994	189.718	276.788	253.017	65.799	115.961	169.072	163.254	192.235	230.656
RPL32	0	0.183448	0.262278	0.00221475	11.8211	1.8466e-05	16802	25164	20447	12846	22270	27906	26439	17605	18174	26607	22319	20990	23990	24300	2769.47	3118.92	3741.91	3499.68	3058.66	3327.64	4203.33	3813.67	3321.75	3530.18	4188.15	4069.72	4234.82	4217.41
GPC3	0	1.54032	2.15658	0.00230798	3.18102	1.93789e-05	39	24	17	8	71	100	44	72	150	81	90	90	72	67	6.428	2.975	3.111	2.179	9.751	11.924	6.995	15.597	27.416	10.747	16.888	17.45	12.71	11.628
PLK2	0	-0.163858	-0.443216	0.00231015	9.04815	1.9804e-05	4240	5423	3318	2145	4144	4476	3735	2375	2358	3296	2510	2600	2509	2545	698.878	672.147	607.212	584.369	569.156	533.739	593.798	514.483	430.984	437.309	471	504.11	442.899	441.699
BAIAP2	0	-0.167437	-0.491908	0.00231015	4.89962	1.96698e-05	244	314	184	127	245	263	194	145	150	200	126	115	131	149	40.218	38.918	33.673	34.599	33.649	31.361	30.843	31.411	27.416	26.536	23.644	22.297	23.125	25.86
RIN1	0	-0.675431	-0.964992	0.00231015	3.59872	1.96886e-05	143	200	81	55	98	113	73	41	68	74	31	40	63	51	23.571	24.789	14.823	14.984	13.46	13.475	11.606	8.882	12.429	9.818	5.817	7.756	11.121	8.851
MSC-AS1	0	1.64861	1.4603	0.00232312	2.00557	2.01587e-05	9	36	14	4	59	108	32	11	50	82	13	11	26	19	1.483	4.462	2.562	1.09	8.103	12.878	5.087	2.383	9.139	10.88	2.439	2.133	4.59	3.298
ETS1	0	-0.247625	-0.504685	0.00232312	7.60587	2.0188e-05	1433	1949	1332	902	1265	1591	1275	1043	763	1288	926	955	890	1044	236.201	241.566	243.763	245.735	173.741	189.718	202.702	225.939	139.457	170.89	173.763	185.163	157.107	181.192
AMOTL2	0	0.684917	0.78901	0.0023299	4.20978	2.06188e-05	89	80	67	61	154	177	108	96	115	141	147	125	120	113	14.67	9.916	12.261	16.618	21.151	21.106	17.17	20.796	21.019	18.708	27.584	24.236	21.183	19.612
PARP14	0	-0.330542	-0.651748	0.0023299	6.49235	2.07942e-05	828	911	615	438	632	740	582	475	462	567	308	356	450	430	136.479	112.913	112.548	119.326	86.802	88.241	92.528	102.897	84.442	75.229	57.796	69.024	79.436	74.629
HOPX	0	-0.253925	-0.792622	0.0023299	6.00219	2.06646e-05	465	567	569	383	518	612	472	279	236	387	309	256	300	240	76.646	70.276	104.13	104.342	71.144	72.978	75.04	60.438	43.135	51.347	57.984	49.635	52.957	41.653
NPY1R	0	-1.23083	-2.68171	0.0023299	3.55503	2.06332e-05	353	169	218	157	86	51	115	136	3	18	68	81	31	37	58.185	20.946	39.895	42.772	11.812	6.081	18.283	29.461	0.548	2.388	12.76	15.705	5.472	6.422
SLC6A9	0	2.83524	2.86702	0.0023593	1.05412	2.11951e-05	4	8	4	2	55	78	13	6	25	93	3	4	27	10	0.659	0.992	0.732	0.545	7.554	9.301	2.067	1.3	4.569	12.339	0.563	0.776	4.766	1.736
TAX1BP1	0	-0.286003	-0.482387	0.00239001	7.34946	2.20323e-05	1261	1545	1079	825	1159	1344	926	848	811	1155	687	732	764	788	207.85	191.493	197.463	224.757	159.182	160.265	147.217	183.697	148.231	153.244	128.915	141.926	134.865	136.762
HES1	0	-0.995039	-1.32813	0.00239001	7.08164	2.18343e-05	1348	2895	1341	705	596	1373	697	680	283	700	528	547	791	689	222.19	358.817	245.41	192.065	81.857	163.723	110.811	147.305	51.725	92.875	99.079	106.057	139.631	119.58
MAF	0	-0.338633	-1.36005	0.00239001	5.22856	2.19776e-05	211	201	641	327	143	169	426	504	101	144	186	208	136	191	34.779	24.913	117.307	89.086	19.64	20.152	67.726	109.179	18.46	19.106	34.903	40.329	24.007	33.149
BHMT	0	-2.76714	-4.44567	0.00239001	-1.43026	2.17217e-05	3	12	66	4	1	3	2	2	0	1	0	0	1	0	0.494	1.487	12.078	1.09	0.137	0.358	0.318	0.433	0	0.133	0	0	0.177	0
UCHL1	0	0.735046	0.935639	0.00239051	7.04462	2.21772e-05	348	495	672	469	842	928	1237	662	880	1099	922	928	933	1162	57.361	61.352	122.98	127.771	115.644	110.659	196.661	143.405	160.842	145.814	173.013	179.928	164.697	201.672
CH25H	0	-2.50863	-3.21358	0.00248209	0.406851	2.31726e-05	42	54	22	26	12	5	3	6	1	5	4	18	1	1	6.923	6.693	4.026	7.083	1.648	0.596	0.477	1.3	0.183	0.663	0.751	3.49	0.177	0.174
SOS1	0	-0.50277	-0.575023	0.00251514	4.96063	2.37765e-05	304	460	176	130	226	308	164	114	168	245	132	104	143	148	50.108	57.014	32.209	35.416	31.04	36.727	26.073	24.695	30.706	32.506	24.77	20.164	25.243	25.686
C1QTNF6	0	-0.430125	-0.684322	0.00251514	5.29052	2.37535e-05	375	475	285	156	338	311	223	169	173	231	155	172	211	175	61.811	58.873	52.157	42.5	46.422	37.085	35.453	36.61	31.62	30.649	29.086	33.349	37.247	30.372
FAM84A	0	-0.91119	-0.752723	0.00252764	4.76253	2.4043e-05	171	293	380	129	68	139	249	118	75	160	135	160	177	231	28.186	36.316	69.542	35.144	9.339	16.575	39.587	25.562	13.708	21.229	25.333	31.022	31.245	40.091
HIST1H4C	0	0.316338	0.739686	0.00255234	6.64211	2.44279e-05	443	692	418	260	731	793	541	408	585	749	744	737	861	709	73.02	85.769	76.496	70.833	100.399	94.561	86.009	88.383	106.923	99.376	139.611	142.896	151.987	123.051
PSAT1	0	3.30809	3.27533	0.00256484	5.46226	2.46981e-05	67	64	132	84	831	1618	383	134	649	1637	76	107	679	335	11.044	7.932	24.157	22.884	114.133	192.938	60.89	29.028	118.621	217.195	14.261	20.746	119.86	58.141
INHBB	0	-2.25943	-3.28473	0.00257381	-0.683712	2.49356e-05	27	89	10	2	7	21	1	0	0	5	0	0	3	4	4.45	11.031	1.83	0.545	0.961	2.504	0.159	0	0	0.663	0	0	0.53	0.694
GJA5	0	0.289213	0.761919	0.00259266	9.6291	2.52705e-05	5435	7498	2345	1779	10059	9120	3075	1943	7542	9700	4335	4359	4763	3993	895.849	929.33	429.148	484.659	1381.55	1087.51	488.87	420.901	1378.49	1286.98	813.461	845.16	840.785	693.008
RAB33A	0	0.70747	1.0136	0.00265187	3.33548	2.61727e-05	37	45	43	22	67	69	78	53	75	63	90	83	79	77	6.099	5.577	7.869	5.994	9.202	8.228	12.401	11.481	13.708	8.359	16.888	16.093	13.945	13.364
PARP9	0	-0.543839	-1.6614	0.00265187	4.60646	2.63148e-05	333	243	266	189	163	265	124	275	93	114	65	67	77	74	54.888	30.118	48.679	51.49	22.387	31.6	19.714	59.572	16.998	15.125	12.197	12.991	13.592	12.843
PRDM8	0	-0.702505	-1.92734	0.00265187	1.45789	2.61112e-05	30	18	40	35	17	18	18	33	4	8	20	12	4	12	4.945	2.231	7.32	9.535	2.335	2.146	2.862	7.149	0.731	1.061	3.753	2.327	0.706	2.083
CACNG4	0	2.93335	3.64361	0.00270607	-1.20057	2.7647e-05	0	0	0	0	9	5	3	1	6	11	6	5	3	3	0	0	0	0	1.236	0.596	0.477	0.217	1.097	1.459	1.126	0.969	0.53	0.521
FAIM	0	0.595244	0.754853	0.00270607	4.24896	2.75258e-05	91	103	76	58	149	199	123	77	130	192	101	118	127	111	15	12.766	13.908	15.801	20.464	23.73	19.555	16.68	23.761	25.474	18.953	22.879	22.419	19.265
DDHD1	0	-0.344493	-0.680405	0.00270607	5.05546	2.72393e-05	178	271	323	214	192	203	282	184	111	153	135	149	241	226	29.34	33.589	59.111	58.301	26.37	24.207	44.833	39.859	20.288	20.3	25.333	28.889	42.542	39.224
PLEKHO2	0	-0.478417	-0.701006	0.00270607	4.5811	2.71798e-05	177	268	198	117	161	159	142	136	116	131	96	109	127	113	29.175	33.217	36.235	31.875	22.112	18.96	22.575	29.461	21.202	17.381	18.014	21.134	22.419	19.612
IFIT1	0	-1.08628	-3.39966	0.00270607	5.01027	2.75381e-05	708	249	729	779	161	362	143	996	52	108	71	83	45	64	116.699	30.862	133.411	212.226	22.112	43.167	22.734	215.758	9.504	14.329	13.323	16.093	7.944	11.108
CRABP2	0	2.28098	5.17856	0.00278755	2.09503	2.86432e-05	6	9	3	1	74	33	22	3	396	268	30	30	82	83	0.989	1.115	0.549	0.272	10.163	3.935	3.498	0.65	72.379	35.558	5.629	5.817	14.475	14.405
MFAP2	0	0.0661078	0.592946	0.00284627	5.44932	2.94931e-05	164	263	238	160	224	237	280	212	271	337	355	362	339	281	27.032	32.597	43.555	43.589	30.765	28.261	44.515	45.924	49.532	44.713	66.616	70.188	59.842	48.769
ELMSAN1	0	-0.622845	-0.686762	0.00284627	5.6854	2.95807e-05	429	789	368	224	295	471	273	218	261	332	236	223	220	248	70.712	97.792	67.346	61.025	40.517	56.164	43.402	47.224	47.704	44.049	44.285	43.237	38.835	43.042
NPR3	0	0.964369	2.24576	0.00294533	8.09842	3.07832e-05	1192	1878	583	135	2946	1657	2284	516	3943	4646	1833	1957	3793	3412	196.477	232.766	106.692	36.778	404.617	197.588	363.115	111.778	720.682	616.425	343.962	379.44	669.557	592.172
RHOBTB3	0	0.122661	0.452131	0.0030273	6.267	3.19954e-05	410	592	367	228	610	567	392	336	486	681	475	464	507	478	67.58	73.375	67.163	62.115	83.78	67.612	62.321	72.786	88.829	90.354	89.134	89.964	89.498	82.96
RPS21	0	0.288655	0.340872	0.0030273	10.1123	3.18336e-05	5711	7868	5816	3243	7322	9949	7743	5258	5176	9465	6088	5720	7786	7983	941.342	975.19	1064.36	883.501	1005.64	1186.37	1231	1139.01	946.044	1255.8	1142.41	1109.04	1374.42	1385.5
KRT18	0	0.220862	0.617492	0.00304676	7.97457	3.24837e-05	1586	1811	1054	656	2048	2566	1407	727	1702	2960	1227	1189	1830	1810	261.42	224.462	192.888	178.716	281.282	305.982	223.688	157.486	311.083	392.729	230.246	230.533	323.039	314.136
KIAA1462	0	0.0108584	-0.665787	0.00304676	6.56237	3.25787e-05	643	681	735	548	594	957	759	648	295	562	443	460	423	409	105.985	84.406	134.509	149.293	81.583	114.117	120.667	140.373	53.919	74.565	83.129	89.189	74.67	70.984
HMOX1	0	-0.234257	-0.735473	0.00304676	4.42382	3.27378e-05	166	193	181	112	150	189	138	137	83	141	89	78	91	104	27.362	23.921	33.124	30.513	20.602	22.537	21.94	29.678	15.17	18.708	16.701	15.123	16.064	18.05
LSR	0	0.455295	1.50703	0.00306052	2.47709	3.30654e-05	48	69	9	13	72	106	16	8	121	208	16	11	23	33	7.912	8.552	1.647	3.542	9.889	12.64	2.544	1.733	22.116	27.597	3.002	2.133	4.06	5.727
RPS8	0	0.245946	0.315745	0.00310837	11.6621	3.41079e-05	17053	24832	16482	9777	23871	28115	23675	13256	18148	27644	18054	16103	21085	20524	2810.84	3077.77	3016.3	2663.58	3278.55	3352.57	3763.9	2871.57	3317	3667.77	3387.82	3122.19	3722.01	3562.06
RPS19	0	0.138781	0.254258	0.00310837	12.0751	3.43124e-05	21997	31668	23244	14939	26983	34749	30609	19304	22638	33661	24867	23943	27597	29737	3625.76	3925.05	4253.78	4069.88	3705.97	4143.64	4866.28	4181.72	4137.66	4466.1	4666.28	4642.27	4871.54	5161.03
CMIP	0	-0.213311	-0.553475	0.00310837	5.83136	3.41794e-05	512	648	369	209	442	511	386	270	246	365	252	257	249	272	84.393	80.316	67.529	56.939	60.706	60.934	61.367	58.489	44.963	48.428	47.288	49.829	43.955	47.207
HOXD13	0	-2.8215	-2.71978	0.00310837	-2.80608	3.38645e-05	2	4	3	2	0	0	0	0	0	0	0	0	0	0	0.33	0.496	0.549	0.545	0	0	0	0	0	0	0	0	0	0
ULBP1	0	4.58451	4.81649	0.00316256	0.559927	3.54676e-05	5	1	5	0	39	107	15	1	34	106	1	1	45	17	0.824	0.124	0.915	0	5.356	12.759	2.385	0.217	6.214	14.064	0.188	0.194	7.944	2.95
BCAP29	0	0.105227	0.377021	0.00316256	6.97532	3.52562e-05	687	881	625	433	903	1059	707	494	828	1030	731	744	812	772	113.238	109.194	114.378	117.964	124.022	126.28	112.4	107.012	151.338	136.659	137.172	144.253	143.338	133.985
IFI27L1	0	-0.532385	-0.781609	0.00316256	5.89202	3.53524e-05	581	977	398	256	492	658	247	265	287	503	242	233	203	211	95.766	121.093	72.836	69.743	67.574	78.463	39.269	57.405	52.456	66.737	45.411	45.176	35.834	36.62
ADD3	0	-0.00568587	-0.40245	0.00318878	7.17175	3.59489e-05	1174	1692	827	499	1466	1572	922	597	712	1104	618	603	568	619	193.51	209.713	151.346	135.944	201.347	187.453	146.581	129.325	130.136	146.477	115.967	116.915	100.266	107.431
LYN	0	0.33333	-0.178629	0.00319153	5.10984	3.61673e-05	200	216	216	146	279	286	303	220	151	195	170	161	205	178	32.966	26.772	39.529	39.775	38.319	34.104	48.172	47.657	27.599	25.872	31.9	31.216	36.187	30.893
DUSP3	0	-0.331747	-0.503626	0.0032415	5.81189	3.6924e-05	390	574	413	266	340	430	388	274	234	386	251	278	316	258	64.284	71.144	75.581	72.467	46.697	51.275	61.685	59.355	42.769	51.214	47.1	53.901	55.782	44.777
CLIC4	0	0.500404	0.70248	0.00324156	6.74313	3.71189e-05	474	577	509	327	856	1141	652	405	720	1075	588	556	783	717	78.129	71.516	93.15	89.086	117.567	136.058	103.656	87.733	131.598	142.63	110.338	107.802	138.219	124.44
MSX1	0	-0.618535	-0.770044	0.00324156	5.20063	3.73053e-05	322	437	295	187	207	305	235	143	119	176	159	170	220	251	53.075	54.163	53.987	50.945	28.43	36.37	37.361	30.977	21.75	23.351	29.836	32.961	38.835	43.563
MXRA7	0	-0.0371136	-0.430582	0.00328749	5.5084	3.80269e-05	348	491	297	161	403	473	290	214	193	337	187	195	224	200	57.361	60.856	54.353	43.862	55.35	56.403	46.105	46.358	35.276	44.713	35.09	37.808	39.541	34.711
MTHFD1L	0	0.896117	0.785757	0.00330056	4.86989	3.87595e-05	126	177	122	75	297	399	206	121	221	332	106	111	222	178	20.769	21.938	22.327	20.432	40.791	47.579	32.75	26.212	40.393	44.049	19.891	21.522	39.188	30.893
CAV2	0	-0.264166	-0.649612	0.00330056	6.30115	3.87305e-05	562	541	668	497	511	602	579	419	228	375	405	389	451	498	92.634	67.054	122.248	135.399	70.183	71.785	92.051	90.766	41.673	49.755	75.998	75.423	79.612	86.431
RPP25	0	-0.14609	-0.913236	0.00330056	4.93549	3.84768e-05	315	280	242	152	296	252	233	202	164	181	85	95	122	117	51.921	34.704	44.287	41.41	40.654	30.05	37.043	43.758	29.975	24.015	15.95	18.419	21.536	20.306
TGM2	0	-0.0663763	0.787131	0.00333433	6.94464	3.95476e-05	1023	1715	362	224	1199	1343	351	366	2483	2146	556	506	533	501	168.621	212.564	66.248	61.025	164.676	160.146	55.803	79.284	453.83	284.728	104.333	98.108	94.087	86.951
SRSF3	0	0.34044	0.426374	0.00333433	8.43069	3.9448e-05	1645	1895	1879	1163	2623	2735	2137	1773	1905	2557	2167	2015	2337	2365	271.145	234.873	343.867	316.84	360.255	326.134	339.745	384.075	348.186	339.259	406.636	390.685	412.537	410.459
FGF13	0	-2.37554	-2.41138	0.0034049	0.854207	4.05845e-05	38	67	34	15	5	7	6	12	1	8	11	10	5	6	6.264	8.304	6.222	4.086	0.687	0.835	0.954	2.599	0.183	1.061	2.064	1.939	0.883	1.041
PRRT2	0	-0.0827245	-1.15275	0.00342923	1.97407	4.10758e-05	38	43	29	21	37	41	31	27	7	14	14	18	16	19	6.264	5.33	5.307	5.721	5.082	4.889	4.928	5.849	1.279	1.858	2.627	3.49	2.824	3.298
SLC4A4	0	-0.891456	-1.23233	0.00343316	4.37047	4.13246e-05	395	474	120	78	242	211	109	47	95	155	65	51	102	69	65.108	58.749	21.961	21.25	33.237	25.161	17.329	10.181	17.364	20.565	12.197	9.888	18.005	11.975
SESN3	0	-0.557159	-0.403041	0.00348046	5.49012	4.23026e-05	263	374	391	258	235	243	290	200	174	292	279	247	251	298	43.35	46.355	71.555	70.288	32.276	28.976	46.105	43.325	31.803	38.742	52.354	47.89	44.308	51.72
PXDC1	0	-0.168441	-0.606152	0.00348046	4.77898	4.22947e-05	243	326	170	109	222	280	210	111	104	194	117	111	123	124	40.054	40.406	31.111	29.695	30.49	33.389	33.386	24.045	19.009	25.74	21.955	21.522	21.712	21.521
SLC1A5	0	1.11081	1.04385	0.00349384	6.42545	4.26703e-05	373	501	298	175	951	1602	540	314	680	1165	315	308	853	461	61.481	62.096	54.536	47.676	130.615	191.03	85.85	68.02	124.287	154.571	59.11	59.718	150.575	80.009
SHMT2	0	1.42679	1.51647	0.00358786	6.1415	4.44506e-05	219	296	272	142	816	1263	506	233	757	1274	219	224	676	495	36.098	36.687	49.778	38.686	112.073	150.606	80.445	50.473	138.361	169.033	41.095	43.431	119.33	85.91
CARD10	0	0.140265	0.637915	0.00358786	4.6131	4.44427e-05	146	153	94	88	168	197	122	98	202	268	146	149	150	131	24.065	18.963	17.203	23.974	23.074	23.491	19.396	21.229	36.921	35.558	27.397	28.889	26.479	22.736
TMTC1	0	-0.983913	-3.14693	0.00358786	-1.52439	4.42833e-05	4	4	6	9	3	4	2	3	0	0	0	0	1	1	0.659	0.496	1.098	2.452	0.412	0.477	0.318	0.65	0	0	0	0	0.177	0.174
LINC00982	0	0.0358139	1.14592	0.00363109	3.36358	4.54126e-05	74	101	40	20	123	91	23	23	208	183	50	72	39	44	12.197	12.518	7.32	5.449	16.893	10.851	3.657	4.982	38.017	24.28	9.382	13.96	6.884	7.636
CRHBP	0	-3.12419	-4.01686	0.00363109	-0.266563	4.53346e-05	54	13	43	25	1	3	4	6	0	5	0	2	4	2	8.901	1.611	7.869	6.811	0.137	0.358	0.636	1.3	0	0.663	0	0.388	0.706	0.347
FDPS	0	0.214168	0.475428	0.00372096	8.74343	4.69736e-05	1930	2121	2564	1457	2176	2782	3059	2343	1775	2694	3384	3202	3471	3796	318.121	262.885	469.226	396.935	298.862	331.739	486.326	507.551	324.426	357.436	635.006	620.831	612.716	658.818
KCNMB1	0	-0.999288	-1.42808	0.00372096	1.75511	4.69076e-05	5	9	98	82	6	9	41	55	2	5	54	59	26	22	0.824	1.115	17.935	22.34	0.824	1.073	6.518	11.914	0.366	0.663	10.133	11.439	4.59	3.818
NCKAP5	0	0.769852	1.9709	0.00372753	2.76784	4.72753e-05	28	20	21	20	72	45	35	13	119	127	41	45	47	53	4.615	2.479	3.843	5.449	9.889	5.366	5.564	2.816	21.75	16.85	7.694	8.725	8.297	9.198
RPS12	0	0.155609	0.238617	0.00374014	11.8996	4.76549e-05	19441	27415	20778	13558	25165	31253	26256	17395	19104	30415	22272	20668	24757	25461	3204.45	3397.92	3802.49	3693.65	3456.28	3726.76	4174.23	3768.18	3491.74	4035.42	4179.33	4007.29	4370.21	4418.9
NET1	0	0.593734	1.35104	0.00377634	3.31429	4.83379e-05	41	44	32	23	38	80	72	46	98	107	60	61	103	99	6.758	5.454	5.856	6.266	5.219	9.54	11.447	9.965	17.912	14.197	11.259	11.827	18.182	17.182
C14orf119	0	-0.147794	-0.383753	0.00386532	6.40649	4.97038e-05	673	760	526	365	629	678	548	444	405	547	422	414	382	421	110.93	94.197	96.261	99.438	86.39	80.848	87.122	96.181	74.024	72.575	79.188	80.27	67.432	73.067
ITGB3BP	0	0.317227	0.539071	0.00389631	5.07276	5.03311e-05	238	329	114	72	347	403	154	117	290	394	174	146	198	159	39.229	40.778	20.863	19.615	47.659	48.056	24.483	25.345	53.005	52.275	32.651	28.308	34.952	27.595
H2AFY2	0	0.202421	0.681834	0.00393205	4.53247	5.14854e-05	150	168	84	67	220	182	120	75	222	275	117	124	135	126	24.724	20.823	15.372	18.253	30.216	21.703	19.078	16.247	40.576	36.487	21.955	24.042	23.831	21.868
TSPAN11	0	-0.51257	0.678182	0.00393205	3.34869	5.13038e-05	100	71	45	38	74	66	22	33	168	134	58	63	43	48	16.483	8.8	8.235	10.352	10.163	7.87	3.498	7.149	30.706	17.779	10.884	12.215	7.591	8.331
RPL14	0	0.193847	0.25445	0.00393205	10.4682	5.14623e-05	7672	10445	7122	4836	10271	11854	9296	6521	7914	11223	8385	7811	8350	8519	1264.57	1294.59	1303.37	1317.49	1410.67	1413.53	1477.9	1412.61	1446.48	1489.05	1573.44	1514.46	1473.98	1478.52
ARHGAP29	0	-0.162985	-0.405184	0.00395978	8.31447	5.20809e-05	2628	3281	1818	1386	2569	3264	1818	1401	1591	2293	1386	1554	1379	1401	433.172	406.66	332.704	377.593	352.838	389.215	289.029	303.491	290.795	304.232	260.082	301.303	243.427	243.152
HOXA11	0	-2.40176	-2.55161	0.00401352	1.88601	5.30234e-05	59	72	63	100	8	18	7	42	4	13	38	31	4	12	9.725	8.924	11.529	27.243	1.099	2.146	1.113	9.098	0.731	1.725	7.131	6.011	0.706	2.083
HIPK2	0	-0.196059	0.480644	0.00407666	7.1851	5.4097e-05	767	1307	714	458	800	885	827	528	1294	1477	830	777	1052	928	126.424	161.995	130.666	124.774	109.876	105.532	131.478	114.378	236.511	195.966	155.749	150.651	185.704	161.06
NPNT	0	5.0684	5.07909	0.00412458	0.246285	5.4975e-05	1	0	0	0	26	64	16	6	4	64	10	8	38	20	0.165	0	0	0	3.571	7.632	2.544	1.3	0.731	8.491	1.876	1.551	6.708	3.471
S100A8	0	1.03324	3.24451	0.00413706	0.544889	5.60375e-05	0	0	9	6	1	1	20	15	4	4	56	141	81	87	0	0	1.647	1.635	0.137	0.119	3.18	3.249	0.731	0.531	10.508	27.338	14.298	15.099
CD6	0	-0.712344	0.940942	0.00413706	1.53043	5.6113e-05	24	36	7	4	13	15	8	9	36	46	24	22	19	19	3.956	4.462	1.281	1.09	1.785	1.789	1.272	1.95	6.58	6.103	4.504	4.266	3.354	3.298
CYB5A	0	-0.434476	-0.59847	0.00413706	6.76529	5.55782e-05	825	932	880	633	697	849	585	573	540	682	595	497	483	463	135.984	115.516	161.045	172.45	95.729	101.239	93.005	124.126	98.699	90.487	111.651	96.363	85.261	80.356
HOXD10	0	-3.55689	-3.10616	0.00413706	-2.49607	5.58924e-05	15	3	3	3	0	0	0	0	0	0	1	0	0	0	2.472	0.372	0.549	0.817	0	0	0	0	0	0	0.188	0	0	0
XPOT	0	0.730668	0.838954	0.00415702	5.40485	5.66279e-05	212	282	155	104	394	616	248	148	311	545	167	175	367	240	34.944	34.952	28.366	28.333	54.114	73.455	39.428	32.06	56.843	72.31	31.337	33.93	64.784	41.653
C10orf54	0	0.169049	0.714604	0.00416133	5.55062	5.76093e-05	227	356	184	142	328	441	187	185	341	491	335	317	327	252	37.416	44.124	33.673	38.686	45.049	52.587	29.73	40.075	62.326	65.145	62.863	61.463	57.723	43.736
MMRN1	0	0.10719	0.482227	0.00416133	7.82364	5.74192e-05	798	1073	1396	1055	1287	1196	1413	1236	1266	1345	1946	1923	1762	1578	131.534	132.992	255.476	287.417	176.762	142.617	224.642	267.748	231.393	178.453	365.166	372.847	311.036	273.871
SOX11	0	-0.659952	-1.04391	0.00416133	6.42338	5.76639e-05	1156	1809	479	419	919	1262	318	265	450	653	363	349	237	206	190.543	224.214	87.66	114.15	126.22	150.487	50.556	57.405	82.249	86.639	68.117	67.667	41.836	35.752
IFIT3	0	-0.494288	-1.44945	0.00416133	5.68606	5.69631e-05	633	415	545	412	240	456	422	481	119	236	148	136	277	281	104.337	51.437	99.738	112.243	32.963	54.376	67.09	104.196	21.75	31.312	27.772	26.369	48.897	48.769
CLGN	0	0.866739	1.05978	0.00430795	2.75023	5.99485e-05	38	41	21	10	56	89	46	28	63	87	31	33	36	48	6.264	5.082	3.843	2.724	7.691	10.613	7.313	6.065	11.515	11.543	5.817	6.398	6.355	8.331
SPIN4	0	-0.539684	-0.878085	0.00438107	6.37176	6.12234e-05	645	776	691	567	421	528	545	571	267	342	593	578	332	321	106.315	96.18	126.457	154.47	57.822	62.961	86.645	123.692	48.801	45.376	111.276	112.068	58.606	55.711
ZFAS1	0	0.430046	0.522802	0.00440029	8.427	6.17503e-05	1754	2377	1660	910	2718	3468	2489	1345	2204	3780	1444	1505	2512	2323	289.111	294.614	303.789	247.914	373.303	413.541	395.706	291.36	402.836	501.525	270.966	291.802	443.429	403.17
ABL2	0	0.169454	0.472535	0.00441066	6.51049	6.21548e-05	686	920	330	212	936	970	437	280	828	1065	387	377	523	527	113.073	114.028	60.392	57.756	128.555	115.667	69.475	60.655	151.338	141.303	72.62	73.096	92.322	91.464
SNX3	0	-0.0879897	-0.489694	0.00449981	8.7837	6.36754e-05	3055	3489	3205	2288	3263	4005	2847	2535	2091	2922	2033	1983	1943	1898	503.555	432.44	586.533	623.327	448.155	477.575	452.622	549.143	382.183	387.687	381.491	384.481	342.987	329.409
SREBF1	0	0.257147	0.519552	0.00461439	5.54583	6.55676e-05	215	311	253	132	285	411	282	219	280	423	267	232	378	330	35.438	38.547	46.3	35.961	39.143	49.01	44.833	47.441	51.177	56.123	50.102	44.982	66.726	57.273
CHAC1	0	2.177	2.55609	0.00473034	3.96306	6.7493e-05	75	88	29	18	362	622	43	24	353	528	30	32	233	85	12.362	10.907	5.307	4.904	49.719	74.17	6.836	5.199	64.52	70.054	5.629	6.204	41.13	14.752
DIO3	0	-1.55522	-2.54211	0.00476503	4.86598	6.82677e-05	417	406	556	598	159	193	81	453	45	62	289	248	45	34	68.734	50.321	101.751	162.915	21.838	23.014	12.878	98.131	8.225	8.226	54.231	48.084	7.944	5.901
FOXF1	0	-1.48497	-1.90021	0.00476586	1.69232	6.85594e-05	51	133	36	14	37	25	16	9	18	23	7	10	8	5	8.406	16.485	6.588	3.814	5.082	2.981	2.544	1.95	3.29	3.052	1.314	1.939	1.412	0.868
CCNB1IP1	0	0.448088	0.731791	0.00476609	5.74072	6.88426e-05	237	357	244	142	495	493	341	171	413	562	298	268	402	316	39.065	44.248	44.653	38.686	67.986	58.788	54.213	37.043	75.486	74.565	55.92	51.962	70.963	54.844
FTL	0	-0.172924	-0.420401	0.00484157	11.8196	7.02899e-05	22910	30757	27235	16545	20369	23801	30449	20937	14077	20376	17976	16779	20754	23738	3776.25	3812.14	4984.16	4507.41	2797.57	2838.14	4840.85	4535.46	2572.93	2703.46	3373.19	3253.25	3663.59	4119.87
ANTXR2	0	0.124557	-0.667298	0.00484157	6.61431	7.05013e-05	672	422	892	642	680	725	933	798	207	358	651	628	517	511	110.766	52.304	163.241	174.902	93.394	86.452	148.33	172.866	37.834	47.499	122.16	121.762	91.263	88.687
LRFN2	0	-1.59404	-3.40765	0.00503326	1.27469	7.35882e-05	34	38	91	66	11	21	9	52	2	4	18	19	2	1	5.604	4.71	16.654	17.981	1.511	2.504	1.431	11.264	0.366	0.531	3.378	3.684	0.353	0.174
FMNL2	0	-0.421077	-0.804859	0.00504765	5.12544	7.43914e-05	267	304	266	248	225	254	185	248	106	183	189	208	137	169	44.01	37.679	48.679	67.563	30.903	30.288	29.412	53.723	19.374	24.28	35.466	40.329	24.184	29.331
FGF12	0	-0.913231	-1.05639	0.00504765	2.73229	7.42069e-05	63	71	70	47	39	48	33	28	15	37	40	23	43	31	10.384	8.8	12.81	12.804	5.356	5.724	5.246	6.065	2.742	4.909	7.506	4.459	7.591	5.38
AKAP6	0	-1.54416	-1.48837	0.00507722	0.791866	7.54234e-05	21	36	16	15	7	9	9	7	8	12	4	5	5	9	3.461	4.462	2.928	4.086	0.961	1.073	1.431	1.516	1.462	1.592	0.751	0.969	0.883	1.562
HOXA11-AS	0	-2.24185	-2.2855	0.00507722	1.55379	7.51771e-05	70	67	31	56	12	20	5	22	12	27	17	11	3	3	11.538	8.304	5.673	15.256	1.648	2.385	0.795	4.766	2.193	3.582	3.19	2.133	0.53	0.521
RAMP1	0	-1.04643	-2.11946	0.0051129	1.09375	7.62537e-05	55	28	20	20	15	17	17	13	6	11	5	3	9	4	9.066	3.47	3.66	5.449	2.06	2.027	2.703	2.816	1.097	1.459	0.938	0.582	1.589	0.694
HIC1	0	0.785377	2.47348	0.005115	1.27513	7.6796e-05	12	13	2	3	26	18	10	5	80	59	11	11	29	19	1.978	1.611	0.366	0.817	3.571	2.146	1.59	1.083	14.622	7.828	2.064	2.133	5.119	3.298
SPARC	0	-0.454726	-0.790846	0.005115	9.01846	7.68857e-05	3479	4371	4754	3504	2898	3916	2908	3448	1413	2509	3277	3153	2449	2528	573.443	541.758	870.008	954.606	398.025	466.962	462.32	746.92	258.261	332.891	614.927	611.33	432.308	438.749
NKX2-3	0	1.51678	2.97389	0.00514056	2.95143	7.83437e-05	34	31	10	5	110	92	41	11	308	197	38	28	89	96	5.604	3.842	1.83	1.362	15.108	10.971	6.518	2.383	56.295	26.138	7.131	5.429	15.711	16.661
SNHG8	0	0.337573	0.572868	0.00514056	6.74809	7.8523e-05	439	591	610	341	699	855	720	494	582	985	628	710	891	670	72.36	73.251	111.633	92.9	96.004	101.954	114.467	107.012	106.375	130.689	117.844	137.661	157.283	116.282
RPL6	0	0.186271	0.360236	0.00514056	10.9337	7.866e-05	10373	14616	9658	6087	14713	15437	13259	7751	11539	15551	12091	11148	12400	12381	1709.78	1811.56	1767.47	1658.3	2020.75	1840.78	2107.94	1679.06	2109.04	2063.29	2268.87	2161.47	2188.9	2148.79
MAP4K5	0	-0.0852793	-0.388289	0.00514056	6.1171	7.9283e-05	524	706	402	287	531	649	446	349	310	454	353	305	332	331	86.371	87.504	73.568	78.188	72.93	77.39	70.906	75.602	56.66	60.236	66.24	59.136	58.606	57.447
TP53I11	0	-0.188675	-0.600864	0.00514056	7.20522	7.96846e-05	1289	1778	981	554	1060	1716	973	662	585	991	651	686	613	640	212.465	220.372	179.528	150.928	145.585	204.624	154.69	143.405	106.923	131.485	122.16	133.007	108.209	111.076
CALCRL	0	-0.403879	-0.757013	0.00514056	8.17239	7.96353e-05	2684	3406	1832	1554	2133	2810	1337	1672	1092	1933	1363	1364	1151	1126	442.403	422.153	335.266	423.361	292.956	335.078	212.559	362.196	199.59	256.468	255.766	264.464	203.179	195.424
AGR2	0	1.10722	-1.39416	0.00514056	0.311927	7.9157e-05	3	1	21	17	4	12	26	79	0	2	13	11	4	6	0.494	0.124	3.843	4.631	0.549	1.431	4.134	17.113	0	0.265	2.439	2.133	0.706	1.041
ST6GALNAC1	0	-1.60192	-1.65358	0.00514056	3.76047	7.96749e-05	140	354	148	119	48	104	45	81	23	74	71	78	62	44	23.076	43.876	27.085	32.42	6.593	12.401	7.154	17.547	4.204	9.818	13.323	15.123	10.945	7.636
H2AFZ	0	0.326905	0.330751	0.00515458	9.36387	8.02045e-05	3775	4644	3002	2079	4747	6658	4291	3088	3553	5766	3581	3268	4197	4051	622.232	575.595	549.383	566.389	651.975	793.931	682.192	668.936	649.4	765.025	671.973	633.627	740.872	703.075
CTSZ	0	0.319019	0.453305	0.00518711	5.94619	8.10153e-05	387	441	248	187	576	549	335	278	470	637	322	295	329	332	63.789	54.659	45.385	50.945	79.11	65.465	53.259	60.222	85.904	84.516	60.423	57.197	58.076	57.621
EGR1	0	-1.35918	-1.69624	0.00520612	5.42872	8.16179e-05	722	1378	357	253	173	568	257	114	81	201	139	110	281	260	119.007	170.795	65.333	68.926	23.761	67.731	40.858	24.695	14.805	26.668	26.083	21.328	49.603	45.125
ADM2	0	4.63616	4.29385	0.00523201	0.91821	8.23309e-05	2	3	7	2	84	167	19	4	61	126	0	1	53	7	0.33	0.372	1.281	0.545	11.537	19.914	3.021	0.866	11.149	16.718	0	0.194	9.356	1.215
CREG1	0	0.392561	0.574391	0.00523229	4.86545	8.26426e-05	107	139	155	112	163	207	204	174	176	207	203	201	216	199	17.637	17.228	28.366	30.513	22.387	24.684	32.432	37.693	32.168	27.464	38.093	38.972	38.129	34.538
SOX4	0	0.438419	0.809387	0.00524514	9.26868	8.34615e-05	2225	2840	3451	1831	4345	3819	4443	2851	4765	5092	4030	3937	4115	5577	366.746	352	631.552	498.825	596.762	455.396	706.357	617.596	870.923	675.6	756.228	763.339	726.397	967.921
LINC00473	0	-2.67252	-3.28959	0.00524514	-0.140083	8.32626e-05	47	162	9	3	3	28	3	0	1	7	2	0	10	2	7.747	20.079	1.647	0.817	0.412	3.339	0.477	0	0.183	0.929	0.375	0	1.765	0.347
TARS	0	0.618275	0.689936	0.00538118	6.50308	8.59421e-05	461	537	368	239	761	1009	582	397	576	905	393	400	786	651	75.986	66.558	67.346	65.112	104.519	120.318	92.528	86	105.278	120.074	73.746	77.555	138.748	112.985
PEAK1	0	-0.169995	-0.487369	0.0054198	6.51896	8.70713e-05	909	1185	504	321	927	1051	451	394	548	681	370	386	299	393	149.83	146.873	92.235	87.451	127.318	125.326	71.701	85.35	100.161	90.354	69.43	74.841	52.781	68.207
SLFN5	0	-0.232915	-0.659638	0.0054198	6.49507	8.71954e-05	802	1017	570	451	975	783	441	502	545	633	292	324	366	354	132.193	126.051	104.313	122.867	133.911	93.369	70.111	108.745	99.612	83.986	54.794	62.82	64.608	61.439
RPS5	0	0.166935	0.251834	0.00542649	10.7177	8.76216e-05	8994	12627	8799	5691	11814	14666	11050	7326	9362	13761	9806	8701	10393	10417	1482.48	1565.04	1610.27	1550.42	1622.59	1748.84	1756.75	1586.99	1711.14	1825.79	1840.09	1687.02	1834.62	1807.93
CADM1	0	0.754561	1.14479	0.0054417	3.44155	8.85064e-05	38	43	41	31	64	121	58	53	58	93	88	86	104	87	6.264	5.33	7.503	8.445	8.79	14.429	9.221	11.481	10.601	12.339	16.513	16.674	18.359	15.099
NEDD9	0	-0.603221	-0.532558	0.0054417	6.91247	8.82118e-05	729	1394	1069	596	470	1040	720	541	386	802	532	552	866	890	120.161	172.778	195.633	162.37	64.552	124.015	114.467	117.194	70.551	106.408	99.83	107.026	152.87	154.465
GBP5	0	-0.562621	-1.20117	0.00544534	3.06685	8.88853e-05	82	122	67	49	65	63	48	58	32	26	52	44	26	25	13.516	15.121	12.261	13.349	8.927	7.512	7.631	12.564	5.849	3.45	9.758	8.531	4.59	4.339
RPS25	0	0.173343	0.246646	0.00546411	10.5279	8.99593e-05	8071	11478	7513	4814	10633	12653	9838	6405	8170	11687	8408	8070	9251	8839	1330.34	1422.63	1374.92	1311.49	1460.38	1508.8	1564.07	1387.48	1493.27	1550.62	1577.76	1564.68	1633.03	1534.06
YWHAH	0	-0.177275	-0.425502	0.00546411	7.67749	9.07958e-05	1711	1930	1405	815	1605	1939	1310	877	1072	1381	838	783	1099	1007	282.024	239.211	257.123	222.033	220.438	231.215	208.267	189.979	195.935	183.229	157.25	151.815	194	174.771
PLSCR1	0	-0.302946	-0.66211	0.00546411	6.9499	9.04921e-05	1222	1430	774	548	932	1242	588	763	625	855	463	521	512	489	201.422	177.24	141.646	149.293	128.005	148.102	93.481	165.284	114.234	113.44	86.882	101.016	90.38	84.869
TAF13	0	-0.734478	-0.738566	0.00546411	4.62782	9.06464e-05	224	441	177	92	151	230	127	84	115	152	99	113	123	136	36.922	54.659	32.392	25.064	20.739	27.426	20.191	18.196	21.019	20.167	18.577	21.909	21.712	23.604
RP11-1029J19.2	0	-2.81699	-2.84771	0.00546411	-2.81214	9.0765e-05	1	2	5	4	0	0	0	0	0	0	0	0	0	0	0.165	0.248	0.915	1.09	0	0	0	0	0	0	0	0	0	0
PRSS2	0	1.29952	1.97145	0.0054653	2.7247	9.24201e-05	23	76	10	6	80	161	38	19	174	204	28	17	37	24	3.791	9.42	1.83	1.635	10.988	19.198	6.041	4.116	31.803	27.066	5.254	3.296	6.531	4.165
LINC00152	0	0.272694	0.854694	0.0054653	5.88322	9.13006e-05	424	574	170	103	694	523	236	191	720	733	286	246	397	381	69.888	71.144	31.111	28.061	95.317	62.365	37.52	41.375	131.598	97.253	53.668	47.697	70.08	66.125
SERPINB1	0	0.248363	0.5329	0.0054653	5.52116	9.21515e-05	270	391	199	111	370	460	297	137	300	519	208	203	344	318	44.504	48.462	36.418	30.24	50.817	54.853	47.218	29.678	54.833	68.86	39.031	39.359	60.724	55.191
CKS1B	0	0.479551	0.510966	0.0054653	5.82276	9.19454e-05	260	335	269	167	399	530	362	305	264	406	396	336	423	396	42.856	41.521	49.228	45.496	54.8	63.2	57.552	66.07	48.253	53.868	74.309	65.147	74.67	68.728
EIF2AK2	0	-0.271132	-0.991439	0.0054653	6.96251	9.24033e-05	1248	1147	957	780	842	1296	682	1072	581	764	438	484	407	430	205.707	142.164	175.136	212.498	115.644	154.541	108.426	232.221	106.192	101.367	82.19	93.842	71.845	74.629
STEAP1	0	-0.88641	-0.956163	0.00546698	4.48951	9.27696e-05	208	171	238	186	126	104	168	91	52	79	121	108	168	178	34.285	21.194	43.555	50.673	17.305	12.401	26.709	19.713	9.504	10.482	22.706	20.94	29.656	30.893
RPL23A	0	0.240196	0.292944	0.00557558	10.5028	9.50149e-05	7707	10477	7287	4649	10316	11969	10170	6657	7550	10806	9128	8339	9030	9199	1270.34	1298.56	1333.56	1266.54	1416.85	1427.24	1616.85	1442.07	1379.95	1433.73	1712.87	1616.84	1594.01	1596.54
MAST4	0	-0.186172	-0.452889	0.00557558	7.7742	9.53021e-05	1852	2146	1383	884	1596	1887	1486	1025	895	1290	1026	1011	1180	1180	305.265	265.983	253.097	240.831	219.202	225.015	236.247	222.04	163.584	171.156	192.528	196.021	208.299	204.796
ZDHHC14	0	-0.5648	-0.696162	0.00557558	3.98835	9.55945e-05	168	185	105	70	134	97	85	76	77	89	72	76	73	73	27.691	22.93	19.216	19.07	18.404	11.567	13.513	16.463	14.074	11.808	13.511	14.736	12.886	12.67
MDK	0	0.345191	0.731581	0.0055807	9.80819	9.60099e-05	3706	4750	4393	2927	5291	7328	5096	4604	7309	9256	5568	5847	5335	5759	610.859	588.733	803.943	797.412	726.69	873.825	810.173	997.338	1335.9	1228.07	1044.83	1133.67	941.757	999.508
DLC1	0	-0.544851	-0.920739	0.00561064	6.59348	9.71643e-05	841	1320	726	526	584	940	547	495	283	593	500	500	357	413	138.622	163.606	132.862	143.3	80.209	112.09	86.963	107.229	51.725	78.678	93.825	96.944	63.019	71.679
SYT4	0	-2.49688	-4.37786	0.00561064	-1.35448	9.71838e-05	3	17	47	6	0	0	6	12	1	0	0	0	3	0	0.494	2.107	8.601	1.635	0	0	0.954	2.599	0.183	0	0	0	0.53	0
EPHX4	0	0.399799	0.857272	0.00561774	3.97122	9.76367e-05	81	78	70	46	99	143	105	50	104	185	96	92	105	120	13.351	9.668	12.81	12.532	13.597	17.052	16.693	10.831	19.009	24.546	18.014	17.838	18.535	20.827
RPL10A	0	0.189922	0.287284	0.00564669	10.5978	9.85302e-05	9106	11999	7269	5064	12653	14042	9361	6315	9584	13666	8916	7762	8771	8826	1500.94	1487.2	1330.27	1379.6	1737.82	1674.43	1488.23	1367.98	1751.72	1813.19	1673.08	1504.96	1548.29	1531.8
ARX	0	-0.401114	-1.72631	0.00564669	1.99133	9.8803e-05	37	49	40	38	36	49	21	37	6	16	17	25	7	10	6.099	6.073	7.32	10.352	4.944	5.843	3.339	8.015	1.097	2.123	3.19	4.847	1.236	1.736
DKK3	0	0.658897	1.1417	0.00565151	3.48931	9.93407e-05	26	55	53	27	74	68	83	58	58	95	94	79	159	90	4.286	6.817	9.699	7.356	10.163	8.109	13.196	12.564	10.601	12.604	17.639	15.317	28.067	15.62
RPS15A	0	0.185361	0.256111	0.00565151	11.1039	9.95511e-05	11916	16620	11253	7299	15216	18751	15157	9816	11668	19159	12100	11417	13412	14089	1964.11	2059.95	2059.36	1988.49	2089.84	2235.96	2409.69	2126.38	2132.62	2541.99	2270.56	2213.62	2367.54	2445.23
ANP32B	0	0.491611	0.523477	0.00569166	7.85617	0.000100592	1188	1422	1043	702	2025	2289	1464	1076	1678	2350	1118	1067	1524	1272	195.818	176.248	190.875	191.248	278.123	272.951	232.75	233.088	306.697	311.795	209.792	206.879	269.023	220.763
GNAI1	0	0.382864	0.177564	0.00581428	6.63169	0.000103101	605	660	470	334	866	886	725	508	535	708	532	505	566	554	99.722	81.803	86.013	90.993	118.94	105.651	115.262	110.045	97.785	93.937	99.83	97.914	99.913	96.15
EEF1B2	0	0.219793	0.390015	0.00581569	9.76914	0.000103467	3967	5700	4473	3122	5637	6567	6488	3739	4330	6628	6158	5205	5932	6165	653.879	706.48	818.584	850.537	774.211	783.08	1031.48	809.958	791.416	879.394	1155.55	1009.19	1047.14	1069.97
CSRP1	0	0.309841	0.52369	0.00581838	7.82998	0.000103857	1045	1334	1174	754	1799	1782	1338	1041	1653	1884	1539	1349	1414	1268	172.247	165.341	214.849	205.415	247.083	212.494	212.718	225.506	302.127	249.967	288.793	261.556	249.605	220.069
DTX3L	0	-0.316713	-1.39155	0.005913	4.35969	0.000105893	222	169	224	143	138	196	126	240	80	115	59	61	73	60	36.592	20.946	40.993	38.958	18.954	23.372	20.032	51.99	14.622	15.258	11.071	11.827	12.886	10.413
NPTX2	0	-4.45358	-3.8806	0.00614652	-2.25524	0.000110436	27	14	11	1	0	0	0	0	0	0	0	1	0	0	4.45	1.735	2.013	0.272	0	0	0	0	0	0	0	0.194	0	0
STC2	0	2.74311	3.2891	0.00623904	1.76259	0.000112465	7	10	14	4	45	140	22	2	59	144	5	6	96	31	1.154	1.239	2.562	1.09	6.181	16.694	3.498	0.433	10.784	19.106	0.938	1.163	16.946	5.38
RPS23	0	0.170005	0.24272	0.0062769	11.8022	0.000113516	18608	27591	18887	11807	24642	30638	24341	15591	18494	29089	20944	19213	22081	22525	3067.15	3419.73	3456.43	3216.62	3384.45	3653.42	3869.78	3377.39	3380.24	3859.49	3930.13	3725.18	3897.83	3909.34
RPL39	0	0.212668	0.296495	0.00630136	11.7057	0.000114392	15529	25396	19534	9964	19920	27854	26192	15055	18230	25805	17994	17502	23739	23453	2559.64	3147.68	3574.83	2714.53	2735.9	3321.44	4164.06	3261.28	3331.99	3423.77	3376.57	3393.44	4190.51	4070.4
TSHZ1	0	-0.432857	-0.565891	0.00630136	4.88102	0.000114698	255	303	219	130	207	213	185	131	115	194	134	113	182	159	42.032	37.555	40.078	35.416	28.43	25.399	29.412	28.378	21.019	25.74	25.145	21.909	32.127	27.595
EIF4EBP1	0	1.20407	1.0634	0.00637574	8.02749	0.000116801	1000	1245	999	605	3002	4871	1874	952	1999	4240	835	850	2274	1617	164.83	154.31	182.823	164.822	412.308	580.841	297.932	206.226	365.367	562.558	156.687	164.805	401.416	280.64
SLC39A14	0	0.980413	0.915964	0.00637574	3.5945	0.000116452	69	72	33	25	111	171	84	57	74	143	50	51	112	72	11.373	8.924	6.039	6.811	15.245	20.391	13.354	12.348	13.525	18.973	9.382	9.888	19.771	12.496
HNRNPA1	0	0.226913	0.410276	0.00661353	9.00416	0.000121545	2682	3701	2330	1741	4162	4363	2930	2182	3295	4628	3129	3274	2770	2813	442.073	458.716	426.403	474.306	571.628	520.265	465.818	472.674	602.244	614.037	587.155	634.791	488.972	488.212
HAPLN3	0	-0.356368	1.1071	0.00662012	3.87579	0.000122483	78	127	49	32	64	78	33	69	156	137	220	178	94	91	12.857	15.741	8.967	8.718	8.79	9.301	5.246	14.947	28.513	18.177	41.283	34.512	16.593	15.794
ECI1	0	0.532187	0.59272	0.00662012	6.10845	0.000122832	379	477	309	176	627	864	427	257	522	862	288	262	440	401	62.47	59.121	56.549	47.948	86.115	103.027	67.885	55.672	95.409	114.369	54.043	50.799	77.671	69.596
RPS18	0	0.182705	0.219916	0.00662012	12.5702	0.000122315	32223	47346	31731	20316	41959	53456	42049	26998	31617	49203	35017	30944	37830	38139	5311.31	5868.24	5806.95	5534.76	5762.84	6374.35	6685.04	5848.42	5778.8	6528.19	6570.92	5999.68	6677.91	6619.24
RPS3A	0	0.189232	0.334229	0.00665487	11.6192	0.000124259	16109	23840	15494	10261	22078	25687	22448	12598	17304	25637	19528	17052	20129	20549	2655.24	2954.82	2835.49	2795.44	3032.29	3063.04	3568.83	2729.03	3162.74	3401.48	3664.42	3306.19	3553.26	3566.4
SLC16A2	0	-1.25109	-0.854603	0.00665487	2.75226	0.000124054	71	76	42	70	32	42	20	27	29	39	44	40	28	33	11.703	9.42	7.686	19.07	4.395	5.008	3.18	5.849	5.3	5.174	8.257	7.756	4.943	5.727
SP5	0	-1.72646	-2.6151	0.00669604	-1.88568	0.00012542	3	3	6	5	1	0	1	3	0	0	1	1	1	0	0.494	0.372	1.098	1.362	0.137	0	0.159	0.65	0	0	0.188	0.194	0.177	0
TAF11	0	-0.105192	-0.306758	0.00676359	6.26188	0.000127083	508	683	527	313	544	645	506	380	341	509	378	364	422	400	83.733	84.654	96.444	85.272	74.715	76.913	80.445	82.317	62.326	67.533	70.932	70.575	74.493	69.422
GPX7	0	0.208686	0.575605	0.00676493	5.91977	0.000127505	325	426	282	186	561	524	264	236	531	638	327	348	332	329	53.57	52.8	51.608	50.673	77.05	62.484	41.971	51.123	97.054	84.649	61.361	67.473	58.606	57.1
PKIB	0	0.502178	0.541606	0.00676811	5.52215	0.000127963	341	376	168	96	503	619	198	212	410	559	217	186	220	213	56.207	46.603	30.745	26.154	69.084	73.812	31.478	45.924	74.938	74.167	40.72	36.063	38.835	36.967
RARG	0	0.188377	1.3228	0.00681773	2.12357	0.000129701	32	22	11	10	32	27	19	18	74	71	30	29	20	20	5.275	2.727	2.013	2.724	4.395	3.22	3.021	3.899	13.525	9.42	5.629	5.623	3.53	3.471
RP4-665J23.1	0	-1.31835	-1.85841	0.00681773	0.101723	0.00012937	15	33	14	4	5	14	4	5	3	7	3	2	4	2	2.472	4.09	2.562	1.09	0.687	1.669	0.636	1.083	0.548	0.929	0.563	0.388	0.706	0.347
CD46	0	0.180879	0.394238	0.00691747	7.44336	0.000132005	1020	1252	809	526	1349	1406	1069	691	1054	1354	1015	971	1203	1162	168.126	155.178	148.051	143.3	185.278	167.658	169.952	149.687	192.645	179.647	190.464	188.266	212.359	201.672
PDE4D	0	0.000934446	0.723496	0.00699855	4.11105	0.000133963	95	115	74	48	130	81	92	69	166	149	111	134	123	108	15.659	14.254	13.542	13.077	17.855	9.659	14.626	14.947	30.341	19.769	20.829	25.981	21.712	18.744
STAT3	0	-0.316686	-0.352137	0.00701374	6.90255	0.000134666	949	1361	724	470	856	975	706	497	627	821	518	578	641	617	156.423	168.687	132.496	128.044	117.567	116.264	112.241	107.662	114.6	108.929	97.202	112.068	113.152	107.084
ATP1A1	0	0.0651497	0.401572	0.00715228	7.0414	0.000138586	819	1179	565	393	1172	1227	602	450	1065	1229	749	743	765	649	134.996	146.13	103.398	107.066	160.968	146.313	95.707	97.481	194.655	163.062	140.549	144.059	135.041	112.638
TMEM65	0	-0.101571	-0.367292	0.00715228	6.63647	0.000138323	792	1051	564	390	740	998	622	479	471	723	457	436	455	476	130.545	130.265	103.215	106.249	101.635	119.006	98.887	103.763	86.087	95.927	85.756	84.535	80.319	82.613
ALDH1A2	0	-1.00118	-1.24664	0.00715228	3.14815	0.000138533	107	165	84	45	63	62	67	26	23	45	22	23	69	62	17.637	20.451	15.372	12.259	8.653	7.393	10.652	5.632	4.204	5.971	4.128	4.459	12.18	10.76
RPS13	0	0.180034	0.224128	0.0071942	10.7736	0.00013982	9671	13231	9051	5862	12719	15240	11683	7686	9378	14153	9909	9329	10551	10678	1594.07	1639.9	1656.38	1597	1746.89	1817.29	1857.39	1664.97	1714.07	1877.8	1859.42	1808.79	1862.51	1853.23
SYTL4	0	-0.467132	-0.712501	0.00736812	4.86002	0.000143633	303	416	166	120	247	233	174	122	168	155	128	131	110	127	49.943	51.561	30.379	32.692	33.924	27.784	27.663	26.428	30.706	20.565	24.019	25.399	19.418	22.042
ARHGEF12	0	-0.245591	-0.413538	0.00740814	6.6764	0.000144848	775	1160	598	468	898	912	560	426	552	737	406	438	522	470	127.743	143.775	109.437	127.499	123.335	108.751	89.03	92.282	100.892	97.784	76.186	84.923	92.146	81.571
RAPGEF2	0	-0.411915	-0.491728	0.00743792	6.1319	0.000145867	594	900	399	309	516	533	400	315	340	509	311	335	308	347	97.909	111.549	73.019	84.182	70.87	63.557	63.593	68.237	62.144	67.533	58.359	64.953	54.369	60.224
GARS	0	1.28197	1.29906	0.00760112	6.44571	0.000149514	329	425	290	198	995	1731	572	279	763	1472	261	285	979	513	54.229	52.676	53.072	53.942	136.658	206.413	90.938	60.438	139.457	195.303	48.977	55.258	172.817	89.034
EEF1A1	0	0.213298	0.331884	0.00760525	12.704	0.000150488	36203	52927	33008	20273	52775	60129	46065	24352	41486	60602	35997	32455	40608	41015	5967.33	6559.97	6040.65	5523.04	7248.36	7170.06	7323.51	5275.23	7582.61	8040.59	6754.82	6292.65	7168.3	7118.39
RNF24	0	0.347438	-0.0534383	0.00760525	5.57262	0.000150143	342	370	236	161	495	519	298	252	254	360	210	195	238	232	56.372	45.859	43.189	43.862	67.986	61.888	47.377	54.589	46.425	47.764	39.406	37.808	42.013	40.265
PTN	0	1.79171	2.29997	0.00762496	4.39036	0.000153375	39	31	97	27	127	351	138	123	58	325	195	220	308	316	6.428	3.842	17.752	7.356	17.443	41.855	21.94	26.645	10.601	43.121	36.592	42.655	54.369	54.844
C10orf10	0	0.201661	0.70909	0.00762496	7.83645	0.000151671	550	970	1696	902	617	860	3216	1185	719	1542	2277	2239	2825	2579	90.656	120.225	310.377	245.735	84.742	102.55	511.286	256.7	131.415	204.591	427.278	434.116	498.681	447.6
MFGE8	0	0.0712263	0.4126	0.00762496	5.83513	0.000153363	378	509	239	172	493	559	268	191	477	643	300	234	326	314	62.306	63.087	43.738	46.859	67.711	66.658	42.607	41.375	87.184	85.312	56.295	45.37	57.547	54.497
KIAA1586	0	0.077608	-0.340299	0.00762496	4.78818	0.000152278	175	202	168	136	206	196	206	191	111	144	145	163	129	149	28.845	25.037	30.745	37.051	28.293	23.372	32.75	41.375	20.288	19.106	27.209	31.604	22.772	25.86
VPS26B	0	-0.0485606	-0.402173	0.00762496	5.15514	0.000154013	273	319	228	153	287	346	240	170	184	243	159	167	152	149	44.999	39.538	41.725	41.682	39.418	41.259	38.156	36.826	33.631	32.241	29.836	32.379	26.832	25.86
ISG15	0	-0.467061	-2.21992	0.00762496	9.40086	0.0001536	9627	6312	9080	7844	3999	8894	3321	15997	2356	3257	1435	2008	1163	1271	1586.82	782.333	1661.69	2136.97	549.241	1060.56	527.979	3465.34	430.618	432.135	269.277	389.328	205.298	220.589
IFI6	0	-0.565313	-3.01532	0.00762496	7.46364	0.00015229	3003	1936	3043	3007	953	2636	932	7561	543	617	320	730	172	143	494.984	239.955	556.886	819.207	130.889	314.329	148.171	1637.9	99.247	81.863	60.048	141.539	30.362	24.818
ITGAE	0	0.103165	0.436733	0.00762917	6.07878	0.000154546	365	458	338	235	499	565	371	247	423	684	389	400	420	405	60.163	56.766	61.856	64.022	68.535	67.373	58.982	53.506	77.314	90.752	72.996	77.555	74.14	70.29
MAP3K6	0	0.0348402	-1.16564	0.00766232	2.00831	0.000155667	44	66	24	14	64	42	26	31	16	19	18	14	9	9	7.253	8.18	4.392	3.814	8.79	5.008	4.134	6.715	2.924	2.521	3.378	2.714	1.589	1.562
SLC35F2	0	0.510983	0.672615	0.00766839	4.865	0.000156638	189	229	83	67	303	316	168	100	235	265	167	147	184	180	31.153	28.383	15.189	18.253	41.615	37.681	26.709	21.662	42.952	35.16	31.337	28.502	32.48	31.24
RAB5A	0	-0.19215	-0.348725	0.00766839	6.11389	0.000156691	490	688	432	313	527	637	402	302	332	503	306	308	355	356	80.767	85.273	79.058	85.272	72.381	75.959	63.911	65.421	60.681	66.737	57.421	59.718	62.666	61.786
PLA2G2A	0	-1.46136	-2.94391	0.00771377	-0.039494	0.000158071	13	43	18	9	5	9	10	7	0	10	0	7	1	3	2.143	5.33	3.294	2.452	0.687	1.073	1.59	1.516	0	1.327	0	1.357	0.177	0.521
CYP4V2	0	0.654452	0.848442	0.00774566	2.78194	0.000159916	34	46	30	14	62	90	38	23	55	86	34	29	40	47	5.604	5.701	5.49	3.814	8.515	10.732	6.041	4.982	10.053	11.41	6.38	5.623	7.061	8.157
LZTFL1	0	0.452009	0.589585	0.00774566	3.93067	0.000159859	78	89	70	43	109	142	104	66	87	137	79	86	102	119	12.857	11.031	12.81	11.715	14.971	16.933	16.534	14.297	15.901	18.177	14.824	16.674	18.005	20.653
OSBPL10	0	-0.0377745	-0.604212	0.00774566	5.761	0.000160089	490	505	352	233	439	559	432	261	178	337	196	195	275	338	80.767	62.592	64.418	63.477	60.294	66.658	68.68	56.539	32.534	44.713	36.779	37.808	48.544	58.662
SLC7A5	0	2.75504	3.05861	0.00776932	3.88868	0.000161034	51	52	27	15	269	636	67	39	330	498	23	29	376	69	8.406	6.445	4.941	4.086	36.946	75.84	10.652	8.448	60.316	66.074	4.316	5.623	66.373	11.975
SHISA5	0	-0.0822181	-0.434952	0.00777983	7.60357	0.000161709	1664	1680	1161	893	1586	1882	1044	1156	1062	1321	812	842	842	841	274.277	208.226	212.469	243.283	217.829	224.419	165.977	250.418	194.107	175.269	152.371	163.254	148.633	145.96
SCN9A	0	-0.430175	-0.836867	0.00791856	7.27379	0.000165057	1386	2100	1219	697	1230	1710	740	757	536	1159	759	671	572	547	228.454	260.282	223.084	189.886	168.934	203.908	117.647	163.985	97.967	153.775	142.426	130.099	100.972	94.935
SLC20A1	0	0.379277	0.471333	0.00792205	6.28606	0.000165867	383	463	369	251	638	609	505	372	480	509	496	440	548	562	63.13	57.386	67.529	68.381	87.626	72.62	80.286	80.584	87.732	67.533	93.074	85.311	96.735	97.538
SLC44A1	0	-0.174394	-0.483213	0.00792205	7.33674	0.000166525	1449	1715	1098	569	1480	1362	1015	756	821	1080	635	621	818	774	238.838	212.564	200.94	155.015	203.27	162.411	161.367	163.768	150.058	143.293	119.157	120.405	144.397	134.332
HOXC10	0	-3.51878	-2.94259	0.00792205	-2.52701	0.000166214	12	10	1	2	0	0	0	0	0	0	0	1	0	0	1.978	1.239	0.183	0.545	0	0	0	0	0	0	0	0.194	0	0
TGFBI	0	2.24729	2.25346	0.00795279	3.33041	0.000167638	37	17	13	30	241	136	69	36	80	209	55	58	68	82	6.099	2.107	2.379	8.173	33.1	16.217	10.97	7.798	14.622	27.73	10.321	11.246	12.004	14.232
DEFA4	0	1.87607	3.13986	0.00817205	-0.29897	0.000173496	0	0	1	3	2	1	9	9	11	6	16	26	12	19	0	0	0.183	0.817	0.275	0.119	1.431	1.95	2.011	0.796	3.002	5.041	2.118	3.298
CPQ	0	-0.44179	-0.483404	0.00817205	5.54017	0.000173663	351	523	307	230	317	385	225	217	243	302	227	250	196	222	57.855	64.823	56.183	62.66	43.538	45.909	35.771	47.007	44.414	40.069	42.596	48.472	34.599	38.529
CNP	0	-0.27072	-0.568805	0.00817205	5.44372	0.000174287	375	326	333	218	308	298	251	290	205	232	201	247	191	205	61.811	40.406	60.941	59.39	42.302	35.535	39.905	62.821	37.469	30.781	37.718	47.89	33.716	35.579
IFIT2	0	-0.524157	-1.10203	0.00817205	2.88279	0.000174659	75	60	71	49	56	37	55	50	24	32	26	26	33	50	12.362	7.437	12.993	13.349	7.691	4.412	8.744	10.831	4.387	4.246	4.879	5.041	5.825	8.678
IFIT5	0	-0.397655	-1.46888	0.00817205	4.63871	0.000174194	244	166	265	251	120	211	168	327	64	119	64	97	113	108	40.218	20.575	48.496	68.381	16.481	25.161	26.709	70.836	11.698	15.789	12.01	18.807	19.947	18.744
CTC-526N19.1	0	0.752711	1.58919	0.00821829	2.72607	0.000176663	35	46	15	13	101	70	28	10	117	122	30	37	61	26	5.769	5.701	2.745	3.542	13.872	8.347	4.451	2.166	21.385	16.187	5.629	7.174	10.768	4.512
UNC93B1	0	-0.566914	-1.30458	0.00821829	3.96749	0.000177401	179	208	120	116	113	181	66	127	62	98	68	67	35	36	29.505	25.78	21.961	31.602	15.52	21.583	10.493	27.511	11.332	13.003	12.76	12.991	6.178	6.248
PYDC1	0	-2.54922	-2.49017	0.00821829	-2.88462	0.000177578	1	3	3	2	0	0	0	0	0	0	0	0	0	0	0.165	0.372	0.549	0.545	0	0	0	0	0	0	0	0	0	0
OAS1	0	-1.01408	-3.40626	0.00821829	3.47723	0.000177208	215	117	269	226	53	132	49	419	31	27	26	35	16	9	35.438	14.501	49.228	61.57	7.279	15.74	7.79	90.766	5.666	3.582	4.879	6.786	2.824	1.562
GPT2	0	1.41365	1.53002	0.00826912	3.58554	0.000179162	50	67	29	23	128	272	61	39	91	218	52	42	158	58	8.241	8.304	5.307	6.266	17.58	32.435	9.698	8.448	16.633	28.924	9.758	8.143	27.891	10.066
LMOD1	0	3.72208	3.59401	0.00831987	-0.935405	0.00018075	0	0	0	0	6	13	6	5	1	16	10	3	5	7	0	0	0	0	0.824	1.55	0.954	1.083	0.183	2.123	1.876	0.582	0.883	1.215
HSD17B2	0	-2.35914	-2.90487	0.00834791	-0.979461	0.000181849	5	23	19	3	2	2	1	5	1	1	1	0	2	2	0.824	2.851	3.477	0.817	0.275	0.238	0.159	1.083	0.183	0.133	0.188	0	0.353	0.347
SLC7A11	0	3.00723	3.22612	0.00839499	3.46254	0.000183368	33	40	28	14	221	581	63	16	148	441	8	13	370	119	5.439	4.958	5.124	3.814	30.353	69.281	10.016	3.466	27.051	58.511	1.501	2.521	65.314	20.653
YARS	0	0.927904	0.838174	0.00840904	6.02788	0.000184168	292	363	269	167	668	951	447	269	530	866	220	228	504	379	48.13	44.992	49.228	45.496	91.746	113.402	71.065	58.272	96.871	114.9	41.283	44.207	88.968	65.778
MCAM	0	0.563707	0.694582	0.00841051	7.94932	0.000184694	1117	1602	1054	615	2365	2342	1806	839	1485	1968	1288	1398	2081	1908	184.115	198.558	192.888	167.546	324.82	279.271	287.122	181.748	271.421	261.112	241.693	271.056	367.347	331.144
CCND1	0	-0.673228	-1.05175	0.00847448	4.83488	0.000186597	318	184	270	226	127	140	177	275	126	80	217	169	89	144	52.416	22.806	49.411	61.57	17.443	16.694	28.14	59.572	23.03	10.614	40.72	32.767	15.711	24.992
FBXO32	0	2.10074	2.62365	0.00850164	1.61728	0.000187694	5	11	3	3	13	64	21	22	27	48	36	28	36	25	0.824	1.363	0.549	0.817	1.785	7.632	3.339	4.766	4.935	6.369	6.755	5.429	6.355	4.339
ALDH1L2	0	3.29391	3.12533	0.00859687	1.25	0.000190301	4	2	9	5	27	87	34	8	25	88	2	6	36	21	0.659	0.248	1.647	1.362	3.708	10.374	5.405	1.733	4.569	11.676	0.375	1.163	6.355	3.645
PLA2G16	0	-0.244235	-0.531307	0.00864961	5.71273	0.000191977	329	431	442	259	270	321	448	329	156	224	268	274	401	351	54.229	53.42	80.888	70.56	37.083	38.278	71.224	71.269	28.513	29.72	50.29	53.125	70.786	60.918
ATG16L1	0	-0.769774	-0.692665	0.00875041	3.65061	0.000195435	122	224	77	48	87	101	63	42	65	86	49	59	60	62	20.109	27.763	14.091	13.077	11.949	12.044	10.016	9.098	11.88	11.41	9.195	11.439	10.591	10.76
IRF7	0	-0.42654	-1.43988	0.00875041	5.07504	0.000195755	369	350	330	248	193	352	203	390	128	210	81	104	87	135	60.822	43.38	60.392	67.563	26.508	41.974	32.273	84.483	23.395	27.863	15.2	20.164	15.358	23.43
HOXD11	0	-3.38697	-3.29808	0.00875041	-1.46428	0.000195668	17	6	16	6	0	1	1	1	0	4	2	1	0	0	2.802	0.744	2.928	1.635	0	0.119	0.159	0.217	0	0.531	0.375	0.194	0	0
C1orf35	0	-0.0175909	-0.409158	0.00884241	5.40877	0.000198332	316	377	248	188	314	352	345	219	185	230	227	192	209	217	52.086	46.727	45.385	51.217	43.126	41.974	54.849	47.441	33.813	30.516	42.596	37.227	36.894	37.662
TMEM39B	0	0.429621	0.517328	0.00884478	4.65728	0.000198905	145	169	101	70	199	241	170	107	156	215	122	135	174	179	23.9	20.946	18.484	19.07	27.332	28.738	27.027	23.179	28.513	28.526	22.893	26.175	30.715	31.066
ETV6	0	0.314201	0.492114	0.00885111	5.25415	0.000199567	223	280	148	114	319	358	212	161	289	325	201	248	236	191	36.757	34.704	27.085	31.057	43.813	42.69	33.704	34.877	52.822	43.121	37.718	48.084	41.66	33.149
TNC	0	0.320532	1.2199	0.00885205	1.83539	0.000202379	14	25	12	7	15	34	16	16	25	53	22	15	43	33	2.308	3.099	2.196	1.907	2.06	4.054	2.544	3.466	4.569	7.032	4.128	2.908	7.591	5.727
OCIAD2	0	0.366109	1.13933	0.00885205	6.84146	0.000201664	689	907	378	260	1485	1260	421	251	2387	2147	425	434	626	602	113.568	112.417	69.176	70.833	203.957	150.248	66.931	54.373	436.284	284.861	79.751	84.148	110.504	104.481
RPL22L1	0	0.407954	0.411843	0.00885205	7.14231	0.000201635	843	1255	558	363	1359	1514	766	676	1046	1538	658	619	830	648	138.951	155.549	102.117	98.893	186.651	180.536	121.78	146.438	191.183	204.06	123.473	120.017	146.515	112.464
ARHGAP23	0	-0.141744	-0.474736	0.00885205	5.33025	0.000202334	320	404	270	159	274	388	274	210	212	264	181	169	185	169	52.746	50.073	49.411	43.317	37.632	46.267	43.561	45.491	38.748	35.027	33.965	32.767	32.657	29.331
UBA5	0	-0.30893	-0.491085	0.00885205	5.10915	0.000202707	280	338	235	157	242	287	190	180	166	227	185	172	140	152	46.152	41.893	43.006	42.772	33.237	34.223	30.207	38.992	30.341	30.118	34.715	33.349	24.713	26.38
CRYAB	0	-2.15198	-2.72918	0.00885205	-1.548	0.000201233	7	13	5	3	1	1	2	2	1	2	0	0	1	0	1.154	1.611	0.915	0.817	0.137	0.119	0.318	0.433	0.183	0.265	0	0	0.177	0
LINC00524	0	-1.95384	-3.02116	0.00894067	-2.21934	0.000205261	7	2	3	5	1	0	0	4	0	0	0	1	0	0	1.154	0.248	0.549	1.362	0.137	0	0	0.866	0	0	0	0.194	0	0
CYB5R3	0	-0.261426	-0.342317	0.00900438	7.69011	0.000207252	1626	2272	1203	857	1668	1849	1085	862	1067	1486	1022	1025	933	965	268.013	281.6	220.156	233.475	229.091	220.483	172.496	186.73	195.021	197.161	191.778	198.736	164.697	167.481
EXTL3	0	-0.413995	-0.576719	0.00901288	5.03596	0.000207977	316	430	193	129	271	274	158	159	173	199	132	144	158	159	52.086	53.296	35.32	35.144	37.22	32.673	25.119	34.443	31.62	26.403	24.77	27.92	27.891	27.595
PVRL3	0	-0.58006	-0.496866	0.00917616	4.41691	0.000212284	199	205	150	108	151	167	85	91	101	142	101	110	106	115	32.801	25.408	27.451	29.423	20.739	19.914	13.513	19.713	18.46	18.84	18.953	21.328	18.712	19.959
VAV2	0	-0.567714	-1.06244	0.00922235	2.68355	0.000213894	80	80	54	30	53	61	26	43	31	38	28	27	20	16	13.186	9.916	9.882	8.173	7.279	7.274	4.134	9.315	5.666	5.042	5.254	5.235	3.53	2.777
RP11-678G14.3	0	-1.37799	-1.42019	0.00926777	0.0612891	0.000215492	7	4	22	22	2	2	11	8	0	1	13	15	9	7	1.154	0.496	4.026	5.994	0.275	0.238	1.749	1.733	0	0.133	2.439	2.908	1.589	1.215
OAS3	0	-0.343471	-1.50506	0.00929598	4.81536	0.000216693	341	205	276	228	144	245	168	465	89	113	109	104	93	94	56.207	25.408	50.51	62.115	19.778	29.215	26.709	100.73	16.267	14.993	20.454	20.164	16.417	16.314
USP40	0	0.493087	0.496784	0.00932302	4.30586	0.000217871	91	125	98	58	148	195	130	103	129	181	101	100	123	117	15	15.493	17.935	15.801	20.327	23.253	20.668	22.312	23.578	24.015	18.953	19.389	21.712	20.306
RPL34	0	0.169579	0.230083	0.00934044	11.5327	0.000218827	14177	23425	17039	9459	18835	24666	22272	13034	14952	22898	16575	16092	19590	20003	2336.79	2903.38	3118.23	2576.95	2586.89	2941.29	3540.85	2823.48	2732.85	3038.08	3110.29	3120.05	3458.11	3471.64
VEGFA	0	0.969052	1.15571	0.00938744	4.16343	0.000220479	28	67	137	39	80	236	170	85	90	148	95	90	284	236	4.615	8.304	25.072	10.625	10.988	28.142	27.027	18.413	16.45	19.636	17.827	17.45	50.133	40.959
TGFB2	0	1.30518	1.58237	0.00940358	2.38912	0.00022141	20	18	18	8	70	67	19	24	34	72	34	38	43	38	3.297	2.231	3.294	2.179	9.614	7.989	3.021	5.199	6.214	9.553	6.38	7.368	7.591	6.595
ORMDL2	0	0.419695	0.290372	0.00945957	5.41399	0.000223614	224	265	209	151	351	417	288	210	235	328	227	221	251	255	36.922	32.845	38.248	41.137	48.208	49.725	45.787	45.491	42.952	43.519	42.596	42.849	44.308	44.257
ST3GAL5	0	-0.322989	-0.784905	0.00945957	5.28481	0.000223839	273	385	350	197	198	328	274	269	123	178	220	242	174	166	44.999	47.718	64.052	53.669	27.194	39.112	43.561	58.272	22.481	23.617	41.283	46.921	30.715	28.81
ADA	0	-0.0294977	0.395476	0.00974135	7.09034	0.000231079	933	1892	580	284	1165	1681	597	370	1357	1890	626	546	669	658	153.786	234.502	106.143	77.371	160.006	200.45	94.912	80.151	248.026	250.763	117.469	105.863	118.095	114.2
CENPV	0	0.491246	0.97218	0.00974203	3.6848	0.000232239	72	87	48	19	139	93	57	62	119	143	89	71	75	93	11.868	10.783	8.784	5.176	19.091	11.09	9.062	13.431	21.75	18.973	16.701	13.766	13.239	16.141
ISYNA1	0	0.097446	0.457974	0.00974203	5.87642	0.000231849	369	471	285	153	512	482	307	204	515	569	308	311	346	323	60.822	58.378	52.157	41.682	70.32	57.476	48.807	44.191	94.129	75.494	57.796	60.299	61.077	56.059
KIF1A	0	1.7875	2.14839	0.00981087	1.26529	0.000234456	3	15	4	7	19	54	22	8	30	78	6	8	12	22	0.494	1.859	0.732	1.907	2.61	6.439	3.498	1.733	5.483	10.349	1.126	1.551	2.118	3.818
DSE	0	0.436164	0.804983	0.0098412	3.25682	0.000235759	37	64	40	21	59	68	67	47	72	73	61	67	76	73	6.099	7.932	7.32	5.721	8.103	8.109	10.652	10.181	13.16	9.686	11.447	12.991	13.416	12.67
IGLON5	0	0.160089	0.969728	0.00993763	3.73482	0.000238653	108	190	19	31	191	148	35	33	241	240	73	57	66	50	17.802	23.549	3.477	8.445	26.233	17.648	5.564	7.149	44.049	31.843	13.698	11.052	11.651	8.678
HOXB-AS3	0	-0.196216	-1.00925	0.00995926	5.1781	0.000239757	189	202	391	361	146	317	320	341	82	170	223	183	156	171	31.153	25.037	71.555	98.348	20.052	37.801	50.874	73.869	14.988	22.555	41.846	35.482	27.538	29.678
SLIT2	0	0.893018	0.515812	0.00997032	5.41122	0.000241246	199	183	255	98	296	547	436	222	151	297	254	221	301	369	32.801	22.682	46.666	26.698	40.654	65.227	69.316	48.091	27.599	39.406	47.663	42.849	53.134	64.042
RPLP2	0	0.150505	0.230738	0.00997032	10.9017	0.000240697	9560	14250	10534	6671	12276	16142	12830	8931	10006	15165	10818	10874	11768	12393	1575.77	1766.2	1927.78	1817.4	1686.04	1924.85	2039.74	1934.67	1828.85	2012.07	2029.99	2108.34	2077.34	2150.88
NOSTRIN	0	-0.387324	-1.43467	0.00997032	1.52599	0.000241779	23	12	43	30	11	12	25	48	5	6	25	11	16	14	3.791	1.487	7.869	8.173	1.511	1.431	3.975	10.398	0.914	0.796	4.691	2.133	2.824	2.43
EPB41L4A-AS1	0	0.45499	0.719623	0.00998383	5.41813	0.000242693	199	289	187	129	338	474	257	151	293	620	189	189	315	242	32.801	35.82	34.222	35.144	46.422	56.522	40.858	32.71	53.553	82.261	35.466	36.645	55.605	42.001
CRACR2B	0	0.0560018	0.52427	0.00999966	5.08729	0.000243665	236	291	147	89	289	336	151	101	259	449	183	151	239	167	38.9	36.068	26.902	24.247	39.693	40.066	24.006	21.879	47.339	59.573	34.34	29.277	42.189	28.984
MET	0	-0.704967	-0.956679	0.0100129	4.27683	0.000244576	214	264	142	136	145	234	92	53	70	166	84	63	83	69	35.274	32.721	25.987	37.051	19.915	27.903	14.626	11.481	12.794	22.025	15.763	12.215	14.652	11.975
PWWP2B	0	-0.161254	-0.477406	0.0100782	4.43015	0.000246763	178	234	125	97	218	184	118	105	132	142	89	93	87	84	29.34	29.003	22.876	26.426	29.941	21.941	18.76	22.746	24.126	18.84	16.701	18.032	15.358	14.579
DKK1	0	1.29438	2.59441	0.0101142	1.83301	0.000248831	23	38	3	9	121	37	3	10	211	110	35	17	8	5	3.791	4.71	0.549	2.452	16.619	4.412	0.477	2.166	38.566	14.595	6.568	3.296	1.412	0.868
SLC17A5	0	-0.105899	-0.438143	0.0101142	5.26843	0.000248708	280	378	241	161	280	300	295	200	146	220	195	187	200	209	46.152	46.851	44.104	43.862	38.456	35.773	46.9	43.325	26.685	29.189	36.592	36.257	35.305	36.273
DDX60L	0	-0.635414	-1.28707	0.0101311	5.02326	0.000249842	368	346	302	242	198	335	122	313	148	170	130	128	103	90	60.657	42.885	55.268	65.929	27.194	39.947	19.396	67.803	27.051	22.555	24.394	24.818	18.182	15.62
TBC1D25	0	-0.291379	-0.668515	0.0101886	3.37702	0.000251859	80	101	85	46	63	85	84	49	45	49	50	41	62	50	13.186	12.518	15.555	12.532	8.653	10.136	13.354	10.615	8.225	6.501	9.382	7.949	10.945	8.678
AARS	0	1.03598	0.983712	0.0102254	5.45224	0.000254568	179	197	180	128	468	652	284	169	360	545	172	171	356	243	29.505	24.417	32.941	34.871	64.277	77.748	45.151	36.61	65.799	72.31	32.276	33.155	62.843	42.174
SLC38A1	0	1.00602	0.979531	0.0102254	6.96299	0.000254099	557	525	484	323	1036	2127	915	458	803	1502	534	547	1220	777	91.81	65.07	88.575	87.996	142.289	253.634	145.469	99.214	146.768	199.283	100.205	106.057	215.36	134.853
TMEM235	0	0.171777	-1.68502	0.0102254	0.975521	0.000254389	20	13	27	12	32	25	16	22	2	3	4	5	12	10	3.297	1.611	4.941	3.269	4.395	2.981	2.544	4.766	0.366	0.398	0.751	0.969	2.118	1.736
FGF2	0	-0.670608	0.393062	0.0102619	3.80124	0.000256081	82	100	85	69	62	70	40	63	144	144	97	102	68	84	13.516	12.394	15.555	18.798	8.515	8.347	6.359	13.647	26.32	19.106	18.202	19.777	12.004	14.579
RP1-170O19.17	0	-2.54055	-3.08244	0.0103296	-2.52108	0.000258376	2	6	3	5	2	0	0	0	0	0	0	0	0	0	0.33	0.744	0.549	1.362	0.275	0	0	0	0	0	0	0	0	0
C1RL-AS1	0	-0.0194159	0.869368	0.0103582	2.33845	0.000259701	20	31	24	16	36	28	26	12	32	49	32	43	48	46	3.297	3.842	4.392	4.359	4.944	3.339	4.134	2.599	5.849	6.501	6.005	8.337	8.473	7.984
RPL30	0	0.162403	0.222224	0.0103768	11.3158	0.000260775	13234	19657	13742	8606	17521	21950	17428	11229	13682	20864	14542	13595	15608	15447	2181.36	2436.36	2514.86	2344.56	2406.41	2617.42	2770.74	2432.47	2500.73	2768.21	2728.8	2635.91	2755.19	2680.92
OPLAH	0	0.948026	1.77963	0.0105375	0.707597	0.000265434	15	11	3	2	26	34	5	2	41	51	7	5	5	6	2.472	1.363	0.549	0.545	3.571	4.054	0.795	0.433	7.494	6.767	1.314	0.969	0.883	1.041
TUSC3	0	-0.0750808	0.269144	0.0105495	6.95341	0.000266354	660	841	710	480	795	811	766	480	734	868	778	748	870	889	108.788	104.237	129.934	130.768	109.189	96.707	121.78	103.98	134.157	115.165	145.991	145.029	153.576	154.291
RPL35A	0	0.180935	0.247504	0.0105715	11.1839	0.000267531	11040	17621	12796	8055	15291	19477	16479	10533	12307	18753	13453	12769	14661	14537	1819.72	2184.01	2341.74	2194.45	2100.14	2322.53	2619.87	2281.7	2249.41	2488.12	2524.45	2475.76	2588.02	2522.98
MRPL16	0	-0.388303	-0.545348	0.0105999	6.58597	0.000268871	744	1264	607	435	770	806	489	444	478	668	483	479	390	376	122.633	156.665	111.084	118.508	105.755	96.111	77.742	96.181	87.366	88.629	90.635	92.873	68.844	65.257
GPX8	0	0.570039	0.522103	0.0106955	6.22204	0.000272552	381	452	337	215	622	816	506	347	451	702	315	347	606	453	62.8	56.023	61.673	58.573	85.428	97.304	80.445	75.169	82.432	93.14	59.11	67.279	106.974	78.621
FNIP2	0	-0.470141	-0.463958	0.0106955	5.74227	0.000272505	364	556	370	278	286	337	365	253	234	295	242	271	320	372	59.998	68.913	67.712	75.736	39.281	40.185	58.028	54.806	42.769	39.14	45.411	52.544	56.488	64.563
STEAP1B	0	-0.315232	-1.3572	0.0107147	1.7535	0.000273671	30	16	44	30	15	30	32	32	7	7	22	15	22	10	4.945	1.983	8.052	8.173	2.06	3.577	5.087	6.932	1.279	0.929	4.128	2.908	3.884	1.736
ANXA4	0	-0.180155	-0.446108	0.0110595	4.96474	0.000283128	255	293	208	129	225	269	221	143	149	199	120	139	161	170	42.032	36.316	38.065	35.144	30.903	32.077	35.135	30.977	27.233	26.403	22.518	26.95	28.42	29.504
ZFP36L1	0	-0.275892	-0.358274	0.0111389	8.39086	0.000285814	3061	3650	2083	1193	2920	2930	1747	1373	1750	2595	1609	1501	1508	1569	504.544	452.395	381.201	325.013	401.046	349.387	277.742	297.425	319.856	344.301	301.928	291.027	266.199	272.309
TES	0	0.302522	0.588387	0.0111926	6.43643	0.000287849	498	668	385	206	724	924	526	254	571	876	408	377	693	674	82.085	82.794	70.457	56.121	99.437	110.182	83.625	55.023	104.365	116.227	76.561	73.096	122.331	116.977
RPL24	0	0.183384	0.238163	0.0112873	10.9513	0.000290948	10522	15033	10112	6794	14243	16867	13666	8546	10609	16093	11480	10296	12131	12280	1734.34	1863.25	1850.55	1850.91	1956.2	2011.3	2172.65	1851.27	1939.06	2135.2	2154.22	1996.28	2141.42	2131.26
TEAD2	0	0.148311	0.441124	0.0113169	5.57564	0.000292375	286	398	188	160	436	432	222	179	404	474	278	247	228	257	47.141	49.33	34.405	43.589	59.882	51.514	35.294	38.776	73.841	62.89	52.167	47.89	40.248	44.604
TUBB2B	0	0.428118	0.677884	0.0113251	6.77866	0.000293251	774	823	299	302	1282	1193	436	423	826	1145	600	543	653	721	127.578	102.006	54.719	82.275	176.076	142.259	69.316	91.632	150.972	151.917	112.59	105.281	115.27	125.134
PLEKHM1	0	-0.47965	-0.571284	0.0114841	3.81099	0.000298465	114	168	92	69	85	128	79	57	57	97	68	65	63	74	18.791	20.823	16.837	18.798	11.674	15.263	12.56	12.348	10.418	12.87	12.76	12.603	11.121	12.843
LINC01268	0	-0.387634	-1.74543	0.0114841	1.99803	0.000298718	100	99	26	16	94	83	13	13	13	39	13	18	4	4	16.483	12.27	4.758	4.359	12.91	9.897	2.067	2.816	2.376	5.174	2.439	3.49	0.706	0.694
SLC25A3	0	0.127857	0.253973	0.0115347	9.38587	0.000300711	3668	4905	3546	2294	4601	5873	4249	2800	3629	5586	3831	3454	4210	4352	604.595	607.944	648.938	624.962	631.922	700.324	675.515	606.548	663.291	741.143	718.885	669.691	743.167	755.315
ROBO1	0	-0.164123	-0.354228	0.0115348	5.63919	0.00030176	417	471	285	214	481	389	269	235	276	320	244	248	219	221	68.734	58.378	52.157	58.301	66.063	46.386	42.766	50.907	50.446	42.457	45.786	48.084	38.659	38.356
MAPKAPK2	0	-0.105044	-0.42256	0.0115348	5.77836	0.000302068	404	558	333	233	383	512	366	292	254	357	257	232	233	307	66.591	69.161	60.941	63.477	52.603	61.053	58.187	63.254	46.425	47.366	48.226	44.982	41.13	53.282
LUZP1	0	-0.240974	-0.369616	0.0117424	6.56977	0.000308193	757	1017	528	420	794	781	485	460	489	655	481	472	408	442	124.776	126.051	96.627	114.422	109.052	93.13	77.106	99.647	89.377	86.905	90.259	91.515	72.022	76.712
RBP5	0	-0.00191018	3.73462	0.0117734	0.301235	0.000309833	4	5	3	2	4	8	1	3	202	59	5	9	12	3	0.659	0.62	0.549	0.545	0.549	0.954	0.159	0.65	36.921	7.828	0.938	1.745	2.118	0.521
ASTN1	0	0.31203	0.928969	0.0117734	2.48477	0.000311081	31	38	20	11	50	43	29	16	39	70	38	40	40	35	5.11	4.71	3.66	2.997	6.867	5.128	4.61	3.466	7.128	9.288	7.131	7.756	7.061	6.074
TBC1D2B	0	-0.385192	-0.720488	0.0117734	4.48015	0.000310777	222	265	139	107	195	212	108	105	89	139	117	125	77	81	36.592	32.845	25.438	29.15	26.782	25.28	17.17	22.746	16.267	18.442	21.955	24.236	13.592	14.058
SSH2	0	-0.16399	-0.505895	0.0118007	5.68128	0.000312496	423	584	320	201	402	519	335	230	193	391	232	241	238	215	69.723	72.383	58.562	54.759	55.213	61.888	53.259	49.824	35.276	51.877	43.535	46.727	42.013	37.314
RPS14	0	0.158476	0.249567	0.0118176	11.8163	0.00031433	18957	27758	18674	12279	25089	30775	24951	15059	19193	30440	20971	18248	22394	23125	3124.68	3440.43	3417.45	3345.21	3445.84	3669.76	3966.76	3262.14	3508	4038.74	3935.2	3538.08	3953.09	4013.48
LYSMD2	0	-0.329321	-0.8321	0.0118176	4.43808	0.0003143	302	245	144	85	269	203	117	89	130	129	61	69	98	86	49.779	30.366	26.353	23.157	36.946	24.207	18.601	19.28	23.761	17.116	11.447	13.378	17.299	14.926
ST6GALNAC3	0	0.976536	1.23433	0.0119373	4.41765	0.000318916	82	75	94	60	157	295	122	92	136	331	140	109	161	126	13.516	9.296	17.203	16.346	21.563	35.177	19.396	19.929	24.857	43.917	26.271	21.134	28.42	21.868
DEK	0	0.334494	0.264853	0.0119373	6.86333	0.000318504	657	812	606	340	879	1097	820	553	598	871	629	629	771	702	108.293	100.642	110.901	92.627	120.726	130.811	130.365	119.793	109.299	115.563	118.032	121.956	136.1	121.836
B3GALNT1	0	0.064356	0.57907	0.0120389	3.7042	0.000322338	66	75	64	48	90	89	63	51	88	111	90	76	109	84	10.879	9.296	11.712	13.077	12.361	10.613	10.016	11.048	16.084	14.727	16.888	14.736	19.241	14.579
ATF4	0	0.801111	0.802244	0.0121921	7.1918	0.000327155	640	842	675	343	1364	2011	1103	514	1127	1885	495	502	1240	1024	105.491	104.361	123.529	93.445	187.338	239.801	175.357	111.345	205.987	250.099	92.887	97.332	218.89	177.721
EXOC3L2	0	1.19104	2.44703	0.0122879	3.34774	0.000331977	65	78	18	9	317	120	35	10	609	266	39	31	60	52	10.714	9.668	3.294	2.452	43.538	14.309	5.564	2.166	111.31	35.293	7.318	6.011	10.591	9.025
RGCC	0	1.05575	1.19725	0.0122879	2.70794	0.000331877	15	43	32	7	59	85	39	32	56	62	38	42	56	47	2.472	5.33	5.856	1.907	8.103	10.136	6.2	6.932	10.235	8.226	7.131	8.143	9.885	8.157
TSC22D3	0	0.232966	0.751124	0.0122879	6.44301	0.000331372	546	824	343	162	724	1004	384	276	987	1112	382	348	754	426	89.997	102.13	62.771	44.134	99.437	119.722	61.049	59.788	180.399	147.539	71.682	67.473	133.099	73.935
ST6GAL1	0	0.190146	0.657997	0.0122879	5.85378	0.000334776	401	515	196	135	496	510	290	220	752	649	274	266	312	301	66.097	63.831	35.869	36.778	68.123	60.815	46.105	47.657	137.447	86.108	51.416	51.574	55.076	52.24
RPL5	0	0.160758	0.327052	0.0122879	10.9129	0.000333586	10221	14153	9688	6457	14362	15452	13075	7525	11536	16194	11939	10471	11616	11771	1684.72	1754.18	1772.96	1759.1	1972.54	1842.57	2078.69	1630.1	2108.49	2148.6	2240.35	2030.21	2050.51	2042.92
RPS6KA2	0	-0.195406	-0.409419	0.0122879	7.40438	0.000333342	1753	2065	860	624	1637	1933	933	588	934	1449	572	626	781	803	288.946	255.944	157.385	169.998	224.833	230.5	148.33	127.375	170.712	192.251	107.336	121.374	137.865	139.365
FCN3	0	-0.186453	-2.58371	0.0122879	3.23314	0.000334709	203	63	177	95	306	110	85	70	4	30	36	23	19	26	33.46	7.808	32.392	25.881	42.027	13.117	13.513	15.164	0.731	3.98	6.755	4.459	3.354	4.512
LAMB1	0	0.155725	0.801444	0.0124319	5.51669	0.000339431	409	406	122	90	706	317	150	136	544	517	319	345	210	205	67.415	50.321	22.327	24.519	96.965	37.801	23.847	29.461	99.43	68.595	59.86	66.892	37.07	35.579
TPRKB	0	0.242364	0.529404	0.0124792	7.02459	0.000341472	587	815	672	439	773	1226	759	581	847	1332	783	746	852	775	96.755	101.014	122.98	119.598	106.167	146.194	120.667	125.859	154.81	176.728	146.93	144.641	150.399	134.506
TSPAN15	0	0.135388	-0.38351	0.0124792	6.16382	0.000342188	407	473	522	366	524	618	552	468	221	390	401	383	462	319	67.086	58.625	95.529	99.711	71.969	73.693	87.758	101.38	40.393	51.745	75.247	74.259	81.554	55.364
GLIS3	0	-0.627881	-0.953013	0.01251	3.16681	0.000343767	67	158	81	40	51	83	70	36	30	48	21	23	72	67	11.044	19.583	14.823	10.897	7.005	9.897	11.129	7.798	5.483	6.369	3.941	4.459	12.71	11.628
C1RL	0	-0.0341449	0.494588	0.0125323	4.32563	0.000345551	134	211	72	54	180	176	81	62	183	223	121	119	112	89	22.087	26.152	13.176	14.711	24.722	20.987	12.878	13.431	33.448	29.587	22.706	23.073	19.771	15.446
RPS27A	0	0.17358	0.233621	0.0125323	11.6745	0.000345851	16947	24286	17611	11071	21907	27472	23943	13974	16417	25767	18663	17088	20821	22543	2793.37	3010.1	3222.91	3016.11	3008.81	3275.89	3806.51	3027.11	3000.62	3418.73	3502.1	3313.17	3675.41	3912.47
PRDM16	0	-0.213745	0.470654	0.0125376	4.57507	0.000346732	184	257	96	80	228	230	73	58	273	338	134	100	94	124	30.329	31.854	17.569	21.795	31.315	27.426	11.606	12.564	49.898	44.845	25.145	19.389	16.593	21.521
FRAS1	0	0.568489	1.4378	0.0125527	2.49559	0.000350044	34	31	25	8	56	71	14	16	89	89	45	48	21	24	5.604	3.842	4.575	2.179	7.691	8.466	2.226	3.466	16.267	11.808	8.444	9.307	3.707	4.165
STK10	0	-0.14676	-0.327978	0.0125527	5.88197	0.000349538	490	594	339	233	488	554	359	245	324	432	269	237	299	266	80.767	73.623	62.039	63.477	67.024	66.062	57.075	53.073	59.219	57.317	50.478	45.952	52.781	46.166
CPEB2	0	-0.259886	-0.499413	0.0125527	4.35889	0.000349021	157	216	144	84	146	188	118	100	82	130	107	92	101	101	25.878	26.772	26.353	22.884	20.052	22.418	18.76	21.662	14.988	17.248	20.078	17.838	17.829	17.529
RP11-277P12.20	0	-0.772662	-1.84982	0.0125527	6.57606	0.000350399	386	594	2378	1911	224	309	1150	2201	29	138	1676	1510	369	474	63.624	73.623	435.187	520.62	30.765	36.847	182.829	476.79	5.3	18.31	314.501	292.772	65.137	82.265
GRIK2	0	-1.71501	-1.8711	0.0125527	-0.276862	0.000350835	14	9	12	9	1	5	4	5	3	3	3	2	3	3	2.308	1.115	2.196	2.452	0.137	0.596	0.636	1.083	0.548	0.398	0.563	0.388	0.53	0.521
JDP2	0	2.40157	2.32275	0.0126474	3.48669	0.000354226	33	51	33	16	182	386	99	28	151	285	14	12	278	76	5.439	6.321	6.039	4.359	24.997	46.028	15.739	6.065	27.599	37.813	2.627	2.327	49.074	13.19
KIAA1033	0	0.224467	0.347996	0.0127424	6.24321	0.000357633	447	582	322	246	634	611	449	349	527	663	389	403	421	450	73.679	72.135	58.928	67.019	87.076	72.859	71.383	75.602	96.322	87.966	72.996	78.137	74.317	78.1
HDAC4	0	-0.288277	-0.947503	0.0128211	4.0558	0.000360595	164	189	111	90	105	189	108	109	58	93	84	77	43	68	27.032	23.425	20.314	24.519	14.421	22.537	17.17	23.612	10.601	12.339	15.763	14.929	7.591	11.802
C8orf33	0	-0.0833544	-0.539966	0.0130235	6.8934	0.000367611	531	660	1239	776	550	711	1023	1068	330	489	877	845	667	625	87.525	81.803	226.744	211.408	75.54	84.783	162.639	231.355	60.316	64.88	164.569	163.836	117.742	108.472
CXCL14	0	-1.77183	-3.22948	0.0130235	2.15584	0.000367819	37	31	307	76	42	24	25	42	1	43	19	18	8	12	6.099	3.842	56.183	20.705	5.768	2.862	3.975	9.098	0.183	5.705	3.565	3.49	1.412	2.083
COL15A1	0	-0.541215	-0.913378	0.0130653	5.25941	0.000369766	202	261	477	339	216	266	235	240	84	218	209	220	202	194	33.296	32.349	87.294	92.355	29.666	31.719	37.361	51.99	15.353	28.924	39.219	42.655	35.658	33.67
CREM	0	-0.826702	-0.932079	0.0131173	7.19822	0.000372008	1531	2856	1251	551	1184	1114	836	471	815	827	406	392	963	856	252.354	353.983	228.94	150.111	162.616	132.839	132.909	102.03	148.962	109.725	76.186	76.004	169.993	148.564
RALGAPA2	0	-0.318706	-0.412533	0.0131369	5.41354	0.000373335	444	479	237	167	369	419	199	179	253	372	177	157	170	198	73.184	59.369	43.372	45.496	50.68	49.964	31.637	38.776	46.242	49.356	33.214	30.44	30.009	34.364
CORO6	0	-0.512214	-1.29862	0.0131642	3.70714	0.000374883	123	298	94	75	135	178	55	67	55	80	61	49	31	26	20.274	36.935	17.203	20.432	18.542	21.226	8.744	14.514	10.053	10.614	11.447	9.501	5.472	4.512
YPEL2	0	0.241977	0.779498	0.0133501	4.87371	0.00038096	108	112	177	105	191	132	202	137	180	222	203	211	249	320	17.802	13.882	32.392	28.605	26.233	15.74	32.114	29.678	32.9	29.455	38.093	40.91	43.955	55.538
CNR1	0	2.38677	3.73358	0.0134004	-0.849057	0.000385808	0	0	3	0	6	12	1	1	10	22	3	8	5	5	0	0	0.549	0	0.824	1.431	0.159	0.217	1.828	2.919	0.563	1.551	0.883	0.868
FBP1	0	0.388442	2.36436	0.0134004	-0.233767	0.000386214	5	4	0	1	4	4	4	2	21	15	11	6	5	11	0.824	0.496	0	0.272	0.549	0.477	0.636	0.433	3.838	1.99	2.064	1.163	0.883	1.909
MRPL39	0	0.184935	0.492654	0.0134004	4.44442	0.000385671	150	155	90	61	166	205	116	82	160	222	113	118	144	116	24.724	19.211	16.47	16.618	22.799	24.445	18.442	17.763	29.244	29.455	21.204	22.879	25.419	20.132
BMX	0	-0.379836	0.296954	0.0134004	4.35959	0.000386329	155	259	93	63	192	162	75	49	224	251	103	88	105	99	25.549	32.101	17.02	17.163	26.37	19.318	11.924	10.615	40.942	33.302	19.328	17.062	18.535	17.182
MZT2A	0	0.354325	0.280786	0.0134004	6.81587	0.000386144	795	935	447	321	1100	1211	679	494	794	1165	522	458	551	582	131.04	115.887	81.803	87.451	151.079	144.405	107.949	107.012	145.123	154.571	97.953	88.801	97.265	101.009
TRIM22	0	-1.13058	-1.79829	0.0134462	3.91932	0.000388442	285	303	146	99	99	158	39	187	93	82	28	46	37	37	46.976	37.555	26.719	26.971	13.597	18.841	6.2	40.509	16.998	10.88	5.254	8.919	6.531	6.422
MYLIP	0	-0.4976	-0.614148	0.0134686	4.74631	0.000389877	283	420	138	115	249	242	147	88	165	203	91	84	139	118	46.647	52.056	25.255	31.33	34.199	28.857	23.37	19.063	30.158	26.934	17.076	16.287	24.537	20.48
ARHGAP4	0	0.246517	0.588767	0.0136155	6.10812	0.000394931	328	503	293	232	557	638	329	275	505	746	477	407	385	344	54.064	62.344	53.621	63.205	76.501	76.078	52.305	59.572	92.301	98.978	89.509	78.913	67.962	59.703
HSPB8	0	0.183272	-1.17493	0.013741	2.21897	0.000399376	39	16	75	43	23	39	84	65	1	7	26	22	66	29	6.428	1.983	13.725	11.715	3.159	4.651	13.354	14.081	0.183	0.929	4.879	4.266	11.651	5.033
PWWP2A	0	-0.396237	-0.840525	0.0137412	5.94714	0.000400191	534	639	462	351	369	605	386	336	177	309	369	379	257	232	88.019	79.2	84.549	95.624	50.68	72.143	61.367	72.786	32.351	40.998	69.243	73.484	45.367	40.265
NR4A2	0	-2.23111	-2.87456	0.0137715	4.06281	0.000401882	822	2247	236	31	81	385	112	20	19	97	14	8	204	178	135.49	278.502	43.189	8.445	11.125	45.909	17.806	4.332	3.473	12.87	2.627	1.551	36.011	30.893
RPL19	0	0.176147	0.197556	0.0137737	11.3468	0.000403563	13509	19142	14291	9102	18239	21158	18210	12190	13824	19932	14789	13190	16374	16778	2226.68	2372.53	2615.33	2479.69	2505.03	2522.98	2895.06	2640.65	2526.68	2644.55	2775.15	2557.39	2890.41	2911.92
HTR7	0	-0.511806	-2.06354	0.0137737	0.643158	0.000402815	11	23	28	12	8	18	11	24	1	2	10	7	7	3	1.813	2.851	5.124	3.269	1.099	2.146	1.749	5.199	0.183	0.265	1.876	1.357	1.236	0.521
SH3BGRL2	0	0.193238	0.789038	0.0138206	3.39245	0.000405747	63	63	32	41	73	86	43	48	92	132	61	62	63	58	10.384	7.808	5.856	11.17	10.026	10.255	6.836	10.398	16.815	17.514	11.447	12.021	11.121	10.066
HPSE	0	0.490026	-1.25525	0.0138222	0.890701	0.000406607	19	12	21	11	14	17	35	26	0	6	8	4	21	9	3.132	1.487	3.843	2.997	1.923	2.027	5.564	5.632	0	0.796	1.501	0.776	3.707	1.562
RP11-370A5.1	0	-0.124077	-1.95294	0.0138448	0.200607	0.000408083	19	27	8	6	19	29	7	6	4	6	1	5	4	0	3.132	3.346	1.464	1.635	2.61	3.458	1.113	1.3	0.731	0.796	0.188	0.969	0.706	0
REC8	0	0.0962881	0.51707	0.0139761	4.57526	0.000412777	158	164	91	71	154	193	114	108	144	208	167	157	153	159	26.043	20.327	16.654	19.343	21.151	23.014	18.124	23.395	26.32	27.597	31.337	30.44	27.008	27.595
MMP15	0	0.0769805	-0.283924	0.0140007	5.85651	0.000414323	498	587	282	218	619	644	348	243	305	475	240	257	236	237	82.085	72.755	51.608	59.39	85.016	76.794	55.326	52.64	55.746	63.022	45.036	49.829	41.66	41.133
WBSCR27	0	0.990105	1.80598	0.0140112	0.702794	0.000415458	2	5	8	2	5	13	11	10	13	16	20	11	17	24	0.33	0.62	1.464	0.545	0.687	1.55	1.749	2.166	2.376	2.123	3.753	2.133	3.001	4.165
LINC00176	0	0.623363	0.904896	0.0140268	3.91281	0.000416743	113	218	35	28	279	304	58	20	222	329	47	54	72	56	18.626	27.02	6.405	7.628	38.319	36.25	9.221	4.332	40.576	43.651	8.82	10.47	12.71	9.719
RPS3	0	0.145643	0.230883	0.0140674	11.5802	0.000418775	16428	22563	16152	10649	21223	25363	20888	13177	16130	23733	18550	16175	19281	19587	2707.82	2796.54	2955.91	2901.14	2914.86	3024.4	3320.82	2854.46	2948.16	3148.86	3480.9	3136.15	3403.57	3399.44
MRC2	0	0.311786	0.966474	0.0140692	5.72535	0.000419657	261	684	159	65	449	526	226	200	608	642	309	299	389	305	43.021	84.778	29.098	17.708	61.668	62.723	35.93	43.325	111.127	85.18	57.984	57.973	68.668	52.935
SMIM10	0	0.443716	1.29812	0.0140818	1.5508	0.000422996	12	10	10	10	16	25	16	7	19	30	26	19	33	28	1.978	1.239	1.83	2.724	2.198	2.981	2.544	1.516	3.473	3.98	4.879	3.684	5.825	4.86
PGD	0	0.15038	0.337655	0.0140818	6.15816	0.000422696	331	463	414	245	421	527	503	332	399	499	453	475	489	471	54.559	57.386	75.764	66.746	57.822	62.842	79.968	71.919	72.927	66.207	85.005	92.097	86.32	81.745
HERC6	0	-0.468961	-1.64246	0.0140818	3.36814	0.00042334	105	72	124	107	54	102	54	151	46	41	40	29	28	32	17.307	8.924	22.693	29.15	7.417	12.163	8.585	32.71	8.408	5.44	7.506	5.623	4.943	5.554
ZNF385D	0	-2.36612	-2.14489	0.0140818	0.455925	0.000423329	20	47	15	27	2	3	5	12	1	6	6	5	9	6	3.297	5.825	2.745	7.356	0.275	0.358	0.795	2.599	0.183	0.796	1.126	0.969	1.589	1.041
MAGI1	0	-0.428596	-0.527907	0.0141007	5.12319	0.000425216	314	371	189	195	259	265	176	171	153	256	179	160	167	146	51.757	45.983	34.588	53.124	35.572	31.6	27.981	37.043	27.965	33.966	33.589	31.022	29.48	25.339
FAS	0	-0.340882	-1.02859	0.0141007	2.03887	0.000425562	52	47	28	20	39	39	32	16	13	22	16	11	20	17	8.571	5.825	5.124	5.449	5.356	4.651	5.087	3.466	2.376	2.919	3.002	2.133	3.53	2.95
CAPNS1	0	-0.127915	-0.326619	0.0141403	7.5304	0.00042759	1211	1504	1288	815	1179	1324	1388	973	749	1030	1031	977	961	1158	199.609	186.411	235.711	222.033	161.929	157.88	220.667	210.775	136.899	136.659	193.467	189.429	169.64	200.978
LRP6	0	-0.271793	-0.419902	0.0142472	6.90522	0.000431656	909	1104	815	535	775	940	816	540	424	725	583	624	721	711	149.83	136.834	149.15	145.752	106.442	112.09	129.729	116.977	77.497	96.192	109.4	120.986	127.274	123.398
ATL3	0	-0.159631	-0.380278	0.014316	5.23543	0.000434582	320	376	204	164	321	314	232	176	196	269	156	162	186	176	52.746	46.603	37.333	44.679	44.088	37.443	36.884	38.126	35.824	35.691	29.273	31.41	32.834	30.546
OAS2	0	-1.02353	-3.99113	0.0144209	2.67552	0.000438613	131	60	208	176	21	85	32	405	4	12	19	24	8	7	21.593	7.437	38.065	47.948	2.884	10.136	5.087	87.733	0.731	1.592	3.565	4.653	1.412	1.215
TRIM16	0	-0.751334	-1.05595	0.0144742	4.97053	0.000441083	265	412	279	202	150	214	196	193	56	160	211	207	124	151	43.68	51.065	51.059	55.032	20.602	25.518	31.16	41.808	10.235	21.229	39.594	40.135	21.889	26.207
SIPA1	0	0.087571	0.407179	0.0145972	6.19835	0.000446144	463	672	303	221	680	631	316	304	653	793	363	382	391	348	76.316	83.29	55.451	60.208	93.394	75.243	50.238	65.854	119.352	105.214	68.117	74.065	69.021	60.397
RNF213	0	-0.139209	-0.726024	0.0145972	6.67759	0.000446546	929	1150	607	510	906	946	492	867	545	700	359	385	372	372	153.127	142.535	111.084	138.941	124.434	112.805	78.219	187.813	99.612	92.875	67.366	74.647	65.667	64.563
HERC5	0	-0.816892	-1.23816	0.0148042	3.21818	0.000453748	101	99	91	69	29	81	61	69	44	47	37	25	41	42	16.648	12.27	16.654	18.798	3.983	9.659	9.698	14.947	8.042	6.236	6.943	4.847	7.237	7.289
EPSTI1	0	-1.02414	-3.33023	0.0148497	3.52643	0.000456015	186	118	305	229	47	124	49	477	27	48	24	44	17	8	30.658	14.625	55.817	62.387	6.455	14.786	7.79	103.33	4.935	6.369	4.504	8.531	3.001	1.388
MARCKS	0	0.018522	-0.292445	0.0148903	11.0452	0.000458136	16533	18197	12106	8794	18697	19777	12929	10969	11501	16781	9883	9405	8174	9250	2725.13	2255.41	2215.47	2395.78	2567.93	2358.3	2055.48	2376.15	2102.1	2226.48	1854.54	1823.52	1442.91	1605.39
MYRF	0	1.4076	1.29529	0.0149974	2.36268	0.000462313	22	38	8	5	51	93	31	33	32	58	21	29	48	48	3.626	4.71	1.464	1.362	7.005	11.09	4.928	7.149	5.849	7.695	3.941	5.623	8.473	8.331
MIDN	0	-0.422349	-0.427507	0.0150546	7.71903	0.000465807	2034	3736	1130	647	1917	2200	1054	643	1328	1836	732	708	1044	1038	335.264	463.054	206.796	176.264	263.29	262.338	167.567	139.289	242.725	243.598	137.359	137.273	184.291	180.151
NCKIPSD	0	0.0481298	-0.463173	0.0150546	3.31863	0.000465844	67	106	60	40	82	106	66	56	43	60	41	45	48	44	11.044	13.138	10.98	10.897	11.262	12.64	10.493	12.131	7.859	7.961	7.694	8.725	8.473	7.636
PSPH	0	0.892404	1.11338	0.0150778	4.6257	0.000467447	126	151	79	57	273	409	112	73	208	350	101	101	264	124	20.769	18.716	14.457	15.529	37.495	48.771	17.806	15.814	38.017	46.438	18.953	19.583	46.602	21.521
CYB5D1	0	-0.0344886	0.768543	0.0151094	2.42265	0.000469313	15	34	36	15	23	31	36	17	37	43	29	41	58	62	2.472	4.214	6.588	4.086	3.159	3.697	5.723	3.683	6.763	5.705	5.442	7.949	10.238	10.76
LDLRAD2	0	0.394845	1.60869	0.015122	1.11114	0.000472368	8	11	11	1	11	13	10	7	20	21	23	26	25	21	1.319	1.363	2.013	0.272	1.511	1.55	1.59	1.516	3.656	2.786	4.316	5.041	4.413	3.645
SAMD1	0	-0.159615	-0.418443	0.015122	5.27225	0.000471942	413	436	203	149	433	395	203	154	272	345	136	142	147	133	68.075	54.039	37.15	40.593	59.47	47.102	32.273	33.36	49.715	45.774	25.52	27.532	25.949	23.083
CDC42EP3	0	-0.490256	-0.498299	0.015122	7.03132	0.000471221	1597	1816	715	474	1137	1422	655	365	743	1174	436	456	563	738	263.233	225.082	130.849	129.133	156.161	169.566	104.133	79.068	135.802	155.765	81.815	88.413	99.383	128.084
EDN3	0	2.75249	3.69253	0.0151888	-0.469863	0.000475347	3	0	0	0	12	11	4	1	7	17	16	11	8	7	0.494	0	0	0	1.648	1.312	0.636	0.217	1.279	2.256	3.002	2.133	1.412	1.215
CXCL8	0	0.801118	2.36306	0.0152077	2.74319	0.000477469	14	12	121	9	13	38	222	6	14	37	18	16	846	1060	2.308	1.487	22.144	2.452	1.785	4.531	35.294	1.3	2.559	4.909	3.378	3.102	149.34	183.969
PXK	0	0.012937	-0.367618	0.0152077	4.62215	0.000478279	148	226	175	103	194	234	180	117	96	172	109	120	116	128	24.395	28.011	32.026	28.061	26.645	27.903	28.617	25.345	17.546	22.821	20.454	23.267	20.477	22.215
PROS1	0	-0.332796	-0.471484	0.0152077	5.68253	0.000479898	387	535	330	262	441	417	250	233	244	355	260	268	232	208	63.789	66.31	60.392	71.378	60.569	49.725	39.746	50.473	44.597	47.101	48.789	51.962	40.954	36.1
STAT2	0	-0.169645	-0.516252	0.0152077	5.21855	0.000478895	347	363	241	145	315	339	188	227	174	247	168	166	170	150	57.196	44.992	44.104	39.503	43.264	40.424	29.889	49.174	31.803	32.772	31.525	32.185	30.009	26.033
CD59	0	0.0274189	-0.734829	0.0152077	6.51961	0.000480404	650	655	859	436	723	623	1039	570	278	359	309	328	627	705	107.139	81.183	157.202	118.781	99.3	74.289	165.182	123.476	50.811	47.632	57.984	63.595	110.681	122.357
TNNI1	0	3.2748	3.2144	0.0152813	3.03841	0.000483625	7	4	27	7	48	253	107	97	16	154	109	98	149	111	1.154	0.496	4.941	1.907	6.593	30.169	17.011	21.013	2.924	20.433	20.454	19.001	26.302	19.265
MN1	0	-0.781838	-1.18839	0.0153669	4.37199	0.000487237	176	170	225	192	90	144	127	146	56	113	162	128	84	47	29.01	21.07	41.176	52.307	12.361	17.171	20.191	31.627	10.235	14.993	30.399	24.818	14.828	8.157
RPS9	0	0.126365	0.211178	0.0153931	11.0358	0.00048897	11273	16740	10972	7209	15218	17934	13411	9018	11639	16949	11948	10971	12541	13025	1858.12	2074.82	2007.94	1963.97	2090.11	2138.53	2132.11	1953.52	2127.32	2248.77	2242.04	2127.15	2213.79	2260.56
DLL4	0	0.235802	0.490045	0.0154151	7.8865	0.000490576	1602	1749	891	688	2049	2289	1418	755	1831	2042	1310	1270	1523	1353	264.057	216.778	163.058	187.434	281.419	272.951	225.437	163.551	334.661	270.93	245.821	246.238	268.846	234.821
JARID2	0	-0.086212	0.384091	0.015614	5.47663	0.000497821	268	377	195	158	317	317	233	164	402	411	286	244	230	238	44.174	46.727	35.686	43.044	43.538	37.801	37.043	35.526	73.476	54.531	53.668	47.309	40.601	41.306
NIT2	0	0.410725	0.55908	0.0156275	4.52644	0.000499169	145	178	104	47	211	254	147	76	185	245	106	95	147	143	23.9	22.062	19.033	12.804	28.98	30.288	23.37	16.463	33.813	32.506	19.891	18.419	25.949	24.818
SARS	0	0.869796	0.794402	0.0156892	6.7063	0.000502061	431	504	491	284	920	1391	830	416	695	1244	374	404	969	688	71.042	62.468	89.856	77.371	126.357	165.869	131.955	90.116	127.029	165.052	70.181	78.331	171.052	119.406
POLDIP2	0	-0.120273	-0.313353	0.0157248	5.38224	0.000505046	327	381	239	180	319	374	248	203	222	286	190	199	200	195	53.899	47.223	43.738	49.038	43.813	44.598	39.428	43.975	40.576	37.946	35.653	38.584	35.305	33.843
MX1	0	-1.29688	-3.95244	0.0157248	4.93943	0.000504669	928	367	816	764	113	428	111	1775	79	91	53	83	32	19	152.962	45.487	149.333	208.139	15.52	51.037	17.647	384.508	14.439	12.074	9.945	16.093	5.649	3.298
CYP2S1	0	0.851115	-0.362763	0.0158108	1.75397	0.000508738	29	32	10	16	68	74	18	16	17	22	12	10	9	12	4.78	3.966	1.83	4.359	9.339	8.824	2.862	3.466	3.107	2.919	2.252	1.939	1.589	2.083
HMGB2	0	0.353853	0.472113	0.0158737	6.42893	0.000511695	446	516	375	278	537	696	518	528	415	608	626	588	597	580	73.514	63.955	68.627	75.736	73.754	82.994	82.353	114.378	75.852	80.669	117.469	114.006	105.385	100.662
MSX2	0	0.934656	1.65316	0.0159563	1.3747	0.000516199	6	17	7	4	13	45	12	7	14	47	23	19	25	22	0.989	2.107	1.281	1.09	1.785	5.366	1.908	1.516	2.559	6.236	4.316	3.684	4.413	3.818
FAM184A	0	-0.748814	-1.14052	0.0159563	3.93453	0.000516229	166	162	114	139	106	118	56	116	58	98	82	102	38	36	27.362	20.079	20.863	37.868	14.559	14.071	8.903	25.128	10.601	13.003	15.387	19.777	6.708	6.248
MIR181A2HG	0	0.275866	1.58772	0.0160908	1.29647	0.000521528	10	21	10	5	28	26	4	3	50	50	15	16	9	19	1.648	2.603	1.83	1.362	3.846	3.1	0.636	0.65	9.139	6.634	2.815	3.102	1.589	3.298
H2AFJ	0	-0.00581529	-0.2911	0.0161298	6.95721	0.000524683	1001	1475	647	409	1148	1317	733	562	622	997	512	485	631	564	164.995	182.817	118.405	111.425	157.672	157.045	116.534	121.743	113.686	132.281	96.077	94.036	111.387	97.885
CD109	0	-0.0168616	-0.43738	0.0161298	6.44175	0.000523799	556	729	604	400	613	805	658	447	262	426	483	473	505	488	91.645	90.355	110.535	108.973	84.192	95.992	104.61	96.831	47.887	56.521	90.635	91.709	89.145	84.695
LRRC32	0	-0.631394	-0.0513687	0.0161938	5.92498	0.000527862	568	877	337	167	416	557	188	187	550	532	314	317	302	293	93.623	108.699	61.673	45.496	57.135	66.419	29.889	40.509	100.526	70.585	58.922	61.463	53.31	50.852
P2RY1	0	-0.570286	-0.636921	0.0161938	4.00724	0.00052867	147	126	124	106	128	85	82	83	102	84	104	82	50	70	24.23	15.617	22.693	28.878	17.58	10.136	13.037	17.98	18.643	11.145	19.516	15.899	8.826	12.149
UTRN	0	0.247429	0.492387	0.0163981	7.68854	0.0005363	1270	1581	846	639	1968	2196	977	743	1737	2589	1065	1071	979	946	209.334	195.955	154.823	174.085	270.294	261.861	155.325	160.952	317.48	343.505	199.847	207.655	172.817	164.184
G3BP2	0	-0.316011	-0.363216	0.0164694	7.41974	0.000539598	1439	2019	936	701	1396	1368	933	713	909	1201	842	826	733	883	237.19	250.242	171.293	190.976	191.733	163.127	148.33	154.453	166.143	159.347	158.001	160.152	129.392	153.25
AJUBA	0	0.74407	1.08027	0.0164702	1.86829	0.000541562	23	36	11	4	45	70	13	8	43	67	11	18	25	18	3.791	4.462	2.013	1.09	6.181	8.347	2.067	1.733	7.859	8.889	2.064	3.49	4.413	3.124
CYP1A1	0	-0.900007	-0.780205	0.0164702	4.4974	0.000540823	89	107	557	199	39	42	358	150	41	39	149	157	347	445	14.67	13.262	101.934	54.214	5.356	5.008	56.916	32.494	7.494	5.174	27.96	30.44	61.254	77.232
DNAJC12	0	0.500383	1.24141	0.016504	1.48894	0.00054364	13	9	11	7	24	18	12	10	29	21	28	22	24	18	2.143	1.115	2.013	1.907	3.296	2.146	1.908	2.166	5.3	2.786	5.254	4.266	4.237	3.124
FCGRT	0	-0.0580294	-0.219849	0.0165216	8.94675	0.000546162	3200	4238	3183	2022	3675	4259	3161	2338	2330	3522	2417	2380	2703	2530	527.455	525.274	582.507	550.86	504.741	507.863	502.542	506.468	425.866	467.294	453.549	461.454	477.145	439.096
IFITM1	0	-0.975461	-2.32028	0.0165216	4.34622	0.000545468	366	554	243	151	176	234	73	359	152	89	20	39	65	22	60.328	68.665	44.47	41.137	24.173	27.903	11.606	77.768	27.782	11.808	3.753	7.562	11.474	3.818
DHCR7	0	0.139447	0.575475	0.0165426	6.12501	0.000548799	292	287	477	241	259	424	480	419	252	455	689	569	644	668	48.13	35.572	87.294	65.656	35.572	50.56	76.311	90.766	46.059	60.369	129.291	110.323	113.682	115.935
ARHGEF26	0	-0.525204	-1.74013	0.0165426	3.38086	0.000548144	75	79	119	160	50	110	72	124	13	53	88	60	18	27	12.362	9.792	21.778	43.589	6.867	13.117	11.447	26.861	2.376	7.032	16.513	11.633	3.177	4.686
POLR2A	0	-0.158456	-0.295409	0.0166043	6.63294	0.000551821	703	933	665	401	726	890	623	434	500	784	431	439	512	493	115.875	115.64	121.699	109.246	99.712	106.128	99.046	94.015	91.388	104.02	80.877	85.117	90.38	85.563
PTRH1	0	-0.291638	-0.445411	0.0166092	4.53257	0.000552957	188	243	150	103	199	184	134	99	129	171	93	92	117	102	30.988	30.118	27.451	28.061	27.332	21.941	21.304	21.446	23.578	22.688	17.451	17.838	20.653	17.703
C9orf3	0	-0.365868	0.236277	0.0166516	3.67588	0.000555346	92	113	60	47	91	75	62	40	98	111	83	70	68	85	15.164	14.006	10.98	12.804	12.498	8.943	9.857	8.665	17.912	14.727	15.575	13.572	12.004	14.752
MEDAG	0	0.547965	2.13201	0.0166698	2.93895	0.00056035	32	78	11	4	128	52	21	10	245	126	58	69	87	70	5.275	9.668	2.013	1.09	17.58	6.201	3.339	2.166	44.78	16.718	10.884	13.378	15.358	12.149
EPHB2	0	1.1618	2.11106	0.0166698	0.500459	0.000559257	8	7	2	1	29	14	3	4	20	45	6	8	10	9	1.319	0.868	0.366	0.272	3.983	1.669	0.477	0.866	3.656	5.971	1.126	1.551	1.765	1.562
MIR4435-2HG	0	0.383842	0.907906	0.0166698	6.29829	0.000561826	236	443	396	222	490	421	585	360	664	518	527	447	869	788	38.9	54.907	72.47	60.48	67.299	50.202	93.005	77.985	121.363	68.728	98.891	86.668	153.4	136.762
LARS	0	0.397056	0.413072	0.0166698	6.82441	0.00056096	636	768	526	352	1013	1213	722	447	826	1147	526	535	638	602	104.832	95.189	96.261	95.897	139.13	144.644	114.785	96.831	150.972	152.182	98.704	103.73	112.622	104.481
GRN	0	-0.096125	-0.300747	0.0166698	7.98668	0.000558566	1881	2366	1675	978	2146	2393	1484	1132	1369	1884	1050	1048	1336	1226	310.045	293.251	306.534	266.44	294.741	285.353	235.929	245.219	250.219	249.967	197.032	203.195	235.836	212.779
RGMB	0	-0.421644	-1.39467	0.0166698	5.929	0.000558532	404	493	731	607	241	634	467	621	126	274	418	381	182	156	66.591	61.104	133.777	165.367	33.1	75.601	74.245	134.524	23.03	36.354	78.437	73.871	32.127	27.075
TNRC6B	0	-0.287459	-0.296252	0.0166723	7.41168	0.00056289	1575	1976	884	655	1335	1697	899	624	1003	1491	704	715	878	727	259.607	244.913	161.777	178.444	183.355	202.358	142.925	135.174	183.323	197.824	132.105	138.63	154.988	126.175
RPL26	0	0.222932	0.311493	0.0168179	10.6459	0.000568794	9760	12351	7092	5100	12170	15017	10096	6810	8900	15966	8383	8207	8909	9915	1608.74	1530.83	1297.88	1389.41	1671.48	1790.7	1605.08	1475.21	1626.7	2118.35	1573.07	1591.24	1572.65	1720.81
BTF3L4	0	0.149223	0.35103	0.0168375	6.91663	0.000570446	755	1092	545	339	1015	1229	697	403	910	1233	548	497	745	740	124.446	135.347	99.738	92.355	139.405	146.552	110.811	87.3	166.325	163.593	102.832	96.363	131.511	128.431
RARB	0	1.09563	4.47033	0.0168718	0.60693	0.000572595	4	3	2	0	9	8	2	4	159	64	7	12	41	32	0.659	0.372	0.366	0	1.236	0.954	0.318	0.866	29.061	8.491	1.314	2.327	7.237	5.554
ICAM2	0	-0.333125	-0.493083	0.016922	8.62106	0.000575294	3191	3782	2756	1824	2335	3389	2160	2245	2198	2460	1896	1804	1921	1670	525.972	468.755	504.363	496.918	320.7	404.12	343.401	486.321	401.74	326.39	355.783	349.775	339.103	289.838
LY6E	0	-0.0236705	-1.31014	0.0170058	7.39039	0.000579142	1301	1328	1709	1183	805	1640	1129	3482	442	751	609	631	702	551	214.443	164.597	312.756	322.289	110.562	195.561	179.491	754.286	80.787	99.642	114.279	122.344	123.92	95.629
ROBO4	0	0.545806	0.959846	0.0170237	5.81002	0.000580752	242	228	223	229	495	549	237	241	511	689	364	358	337	285	39.889	28.259	40.81	62.387	67.986	65.465	37.679	52.206	93.398	91.416	68.304	69.412	59.489	49.463
SLC16A12	0	-2.97472	-0.902998	0.0170304	-1.5074	0.000581979	3	5	6	3	0	1	0	0	1	2	2	4	5	1	0.494	0.62	1.098	0.817	0	0.119	0	0	0.183	0.265	0.375	0.776	0.883	0.174
TMOD2	0	-0.659684	-1.04378	0.0171927	4.61659	0.000588534	408	382	172	91	339	204	140	64	138	153	63	77	107	105	67.251	47.347	31.477	24.791	46.56	24.326	22.257	13.864	25.223	20.3	11.822	14.929	18.888	18.223
GRIN2A	0	2.44278	2.80128	0.0173693	-0.300874	0.000598662	2	1	1	0	4	24	4	6	7	14	8	6	7	8	0.33	0.124	0.183	0	0.549	2.862	0.636	1.3	1.279	1.858	1.501	1.163	1.236	1.388
HS6ST1	0	-0.850355	-0.276009	0.0173693	4.65691	0.000597537	215	295	153	125	104	178	87	125	155	241	123	135	124	138	35.438	36.563	28	34.054	14.284	21.226	13.831	27.078	28.33	31.976	23.081	26.175	21.889	23.951
MYO15B	0	-0.3414	-0.54209	0.0173693	3.82218	0.000596398	125	192	87	57	129	141	82	46	85	107	59	58	53	56	20.604	23.797	15.921	15.529	17.717	16.814	13.037	9.965	15.536	14.197	11.071	11.246	9.356	9.719
DDX58	0	-0.474692	-1.32197	0.0173693	4.51906	0.000598631	297	184	213	187	155	251	104	224	125	125	69	75	66	64	48.954	22.806	38.98	50.945	21.288	29.93	16.534	48.524	22.847	16.585	12.948	14.542	11.651	11.108
NAP1L1	0	0.156999	0.274824	0.0173824	8.54156	0.000600131	2175	2786	1762	1290	2911	3173	2376	1491	2224	3179	2067	1988	2176	2241	358.505	345.307	322.456	351.439	399.81	378.363	377.741	322.987	406.492	421.786	387.872	385.45	384.117	388.939
PRSS35	0	2.54824	1.90569	0.0174425	0.703795	0.000603446	5	4	2	2	26	41	13	14	4	37	10	8	9	12	0.824	0.496	0.366	0.545	3.571	4.889	2.067	3.033	0.731	4.909	1.876	1.551	1.589	2.083
RPL36A	0	0.26422	0.39557	0.0174425	7.23914	0.000604254	871	977	764	446	1071	1313	997	672	889	1386	824	964	874	882	143.567	121.093	139.816	121.505	147.096	156.568	158.505	145.572	162.487	183.893	154.623	186.908	154.282	153.076
ABTB2	0	0.427431	1.13691	0.0175007	3.66587	0.000607938	67	51	58	37	116	100	62	33	160	137	64	101	78	85	11.044	6.321	10.614	10.08	15.932	11.924	9.857	7.149	29.244	18.177	12.01	19.583	13.769	14.752
DSC2	0	0.393495	0.501297	0.0175007	5.43494	0.000608326	182	234	204	162	251	332	337	225	161	308	299	341	338	331	29.999	29.003	37.333	44.134	34.473	39.589	53.577	48.74	29.427	40.865	56.107	66.116	59.665	57.447
GRM2	0	-2.70389	-2.57008	0.01759	-0.978006	0.000612465	7	42	9	2	2	2	1	2	1	1	0	1	2	6	1.154	5.206	1.647	0.545	0.275	0.238	0.159	0.433	0.183	0.133	0	0.194	0.353	1.041
NPY5R	0	-0.825304	-2.06899	0.0176796	2.17099	0.000616623	80	58	66	58	37	34	39	49	0	8	43	37	19	14	13.186	7.189	12.078	15.801	5.082	4.054	6.2	10.615	0	1.061	8.069	7.174	3.354	2.43
RPS10	0	0.213454	0.486621	0.0179653	7.8921	0.000627641	1330	1421	1039	844	1673	1843	1350	1113	1409	2296	1313	1751	1298	1575	219.223	176.124	190.143	229.934	229.777	219.768	214.626	241.103	257.53	304.63	246.384	339.499	229.129	273.35
PEG10	0	1.57744	1.42768	0.0180115	5.2254	0.000630314	139	125	122	68	491	715	215	171	114	520	260	207	341	322	22.911	15.493	22.327	18.525	67.436	85.26	34.181	37.043	20.836	68.993	48.789	40.135	60.195	55.885
SYNM	0	-1.30602	-1.23031	0.0180115	2.32448	0.000631369	63	127	29	37	51	31	12	16	21	34	23	20	21	17	10.384	15.741	5.307	10.08	7.005	3.697	1.908	3.466	3.838	4.511	4.316	3.878	3.707	2.95
RPL8	0	0.177446	0.222412	0.0181365	11.1322	0.000636817	12080	17094	11748	7656	16805	18921	14968	9937	13386	18080	12469	11104	13466	13373	1991.14	2118.7	2149.95	2085.75	2308.08	2256.23	2379.64	2152.59	2446.63	2398.83	2339.8	2152.94	2377.08	2320.96
HOXB9	0	0.396525	-0.102753	0.0181747	6.93304	0.000639226	809	778	643	476	1013	1229	797	920	563	707	666	609	723	514	133.347	96.428	117.673	129.678	139.13	146.552	126.709	199.294	102.902	93.804	124.975	118.078	127.627	89.208
MLLT11	0	0.459753	0.470596	0.0181983	4.5536	0.000641123	162	171	87	65	270	237	128	101	222	223	105	117	100	120	26.702	21.194	15.921	17.708	37.083	28.261	20.35	21.879	40.576	29.587	19.703	22.685	17.652	20.827
IGSF9	0	1.69516	1.96455	0.0182992	-0.212977	0.000646502	3	5	1	0	11	15	6	3	15	13	6	6	4	3	0.494	0.62	0.183	0	1.511	1.789	0.954	0.65	2.742	1.725	1.126	1.163	0.706	0.521
TMEM30A	0	-0.25006	-0.420968	0.0182992	6.91491	0.000646829	1047	1395	625	518	969	1046	662	567	630	759	611	637	492	537	172.577	172.902	114.378	141.12	133.087	124.73	105.246	122.826	115.148	100.703	114.654	123.507	86.85	93.199
ONECUT1	0	-3.48422	-2.80646	0.0183042	-2.31458	0.000648079	4	2	5	12	0	0	0	0	2	1	0	0	0	0	0.659	0.248	0.915	3.269	0	0	0	0	0.366	0.133	0	0	0	0
KRT19	0	1.14324	1.07027	0.0183342	3.22821	0.000652372	34	49	36	19	60	143	84	47	20	99	41	62	117	98	5.604	6.073	6.588	5.176	8.241	17.052	13.354	10.181	3.656	13.135	7.694	12.021	20.653	17.008
DCBLD1	0	0.385471	0.580693	0.0183342	5.49881	0.000652369	278	278	175	143	482	439	230	155	332	411	257	260	298	236	45.823	34.456	32.026	38.958	66.2	52.348	36.566	33.577	60.681	54.531	48.226	50.411	52.604	40.959
C20orf96	0	-0.0414811	0.357674	0.0183342	4.50303	0.000652242	141	195	113	71	175	195	119	68	178	232	124	115	128	126	23.241	24.169	20.68	19.343	24.035	23.253	18.919	14.73	32.534	30.781	23.269	22.297	22.595	21.868
LRRC41	0	-0.192309	-0.360866	0.018354	5.8115	0.000654152	372	533	378	241	364	445	357	294	242	313	316	290	302	304	61.317	66.062	69.176	65.656	49.993	53.064	56.757	63.688	44.232	41.528	59.297	56.228	53.31	52.761
EDNRA	0	0.690708	1.15981	0.018415	2.97461	0.000657407	37	35	32	19	94	64	28	36	64	108	46	41	51	59	6.099	4.338	5.856	5.176	12.91	7.632	4.451	7.798	11.698	14.329	8.632	7.949	9.003	10.24
IRX3	0	3.28122	3.42783	0.0184482	0.314086	0.000660761	2	0	4	0	5	36	12	17	5	16	16	19	17	21	0.33	0	0.732	0	0.687	4.293	1.908	3.683	0.914	2.123	3.002	3.684	3.001	3.645
SRD5A3	0	0.0104809	-0.300827	0.0184482	5.65885	0.000660166	314	374	334	247	363	421	354	283	226	327	262	241	242	265	51.757	46.355	61.124	67.291	49.856	50.202	56.28	61.305	41.307	43.386	49.164	46.727	42.719	45.992
RHOJ	0	-0.0986453	-0.387422	0.0185019	7.24077	0.00066377	1029	1350	977	703	960	1386	994	861	664	1044	758	723	695	730	169.61	167.324	178.796	191.521	131.851	165.273	158.028	186.513	121.363	138.517	142.238	140.181	122.684	126.696
RNF150	0	0.231639	0.767937	0.0185434	2.92424	0.000666346	40	56	26	25	60	67	46	18	60	94	43	46	45	47	6.593	6.941	4.758	6.811	8.241	7.989	7.313	3.899	10.967	12.472	8.069	8.919	7.944	8.157
DENND5B	0	-0.108183	0.506417	0.018766	4.40708	0.000675447	111	150	103	86	138	142	128	56	173	199	120	112	152	156	18.296	18.592	18.85	23.429	18.954	16.933	20.35	12.131	31.62	26.403	22.518	21.716	26.832	27.075
TDO2	0	1.48287	1.95705	0.0189216	2.15407	0.000684383	16	19	27	4	36	108	25	16	16	142	9	14	56	63	2.637	2.355	4.941	1.09	4.944	12.878	3.975	3.466	2.924	18.84	1.689	2.714	9.885	10.934
HBD	0	2.40221	1.9446	0.0189216	0.920224	0.000683763	0	0	11	21	1	17	68	93	0	10	42	60	71	48	0	0	2.013	5.721	0.137	2.027	10.811	20.146	0	1.327	7.881	11.633	12.533	8.331
GALK1	0	0.122265	-0.207807	0.0189216	5.60345	0.000684095	383	494	248	160	451	531	326	215	261	389	203	185	254	212	63.13	61.228	45.385	43.589	61.942	63.319	51.828	46.574	47.704	51.612	38.093	35.869	44.837	36.794
SLC25A29	0	-0.586287	-0.984773	0.0189363	5.97115	0.000686025	763	1590	377	184	722	590	328	228	331	361	210	234	249	235	125.765	197.071	68.993	50.128	99.163	70.354	52.146	49.39	60.499	47.897	39.406	45.37	43.955	40.786
ITM2C	0	-0.207753	-0.626923	0.0189538	8.27798	0.000688886	1668	2364	2930	1893	1757	2618	2036	2086	922	1698	1847	1825	1512	1450	274.936	293.003	536.206	515.716	241.314	312.183	323.688	451.878	168.519	225.288	346.589	353.846	266.905	251.656
KLF2	0	-0.989524	-1.03813	0.0189538	7.56551	0.000687816	3040	6616	1083	754	2217	3411	439	448	1675	2693	502	479	735	251	501.082	820.012	198.195	205.415	304.493	406.744	69.793	97.048	306.148	357.304	94.2	92.873	129.745	43.563
STX3	0	-0.30753	-0.517799	0.0189918	6.27372	0.000691381	695	1050	445	299	790	620	431	321	465	523	315	272	370	344	114.557	130.141	81.437	81.458	108.502	73.932	68.521	69.536	84.99	69.391	59.11	52.738	65.314	59.703
FGD5	0	-0.131391	-0.282577	0.0192227	6.32492	0.000700914	644	780	452	328	668	765	474	327	466	595	361	366	368	361	106.15	96.676	82.719	89.358	91.746	91.222	75.358	70.836	85.173	78.944	67.741	70.963	64.961	62.654
TM2D2	0	-0.0866988	-0.352775	0.0192427	6.89456	0.000702846	868	1116	713	532	1008	1164	623	608	568	833	590	544	563	520	143.072	138.321	130.483	144.935	138.443	138.801	99.046	131.708	103.816	110.521	110.713	105.475	99.383	90.249
GPR85	0	-0.751065	-0.581757	0.0192427	3.62194	0.000703903	170	293	56	42	144	138	48	27	102	164	29	27	54	49	28.021	36.316	10.248	11.442	19.778	16.456	7.631	5.849	18.643	21.759	5.442	5.235	9.532	8.504
FAM110A	0	-0.004384	-0.636022	0.0194811	3.34358	0.000713769	133	174	38	32	170	152	43	42	77	82	37	38	31	19	21.922	21.566	6.954	8.718	23.349	18.125	6.836	9.098	14.074	10.88	6.943	7.368	5.472	3.298
PPP1R3D	0	-0.591875	-1.06646	0.019497	2.14243	0.000715495	54	69	22	27	43	37	22	21	14	28	13	19	18	18	8.901	8.552	4.026	7.356	5.906	4.412	3.498	4.549	2.559	3.715	2.439	3.684	3.177	3.124
SOCS2	0	-0.609434	-0.84388	0.019697	5.56512	0.000723993	508	775	295	197	361	350	227	263	174	281	269	227	183	189	83.733	96.056	53.987	53.669	49.581	41.736	36.089	56.972	31.803	37.283	50.478	44.013	32.304	32.802
FEZ1	0	-0.187883	-0.544321	0.0197134	4.24664	0.000725754	136	161	144	101	136	160	139	90	59	121	74	76	121	113	22.417	19.955	26.353	27.516	18.679	19.079	22.099	19.496	10.784	16.054	13.886	14.736	21.359	19.612
SLC44A4	0	-0.419136	-1.64671	0.0197811	-0.0834677	0.000729408	4	10	12	10	6	5	7	13	1	2	2	5	5	4	0.659	1.239	2.196	2.724	0.824	0.596	1.113	2.816	0.183	0.265	0.375	0.969	0.883	0.694
SCRG1	0	1.1221	1.7893	0.0198522	1.73167	0.000733195	9	9	12	6	35	18	25	14	28	48	14	25	38	36	1.483	1.115	2.196	1.635	4.807	2.146	3.975	3.033	5.118	6.369	2.627	4.847	6.708	6.248
KIAA0101	0	0.721132	0.864848	0.0199183	4.63349	0.00073768	126	71	99	80	114	161	177	238	98	126	247	235	230	228	20.769	8.8	18.118	21.795	15.657	19.198	28.14	51.557	17.912	16.718	46.349	45.564	40.601	39.571
KIAA1217	0	-0.723211	0.156244	0.0199183	2.91861	0.000737976	71	67	35	33	48	39	26	24	80	65	33	42	50	47	11.703	8.304	6.405	8.99	6.593	4.651	4.134	5.199	14.622	8.624	6.192	8.143	8.826	8.157
AFMID	0	0.0368022	-0.332358	0.019973	5.09845	0.000741174	248	298	193	145	243	304	264	188	159	204	169	169	181	150	40.878	36.935	35.32	39.503	33.375	36.25	41.971	40.725	29.061	27.066	31.713	32.767	31.951	26.033
CARS	0	1.09584	1.17098	0.0200576	5.29312	0.000747111	189	211	147	87	460	706	242	112	338	639	101	115	422	265	31.153	26.152	26.902	23.702	63.179	84.187	38.474	24.262	61.778	84.782	18.953	22.297	74.493	45.992
KIF5B	0	-0.152183	-0.388572	0.0200576	8.86363	0.000745521	3028	3135	3496	2570	3110	3284	3555	2365	1957	2779	2247	2199	2658	2781	499.104	388.564	639.787	700.154	427.142	391.6	565.181	512.316	357.691	368.714	421.648	426.361	469.202	482.659
RCAN2	0	-0.349789	-0.61786	0.0200576	4.11524	0.000747845	114	181	118	104	108	140	100	100	56	100	90	95	88	82	18.791	22.434	21.595	28.333	14.833	16.694	15.898	21.662	10.235	13.268	16.888	18.419	15.534	14.232
KCNN3	0	0.310331	1.07515	0.0200953	4.71271	0.000750432	361	734	35	29	740	630	75	30	850	1242	47	51	103	58	59.504	90.975	6.405	7.901	101.635	75.124	11.924	6.499	155.359	164.787	8.82	9.888	18.182	10.066
NR4A1	0	-1.68349	-2.11208	0.0201306	4.90393	0.000752933	631	2015	447	117	151	569	229	42	32	155	32	19	431	384	104.008	249.747	81.803	31.875	20.739	67.85	36.407	9.098	5.849	20.565	6.005	3.684	76.082	66.645
ABHD17A	0	-0.258461	-0.291666	0.0201707	7.88603	0.000755618	1693	2271	1510	1013	1707	1693	1522	1030	1341	1564	1131	1116	1222	1277	279.057	281.476	276.338	275.975	234.447	201.881	241.971	223.123	245.101	207.509	212.232	216.38	215.713	221.631
GNPTAB	0	-0.284749	-0.37162	0.0202698	5.89423	0.000760521	443	603	356	278	412	482	306	315	324	383	304	302	268	283	73.02	74.738	65.15	75.736	56.586	57.476	48.649	68.237	59.219	50.816	57.045	58.554	47.309	49.116
DCAF5	0	-0.286961	-0.49987	0.0203012	5.06354	0.00076289	285	387	203	142	282	286	163	181	160	259	153	130	136	160	46.976	47.966	37.15	38.686	38.731	34.104	25.914	39.209	29.244	34.364	28.71	25.205	24.007	27.769
EBF1	0	0.385904	0.550046	0.020569	5.06416	0.000776574	128	185	205	104	205	313	221	157	182	308	217	199	239	210	21.098	22.93	37.516	28.333	28.156	37.324	35.135	34.01	33.265	40.865	40.72	38.584	42.189	36.447
HECW2	0	0.633391	-0.465399	0.020569	3.79998	0.000775405	106	76	101	60	203	178	140	67	50	70	53	42	84	56	17.472	9.42	18.484	16.346	27.881	21.226	22.257	14.514	9.139	9.288	9.945	8.143	14.828	9.719
LAMB2	0	-0.158379	-0.46823	0.020569	6.52363	0.000776459	648	1019	648	396	807	1035	490	398	425	795	356	382	403	387	106.81	126.299	118.588	107.884	110.837	123.418	77.901	86.216	77.679	105.48	66.803	74.065	71.139	67.166
TENM3	0	0.724042	1.2634	0.0207451	1.90349	0.000785783	24	27	8	4	44	47	11	13	49	45	22	23	34	19	3.956	3.346	1.464	1.09	6.043	5.605	1.749	2.816	8.956	5.971	4.128	4.459	6.002	3.298
LYRM1	0	0.401406	0.32293	0.0207451	5.04232	0.000788096	171	248	157	100	243	359	244	140	157	311	160	173	196	210	28.186	30.738	28.732	27.243	33.375	42.809	38.792	30.327	28.696	41.263	30.024	33.543	34.599	36.447
HSD3B7	0	-0.400693	-0.811597	0.0207451	2.59407	0.000786898	77	101	40	16	63	71	36	21	30	52	19	13	24	28	12.692	12.518	7.32	4.359	8.653	8.466	5.723	4.549	5.483	6.899	3.565	2.521	4.237	4.86
ADM5	0	-0.478278	-0.860145	0.0207451	4.38925	0.000786136	141	233	199	126	86	214	143	125	35	128	101	107	116	125	23.241	28.879	36.418	34.327	11.812	25.518	22.734	27.078	6.397	16.983	18.953	20.746	20.477	21.694
PDCD4	0	-0.16667	0.123521	0.0208102	6.91141	0.000793012	821	968	615	465	810	874	611	519	701	996	657	660	782	708	135.325	119.978	112.548	126.681	111.249	104.22	97.138	112.428	128.125	132.148	123.286	127.966	138.042	122.877
IFITM3	0	-0.223342	-0.587042	0.0208102	10.5153	0.000792979	11045	13250	11158	6960	8971	11351	8754	11040	6273	9311	5873	6160	7978	7062	1820.54	1642.26	2041.98	1896.14	1232.12	1353.55	1391.73	2391.53	1146.55	1235.37	1102.07	1194.35	1408.31	1225.65
RHOG	0	0.0575251	-0.252803	0.0210878	6.64	0.000804831	638	842	652	393	777	923	648	546	489	660	429	421	581	518	105.161	104.361	119.32	107.066	106.717	110.063	103.02	118.277	89.377	87.568	80.502	81.627	102.561	89.902
CD151	0	0.305676	0.425366	0.0212433	7.01108	0.000812013	638	793	646	436	1118	975	849	549	807	999	708	719	915	828	105.161	98.287	118.222	118.781	153.551	116.264	134.976	118.927	147.499	132.546	132.856	139.406	161.52	143.704
CHSY1	0	-0.365604	-0.537507	0.0213971	5.53206	0.000819146	361	537	332	189	296	419	280	204	150	278	210	191	302	297	59.504	66.558	60.758	51.49	40.654	49.964	44.515	44.191	27.416	36.885	39.406	37.033	53.31	51.546
PLA2G3	0	0.949993	1.87323	0.0214646	1.3287	0.000822994	4	3	17	5	5	11	23	26	3	16	72	59	41	41	0.659	0.372	3.111	1.362	0.687	1.312	3.657	5.632	0.548	2.123	13.511	11.439	7.237	7.116
RRP1B	0	-0.209245	-0.346518	0.0214988	5.82216	0.000825566	421	481	351	278	411	453	342	268	284	367	308	311	260	248	69.393	59.617	64.235	75.736	56.449	54.018	54.372	58.055	51.908	48.693	57.796	60.299	45.896	43.042
PARD3	0	0.221474	0.747453	0.0215022	3.88666	0.000826959	104	88	69	36	140	127	68	42	117	190	71	86	95	95	17.142	10.907	12.627	9.808	19.228	15.144	10.811	9.098	21.385	25.209	13.323	16.674	16.77	16.488
ACTR2	0	-0.00611677	-0.220941	0.0215411	8.40281	0.000829722	2533	3246	1797	1291	2809	3048	2249	1537	1737	2372	1614	1569	1611	1750	417.514	402.322	328.861	351.711	385.801	363.458	357.551	332.951	317.48	314.714	302.866	304.211	284.381	303.723
COLEC12	0	-0.0674693	-0.525149	0.0216149	6.9639	0.000835102	838	1222	897	545	898	1301	800	700	398	785	661	670	552	569	138.127	151.459	164.156	148.476	123.335	155.137	127.186	151.637	72.744	104.153	124.036	129.905	97.441	98.753
EMID1	0	-0.498861	-0.708222	0.0216149	3.94892	0.000833954	117	154	133	85	98	111	77	100	72	103	77	54	80	62	19.285	19.087	24.34	23.157	13.46	13.236	12.242	21.662	13.16	13.666	14.449	10.47	14.122	10.76
GLRX2	0	0.489628	0.326869	0.0217449	4.83995	0.000842677	138	155	146	109	211	279	203	161	163	215	153	152	174	166	22.746	19.211	26.719	29.695	28.98	33.269	32.273	34.877	29.792	28.526	28.71	29.471	30.715	28.81
AC004540.4	0	-0.499112	-0.77779	0.0217449	4.5681	0.00084157	162	191	232	164	143	166	136	142	105	127	173	120	84	87	26.702	23.673	42.457	44.679	19.64	19.795	21.622	30.761	19.191	16.85	32.463	23.267	14.828	15.099
RP11-161M6.2	0	0.0131783	0.444456	0.0218008	4.71359	0.000847404	171	216	111	95	233	256	103	78	230	278	150	130	141	137	28.186	26.772	20.314	25.881	32.001	30.527	16.375	16.897	42.038	36.885	28.147	25.205	24.89	23.777
XIRP2	0	-1.19798	-1.60184	0.0218008	0.0878795	0.000847261	13	4	24	23	0	2	16	14	0	2	14	12	7	8	2.143	0.496	4.392	6.266	0	0.238	2.544	3.033	0	0.265	2.627	2.327	1.236	1.388
PDE3B	0	0.285463	1.20187	0.0219505	2.29595	0.000854512	41	47	10	6	77	40	19	10	87	87	24	20	37	24	6.758	5.825	1.83	1.635	10.576	4.77	3.021	2.166	15.901	11.543	4.504	3.878	6.531	4.165
EIF3M	0	0.21504	0.247851	0.021994	7.44781	0.000857496	912	1226	958	592	1262	1514	1181	789	986	1431	901	934	1096	1064	150.325	151.955	175.319	161.281	173.329	180.536	187.758	170.917	180.216	189.863	169.072	181.092	193.471	184.663
AGPAT1	0	-0.281441	-0.345473	0.0219983	6.27204	0.000858954	467	636	561	407	473	517	488	408	367	461	444	453	419	365	76.975	78.828	102.666	110.88	64.964	61.65	77.583	88.383	67.078	61.165	83.316	87.831	73.964	63.348
FSCN1	0	0.0500324	-0.27253	0.0220355	8.87663	0.000862893	3609	4964	2479	1688	3814	5361	2965	2249	2412	3773	2163	2102	2026	1926	594.87	615.257	453.671	459.867	523.832	639.271	471.382	487.188	440.853	500.597	405.886	407.554	357.638	334.268
SLC25A28	0	-0.349407	-0.574624	0.0220355	3.94778	0.000862995	152	211	76	65	136	135	82	75	92	108	60	66	53	69	25.054	26.152	13.908	17.708	18.679	16.098	13.037	16.247	16.815	14.329	11.259	12.797	9.356	11.975
PHF11	0	-0.0270429	-0.465057	0.0221783	4.84216	0.000869891	198	239	207	121	182	253	195	202	121	150	118	146	165	142	32.636	29.623	37.882	32.964	24.997	30.169	31.002	43.758	22.116	19.902	22.143	28.308	29.127	24.645
PRR29-AS1	0	-1.12508	-1.3953	0.0223305	0.754348	0.000877173	23	42	15	5	9	15	9	7	7	9	6	5	4	9	3.791	5.206	2.745	1.362	1.236	1.789	1.431	1.516	1.279	1.194	1.126	0.969	0.706	1.562
LONP1	0	0.369219	0.36118	0.0225273	5.38144	0.000886223	243	334	188	117	349	451	270	178	282	437	177	179	266	213	40.054	41.397	34.405	31.875	47.933	53.779	42.925	38.559	51.543	57.981	33.214	34.706	46.955	36.967
DPY19L2	0	0.365817	0.803531	0.0225433	3.35078	0.000888177	51	88	33	20	85	79	58	48	89	118	48	71	64	59	8.406	10.907	6.039	5.449	11.674	9.42	9.221	10.398	16.267	15.656	9.007	13.766	11.298	10.24
CRY2	0	-0.471451	-0.509116	0.022565	3.62297	0.000890359	104	159	85	46	97	106	63	44	61	87	63	49	55	65	17.142	19.707	15.555	12.532	13.322	12.64	10.016	9.531	11.149	11.543	11.822	9.501	9.709	11.281
CLDN5	0	-0.253118	-0.61069	0.0226451	10.0179	0.00089485	7145	9314	7748	5803	5537	9369	6769	6605	3481	7110	5356	5289	4904	4469	1177.71	1154.41	1417.93	1580.93	760.477	1117.2	1076.15	1430.8	636.24	943.346	1005.05	1025.48	865.675	775.621
SLCO3A1	0	1.5224	2.23335	0.0227978	2.40752	0.00090222	11	24	10	5	81	29	42	22	102	54	42	33	48	62	1.813	2.975	1.83	1.362	11.125	3.458	6.677	4.766	18.643	7.165	7.881	6.398	8.473	10.76
MSC	0	1.38416	1.29645	0.0229262	1.31802	0.00090865	10	23	9	1	38	66	11	7	29	43	12	7	21	11	1.648	2.851	1.647	0.272	5.219	7.87	1.749	1.516	5.3	5.705	2.252	1.357	3.707	1.909
KLF6	0	-0.181838	-0.368186	0.0230853	9.60155	0.00091836	6440	7620	4903	3058	6161	7605	4795	3035	3272	5684	3310	3304	4027	4564	1061.5	944.452	897.276	833.101	846.18	906.856	762.319	657.455	598.04	754.146	621.12	640.607	710.863	792.109
MIR503HG	0	-0.276669	-0.540556	0.0230853	7.14034	0.000917738	1286	1411	1064	530	1293	1080	851	635	736	778	794	671	573	585	211.971	174.885	194.718	144.39	177.587	128.784	135.294	137.556	134.522	103.224	148.994	130.099	101.148	101.53
MGLL	0	-1.50247	-2.10774	0.0230853	0.649915	0.000919022	49	68	9	11	29	18	5	2	10	11	0	8	4	5	8.077	8.428	1.647	2.997	3.983	2.146	0.795	0.433	1.828	1.459	0	1.551	0.706	0.868
PRKAR2B	0	-0.169634	-0.390501	0.0232297	5.50857	0.000927497	340	407	293	197	346	341	294	229	179	246	234	251	250	251	56.042	50.445	53.621	53.669	47.521	40.662	46.741	49.607	32.717	32.639	43.91	48.666	44.131	43.563
ADI1	0	-0.292548	-0.422074	0.0232297	5.28107	0.000927132	224	271	337	218	197	240	276	239	156	227	219	224	231	202	36.922	33.589	61.673	59.39	27.057	28.619	43.879	51.773	28.513	30.118	41.095	43.431	40.777	35.058
RPL27	0	0.171145	0.213317	0.0233243	10.3757	0.000932643	6750	9217	7314	4800	8676	10434	9397	6450	6479	9665	8512	7625	8266	8534	1112.6	1142.39	1338.5	1307.68	1191.6	1244.2	1493.95	1397.23	1184.2	1282.34	1597.27	1478.4	1459.15	1481.12
DACH1	0	-0.285205	0.258674	0.0235417	5.7206	0.000942717	276	372	330	226	308	293	308	189	376	447	304	270	359	406	45.493	46.107	60.392	61.57	42.302	34.939	48.966	40.942	68.723	59.307	57.045	52.35	63.372	70.464
S100P	0	1.70835	2.84808	0.0235786	-0.0113787	0.000945927	2	0	4	1	5	11	6	3	11	9	7	14	20	19	0.33	0	0.732	0.272	0.687	1.312	0.954	0.65	2.011	1.194	1.314	2.714	3.53	3.298
DDR2	0	1.5033	1.62082	0.0235786	3.63993	0.000948351	59	43	40	16	97	265	63	73	59	249	76	75	108	72	9.725	5.33	7.32	4.359	13.322	31.6	10.016	15.814	10.784	33.037	14.261	14.542	19.065	12.496
CXorf40A	0	-0.819979	-1.29871	0.0235786	2.33543	0.000948349	67	117	26	24	37	49	27	25	23	22	27	11	19	20	11.044	14.501	4.758	6.538	5.082	5.843	4.293	5.416	4.204	2.919	5.067	2.133	3.354	3.471
SNX8	0	0.202012	-0.305998	0.0235957	3.9547	0.000950422	96	112	96	66	116	121	123	113	67	78	99	67	80	75	15.824	13.882	17.569	17.981	15.932	14.429	19.555	24.479	12.246	10.349	18.577	12.991	14.122	13.017
ENOX1	0	1.24822	1.4519	0.0236657	0.435945	0.000956023	2	9	5	1	12	17	9	7	10	17	8	5	13	12	0.33	1.115	0.915	0.272	1.648	2.027	1.431	1.516	1.828	2.256	1.501	0.969	2.295	2.083
OGFR	0	-0.124566	-0.422247	0.0236657	4.71987	0.000954844	210	242	163	119	199	233	173	137	128	202	122	108	109	119	34.614	29.994	29.83	32.42	27.332	27.784	27.504	29.678	23.395	26.801	22.893	20.94	19.241	20.653
CREG2	0	0.557837	1.001	0.0238732	4.25925	0.000965807	113	193	53	40	233	247	116	40	275	327	77	49	132	96	18.626	23.921	9.699	10.897	32.001	29.453	18.442	8.665	50.263	43.386	14.449	9.501	23.301	16.661
EFNA1	0	0.297352	0.556544	0.0239168	7.55387	0.000970278	1125	1407	639	651	1894	1900	943	640	1568	2221	1065	985	1078	777	185.433	174.389	116.941	177.354	260.131	226.565	149.92	138.64	286.591	294.679	199.847	190.98	190.293	134.853
ZFAND3	0	0.275657	0.514427	0.0239168	5.6963	0.000970377	245	326	287	160	393	464	294	215	376	501	270	287	363	285	40.383	40.406	52.523	43.589	53.976	55.33	46.741	46.574	68.723	66.472	50.665	55.646	64.078	49.463
CCDC3	0	1.16572	1.72042	0.0241064	2.54206	0.000985148	34	20	15	8	57	61	53	10	52	74	33	24	85	65	5.604	2.479	2.745	2.179	7.829	7.274	8.426	2.166	9.504	9.818	6.192	4.653	15.005	11.281
ATP8A2	0	0.587898	1.25772	0.0241064	1.55777	0.000985038	25	23	6	3	36	37	8	14	51	52	15	16	17	8	4.121	2.851	1.098	0.817	4.944	4.412	1.272	3.033	9.322	6.899	2.815	3.102	3.001	1.388
LCA5	0	0.206306	0.838427	0.0241064	2.65241	0.000984586	34	51	21	19	67	46	26	20	67	86	30	39	34	31	5.604	6.321	3.843	5.176	9.202	5.485	4.134	4.332	12.246	11.41	5.629	7.562	6.002	5.38
MORF4L1	0	0.144832	0.233537	0.0241064	8.25404	0.000981101	1763	2223	1568	1036	2098	2620	1951	1382	1730	2398	1619	1697	1830	1991	290.595	275.527	286.953	282.241	288.149	312.421	310.174	299.375	316.201	318.164	303.805	329.029	323.039	345.55
STAT1	0	-0.464184	-1.2257	0.0241064	5.73883	0.000981802	602	450	492	388	302	537	230	615	223	271	181	235	145	218	99.227	55.775	90.039	105.704	41.478	64.034	36.566	133.224	40.759	35.956	33.965	45.564	25.596	37.835
LTBP4	0	0.223952	0.78479	0.0242253	5.65811	0.000992852	315	691	138	80	606	500	211	136	572	652	308	246	312	238	51.921	85.645	25.255	21.795	83.231	59.622	33.545	29.461	104.547	86.507	57.796	47.697	55.076	41.306
MYLK	0	-0.230579	-0.760167	0.0242253	3.8124	0.000992636	116	98	105	98	118	90	117	73	36	58	78	57	93	75	19.12	12.146	19.216	26.698	16.207	10.732	18.601	15.814	6.58	7.695	14.637	11.052	16.417	13.017
RASGRP3	0	-0.00999399	-0.312584	0.0243565	7.42719	0.000999659	1255	1765	904	732	1472	1843	1060	761	789	1268	811	767	747	858	206.861	218.761	165.437	199.421	202.171	219.768	168.521	164.851	144.21	168.237	152.184	148.712	131.864	148.911
NUAK1	0	0.651835	0.781388	0.0243814	3.31815	0.00100339	39	81	37	22	100	101	49	57	80	110	55	45	53	65	6.428	10.039	6.771	5.994	13.734	12.044	7.79	12.348	14.622	14.595	10.321	8.725	9.356	11.281
ZNF331	0	-0.998477	-1.11847	0.0243814	4.52554	0.00100354	265	726	147	74	204	187	126	68	98	151	73	59	148	111	43.68	89.983	26.902	20.16	28.018	22.299	20.032	14.73	17.912	20.034	13.698	11.439	26.126	19.265
MMP11	0	0.476209	0.920755	0.0244774	3.22045	0.00100893	90	79	28	17	153	116	40	19	156	154	42	31	42	34	14.835	9.792	5.124	4.631	21.014	13.832	6.359	4.116	28.513	20.433	7.881	6.011	7.414	5.901
KANK2	0	-0.0623605	-0.492164	0.0244923	4.89983	0.00101099	227	388	177	105	308	308	161	152	167	182	110	110	145	136	37.416	48.09	32.392	28.605	42.302	36.727	25.596	32.927	30.523	24.148	20.641	21.328	25.596	23.604
GNB2L1	0	0.165863	0.238303	0.0245275	10.6841	0.00101396	8775	12350	8632	5621	12001	13422	11499	6988	9415	13224	9407	8253	10123	10292	1446.38	1530.71	1579.7	1531.35	1648.27	1600.5	1828.13	1513.77	1720.83	1754.54	1765.22	1600.16	1786.95	1786.24
XKR4	0	-0.137594	-0.524363	0.0245275	4.49442	0.00101532	155	150	176	126	157	159	148	152	63	112	137	146	106	123	25.549	18.592	32.209	34.327	21.563	18.96	23.529	32.927	11.515	14.86	25.708	28.308	18.712	21.347
PDK4	0	-0.825406	-0.598723	0.0245448	3.87923	0.00101747	161	223	79	74	132	82	63	56	106	117	65	63	77	42	26.538	27.639	14.457	20.16	18.129	9.778	10.016	12.131	19.374	15.523	12.197	12.215	13.592	7.289
SOX18	0	0.222262	0.379075	0.024549	8.33899	0.00101909	2517	2859	1139	972	3692	3865	1465	1023	3169	3415	1434	1435	1589	1482	414.876	354.355	208.443	264.805	507.076	460.881	232.909	221.607	579.214	453.098	269.089	278.23	280.497	257.21
SCD	0	0.395552	0.660485	0.0245995	8.36811	0.00102263	1245	1194	1942	1253	1264	2459	2399	2259	1286	2475	2942	2774	2680	2795	205.213	147.989	355.397	341.359	173.604	293.223	381.398	489.354	235.049	328.38	552.065	537.847	473.085	485.088
CD55	0	0.25674	1.056	0.0246275	5.04312	0.00102835	164	280	103	60	251	223	228	85	383	343	147	169	335	329	27.032	34.704	18.85	16.346	34.473	26.592	36.248	18.413	70.003	45.509	27.584	32.767	59.136	57.1
FCER1G	0	0.306282	-0.329264	0.0246275	6.29536	0.00102958	415	760	595	255	896	827	632	376	353	512	390	330	336	327	68.404	94.197	108.888	69.47	123.061	98.615	100.477	81.451	64.52	67.931	73.183	63.983	59.312	56.753
TMEM100	0	-0.812705	-0.382639	0.0246275	4.89168	0.00102772	253	346	205	129	175	159	141	102	127	159	157	171	199	255	41.702	42.885	37.516	35.144	24.035	18.96	22.416	22.096	23.212	21.096	29.461	33.155	35.128	44.257
THSD1	0	-0.262414	-0.78255	0.0246275	6.57953	0.00102868	911	1167	529	547	828	1153	486	491	379	698	498	461	316	253	150.16	144.642	96.81	149.021	113.721	137.489	77.265	106.363	69.272	92.61	93.449	89.383	55.782	43.91
SLC48A1	0	0.096227	-0.283927	0.0247178	4.86519	0.0010348	249	286	144	109	299	312	179	135	155	236	103	129	135	119	41.043	35.448	26.353	29.695	41.066	37.204	28.458	29.244	28.33	31.312	19.328	25.012	23.831	20.653
SRP9	0	0.144815	0.232658	0.0249095	7.92257	0.0010443	1461	1734	1254	803	1760	2030	1504	1110	1434	1885	1409	1327	1392	1466	240.816	214.919	229.489	218.764	241.726	242.067	239.109	240.453	262.099	250.099	264.398	257.29	245.722	254.433
OAF	0	0.423064	0.100768	0.0250396	5.61875	0.00105122	279	388	248	143	447	483	327	290	256	306	292	248	275	245	45.987	48.09	45.385	38.958	61.393	57.595	51.987	62.821	46.79	40.6	54.794	48.084	48.544	42.521
PLXDC2	0	-0.418466	0.0481381	0.0250708	6.34794	0.001054	590	1025	382	307	645	625	328	262	740	734	389	372	413	450	97.25	127.042	69.908	83.637	88.587	74.528	52.146	56.756	135.254	97.386	72.996	72.127	72.905	78.1
FKBP7	0	0.375424	0.542016	0.0251144	4.54454	0.00105731	103	131	126	73	151	211	130	131	148	202	136	143	154	144	16.977	16.237	23.059	19.888	20.739	25.161	20.668	28.378	27.051	26.801	25.52	27.726	27.185	24.992
TM7SF2	0	0.346417	0.552281	0.0252634	5.88511	0.00106507	339	393	249	161	451	586	277	302	338	576	380	371	314	393	55.877	48.71	45.568	43.862	61.942	69.877	44.038	65.421	61.778	76.423	71.307	71.933	55.429	68.207
IGF2-AS	0	-0.831983	0.664351	0.0253098	2.43958	0.00106851	16	24	46	33	31	13	17	16	37	41	47	33	92	69	2.637	2.975	8.418	8.99	4.258	1.55	2.703	3.466	6.763	5.44	8.82	6.398	16.24	11.975
GABRB2	0	-0.877424	0.690177	0.025549	0.964483	0.00108114	14	30	11	4	8	14	8	4	30	52	5	3	15	14	2.308	3.718	2.013	1.09	1.099	1.669	1.272	0.866	5.483	6.899	0.938	0.582	2.648	2.43
MAML3	0	-0.0606519	-0.371529	0.025549	5.37756	0.0010816	316	400	232	195	355	427	274	168	191	309	187	183	189	189	52.086	49.578	42.457	53.124	48.757	50.917	43.561	36.393	34.91	40.998	35.09	35.482	33.363	32.802
GAS7	0	0.812311	1.48249	0.0255832	0.735413	0.00108494	4	12	6	2	21	16	8	4	15	30	7	9	12	15	0.659	1.487	1.098	0.545	2.884	1.908	1.272	0.866	2.742	3.98	1.314	1.745	2.118	2.603
EPRS	0	0.598484	0.575538	0.0255832	6.96197	0.00108606	608	687	589	391	1153	1512	822	485	942	1321	532	583	796	680	100.216	85.149	107.79	106.521	158.358	180.298	130.683	105.063	172.174	175.269	99.83	113.037	140.513	118.018
C2orf82	0	-0.014578	0.749945	0.0255955	2.15433	0.00108981	23	39	14	14	30	31	24	12	39	51	23	22	32	38	3.791	4.834	2.562	3.814	4.12	3.697	3.816	2.599	7.128	6.767	4.316	4.266	5.649	6.595
TMEM98	0	0.27953	0.396473	0.0255955	5.86476	0.00109109	365	405	261	186	533	603	314	218	398	585	293	313	310	314	60.163	50.197	47.764	50.673	73.205	71.905	49.92	47.224	72.744	77.617	54.981	60.687	54.723	54.497
FBXL19	0	-0.435543	-0.620959	0.0255955	4.99889	0.00108823	258	375	219	159	202	304	162	161	141	217	171	171	118	127	42.526	46.479	40.078	43.317	27.744	36.25	25.755	34.877	25.771	28.791	32.088	33.155	20.83	22.042
SLC32A1	0	-2.75244	-2.27901	0.0258494	-0.687499	0.00110495	27	70	2	2	4	8	1	0	6	5	3	1	0	2	4.45	8.676	0.366	0.545	0.549	0.954	0.159	0	1.097	0.663	0.563	0.194	0	0.347
CDH18	0	-0.779464	-2.30195	0.0258494	-0.826688	0.0011043	3	2	20	8	1	3	5	17	0	0	1	2	4	6	0.494	0.248	3.66	2.179	0.137	0.358	0.795	3.683	0	0	0.188	0.388	0.706	1.041
NAV1	0	0.138115	0.320223	0.0261964	6.11933	0.00112132	449	573	301	214	551	669	396	255	496	585	364	357	394	425	74.009	71.02	55.085	58.301	75.677	79.775	62.957	55.239	90.656	77.617	68.304	69.218	69.551	73.761
MGAT5	0	-0.165829	-0.511221	0.0263108	4.65146	0.00112776	199	237	144	125	158	207	176	152	100	143	141	126	106	123	32.801	29.375	26.353	34.054	21.7	24.684	27.981	32.927	18.278	18.973	26.459	24.43	18.712	21.347
FGF11	0	-0.591239	-0.79633	0.0265055	3.79822	0.00113766	132	243	76	63	103	122	72	63	67	83	69	67	59	45	21.758	30.118	13.908	17.163	14.146	14.548	11.447	13.647	12.246	11.012	12.948	12.991	10.415	7.81
MYBBP1A	0	0.44798	0.542349	0.0266316	3.84222	0.00114464	75	79	72	40	102	133	97	67	94	123	77	87	100	79	12.362	9.792	13.176	10.897	14.009	15.86	15.421	14.514	17.181	16.319	14.449	16.868	17.652	13.711
PALLD	0	-0.337398	-0.418048	0.0266333	6.62278	0.00114628	625	845	727	521	499	685	705	508	388	573	582	608	464	580	103.019	104.732	133.045	141.938	68.535	81.683	112.082	110.045	70.917	76.025	109.212	117.884	81.907	100.662
ZFHX4	0	2.11016	2.0509	0.026752	2.80821	0.00115452	26	7	24	12	71	151	37	53	28	101	45	56	70	63	4.286	0.868	4.392	3.269	9.751	18.006	5.882	11.481	5.118	13.401	8.444	10.858	12.357	10.934
PRCD	0	1.11221	1.42218	0.026752	0.778338	0.00115377	10	11	4	1	15	32	11	4	17	29	12	6	14	9	1.648	1.363	0.732	0.272	2.06	3.816	1.749	0.866	3.107	3.848	2.252	1.163	2.471	1.562
ST8SIA2	0	2.1963	1.93844	0.0268064	-0.302504	0.00115845	3	5	0	0	12	15	7	5	5	12	9	4	5	5	0.494	0.62	0	0	1.648	1.789	1.113	1.083	0.914	1.592	1.689	0.776	0.883	0.868
RPL22	0	0.129186	0.223256	0.0271305	10.4187	0.00117405	6823	10380	7536	4722	8918	10663	9427	6328	6646	10139	8552	8016	8807	8968	1124.63	1286.54	1379.13	1286.43	1224.84	1271.51	1498.72	1370.8	1214.72	1345.23	1604.78	1554.21	1554.65	1556.45
VAMP4	0	-0.123061	0.298788	0.0271336	4.42071	0.00117597	157	204	81	71	164	177	102	71	157	205	134	107	122	119	25.878	25.285	14.823	19.343	22.525	21.106	16.216	15.38	28.696	27.199	25.145	20.746	21.536	20.653
BMP2K	0	0.150959	-0.175024	0.0271336	5.12188	0.00117737	259	313	175	132	350	331	218	176	217	258	163	152	146	142	42.691	38.794	32.026	35.961	48.071	39.47	34.658	38.126	39.662	34.231	30.587	29.471	25.773	24.645
FABP4	0	-2.75936	-1.57695	0.0272198	-1.59296	0.0011827	8	17	5	1	1	2	0	0	5	4	0	0	0	3	1.319	2.107	0.915	0.272	0.137	0.238	0	0	0.914	0.531	0	0	0	0.521
LASP1	0	-0.0203788	-0.275507	0.0273201	5.78826	0.00118867	434	489	314	220	449	512	325	294	282	407	245	262	256	257	71.536	60.609	57.464	59.935	61.668	61.053	51.669	63.688	51.543	54	45.974	50.799	45.19	44.604
CHRM2	0	2.97925	2.63378	0.027796	0.439288	0.00121427	0	1	6	2	19	43	12	14	3	29	11	10	13	14	0	0.124	1.098	0.545	2.61	5.128	1.908	3.033	0.548	3.848	2.064	1.939	2.295	2.43
MT-ND3	0	0.277668	0.344556	0.027796	12.391	0.00121303	20031	35869	30969	19180	26339	42157	40071	32799	25145	34768	36135	33987	40351	39671	3301.7	4445.74	5667.5	5225.27	3617.52	5027	6370.57	7105.06	4595.88	4612.97	6780.72	6589.69	7122.93	6885.13
RNF114	0	-0.218272	-0.317653	0.027796	5.87351	0.00121213	509	671	314	223	487	541	310	260	388	452	233	238	264	274	83.898	83.166	57.464	60.753	66.887	64.511	49.284	56.322	70.917	59.971	43.722	46.145	46.602	47.554
MCM7	0	0.392987	0.626645	0.0278205	4.99006	0.00121832	146	165	160	85	159	198	256	189	144	161	292	242	277	293	24.065	20.451	29.281	23.157	21.838	23.61	40.699	40.942	26.32	21.361	54.794	46.921	48.897	50.852
SRGAP1	0	-0.172583	-0.528554	0.0278205	6.42425	0.00121861	949	1235	428	268	988	783	517	364	537	596	330	292	338	369	156.423	153.071	78.326	73.012	135.696	93.369	82.194	78.851	98.15	79.077	61.924	56.615	59.665	64.042
TSPAN10	0	0.651449	0.956317	0.028022	2.68914	0.00122908	43	27	26	15	63	68	29	29	64	76	45	39	28	29	7.088	3.346	4.758	4.086	8.653	8.109	4.61	6.282	11.698	10.084	8.444	7.562	4.943	5.033
S100A11	0	0.0906798	-0.228012	0.0280444	10.1837	0.00123473	8199	9587	7407	4326	10518	10862	7964	5502	6383	8246	4706	4630	6181	5962	1351.44	1188.25	1355.52	1178.55	1444.59	1295.24	1266.13	1191.87	1166.65	1094.07	883.079	897.703	1091.1	1034.74
KCNMB4	0	-0.480762	-0.244965	0.0280444	5.10419	0.00123474	323	500	163	128	318	293	127	122	245	342	159	151	149	138	53.24	61.972	29.83	34.871	43.676	34.939	20.191	26.428	44.78	45.376	29.836	29.277	26.302	23.951
TEK	0	-0.335376	-0.287623	0.0280444	6.93033	0.001235	1271	1565	642	387	1187	1137	521	449	788	1101	562	486	550	505	209.499	193.972	117.49	105.432	163.028	135.581	82.83	97.264	144.027	146.079	105.459	94.23	97.088	87.646
GATA6-AS1	0	0.579449	0.95059	0.0282867	3.9248	0.00124733	54	93	57	45	112	155	80	65	59	205	115	92	117	118	8.901	11.527	10.431	12.259	15.383	18.483	12.719	14.081	10.784	27.199	21.58	17.838	20.653	20.48
STAR	0	1.75086	2.62263	0.0284086	-0.352609	0.00125569	0	3	1	1	5	6	5	6	1	13	11	7	16	14	0	0.372	0.183	0.272	0.687	0.715	0.795	1.3	0.183	1.725	2.064	1.357	2.824	2.43
TIMM44	0	0.559932	0.494885	0.0284086	5.47152	0.00125755	230	304	213	104	301	542	316	222	240	411	179	198	406	285	37.911	37.679	38.98	28.333	41.341	64.631	50.238	48.091	43.866	54.531	33.589	38.39	71.669	49.463
COL25A1	0	0.536341	-0.282424	0.0284086	3.09554	0.00125771	52	46	53	35	69	51	102	80	28	28	52	50	36	66	8.571	5.701	9.699	9.535	9.477	6.081	16.216	17.33	5.118	3.715	9.758	9.694	6.355	11.455
RGS16	0	-1.10426	-0.943739	0.0284114	3.10588	0.0012595	73	108	89	58	46	34	69	28	73	48	32	28	42	42	12.033	13.386	16.287	15.801	6.318	4.054	10.97	6.065	13.343	6.369	6.005	5.429	7.414	7.289
TANK	0	-0.75207	-0.628275	0.0284296	7.37314	0.00126365	1614	2773	1138	608	1336	967	835	601	890	910	857	881	764	807	266.035	343.696	208.26	165.639	183.492	115.31	132.75	130.191	162.67	120.738	160.816	170.816	134.865	140.06
RASGRP4	0	-0.51742	-1.14372	0.0284296	0.836446	0.00126353	12	20	21	10	7	14	14	14	2	8	8	8	12	8	1.978	2.479	3.843	2.724	0.961	1.669	2.226	3.033	0.366	1.061	1.501	1.551	2.118	1.388
ATOX1	0	-0.0648601	-0.263063	0.0284556	8.9293	0.00126647	3197	3905	3350	2086	3494	4211	3181	2416	2398	3304	2289	2445	2348	2679	526.961	484	613.069	568.296	479.882	502.139	505.722	523.364	438.295	438.37	429.53	474.057	414.479	464.956
CTSC	0	0.594444	0.674234	0.0287206	7.72	0.00127996	751	939	1234	669	1556	1648	1555	1171	1751	1740	1248	1139	1322	1411	123.787	116.383	225.829	182.258	213.708	196.515	247.217	253.667	320.039	230.861	234.187	220.839	233.365	244.887
TULP1	0	1.26146	3.07934	0.0288024	-1.85816	0.00128698	0	0	0	0	0	3	2	0	0	4	9	4	8	8	0	0	0	0	0	0.358	0.318	0	0	0.531	1.689	0.776	1.412	1.388
FSD1	0	0.433302	0.68975	0.0288024	3.17005	0.00128644	81	92	21	16	106	138	39	25	107	126	40	32	52	39	13.351	11.403	3.843	4.359	14.559	16.456	6.2	5.416	19.557	16.718	7.506	6.204	9.179	6.769
FBL	0	0.210845	0.248495	0.0288236	6.68142	0.00128962	539	753	524	347	672	867	720	496	553	785	594	573	611	661	88.843	93.33	95.895	94.534	92.296	103.385	114.467	107.446	101.075	104.153	111.464	111.098	107.856	114.72
TSSC4	0	-0.214468	-0.311263	0.0288252	5.71209	0.00129139	352	570	316	221	347	460	320	241	251	372	249	231	283	284	58.02	70.648	57.83	60.208	47.659	54.853	50.874	52.206	45.877	49.356	46.725	44.788	49.956	49.29
SP100	0	-0.0862123	-0.792304	0.0288326	5.98239	0.00129341	598	422	504	355	420	626	348	617	284	333	238	273	275	239	98.568	52.304	92.235	96.714	57.685	74.647	55.326	133.657	51.908	44.182	44.661	52.932	48.544	41.48
CFH	0	-0.11675	0.902547	0.0291993	4.93525	0.00131157	177	379	88	78	375	197	89	66	490	355	214	213	207	118	29.175	46.975	16.104	21.25	51.504	23.491	14.149	14.297	89.56	47.101	40.157	41.298	36.541	20.48
ARIH2	0	0.0748576	0.365062	0.0292138	5.11567	0.00131394	188	295	154	115	242	295	203	128	248	283	188	196	230	208	30.988	36.563	28.183	31.33	33.237	35.177	32.273	27.728	45.328	37.548	35.278	38.002	40.601	36.1
BATF2	0	-0.918382	1.11196	0.0292215	-0.437718	0.00132	10	6	1	2	7	3	0	1	12	22	7	5	3	4	1.648	0.744	0.183	0.545	0.961	0.358	0	0.217	2.193	2.919	1.314	0.969	0.53	0.694
RP11-803D5.4	0	0.226658	1.08805	0.0292215	1.85141	0.00131741	27	36	6	6	43	31	11	11	57	53	20	13	24	25	4.45	4.462	1.098	1.635	5.906	3.697	1.749	2.383	10.418	7.032	3.753	2.521	4.237	4.339
GYPC	0	0.457713	0.498164	0.0292215	7.68883	0.00132243	915	1086	1080	728	1519	1944	1432	981	1225	2133	1133	1027	1362	1209	150.819	134.603	197.646	198.331	208.626	231.812	227.662	212.508	223.899	283.004	212.607	199.123	240.426	209.829
GAS2L3	0	-0.691276	-1.0415	0.0292215	4.06359	0.00131799	177	233	107	116	92	161	96	79	31	86	94	93	76	78	29.175	28.879	19.582	31.602	12.636	19.198	15.262	17.113	5.666	11.41	17.639	18.032	13.416	13.537
LAMA4	0	-0.669789	-1.48341	0.0292215	4.13071	0.00132287	206	171	166	168	109	200	83	146	35	69	156	125	31	40	33.955	21.194	30.379	45.769	14.971	23.849	13.196	31.627	6.397	9.155	29.273	24.236	5.472	6.942
NEDD4L	0	0.104818	0.481702	0.0293636	3.49317	0.00133102	62	101	47	32	86	107	53	39	70	120	67	58	73	71	10.219	12.518	8.601	8.718	11.812	12.759	8.426	8.448	12.794	15.921	12.573	11.246	12.886	12.322
OAZ1	0	0.282774	0.0721126	0.0293698	8.6752	0.00133303	2143	2524	2403	1606	2699	3433	3232	2371	1852	2738	2241	2155	2355	2733	353.23	312.834	439.762	437.528	370.693	409.367	513.83	513.616	338.499	363.274	420.523	417.83	415.715	474.328
RDH12	0	0.30663	2.05189	0.0294636	-1.43754	0.00133972	1	1	1	0	2	2	1	0	5	6	6	3	2	3	0.165	0.124	0.183	0	0.275	0.238	0.159	0	0.914	0.796	1.126	0.582	0.353	0.521
ST3GAL6	0	0.330927	0.847131	0.0294636	4.08213	0.00134075	117	141	52	27	166	148	94	54	206	180	78	83	102	134	19.285	17.476	9.516	7.356	22.799	17.648	14.944	11.698	37.652	23.882	14.637	16.093	18.005	23.256
LINC01358	0	0.554039	0.623914	0.0294992	2.80008	0.0013441	38	50	25	19	63	86	38	27	58	67	35	31	39	41	6.264	6.197	4.575	5.176	8.653	10.255	6.041	5.849	10.601	8.889	6.568	6.011	6.884	7.116
VLDLR-AS1	0	1.89348	2.08501	0.0296786	1.12233	0.00135402	4	17	2	5	21	81	10	5	14	62	9	7	42	11	0.659	2.107	0.366	1.362	2.884	9.659	1.59	1.083	2.559	8.226	1.689	1.357	7.414	1.909
ADARB1	0	0.316053	0.855046	0.0298472	2.36684	0.00136346	25	31	21	17	42	46	27	14	45	64	36	27	31	27	4.121	3.842	3.843	4.631	5.768	5.485	4.293	3.033	8.225	8.491	6.755	5.235	5.472	4.686
STOX2	0	-0.0139657	1.14404	0.0299325	1.10935	0.00136997	10	13	8	8	23	13	6	3	27	28	13	16	17	13	1.648	1.611	1.464	2.179	3.159	1.55	0.954	0.65	4.935	3.715	2.439	3.102	3.001	2.256
GIT1	0	0.0996818	-0.212024	0.0299325	6.25989	0.00137087	537	698	400	307	608	766	541	376	412	555	334	371	371	333	88.514	86.513	73.202	83.637	83.506	91.341	86.009	81.451	75.303	73.637	62.675	71.933	65.491	57.794
PCDH1	0	0.385388	0.60845	0.0303632	5.84497	0.00139238	298	320	247	205	383	661	369	196	390	548	305	323	390	373	49.119	39.662	45.202	55.849	52.603	78.821	58.664	42.458	71.282	72.708	57.233	62.626	68.844	64.736
ITGA8	0	1.8643	2.17495	0.0306064	3.41345	0.00140713	37	12	28	27	72	224	62	56	33	178	96	91	116	120	6.099	1.487	5.124	7.356	9.889	26.711	9.857	12.131	6.032	23.617	18.014	17.644	20.477	20.827
CX3CR1	0	-0.357048	-2.72477	0.0306064	1.12617	0.00140581	32	13	43	41	12	23	15	85	1	5	17	21	7	0	5.275	1.611	7.869	11.17	1.648	2.743	2.385	18.413	0.183	0.663	3.19	4.072	1.236	0
MMAB	0	0.205092	0.396267	0.0306451	6.3766	0.00141105	379	385	532	311	402	608	591	458	367	557	600	575	644	654	62.47	47.718	97.359	84.727	55.213	72.501	93.958	99.214	67.078	73.902	112.59	111.486	113.682	113.505
ANKRD42	0	-0.894387	-0.888386	0.0306451	3.15892	0.00141251	110	205	43	35	69	78	50	23	42	65	30	32	53	39	18.131	25.408	7.869	9.535	9.477	9.301	7.949	4.982	7.677	8.624	5.629	6.204	9.356	6.769
RSPO1	0	2.94702	2.44364	0.0306726	-0.955749	0.00142458	1	0	1	0	4	14	8	5	0	6	2	3	16	7	0.165	0	0.183	0	0.549	1.669	1.272	1.083	0	0.796	0.375	0.582	2.824	1.215
GLRX	0	-0.134557	-0.367371	0.0306726	6.40481	0.00141607	624	762	557	361	672	761	538	369	380	509	494	396	396	429	102.854	94.445	101.934	98.348	92.296	90.745	85.532	79.934	69.455	67.533	92.699	76.78	69.904	74.455
LFNG	0	0.148376	-0.69971	0.0306726	2.79488	0.00142402	59	77	32	37	79	90	34	50	25	44	32	32	23	19	9.725	9.544	5.856	10.08	10.85	10.732	5.405	10.831	4.569	5.838	6.005	6.204	4.06	3.298
BTG2	0	-0.983899	-0.795285	0.0306726	6.09984	0.00142058	711	1434	454	282	291	548	413	211	193	412	319	281	500	498	117.194	177.735	83.085	76.826	39.967	65.346	65.66	45.708	35.276	54.664	59.86	54.483	88.262	86.431
LGR4	0	-0.414017	-1.16143	0.0306726	4.80127	0.00141941	304	173	326	189	118	305	207	213	44	117	171	166	125	112	50.108	21.442	59.66	51.49	16.207	36.37	32.909	46.141	8.042	15.523	32.088	32.185	22.066	19.438
NLRC5	0	-0.489311	-1.36628	0.0306726	1.24931	0.00142236	17	25	27	20	9	26	24	14	2	7	11	24	10	9	2.802	3.099	4.941	5.449	1.236	3.1	3.816	3.033	0.366	0.929	2.064	4.653	1.765	1.562
HOTAIRM1	0	0.382947	0.801964	0.0307923	4.15629	0.00143195	139	233	49	18	225	281	60	46	222	271	96	106	77	82	22.911	28.879	8.967	4.904	30.903	33.508	9.539	9.965	40.576	35.956	18.014	20.552	13.592	14.232
DIO3OS	0	-0.581837	-1.03403	0.0308857	4.58375	0.00143966	274	362	194	92	165	206	129	151	76	129	138	148	75	72	45.163	44.868	35.503	25.064	22.662	24.564	20.509	32.71	13.891	17.116	25.896	28.695	13.239	12.496
RP11-46J23.1	0	-0.456846	-2.05589	0.0308857	-1.61776	0.00143992	4	5	2	3	3	3	3	2	1	1	0	1	0	0	0.659	0.62	0.366	0.817	0.412	0.358	0.477	0.433	0.183	0.133	0	0.194	0	0
CDKL1	0	0.170777	-0.489223	0.0310032	3.38036	0.00144722	56	71	87	53	66	94	108	65	18	62	58	52	51	73	9.23	8.8	15.921	14.439	9.065	11.209	17.17	14.081	3.29	8.226	10.884	10.082	9.003	12.67
PLPPR3	0	0.585972	1.16477	0.0310808	2.04021	0.00145266	32	43	5	10	77	47	7	15	77	68	18	24	13	22	5.275	5.33	0.915	2.724	10.576	5.605	1.113	3.249	14.074	9.022	3.378	4.653	2.295	3.818
RIC3	0	0.444815	1.12047	0.0310932	1.64492	0.00145507	13	19	8	12	22	29	15	10	32	41	13	15	23	27	2.143	2.355	1.464	3.269	3.022	3.458	2.385	2.166	5.849	5.44	2.439	2.908	4.06	4.686
SSBP1	0	0.21482	0.237677	0.0311283	8.09067	0.00145854	1370	1768	1527	1004	1905	2222	1865	1321	1516	2052	1592	1472	1642	1731	225.817	219.133	279.449	273.523	261.641	264.962	296.502	286.161	277.087	272.257	298.738	285.404	289.853	300.425
NSG1	0	2.76239	4.02368	0.0311739	0.458547	0.00146251	2	4	0	0	9	26	11	2	6	44	35	33	23	33	0.33	0.496	0	0	1.236	3.1	1.749	0.433	1.097	5.838	6.568	6.398	4.06	5.727
COL12A1	0	2.48279	3.4285	0.0314128	-1.89623	0.00148102	0	0	0	0	7	10	0	0	11	16	2	0	1	1	0	0	0	0	0.961	1.192	0	0	2.011	2.123	0.375	0	0.177	0.174
SERPINA5	0	1.0368	2.48054	0.0314128	0.253563	0.00148109	7	1	2	3	8	17	2	4	30	25	6	11	7	10	1.154	0.124	0.366	0.817	1.099	2.027	0.318	0.866	5.483	3.317	1.126	2.133	1.236	1.736
TOPORS-AS1	0	-0.282397	-0.511344	0.0314128	4.45967	0.00147818	138	241	166	102	159	203	135	89	102	118	90	114	128	110	22.746	29.87	30.379	27.788	21.838	24.207	21.463	19.28	18.643	15.656	16.888	22.103	22.595	19.091
USP18	0	-0.871876	-2.1663	0.0314128	2.96444	0.00147885	119	52	101	121	35	83	25	158	31	31	21	18	25	21	19.615	6.445	18.484	32.964	4.807	9.897	3.975	34.227	5.666	4.113	3.941	3.49	4.413	3.645
ATP2A3	0	0.942065	1.08499	0.0317087	2.59081	0.00149691	22	33	18	14	71	47	33	39	53	61	27	31	56	36	3.626	4.09	3.294	3.814	9.751	5.605	5.246	8.448	9.687	8.093	5.067	6.011	9.885	6.248
AHDC1	0	-0.39469	-0.606748	0.031791	4.69355	0.00150266	241	303	160	117	177	242	124	146	115	187	145	112	100	100	39.724	37.555	29.281	31.875	24.31	28.857	19.714	31.627	21.019	24.811	27.209	21.716	17.652	17.356
GABPB1	0	0.0856046	0.289628	0.0320032	5.93029	0.00151457	386	479	294	188	462	546	323	248	367	523	344	359	339	374	63.624	59.369	53.804	51.217	63.453	65.108	51.351	53.723	67.078	69.391	64.551	69.606	59.842	64.91
SHISA2	0	0.308319	2.24627	0.0320951	2.30847	0.0015208	45	57	6	4	135	41	14	2	346	158	11	23	50	29	7.417	7.065	1.098	1.09	18.542	4.889	2.226	0.433	63.24	20.963	2.064	4.459	8.826	5.033
UFL1	0	-0.291247	-0.369257	0.0321061	5.81937	0.0015255	421	630	338	249	465	468	293	243	297	400	256	300	286	234	69.393	78.085	61.856	67.836	63.865	55.807	46.582	52.64	54.284	53.071	48.038	58.167	50.486	40.612
USP51	0	-0.542759	-0.53539	0.0321061	4.30726	0.00152578	207	255	107	90	137	169	105	84	124	165	89	97	78	60	34.12	31.606	19.582	24.519	18.816	20.152	16.693	18.196	22.664	21.892	16.701	18.807	13.769	10.413
CCDC85C	0	-0.508125	-0.714496	0.0321061	4.12769	0.00152698	151	237	117	87	125	193	89	57	60	107	89	90	73	89	24.889	29.375	21.412	23.702	17.168	23.014	14.149	12.348	10.967	14.197	16.701	17.45	12.886	15.446
TATDN1	0	0.319422	0.419556	0.032273	5.3143	0.00153681	217	265	196	125	311	373	274	154	260	395	185	216	231	238	35.768	32.845	35.869	34.054	42.714	44.478	43.561	33.36	47.522	52.408	34.715	41.88	40.777	41.306
ACSL3	0	0.169051	0.260165	0.0322734	6.83959	0.00153873	538	755	650	425	719	893	731	600	566	807	734	691	740	786	88.678	93.578	118.954	115.784	98.751	106.486	116.216	129.975	103.451	107.072	137.735	133.977	130.628	136.415
EIF2S2	0	0.61123	0.503573	0.0323841	8.42965	0.0015459	2123	2684	1355	862	3737	5637	2007	1187	2691	4249	1109	1186	2499	1716	349.933	332.665	247.973	234.838	513.257	672.182	319.077	257.133	491.848	563.752	208.103	229.952	441.134	297.822
SPTBN5	0	0.354844	1.24642	0.0324302	1.33022	0.00155382	8	14	8	7	12	13	27	5	16	31	18	23	22	25	1.319	1.735	1.464	1.907	1.648	1.55	4.293	1.083	2.924	4.113	3.378	4.459	3.884	4.339
C12orf75	0	0.46317	0.374045	0.0324302	4.41689	0.00155123	95	153	118	52	146	213	160	112	97	172	137	119	138	134	15.659	18.963	21.595	14.167	20.052	25.399	25.437	24.262	17.729	22.821	25.708	23.073	24.36	23.256
SIPA1L2	0	-0.0467966	-0.43828	0.0324302	7.01695	0.00155312	903	984	855	719	951	1290	898	646	550	937	517	511	673	669	148.841	121.961	156.47	195.88	130.615	153.826	142.766	139.939	100.526	124.32	97.015	99.077	118.801	116.109
SLTM	0	0.181986	0.255461	0.032525	6.52295	0.00156027	554	660	459	295	682	749	592	429	545	736	517	525	513	548	91.316	81.803	84	80.368	93.669	89.314	94.117	92.932	99.612	97.652	97.015	101.791	90.557	95.109
ADCYAP1R1	0	-0.416207	-1.27189	0.0325273	2.21222	0.00156229	86	90	23	24	89	78	13	11	25	26	23	21	8	9	14.175	11.155	4.209	6.538	12.224	9.301	2.067	2.383	4.569	3.45	4.316	4.072	1.412	1.562
CTTN	0	-0.113132	-0.310248	0.032634	6.83491	0.00156933	848	903	719	525	890	950	671	576	519	744	559	606	526	626	139.776	111.921	131.581	143.027	122.237	113.282	106.677	124.776	94.86	98.713	104.896	117.496	92.852	108.646
BAALC-AS2	0	-0.545171	-0.863793	0.0329361	4.15385	0.00158579	159	280	144	65	159	145	131	51	94	81	77	60	100	85	26.208	34.704	26.353	17.708	21.838	17.29	20.827	11.048	17.181	10.747	14.449	11.633	17.652	14.752
IRF2	0	-0.2161	-0.394149	0.0329499	5.23669	0.00158839	330	427	211	144	338	334	235	140	199	256	162	158	179	197	54.394	52.924	38.614	39.23	46.422	39.828	37.361	30.327	36.372	33.966	30.399	30.634	31.598	34.19
VWA5A	0	-0.278452	-0.669037	0.0329769	4.65744	0.00159163	115	163	241	200	124	103	197	249	98	108	171	171	107	139	18.955	20.203	44.104	54.487	17.031	12.282	31.319	53.939	17.912	14.329	32.088	33.155	18.888	24.124
ZYG11B	0	-0.15053	-0.337981	0.03298	5.3458	0.00159371	339	362	222	181	295	335	247	216	220	254	216	207	176	185	55.877	44.868	40.627	49.31	40.517	39.947	39.269	46.791	40.211	33.7	40.532	40.135	31.068	32.108
MTUS1	0	0.117952	0.875428	0.0330026	6.92891	0.00159706	963	1410	366	169	1232	1258	636	196	1249	1476	601	513	1066	1028	158.731	174.761	66.98	46.041	169.209	150.01	101.113	42.458	228.286	195.834	112.777	99.465	188.175	178.415
CLCN5	0	-0.28871	-0.441021	0.0330026	3.90545	0.00160089	120	145	92	70	99	124	84	79	70	94	76	65	72	80	19.78	17.972	16.837	19.07	13.597	14.786	13.354	17.113	12.794	12.472	14.261	12.603	12.71	13.884
TUBB2A	0	-0.0201805	-0.46054	0.0330026	6.13434	0.00159897	631	590	377	336	684	622	408	400	306	442	318	329	239	407	104.008	73.127	68.993	91.538	93.944	74.17	64.865	86.65	55.929	58.644	59.673	63.789	42.189	70.637
IFI44L	0	-1.13001	-3.41018	0.0330026	5.9132	0.00160256	1902	1681	1174	1056	482	1438	144	2414	253	346	95	205	17	18	313.506	208.349	214.849	287.69	66.2	171.474	22.893	522.931	46.242	45.907	17.827	39.747	3.001	3.124
SAMHD1	0	-0.425259	-1.19499	0.0330227	5.30409	0.00160547	657	531	264	185	338	467	142	436	238	279	114	126	97	91	108.293	65.814	48.313	50.4	46.422	55.687	22.575	94.448	43.5	37.017	21.392	24.43	17.123	15.794
ITGA1	0	0.495276	0.828143	0.0331551	4.86383	0.00161385	219	193	106	52	392	281	129	94	282	343	123	133	217	181	36.098	23.921	19.399	14.167	53.839	33.508	20.509	20.363	51.543	45.509	23.081	25.787	38.306	31.414
CMSS1	0	0.322557	0.303585	0.0331973	5.68596	0.00161786	248	346	279	172	340	502	367	243	305	402	265	264	315	341	40.878	42.885	51.059	46.859	46.697	59.861	58.346	52.64	55.746	53.337	49.727	51.187	55.605	59.183
C8orf88	0	0.702596	0.920342	0.0333484	1.66268	0.00162914	11	18	14	7	28	30	20	13	21	33	15	14	28	25	1.813	2.231	2.562	1.907	3.846	3.577	3.18	2.816	3.838	4.378	2.815	2.714	4.943	4.339
HINT3	0	0.217855	0.492377	0.0333484	4.54283	0.00162836	137	198	94	74	241	217	114	75	198	253	110	107	137	125	22.582	24.541	17.203	20.16	33.1	25.876	18.124	16.247	36.189	33.568	20.641	20.746	24.184	21.694
BAG5	0	-0.0986149	-0.329694	0.0334104	5.56178	0.00163609	375	440	267	196	384	398	291	236	219	326	238	241	198	235	61.811	54.535	48.862	53.397	52.74	47.459	46.264	51.123	40.028	43.253	44.661	46.727	34.952	40.786
RHBDF2	0	0.125166	-0.450664	0.0334104	4.03267	0.00163562	118	184	96	51	155	169	116	90	74	83	85	69	88	64	19.45	22.806	17.569	13.894	21.288	20.152	18.442	19.496	13.525	11.012	15.95	13.378	15.534	11.108
DLGAP1-AS1	0	0.47156	0.674351	0.0336	4.25762	0.00165128	134	137	79	50	231	239	90	52	179	261	80	74	107	95	22.087	16.98	14.457	13.622	31.727	28.499	14.308	11.264	32.717	34.629	15.012	14.348	18.888	16.488
MFNG	0	0.291619	0.330798	0.0336	6.06259	0.0016513	393	475	308	223	615	610	396	288	476	630	333	335	364	336	64.778	58.873	56.366	60.753	84.467	72.739	62.957	62.388	87.001	83.588	62.487	64.953	64.255	58.315
CCSAP	0	-0.586172	-1.21698	0.0336	1.28689	0.00165078	26	31	17	19	19	24	9	18	9	15	8	13	6	6	4.286	3.842	3.111	5.176	2.61	2.862	1.431	3.899	1.645	1.99	1.501	2.521	1.059	1.041
NR2F1	0	2.00487	2.97353	0.0338905	1.32339	0.00166756	7	7	5	2	86	9	12	13	137	35	18	16	10	14	1.154	0.868	0.915	0.545	11.812	1.073	1.908	2.816	25.04	4.644	3.378	3.102	1.765	2.43
CDK17	0	0.0562774	0.39054	0.0338983	6.53243	0.00166994	542	670	509	279	672	834	523	304	686	836	460	430	634	652	89.338	83.042	93.15	76.009	92.296	99.45	83.148	65.854	125.384	110.919	86.319	83.372	111.916	113.158
STAMBPL1	0	1.58382	2.07509	0.0339653	-0.263529	0.00167523	3	2	2	0	6	8	4	8	7	12	7	4	6	10	0.494	0.248	0.366	0	0.824	0.954	0.636	1.733	1.279	1.592	1.314	0.776	1.059	1.736
GSN	0	0.0271221	-0.241214	0.0341462	7.44997	0.00168616	1313	1757	958	654	1777	1800	1077	688	939	1393	743	791	780	777	216.421	217.769	175.319	178.171	244.061	214.64	171.224	149.037	171.626	184.821	139.424	153.366	137.689	134.853
FAM3C	0	0.112849	0.361345	0.0343487	5.76829	0.00169817	298	371	285	186	364	467	275	264	347	499	314	308	315	337	49.119	45.983	52.157	50.673	49.993	55.687	43.72	57.189	63.423	66.207	58.922	59.718	55.605	58.488
AC009110.1	0	-0.19234	-1.05182	0.0348034	2.97438	0.0017227	59	41	91	60	39	66	61	86	8	38	52	55	31	38	9.725	5.082	16.654	16.346	5.356	7.87	9.698	18.63	1.462	5.042	9.758	10.664	5.472	6.595
VAMP8	0	0.0945463	0.397399	0.034893	6.41299	0.00172918	543	773	337	251	639	712	460	365	797	792	443	456	432	452	89.503	95.809	61.673	68.381	87.763	84.902	73.132	79.068	145.672	105.082	83.129	88.413	76.258	78.447
ODC1	0	0.468664	0.642248	0.0350412	5.41239	0.00173858	192	173	230	153	283	336	292	222	263	420	230	243	283	321	31.647	21.442	42.091	41.682	38.869	40.066	46.423	48.091	48.07	55.725	43.159	47.115	49.956	55.711
ITPKB	0	-0.20981	-0.525663	0.0350678	5.50263	0.0017437	371	553	259	183	312	449	286	224	178	264	235	222	200	227	61.152	68.541	47.398	49.855	42.852	53.541	45.469	48.524	32.534	35.027	44.098	43.043	35.305	39.397
APOL2	0	-0.166971	-0.674929	0.0350678	4.9196	0.00174402	190	207	238	224	194	228	189	246	134	173	169	173	106	108	31.318	25.656	43.555	61.025	26.645	27.188	30.048	53.29	24.492	22.953	31.713	33.543	18.712	18.744
EXOC8	0	-0.43965	-0.740459	0.0350768	3.18923	0.00174653	104	129	51	37	73	98	52	34	53	56	22	41	46	39	17.142	15.989	9.333	10.08	10.026	11.686	8.267	7.365	9.687	7.43	4.128	7.949	8.12	6.769
CDC42EP2	0	-0.295325	-0.732086	0.0352675	4.34295	0.00175809	191	295	139	76	204	226	118	76	116	124	58	45	131	100	31.482	36.563	25.438	20.705	28.018	26.949	18.76	16.463	21.202	16.452	10.884	8.725	23.125	17.356
RCAN1	0	-0.928217	-1.08037	0.0353444	4.76983	0.001764	229	397	353	128	147	132	270	101	67	91	84	82	305	278	37.746	49.206	64.601	34.871	20.19	15.74	42.925	21.879	12.246	12.074	15.763	15.899	53.84	48.249
SULF2	0	-0.319335	1.21722	0.0353962	4.99987	0.00176867	323	458	103	60	378	310	78	63	1276	1010	63	65	219	118	53.24	56.766	18.85	16.346	51.916	36.966	12.401	13.647	233.221	134.005	11.822	12.603	38.659	20.48
FBXW2	0	-0.415183	-0.444536	0.0354552	5.11787	0.00177455	238	414	206	174	217	240	197	180	162	213	176	157	194	191	39.229	51.313	37.699	47.403	29.804	28.619	31.319	38.992	29.61	28.261	33.026	30.44	34.246	33.149
ZNF347	0	-0.434378	-0.66064	0.0354552	3.45888	0.00177654	131	176	49	40	106	115	53	40	57	79	38	48	50	45	21.593	21.814	8.967	10.897	14.559	13.713	8.426	8.665	10.418	10.482	7.131	9.307	8.826	7.81
IFIH1	0	-0.357744	-0.830076	0.0354552	4.50022	0.00177786	257	289	168	79	175	247	103	159	143	129	63	81	90	95	42.361	35.82	30.745	21.522	24.035	29.453	16.375	34.443	26.137	17.116	11.822	15.705	15.887	16.488
SNX2	0	-0.18222	-0.346425	0.0354862	6.8641	0.0017815	956	1092	767	449	937	927	748	530	647	871	470	484	597	570	157.577	135.347	140.365	122.323	128.692	110.54	118.919	114.811	118.255	115.563	88.195	93.842	105.385	98.927
RPL21	0	0.162029	0.230051	0.0357176	11.0472	0.00179521	10215	15989	11871	7108	13165	16935	15752	9656	9830	15546	13339	12264	13774	14436	1683.73	1981.74	2172.46	1936.46	1808.14	2019.41	2504.29	2091.72	1796.68	2062.62	2503.06	2377.85	2431.45	2505.45
CEBPB	0	0.69243	0.873634	0.0359821	5.79479	0.00181273	361	519	179	88	610	998	313	141	578	808	160	149	566	331	59.504	64.327	32.758	23.974	83.78	119.006	49.761	30.544	105.644	107.204	30.024	28.889	99.913	57.447
RBPMS2	0	-0.470571	-0.449314	0.0359821	3.94778	0.00181156	128	157	109	71	88	126	81	76	74	129	70	63	76	76	21.098	19.459	19.948	19.343	12.086	15.025	12.878	16.463	13.525	17.116	13.135	12.215	13.416	13.19
C12orf57	0	0.228275	0.4418	0.0359933	8.09485	0.00181752	1438	2028	1375	785	2260	2305	1966	878	1679	2617	1340	1264	1996	1987	237.025	251.358	251.633	213.86	310.399	274.859	312.559	190.196	306.879	347.22	251.45	245.075	352.342	344.855
ADGRE5	0	-0.453827	-1.17263	0.0359933	3.96912	0.00181561	123	164	152	116	88	190	74	130	34	92	79	93	49	49	20.274	20.327	27.817	31.602	12.086	22.656	11.765	28.161	6.214	12.206	14.824	18.032	8.65	8.504
GCNT2	0	-0.486613	-0.291859	0.036311	5.25353	0.0018357	375	464	201	157	347	324	181	100	238	349	198	172	165	165	61.811	57.51	36.784	42.772	47.659	38.635	28.776	21.662	43.5	46.305	37.155	33.349	29.127	28.637
KRT8	0	0.335067	0.60657	0.036398	6.19837	0.00184651	427	526	317	213	861	762	355	210	593	906	331	324	464	423	70.382	65.194	58.013	58.028	118.254	90.864	56.439	45.491	108.386	120.207	62.112	62.82	81.907	73.414
TCF7L2	0	0.155264	0.341809	0.036398	6.1651	0.00184564	414	490	360	237	551	609	426	282	393	625	424	446	414	453	68.239	60.732	65.882	64.567	75.677	72.62	67.726	61.088	71.831	82.924	79.563	86.474	73.081	78.621
LGMN	0	-0.233632	-0.369293	0.036398	6.61974	0.00184411	739	1005	672	389	743	855	567	446	534	684	402	378	612	475	121.809	124.564	122.98	105.977	102.047	101.954	90.143	96.614	97.602	90.752	75.435	73.29	108.033	82.439
SERPINB9	0	0.149775	0.537072	0.0364549	5.41605	0.00185153	94	120	350	266	177	133	441	281	161	126	459	483	550	550	15.494	14.873	64.052	72.467	24.31	15.86	70.111	60.871	29.427	16.718	86.131	93.648	97.088	95.456
SMOX	0	0.78348	0.887849	0.0364656	3.4664	0.00185422	72	83	38	32	130	205	52	29	123	182	30	33	67	53	11.868	10.287	6.954	8.718	17.855	24.445	8.267	6.282	22.481	24.148	5.629	6.398	11.827	9.198
KHK	0	-0.000401347	-0.680878	0.0366319	2.76788	0.00186483	41	63	57	31	56	67	46	43	35	24	24	30	39	31	6.758	7.808	10.431	8.445	7.691	7.989	7.313	9.315	6.397	3.184	4.504	5.817	6.884	5.38
RHOC	0	0.173012	0.397125	0.0366474	8.94452	0.00186992	2727	3629	2455	1531	3955	4135	3191	1753	3697	4563	2266	2385	3221	3192	449.491	449.792	449.279	417.095	543.198	493.077	507.312	379.742	675.719	605.413	425.214	462.424	568.585	553.99
GPR4	0	-0.145418	-0.551988	0.0366474	4.14002	0.00186972	212	250	83	54	224	198	101	65	133	124	63	80	57	51	34.944	30.986	15.189	14.711	30.765	23.61	16.057	14.081	24.309	16.452	11.822	15.511	10.062	8.851
NRL	0	-0.209836	-1.50319	0.0366531	-0.251976	0.00187236	11	8	7	5	6	7	9	7	2	4	1	1	3	4	1.813	0.992	1.281	1.362	0.824	0.835	1.431	1.516	0.366	0.531	0.188	0.194	0.53	0.694
CH507-42P11.8	0	-1.45713	-2.08634	0.036791	-0.967602	0.00188156	11	25	5	1	4	7	2	1	0	4	0	2	2	2	1.813	3.099	0.915	0.272	0.549	0.835	0.318	0.217	0	0.531	0	0.388	0.353	0.347
GYG1	0	-0.153315	-0.412235	0.0368678	5.44908	0.00188766	357	409	270	187	296	407	325	189	189	314	205	202	188	229	58.844	50.693	49.411	50.945	40.654	48.533	51.669	40.942	34.544	41.661	38.468	39.165	33.187	39.744
MRPL45	0	0.276617	0.320611	0.0370105	5.34893	0.00189714	235	278	204	129	327	359	261	184	260	356	201	199	242	251	38.735	34.456	37.333	35.144	44.912	42.809	41.494	39.859	47.522	47.234	37.718	38.584	42.719	43.563
C6orf48	0	0.357115	0.357103	0.0370391	5.27002	0.00190078	139	170	237	177	209	241	340	242	169	252	264	276	303	262	22.911	21.07	43.372	48.221	28.705	28.738	54.054	52.423	30.889	33.435	49.539	53.513	53.487	45.472
RP11-624M8.1	0	0.234615	1.23602	0.0371696	2.08246	0.00191402	13	31	17	8	42	19	18	15	47	48	29	21	45	38	2.143	3.842	3.111	2.179	5.768	2.266	2.862	3.249	8.59	6.369	5.442	4.072	7.944	6.595
CEBPG	0	0.685358	0.709537	0.0371696	4.9243	0.00191384	151	218	120	80	288	444	178	109	238	347	109	108	288	159	24.889	27.02	21.961	21.795	39.555	52.945	28.299	23.612	43.5	46.04	20.454	20.94	50.839	27.595
HMGB1	0	0.18107	0.209828	0.0371696	9.49089	0.00191301	4609	5445	3398	2330	5997	5793	4443	3361	4328	5361	4047	3971	3932	4240	759.7	674.874	621.853	634.77	823.655	690.785	706.357	728.074	791.05	711.29	759.418	769.931	694.093	735.877
MYO7B	0	0.374424	1.73236	0.0371865	0.0126003	0.00191708	3	4	3	2	6	6	3	3	13	16	14	9	9	3	0.494	0.496	0.549	0.545	0.824	0.715	0.477	0.65	2.376	2.123	2.627	1.745	1.589	0.521
HSPA2	0	-0.974672	-0.741318	0.0373089	3.45824	0.00192558	131	226	42	63	94	70	42	39	65	90	45	51	44	43	21.593	28.011	7.686	17.163	12.91	8.347	6.677	8.448	11.88	11.941	8.444	9.888	7.767	7.463
CACNA1C	0	1.64017	1.3857	0.0373802	0.774042	0.00193145	4	5	5	4	19	33	12	7	6	17	14	12	14	10	0.659	0.62	0.915	1.09	2.61	3.935	1.908	1.516	1.097	2.256	2.627	2.327	2.471	1.736
DDX60	0	-0.269806	-1.0068	0.0374891	4.33816	0.00193928	208	201	134	138	129	233	109	188	121	116	66	75	66	53	34.285	24.913	24.523	37.596	17.717	27.784	17.329	40.725	22.116	15.391	12.385	14.542	11.651	9.198
LIX1	0	2.12992	2.50297	0.0374994	1.31738	0.00194201	8	5	2	4	38	42	7	14	13	65	23	24	23	20	1.319	0.62	0.366	1.09	5.219	5.008	1.113	3.033	2.376	8.624	4.316	4.653	4.06	3.471
RIMS3	0	1.83946	1.88878	0.0375739	0.875624	0.00195293	12	14	0	4	34	61	11	4	19	66	8	5	15	7	1.978	1.735	0	1.09	4.67	7.274	1.749	0.866	3.473	8.757	1.501	0.969	2.648	1.215
RASL10B	0	0.0452048	0.83167	0.0375739	1.56884	0.0019547	21	26	11	6	29	27	7	10	38	42	13	14	19	15	3.461	3.223	2.013	1.635	3.983	3.22	1.113	2.166	6.945	5.573	2.439	2.714	3.354	2.603
RPLP0	0	0.168106	0.244314	0.0375739	10.4052	0.00194855	7570	10154	6644	4589	9053	11309	9484	6010	6890	9870	8302	7640	8672	8938	1247.76	1258.53	1215.89	1250.2	1243.38	1348.54	1507.79	1301.91	1259.32	1309.54	1557.87	1481.31	1530.82	1551.24
RBM8A	0	0.250158	0.234459	0.0375739	7.68994	0.00195329	1099	1335	1080	754	1443	1709	1422	1059	1202	1457	1097	1093	1309	1345	181.148	165.465	197.646	205.415	198.188	203.789	226.073	229.405	219.696	193.313	205.852	211.92	231.07	233.433
AC010524.4	0	0.933396	2.0453	0.0376051	-0.309674	0.00195853	1	4	1	2	2	10	7	1	10	13	6	7	6	9	0.165	0.496	0.183	0.545	0.275	1.192	1.113	0.217	1.828	1.725	1.126	1.357	1.059	1.562
PRTFDC1	0	0.572699	0.642342	0.0376351	4.20355	0.0019623	84	81	103	57	134	166	125	98	111	187	88	96	127	129	13.846	10.039	18.85	15.529	18.404	19.795	19.873	21.229	20.288	24.811	16.513	18.613	22.419	22.389
CH507-254M2.3	0	0.291009	0.529153	0.0381822	3.74592	0.00199307	40	66	84	53	56	59	135	84	51	59	136	120	138	120	6.593	8.18	15.372	14.439	7.691	7.035	21.463	18.196	9.322	7.828	25.52	23.267	24.36	20.827
C12orf65	0	0.344372	0.361816	0.0383924	4.21153	0.0020063	134	146	70	50	199	194	92	76	136	165	96	95	98	91	22.087	18.096	12.81	13.622	27.332	23.133	14.626	16.463	24.857	21.892	18.014	18.419	17.299	15.794
EXOC5	0	-0.0414326	-0.259113	0.0384367	6.67978	0.00201422	767	936	561	425	840	971	585	498	488	669	496	510	538	499	126.424	116.011	102.666	115.784	115.369	115.787	93.005	107.879	89.194	88.762	93.074	98.883	94.97	86.604
DHTKD1	0	-0.133476	-0.352401	0.0384367	4.50119	0.00201125	194	241	119	86	196	204	125	112	124	153	106	110	100	96	31.977	29.87	21.778	23.429	26.92	24.326	19.873	24.262	22.664	20.3	19.891	21.328	17.652	16.661
CACHD1	0	-0.413891	-0.634165	0.0384367	4.96617	0.00201538	205	247	260	206	149	239	190	200	87	178	222	176	158	150	33.79	30.614	47.581	56.121	20.464	28.499	30.207	43.325	15.901	23.617	41.658	34.124	27.891	26.033
CD300LG	0	-0.773756	-1.32534	0.0387371	1.34004	0.00203341	4	9	60	49	4	9	32	36	2	5	45	39	15	11	0.659	1.115	10.98	13.349	0.549	1.073	5.087	7.798	0.366	0.663	8.444	7.562	2.648	1.909
MAP1B	0	0.462554	0.501202	0.0388439	8.01681	0.0020413	1259	1303	1226	940	2004	2665	1587	1200	1259	2388	1690	1651	1517	1601	207.521	161.499	224.365	256.087	275.239	317.787	252.305	259.949	230.114	316.837	317.128	320.11	267.787	277.863
CDC45	0	0.494015	1.17557	0.0388901	1.4629	0.00204782	9	9	12	8	6	16	20	21	11	11	43	35	34	29	1.483	1.115	2.196	2.179	0.824	1.908	3.18	4.549	2.011	1.459	8.069	6.786	6.002	5.033
TOE1	0	0.430388	0.583024	0.0388901	3.32664	0.00204829	46	50	51	33	76	83	53	57	60	87	64	61	63	63	7.582	6.197	9.333	8.99	10.438	9.897	8.426	12.348	10.967	11.543	12.01	11.827	11.121	10.934
RBMX	0	0.136887	0.342709	0.0389146	7.2908	0.00205186	817	1220	747	557	1167	1429	806	688	1032	1536	882	844	846	889	134.666	151.211	136.705	151.745	160.281	170.401	128.14	149.037	188.624	203.794	165.507	163.642	149.34	154.291
MGST1	0	0.436747	0.552491	0.0390916	5.58584	0.00206482	225	216	243	157	236	369	360	305	176	273	431	381	373	418	37.087	26.772	44.47	42.772	32.413	44.001	57.234	66.07	32.168	36.221	80.877	73.871	65.844	72.546
HNRNPM	0	0.297918	0.414488	0.0390916	7.63474	0.00206808	897	878	1187	804	1234	1480	1394	1040	1007	1524	1345	1285	1287	1413	147.852	108.823	217.228	219.036	169.483	176.482	221.621	225.289	184.054	202.202	252.389	249.147	227.187	245.234
CELF2	0	-0.12933	-0.482723	0.0390916	5.53966	0.00206805	292	317	356	288	389	327	257	307	266	215	270	245	185	209	48.13	39.29	65.15	78.461	53.427	38.993	40.858	66.504	48.618	28.526	50.665	47.503	32.657	36.273
MICAL2	0	0.475875	0.72897	0.0391421	3.67197	0.00207305	47	88	69	23	75	126	95	49	81	103	88	101	89	91	7.747	10.907	12.627	6.266	10.301	15.025	15.103	10.615	14.805	13.666	16.513	19.583	15.711	15.794
KAT6B	0	0.0658493	0.309972	0.0395071	5.2507	0.00209509	200	232	214	145	240	276	232	172	205	300	266	241	240	233	32.966	28.755	39.163	39.503	32.963	32.912	36.884	37.259	37.469	39.804	49.915	46.727	42.366	40.438
FAT4	0	-0.290748	-0.443291	0.0395071	5.66234	0.00209702	322	495	348	262	337	395	290	264	201	317	281	295	219	268	53.075	61.352	63.686	71.378	46.285	47.102	46.105	57.189	36.738	42.059	52.73	57.197	38.659	46.513
NUDT5	0	0.290983	0.1981	0.0395199	6.43298	0.00210002	494	542	462	300	668	716	596	455	483	612	509	441	495	519	81.426	67.178	84.549	81.73	91.746	85.379	94.753	98.564	88.28	81.199	95.514	85.505	87.38	90.075
LINC01597	0	1.06456	2.55224	0.0395632	-0.444709	0.0021111	2	6	0	0	3	10	1	6	15	14	5	7	7	8	0.33	0.744	0	0	0.412	1.192	0.159	1.3	2.742	1.858	0.938	1.357	1.236	1.388
MEST	0	0.695995	0.933242	0.0395632	5.6959	0.00211565	250	232	220	132	399	638	210	308	292	714	326	343	309	318	41.207	28.755	40.261	35.961	54.8	76.078	33.386	66.72	53.37	94.733	61.174	66.504	54.546	55.191
APEX1	0	0.134531	0.282766	0.0395632	7.47113	0.00211223	943	1254	993	595	1248	1448	1147	758	1091	1559	962	995	1029	1066	155.434	155.426	181.725	162.098	171.406	172.666	182.352	164.201	199.408	206.846	180.519	192.919	181.643	185.01
ARMCX3	0	-0.220579	-0.253111	0.0395632	7.09088	0.00211626	1078	1358	835	503	1015	1107	795	597	782	963	642	613	673	747	177.686	168.316	152.81	137.034	139.405	132.004	126.391	129.325	142.93	127.77	120.471	118.854	118.801	129.646
IFI44	0	-0.760664	-1.83059	0.0395632	4.76956	0.00210992	494	476	299	228	253	384	79	379	225	199	53	65	34	31	81.426	58.997	54.719	62.115	34.748	45.79	12.56	82.101	41.124	26.403	9.945	12.603	6.002	5.38
JAM2	0	-1.96416	-2.04679	0.0395632	0.719041	0.00211002	14	9	42	46	6	6	5	8	11	10	6	5	3	8	2.308	1.115	7.686	12.532	0.824	0.715	0.795	1.733	2.011	1.327	1.126	0.969	0.53	1.388
TRHDE	0	2.96154	2.58087	0.039745	-1.20099	0.00213056	0	1	0	0	12	11	2	2	1	5	6	2	5	4	0	0.124	0	0	1.648	1.312	0.318	0.433	0.183	0.663	1.126	0.388	0.883	0.694
TMC7	0	0.0407734	0.51851	0.039745	3.97147	0.00213065	85	130	59	50	104	98	94	70	133	143	101	92	85	99	14.011	16.113	10.797	13.622	14.284	11.686	14.944	15.164	24.309	18.973	18.953	17.838	15.005	17.182
TLN1	0	0.275293	0.336297	0.0397784	7.96329	0.002135	1253	1735	1247	866	2189	2230	1540	1013	1626	1938	1416	1463	1405	1421	206.532	215.042	228.208	235.927	300.647	265.916	244.832	219.44	297.192	257.131	265.712	283.659	248.017	246.623
ANKRD9	0	-0.359294	-0.528219	0.0397784	4.3759	0.00213712	251	292	89	77	214	215	82	86	118	155	94	89	78	86	41.372	36.192	16.287	20.977	29.392	25.638	13.037	18.63	21.567	20.565	17.639	17.256	13.769	14.926
UBAP1L	0	-0.243285	0.740022	0.0399295	2.51179	0.00214758	16	25	59	18	5	20	50	38	26	19	85	79	87	79	2.637	3.099	10.797	4.904	0.687	2.385	7.949	8.232	4.752	2.521	15.95	15.317	15.358	13.711
ADAR	0	-0.054128	-0.409017	0.039967	6.83895	0.00215194	841	881	742	568	790	1012	690	765	591	747	540	588	499	459	138.622	109.194	135.79	154.742	108.502	120.676	109.698	165.718	108.02	99.111	101.331	114.006	88.086	79.662
SERINC2	0	-0.63827	-1.01302	0.0400572	2.87971	0.00215915	50	93	66	58	56	64	32	36	27	37	47	34	35	18	8.241	11.527	12.078	15.801	7.691	7.632	5.087	7.798	4.935	4.909	8.82	6.592	6.178	3.124
BLZF1	0	-0.23711	-0.417017	0.0401399	4.06222	0.00216597	145	166	104	65	121	148	101	77	87	108	81	74	71	87	23.9	20.575	19.033	17.708	16.619	17.648	16.057	16.68	15.901	14.329	15.2	14.348	12.533	15.099
SRSF1	0	0.129068	0.280798	0.0405378	6.10994	0.00219064	391	478	336	251	499	512	435	317	411	539	440	436	374	403	64.448	59.245	61.49	68.381	68.535	61.053	69.157	68.67	75.121	71.514	82.566	84.535	66.02	69.943
DDX24	0	-0.305355	-0.381635	0.0405378	7.13023	0.00219219	882	1411	1024	611	783	961	955	746	662	836	757	802	688	742	145.38	174.885	187.398	166.457	107.541	114.594	151.828	161.602	120.997	110.919	142.051	155.499	121.449	128.778
ASS1	0	2.74957	2.31706	0.0406983	-0.299761	0.00220805	5	2	0	1	19	30	6	4	8	25	0	2	8	8	0.824	0.248	0	0.272	2.61	3.577	0.954	0.866	1.462	3.317	0	0.388	1.412	1.388
CORO7	0	-0.111041	-0.368304	0.0406983	5.91588	0.00220742	474	645	384	219	580	552	392	234	325	425	234	222	317	314	78.129	79.944	70.274	59.663	79.66	65.823	62.321	50.69	59.402	56.388	43.91	43.043	55.958	54.497
PPP1R14A	0	-0.807504	-0.998913	0.0406983	2.20298	0.00220639	44	59	48	21	28	23	26	32	24	30	21	20	13	17	7.253	7.313	8.784	5.721	3.846	2.743	4.134	6.932	4.387	3.98	3.941	3.878	2.295	2.95
TMEM35	0	0.733696	1.34309	0.0408184	0.94416	0.00221696	10	17	2	3	28	15	9	6	28	24	13	12	12	9	1.648	2.107	0.366	0.817	3.846	1.789	1.431	1.3	5.118	3.184	2.439	2.327	2.118	1.562
VPS37B	0	-0.576289	-0.721189	0.0412481	5.19934	0.00224272	402	736	201	115	320	317	200	140	181	252	119	129	176	212	66.262	91.223	36.784	31.33	43.95	37.801	31.796	30.327	33.082	33.435	22.33	25.012	31.068	36.794
KCNG1	0	1.83227	1.71221	0.0412698	2.13876	0.00224874	26	28	11	12	107	130	25	11	73	126	3	5	47	17	4.286	3.47	2.013	3.269	14.696	15.502	3.975	2.383	13.343	16.718	0.563	0.969	8.297	2.95
CLC	0	1.47018	0.637047	0.0412698	0.739585	0.00224785	1	0	28	22	2	4	88	68	0	1	21	37	44	95	0.165	0	5.124	5.994	0.275	0.477	13.99	14.73	0	0.133	3.941	7.174	7.767	16.488
HOOK3	0	-0.198811	-0.295909	0.0414069	6.56284	0.00225865	781	1019	505	374	826	837	512	384	510	646	463	466	426	468	128.732	126.299	92.418	101.89	113.447	99.808	81.399	83.184	93.215	85.71	86.882	90.352	75.199	81.224
TEX10	0	0.217549	0.37686	0.0415652	4.24161	0.00227461	99	127	98	58	138	145	122	85	107	149	115	98	133	128	16.318	15.741	17.935	15.801	18.954	17.29	19.396	18.413	19.557	19.769	21.58	19.001	23.478	22.215
CLNS1A	0	0.0673506	0.257528	0.0415652	6.45925	0.00227241	549	656	429	316	691	775	472	349	582	801	473	455	491	499	90.492	81.307	78.509	86.089	94.905	92.415	75.04	75.602	106.375	106.276	88.758	88.219	86.673	86.604
GAS2L1	0	-0.0639432	-0.351568	0.0415652	4.54563	0.00227415	154	247	153	86	189	217	160	103	121	145	97	98	134	116	25.384	30.614	28	23.429	25.958	25.876	25.437	22.312	22.116	19.238	18.202	19.001	23.654	20.132
NDUFC2	0	0.296801	0.323873	0.042139	7.67558	0.00231049	1296	1327	854	719	1640	1932	1240	937	1102	1773	1172	1080	1176	1262	213.619	164.473	156.287	195.88	225.245	230.381	197.138	202.977	201.418	235.239	219.925	209.4	207.593	219.027
CRYBG3	0	-0.201199	-0.358395	0.042139	5.14883	0.00231095	276	302	232	153	287	268	191	182	164	193	197	193	174	188	45.493	37.431	42.457	41.682	39.418	31.958	30.366	39.426	29.975	25.607	36.967	37.42	30.715	32.628
NPY	0	-1.47513	-3.15414	0.0422081	2.32131	0.00231722	30	80	359	106	4	38	40	266	0	4	75	55	11	20	4.945	9.916	65.699	28.878	0.549	4.531	6.359	57.622	0	0.531	14.074	10.664	1.942	3.471
ALDH2	0	0.43514	0.462748	0.0422233	5.46532	0.00232053	244	293	225	123	405	517	255	168	248	503	228	195	268	256	40.218	36.316	41.176	33.509	55.625	61.65	40.54	36.393	45.328	66.737	42.784	37.808	47.309	44.43
OXCT1	0	0.364703	0.525373	0.0422694	3.35522	0.00232555	56	62	47	31	82	96	56	45	70	91	67	56	53	62	9.23	7.685	8.601	8.445	11.262	11.447	8.903	9.748	12.794	12.074	12.573	10.858	9.356	10.76
AC018647.3	0	-2.2314	-1.84449	0.0422946	-2.0016	0.00232942	2	3	6	3	0	1	1	0	0	0	0	2	1	4	0.33	0.372	1.098	0.817	0	0.119	0.159	0	0	0	0	0.388	0.177	0.694
RPL7	0	0.16295	0.207037	0.0424024	10.1193	0.00233785	5946	8134	5787	3993	7628	8965	7816	5121	5661	8711	6678	6125	6569	7041	980.077	1008.16	1059.05	1087.83	1047.66	1069.03	1242.6	1109.33	1034.69	1155.76	1253.12	1187.57	1159.59	1222.01
MTCL1	0	-0.46835	-2.02024	0.0424117	-0.891918	0.00234085	5	4	10	4	5	3	7	3	1	1	0	4	2	1	0.824	0.496	1.83	1.09	0.687	0.358	1.113	0.65	0.183	0.133	0	0.776	0.353	0.174
EEF1D	0	0.153802	0.207781	0.0426093	8.85596	0.00235676	2582	3620	2378	1598	3403	4170	2968	1996	2644	3958	2486	2190	2783	2852	425.59	448.676	435.187	435.348	467.384	497.25	471.859	432.382	483.257	525.142	466.497	424.616	491.267	494.981
MAGEH1	0	-0.324447	-0.341679	0.0426093	5.36058	0.00235571	349	427	250	166	303	336	204	198	268	286	216	192	165	183	57.526	52.924	45.751	45.224	41.615	40.066	32.432	42.892	48.984	37.946	40.532	37.227	29.127	31.761
IDH2	0	0.223753	0.293131	0.042853	7.00755	0.00237276	765	1113	540	411	1179	1111	734	576	981	1118	665	659	682	634	126.095	137.949	98.823	111.97	161.929	132.481	116.693	124.776	179.302	148.335	124.787	127.772	120.39	110.034
HID1	0	0.262404	0.420676	0.0429347	5.06725	0.00238484	241	354	106	86	393	388	142	112	276	358	168	171	156	168	39.724	43.876	19.399	23.429	53.976	46.267	22.575	24.262	50.446	47.499	31.525	33.155	27.538	29.157
PYCARD	0	-0.0146452	-0.281934	0.0429347	6.54439	0.00238244	774	901	512	361	916	978	467	453	515	780	399	420	401	367	127.578	111.673	93.699	98.348	125.808	116.621	74.245	98.131	94.129	103.489	74.872	81.433	70.786	63.695
CAMK2D	0	-0.290945	-0.430055	0.0429347	4.73	0.00238269	186	222	194	136	162	201	199	110	107	163	116	155	162	134	30.658	27.516	35.503	37.051	22.25	23.968	31.637	23.829	19.557	21.627	21.767	30.053	28.597	23.256
MYL12B	0	0.280079	0.388944	0.0430557	8.93599	0.00239409	2659	3340	2317	1658	4552	4301	2905	1954	3766	4252	2384	2398	2930	2887	438.282	413.972	424.024	451.694	625.193	512.872	461.843	423.284	688.331	564.15	447.356	464.944	517.216	501.056
RPL35	0	0.167138	0.174201	0.043087	10.9471	0.00240089	9581	13985	11562	7103	12237	15381	13980	10480	9303	14093	11621	11871	12407	12918	1579.23	1733.35	2115.91	1935.09	1680.69	1834.1	2222.57	2270.22	1700.36	1869.84	2180.68	2301.65	2190.14	2241.99
PINK1	0	-0.225018	-0.318201	0.043087	5.29846	0.00239872	312	441	238	155	332	373	210	161	247	341	169	149	170	174	51.427	54.659	43.555	42.227	45.598	44.478	33.386	34.877	45.145	45.243	31.713	28.889	30.009	30.199
RIMS1	0	0.907041	2.22856	0.0431593	-0.679042	0.00241157	2	2	1	1	9	6	2	0	5	18	2	4	9	7	0.33	0.248	0.183	0.272	1.236	0.715	0.318	0	0.914	2.388	0.375	0.776	1.589	1.215
ANKRD33B	0	-0.108233	1.10672	0.0431593	2.73168	0.00241638	22	65	26	15	28	33	60	13	57	78	32	22	118	113	3.626	8.056	4.758	4.086	3.846	3.935	9.539	2.816	10.418	10.349	6.005	4.266	20.83	19.612
FLI1	0	0.0653879	-0.206383	0.0431593	7.45494	0.00241759	1240	1540	954	689	1437	1648	1178	844	807	1185	924	929	826	836	204.389	190.873	174.587	187.707	197.364	196.515	187.281	182.831	147.499	157.224	173.388	180.122	145.809	145.093
DTNBP1	0	-0.124505	-0.333653	0.0431593	5.40695	0.00240904	306	358	285	185	323	350	295	186	205	275	172	199	240	231	50.438	44.372	52.157	50.4	44.362	41.736	46.9	40.292	37.469	36.487	32.276	38.584	42.366	40.091
MPL	0	-2.39798	-0.642189	0.0431593	-2.18653	0.00241355	1	2	3	2	0	0	0	0	0	0	2	2	3	3	0.165	0.248	0.549	0.545	0	0	0	0	0	0	0.375	0.388	0.53	0.521
EDN1	0	0.819066	1.80448	0.0432179	3.62233	0.00242595	14	10	56	75	19	48	58	263	38	89	300	281	168	255	2.308	1.239	10.248	20.432	2.61	5.724	9.221	56.972	6.945	11.808	56.295	54.483	29.656	44.257
GNA11	0	-0.254439	-0.30927	0.0432179	5.428	0.00242537	387	530	221	160	389	404	228	160	280	362	179	185	165	204	63.789	65.69	40.444	43.589	53.427	48.175	36.248	34.66	51.177	48.03	33.589	35.869	29.127	35.405
ELOVL6	0	0.0582921	0.521843	0.0432375	5.16304	0.00242959	213	191	171	117	222	211	186	177	162	212	340	337	272	266	35.109	23.673	31.294	31.875	30.49	25.161	29.571	38.342	29.61	28.128	63.801	65.34	48.015	46.166
PPP1R16B	0	-0.0216514	0.513301	0.0435779	5.56729	0.00245135	329	436	225	111	384	398	260	137	559	574	191	205	280	265	54.229	54.039	41.176	30.24	52.74	47.459	41.335	29.678	102.171	76.158	35.841	39.747	49.427	45.992
RASA3	0	0.497088	0.336439	0.0435779	3.45257	0.00245639	64	61	40	43	98	88	73	67	61	78	65	66	59	60	10.549	7.561	7.32	11.715	13.46	10.494	11.606	14.514	11.149	10.349	12.197	12.797	10.415	10.413
CNN3	0	-0.0612183	0.15733	0.0435779	7.78038	0.00245611	1265	1400	1280	910	1389	1423	1294	1064	1108	1449	1398	1529	1390	1474	208.51	173.521	234.247	247.914	190.772	169.685	205.723	230.488	202.515	192.251	262.334	296.455	245.369	255.821
HLA-DMB	0	-0.879131	-0.992716	0.0437041	2.442	0.00246607	30	34	67	63	21	14	24	65	21	21	36	57	23	24	4.945	4.214	12.261	17.163	2.884	1.669	3.816	14.081	3.838	2.786	6.755	11.052	4.06	4.165
CECR1	0	0.470688	0.775504	0.0438641	2.68403	0.00248282	29	28	25	26	38	57	43	26	31	55	39	41	52	60	4.78	3.47	4.575	7.083	5.219	6.797	6.836	5.632	5.666	7.297	7.318	7.949	9.179	10.413
NR5A2	0	-0.236444	-0.61021	0.0438641	5.33264	0.00248126	302	471	262	180	278	332	276	224	101	246	204	217	198	223	49.779	58.378	47.947	49.038	38.182	39.589	43.879	48.524	18.46	32.639	38.28	42.074	34.952	38.703
CPXM2	0	0.111969	-0.885189	0.0438641	3.94209	0.00247836	122	79	136	131	158	199	98	95	47	88	53	59	68	55	20.109	9.792	24.889	35.689	21.7	23.73	15.58	20.579	8.59	11.676	9.945	11.439	12.004	9.546
SPTBN1	0	-0.095238	-0.28908	0.0439641	9.60464	0.00249106	6216	8502	4053	2985	7833	6677	4558	3243	4389	5220	3603	3547	3725	3585	1024.58	1053.77	741.722	813.213	1075.82	796.197	724.64	702.512	802.2	692.583	676.101	687.722	657.553	622.198
MYC	0	-0.474872	-0.802933	0.0439789	3.94425	0.00249449	92	149	148	98	87	138	76	99	48	53	108	89	70	81	15.164	18.468	27.085	26.698	11.949	16.456	12.083	21.446	8.773	7.032	20.266	17.256	12.357	14.058
PSMC3IP	0	0.469665	0.94383	0.0439794	2.05403	0.0024971	15	15	19	13	26	24	24	23	25	23	29	33	51	40	2.472	1.859	3.477	3.542	3.571	2.862	3.816	4.982	4.569	3.052	5.442	6.398	9.003	6.942
PLAC8	0	1.15024	1.73966	0.0444127	0.105222	0.00252661	1	0	5	6	3	3	10	15	4	4	16	31	20	15	0.165	0	0.915	1.635	0.412	0.358	1.59	3.249	0.731	0.531	3.002	6.011	3.53	2.603
PTPRN2	0	-0.39034	-0.618894	0.0444127	4.45639	0.00252691	146	146	217	141	140	149	125	130	102	130	98	101	104	122	24.065	18.096	39.712	38.413	19.228	17.767	19.873	28.161	18.643	17.248	18.39	19.583	18.359	21.174
RSL24D1	0	0.404046	0.437837	0.0444164	7.3668	0.00252974	881	1250	818	434	1355	1895	1117	625	1151	1782	634	630	1306	949	145.215	154.93	149.699	118.236	186.102	225.969	177.583	135.39	210.374	236.433	118.97	122.15	230.541	164.704
SKA2	0	0.193463	0.349164	0.0445638	5.43438	0.00254336	216	273	204	167	268	296	297	227	194	332	298	281	287	301	35.603	33.837	37.333	45.496	36.808	35.296	47.218	49.174	35.458	44.049	55.92	54.483	50.662	52.24
TNFRSF19	0	-0.818035	0.20168	0.0445638	4.08781	0.00254266	153	282	86	61	109	178	44	31	235	263	109	88	53	53	25.219	34.952	15.738	16.618	14.971	21.226	6.995	6.715	42.952	34.894	20.454	17.062	9.356	9.198
SH3BGRL3	0	-0.0213636	-0.213805	0.0447585	9.66239	0.0025571	5422	6436	5035	3435	6019	6991	5516	3794	3563	5422	4432	4177	4138	4304	893.707	797.702	921.433	935.808	826.677	833.64	876.945	821.872	651.228	719.384	831.663	809.872	730.457	746.984
FMN2	0	-0.95047	-1.15407	0.044871	1.24281	0.00256617	74	97	6	5	33	54	7	4	18	42	4	5	6	5	12.197	12.023	1.098	1.362	4.532	6.439	1.113	0.866	3.29	5.573	0.751	0.969	1.059	0.868
NR4A3	0	-2.02691	-2.29565	0.0448736	1.65003	0.00256895	44	369	51	4	6	60	29	5	7	15	2	2	70	46	7.253	45.735	9.333	1.09	0.824	7.155	4.61	1.083	1.279	1.99	0.375	0.388	12.357	7.984
LYZ	0	0.00638978	0.778484	0.0449879	3.41732	0.00257994	26	54	62	48	45	42	56	71	32	69	148	157	89	100	4.286	6.693	11.346	13.077	6.181	5.008	8.903	15.38	5.849	9.155	27.772	30.44	15.711	17.356
TSFM	0	0.398636	0.186054	0.0449879	5.16108	0.00258077	190	232	170	144	298	328	252	197	210	282	179	194	180	181	31.318	28.755	31.111	39.23	40.929	39.112	40.063	42.675	38.383	37.415	33.589	37.614	31.774	31.414
VCAM1	0	-0.0357774	2.55224	0.0450553	-1.4581	0.00258994	0	0	4	0	0	0	1	2	7	8	5	7	9	3	0	0	0.732	0	0	0	0.159	0.433	1.279	1.061	0.938	1.357	1.589	0.521
TLE6	0	0.954005	1.60407	0.0450553	0.190337	0.00258928	8	7	3	1	15	19	4	3	23	29	2	3	6	6	1.319	0.868	0.549	0.272	2.06	2.266	0.636	0.65	4.204	3.848	0.375	0.582	1.059	1.041
SERHL2	0	-0.778074	-1.03579	0.0451037	1.74246	0.00259536	32	51	38	15	26	31	14	13	18	23	11	19	8	10	5.275	6.321	6.954	4.086	3.571	3.697	2.226	2.816	3.29	3.052	2.064	3.684	1.412	1.736
NINL	0	-0.107099	0.286022	0.0452014	5.9388	0.00260629	573	1013	181	159	705	836	233	132	653	1015	238	229	237	259	94.447	125.555	33.124	43.317	96.828	99.689	37.043	28.594	119.352	134.669	44.661	44.4	41.836	44.951
TIA1	0	-0.155893	0.0980335	0.0452014	6.25139	0.00260377	494	664	401	283	516	584	393	322	477	597	456	427	405	441	81.426	82.299	73.385	77.099	70.87	69.639	62.48	69.753	87.184	79.209	85.568	82.79	71.492	76.538
DUSP6	0	-0.246684	-0.453352	0.0454261	7.23645	0.00262191	1749	1765	675	681	1663	1714	629	607	1044	1354	703	701	471	396	288.287	218.761	123.529	185.527	228.404	204.385	100	131.491	190.817	179.647	131.918	135.916	83.143	68.728
PKN1	0	0.227986	0.287119	0.04552	7.35929	0.00263001	825	1096	847	618	1186	1407	1080	755	1012	1359	893	893	939	998	135.984	135.842	155.006	168.364	162.891	167.777	171.701	163.551	184.968	180.31	167.571	173.142	165.756	173.209
NCOA7	0	0.956971	1.80698	0.0455826	5.62386	0.00264337	179	317	111	69	663	411	339	92	854	605	184	172	810	640	29.505	39.29	20.314	18.798	91.059	49.01	53.895	19.929	156.09	80.271	34.528	33.349	142.985	111.076
IL1A	0	1.18995	1.3204	0.0455826	1.94978	0.00264346	16	17	11	8	35	77	20	10	37	36	26	25	33	20	2.637	2.107	2.013	2.179	4.807	9.182	3.18	2.166	6.763	4.776	4.879	4.847	5.825	3.471
RPL37A	0	0.160132	0.197508	0.0455826	11.6106	0.0026413	13584	22737	19720	10916	18056	24760	24531	14848	15074	20756	18628	18009	22651	21372	2239.05	2818.11	3608.87	2973.88	2479.89	2952.5	3899.99	3216.44	2755.15	2753.88	3495.53	3491.74	3998.45	3709.23
ZNF431	0	-0.771798	-0.995254	0.0455826	6.66172	0.00264701	987	1953	759	429	542	642	678	529	260	506	633	598	390	497	162.687	242.062	138.901	116.874	74.441	76.555	107.79	114.594	47.522	67.135	118.782	115.945	68.844	86.257
HOXD8	0	-1.19588	-1.47421	0.0455826	3.93684	0.00264483	281	437	118	158	161	277	28	41	106	199	49	58	21	15	46.317	54.163	21.595	43.044	22.112	33.031	4.451	8.882	19.374	26.403	9.195	11.246	3.707	2.603
TCEB3	0	-0.263439	-0.404096	0.0456889	5.01496	0.00265586	237	302	218	142	200	231	234	159	151	197	153	164	146	204	39.065	37.431	39.895	38.686	27.469	27.546	37.202	34.443	27.599	26.138	28.71	31.798	25.773	35.405
AMOTL1	0	0.11799	0.395833	0.045801	5.04085	0.00266507	215	273	149	90	306	265	171	125	297	299	165	176	168	184	35.438	33.837	27.268	24.519	42.027	31.6	27.186	27.078	54.284	39.671	30.962	34.124	29.656	31.934
CENPM	0	0.711949	0.786236	0.045991	2.68289	0.00268153	24	18	32	23	32	45	48	56	18	37	66	63	52	60	3.956	2.231	5.856	6.266	4.395	5.366	7.631	12.131	3.29	4.909	12.385	12.215	9.179	10.413
RPL9	0	0.148186	0.230405	0.045991	11.2594	0.00267899	14918	21217	11022	8111	19333	23125	15311	9667	15224	22917	13304	11480	13054	13986	2458.93	2629.72	2017.09	2209.71	2655.28	2757.53	2434.18	2094.11	2782.57	3040.6	2496.49	2225.84	2304.35	2427.35
WNT4	0	-0.383532	1.68239	0.0460334	-0.718546	0.00269583	3	8	1	0	5	4	1	0	3	20	3	3	19	8	0.494	0.992	0.183	0	0.687	0.477	0.159	0	0.548	2.654	0.563	0.582	3.354	1.388
FADS2	0	0.335585	0.54156	0.0460334	7.61909	0.00269751	899	967	1046	625	927	1399	1310	1337	786	1291	1771	1698	1386	1510	148.182	119.854	191.424	170.271	127.318	166.823	208.267	289.627	143.661	171.288	332.327	329.223	244.663	262.069
TAF15	0	0.121602	0.391212	0.0460334	5.65148	0.00269386	261	342	246	188	390	399	277	197	307	455	344	321	284	269	43.021	42.389	45.019	51.217	53.564	47.579	44.038	42.675	56.112	60.369	64.551	62.238	50.133	46.687
RAB3IL1	0	-0.436037	-0.627862	0.0460334	3.16457	0.00269182	72	106	76	31	66	63	61	41	32	57	38	32	61	48	11.868	13.138	13.908	8.445	9.065	7.512	9.698	8.882	5.849	7.563	7.131	6.204	10.768	8.331
ADAMTS1	0	-0.77285	-1.17355	0.0460334	4.34796	0.00268994	166	335	253	80	63	235	113	149	50	104	110	109	79	92	27.362	41.521	46.3	21.795	8.653	28.023	17.965	32.277	9.139	13.799	20.641	21.134	13.945	15.967
BAG2	0	0.557347	0.799528	0.0462621	2.87355	0.00271363	32	29	41	18	33	62	56	43	40	66	42	53	51	69	5.275	3.594	7.503	4.904	4.532	7.393	8.903	9.315	7.311	8.757	7.881	10.276	9.003	11.975
YY1AP1	0	-0.389118	-0.313708	0.0463089	4.35027	0.00271909	169	200	122	91	135	168	103	84	117	134	94	94	106	121	27.856	24.789	22.327	24.791	18.542	20.033	16.375	18.196	21.385	17.779	17.639	18.226	18.712	21
CNTN3	0	-2.2458	-2.14437	0.0463696	-2.30059	0.00272538	12	10	0	1	1	2	0	0	1	1	0	0	0	0	1.978	1.239	0	0.272	0.137	0.238	0	0	0.183	0.133	0	0	0	0
COL23A1	0	0.625633	1.16377	0.0463841	2.19338	0.00273713	26	30	9	9	33	57	19	17	26	66	40	29	31	35	4.286	3.718	1.647	2.452	4.532	6.797	3.021	3.683	4.752	8.757	7.506	5.623	5.472	6.074
GPX4	0	0.10795	0.314681	0.0463841	9.15542	0.00273108	3796	4803	2593	1763	4776	5580	3074	2093	4961	5991	2536	2496	3006	3056	625.694	595.302	474.533	480.3	655.958	665.386	488.711	453.395	906.747	794.878	475.879	483.946	530.632	530.386
LDHB	0	0.157005	0.240758	0.0463841	8.8197	0.00273613	2304	2784	2716	1622	3065	3122	3183	2246	2408	3222	2816	2569	2917	3001	379.768	345.059	497.043	441.887	420.961	372.282	506.04	486.538	440.122	427.491	528.421	498.099	514.921	520.841
HMCN1	0	-0.506359	-0.059617	0.0463841	3.94409	0.002732	105	141	96	64	103	85	61	67	79	106	107	108	86	92	17.307	17.476	17.569	17.436	14.146	10.136	9.698	14.514	14.439	14.064	20.078	20.94	15.181	15.967
RPS15	0	0.154354	0.144146	0.0466937	11.4049	0.00275814	13944	20198	15877	9311	17883	21212	19406	13724	13366	19508	15452	14934	16899	17479	2298.39	2503.42	2905.58	2536.63	2456.13	2529.42	3085.21	2972.95	2442.97	2588.3	2899.56	2895.53	2983.08	3033.58
GATA6	0	0.260571	0.522449	0.0468604	5.35342	0.00277074	256	256	155	135	270	357	243	182	208	403	234	233	329	259	42.196	31.73	28.366	36.778	37.083	42.57	38.633	39.426	38.017	53.47	43.91	45.176	58.076	44.951
IPO7	0	0.147295	0.310739	0.0470513	6.11214	0.00278479	433	548	313	212	541	617	412	269	426	590	429	385	362	415	71.371	67.921	57.281	57.756	74.303	73.574	65.501	58.272	77.862	78.28	80.502	74.647	63.902	72.026
GNB4	0	-0.153743	-0.303947	0.0471715	6.07166	0.00279744	530	573	372	318	482	567	380	355	353	426	325	372	304	335	87.36	71.02	68.078	86.634	66.2	67.612	60.413	76.902	64.52	56.521	60.986	72.127	53.663	58.141
RAB30	0	-0.351821	-0.541257	0.0471715	4.37826	0.00279703	134	187	159	120	129	151	112	131	88	133	100	115	82	114	22.087	23.177	29.098	32.692	17.717	18.006	17.806	28.378	16.084	17.646	18.765	22.297	14.475	19.785
SIGIRR	0	0.236752	0.454411	0.0472153	6.19384	0.00280507	558	695	268	183	791	838	401	199	692	882	282	274	438	386	91.975	86.141	49.045	49.855	108.64	99.927	63.752	43.108	126.48	117.023	52.917	53.125	77.318	66.993
CSNK2B	0	0.335375	0.246544	0.0472153	6.41562	0.00280559	302	399	614	368	487	531	755	563	345	527	550	526	663	664	49.779	49.454	112.365	100.255	66.887	63.319	120.031	121.959	63.057	69.922	103.207	101.985	117.036	115.241
HSD11B2	0	0.301202	0.882329	0.0474749	3.28888	0.00283179	59	64	47	23	85	101	30	43	102	150	66	47	38	50	9.725	7.932	8.601	6.266	11.674	12.044	4.769	9.315	18.643	19.902	12.385	9.113	6.708	8.678
RPL3	0	0.0944685	0.219556	0.0474749	11.3745	0.00283084	13980	20879	13916	9471	19133	21200	16819	11424	15115	21124	16636	14153	15896	15534	2304.32	2587.82	2546.7	2580.22	2627.81	2527.99	2673.92	2474.72	2762.64	2802.7	3121.74	2744.1	2806.03	2696.02
JTB	0	0.231481	0.172509	0.0474749	6.88754	0.00283267	729	944	593	365	965	1109	754	554	731	944	605	576	682	621	120.161	117.003	108.522	99.438	132.538	132.242	119.872	120.01	133.609	125.249	113.528	111.68	120.39	107.778
ATP8A1	0	-0.670398	0.0779289	0.0474749	4.14905	0.00283467	88	87	147	120	71	83	76	79	98	115	184	176	83	127	14.505	10.783	26.902	32.692	9.751	9.897	12.083	17.113	17.912	15.258	34.528	34.124	14.652	22.042
FERMT3	0	0.20333	-0.44347	0.0474749	4.00392	0.00283495	98	137	99	71	112	106	176	117	42	56	96	75	100	114	16.153	16.98	18.118	19.343	15.383	12.64	27.981	25.345	7.677	7.43	18.014	14.542	17.652	19.785
ISM1	0	-1.58505	1.11964	0.0475851	-0.637783	0.00284432	7	10	2	0	2	1	4	0	17	13	4	1	10	9	1.154	1.239	0.366	0	0.275	0.119	0.636	0	3.107	1.725	0.751	0.194	1.765	1.562
RRP12	0	-0.440265	-0.514224	0.0477999	4.03092	0.00285997	129	246	113	51	105	165	97	59	90	112	61	67	76	102	21.263	30.49	20.68	13.894	14.421	19.675	15.421	12.781	16.45	14.86	11.447	12.991	13.416	17.703
DCHS1	0	0.0551352	0.248599	0.047824	6.57511	0.00286421	521	691	481	365	612	774	568	423	597	692	567	579	593	564	85.876	85.645	88.026	99.438	84.055	92.295	90.302	91.632	109.117	91.814	106.397	112.261	104.679	97.885
SLC44A2	0	0.0890336	-0.228316	0.047875	6.2646	0.00287289	434	502	534	362	505	606	611	446	268	430	382	427	554	437	71.536	62.22	97.725	98.621	69.359	72.262	97.138	96.614	48.984	57.052	71.682	82.79	97.794	75.844
SFXN3	0	-0.0767469	-0.370621	0.047875	4.9254	0.0028716	307	376	153	94	348	351	162	106	187	231	113	134	125	124	50.603	46.603	28	25.609	47.796	41.855	25.755	22.962	34.179	30.649	21.204	25.981	22.066	21.521
ROR1	0	-0.0487962	1.23803	0.0479742	2.5826	0.00288448	36	53	31	12	40	72	13	13	169	89	32	31	24	31	5.934	6.569	5.673	3.269	5.494	8.586	2.067	2.816	30.889	11.808	6.005	6.011	4.237	5.38
RPL37	0	0.19069	0.213414	0.0479742	11.6718	0.00288346	14196	23035	20439	11130	18460	24791	26053	16725	15923	20570	19814	19666	23482	22419	2339.92	2855.05	3740.45	3032.18	2535.38	2956.2	4141.96	3623.04	2910.33	2729.2	3718.09	3813.01	4145.14	3890.95
NABP1	0	-0.474157	-0.769987	0.0480197	4.2155	0.00289004	237	235	121	69	225	148	90	67	105	100	65	66	75	111	39.065	29.127	22.144	18.798	30.903	17.648	14.308	14.514	19.191	13.268	12.197	12.797	13.239	19.265
PLCB4	0	-0.414593	-0.478795	0.0481161	3.74618	0.00289866	130	164	77	54	119	103	63	64	90	97	53	71	51	49	21.428	20.327	14.091	14.711	16.344	12.282	10.016	13.864	16.45	12.87	9.945	13.766	9.003	8.504
LCN1	0	3.36973	3.15816	0.0481192	-0.642797	0.00290167	4	0	1	0	29	16	6	2	11	26	0	2	5	4	0.659	0	0.183	0	3.983	1.908	0.954	0.433	2.011	3.45	0	0.388	0.883	0.694
RPL41	0	0.153613	0.258927	0.0482967	10.792	0.00291984	9949	13196	9347	5803	11979	15953	10945	8136	10811	15475	8738	10498	10129	10363	1639.89	1635.56	1710.55	1580.93	1645.25	1902.31	1740.06	1762.45	1975.98	2053.2	1639.68	2035.44	1788.01	1798.56
HCFC1R1	0	-0.116929	-0.361815	0.0482967	5.29035	0.00292089	341	433	220	143	388	429	184	166	199	291	160	171	177	186	56.207	53.668	40.261	38.958	53.29	51.156	29.253	35.96	36.372	38.61	30.024	33.155	31.245	32.281
MS4A4A	0	-1.87262	-1.71203	0.0482967	1.86012	0.00291643	40	87	46	50	15	19	5	31	14	28	20	31	4	8	6.593	10.783	8.418	13.622	2.06	2.266	0.795	6.715	2.559	3.715	3.753	6.011	0.706	1.388
STX4	0	-0.192872	-0.263599	0.0486098	5.55494	0.00294268	339	459	290	188	337	410	292	191	244	314	231	215	247	263	55.877	56.89	53.072	51.217	46.285	48.89	46.423	41.375	44.597	41.661	43.347	41.686	43.601	45.645
ZCCHC6	0	-0.388032	-0.384706	0.0486815	4.71769	0.00295258	249	350	131	109	236	239	137	85	180	208	106	93	114	136	41.043	43.38	23.974	29.695	32.413	28.499	21.781	18.413	32.9	27.597	19.891	18.032	20.124	23.604
CSRP2	0	-0.0866922	-0.483318	0.0486815	6.93858	0.00295273	941	794	854	690	1109	1020	716	658	407	598	659	668	670	661	155.105	98.411	156.287	187.979	152.315	121.63	113.831	142.539	74.389	79.342	123.661	129.517	118.271	114.72
MORC2	0	-0.151255	-0.392598	0.0486842	4.06968	0.00296147	128	140	100	79	128	109	105	104	71	91	95	99	79	82	21.098	17.352	18.301	21.522	17.58	12.998	16.693	22.529	12.977	12.074	17.827	19.195	13.945	14.232
CCNT1	0	-0.444404	-0.450751	0.0486842	5.18702	0.00295925	318	521	234	112	230	334	219	134	155	262	178	154	210	197	52.416	64.575	42.823	30.513	31.589	39.828	34.817	29.028	28.33	34.762	33.402	29.859	37.07	34.19
C19orf66	0	-0.0949069	-0.590703	0.0486842	5.12139	0.00295827	260	312	229	197	280	320	193	250	197	234	115	118	166	145	42.856	38.67	41.908	53.669	38.456	38.158	30.684	54.156	36.007	31.047	21.58	22.879	29.303	25.166
PPDPF	0	-0.0696442	-0.295938	0.0487111	8.55104	0.00296597	2604	3251	2346	1691	3017	3388	2307	1804	2150	2717	1804	1844	1546	1631	429.217	402.941	429.331	460.685	414.369	404.001	366.772	390.79	392.966	360.488	338.52	357.53	272.907	283.069
SESN2	0	1.23483	1.36871	0.0487212	4.15712	0.00297181	89	115	60	37	203	453	89	40	143	371	45	46	288	83	14.67	14.254	10.98	10.08	27.881	54.018	14.149	8.665	26.137	49.224	8.444	8.919	50.839	14.405
TMEM134	0	-0.212222	-0.312671	0.0487212	5.7988	0.00297231	446	614	316	231	478	554	268	237	363	441	257	218	233	246	73.514	76.101	57.83	62.932	65.651	66.062	42.607	51.34	66.347	58.511	48.226	42.268	41.13	42.695
SMS	0	-0.331313	-0.744987	0.048804	8.79581	0.00298022	3266	5285	3091	2317	2342	4190	3001	2640	1017	2468	2571	2616	2012	2307	538.334	655.043	565.67	631.228	321.661	499.635	477.105	571.888	185.882	327.451	482.447	507.212	355.167	400.393
AC104655.3	0	1.58239	2.45792	0.0488579	-0.871482	0.00298925	0	1	3	0	6	3	2	4	5	12	4	4	6	4	0	0.124	0.549	0	0.824	0.358	0.318	0.866	0.914	1.592	0.751	0.776	1.059	0.694
ACKR3	0	-0.0138759	-0.500923	0.0488579	6.91406	0.00298858	1611	2286	516	283	1715	2205	744	284	636	1423	300	275	573	476	265.541	283.335	94.431	77.099	235.546	262.935	118.283	61.521	116.245	188.802	56.295	53.319	101.148	82.613
RNF144A	0	0.066954	0.440201	0.0492829	6.45606	0.00302353	571	712	385	285	629	999	443	268	665	1212	404	455	475	438	94.118	88.248	70.457	77.643	86.39	119.125	70.429	58.055	121.545	160.807	75.81	88.219	83.849	76.017
KIAA1161	0	-0.226883	-0.413065	0.0492829	4.94294	0.00302394	260	383	175	120	326	284	141	130	186	228	129	150	121	119	42.856	47.47	32.026	32.692	44.774	33.865	22.416	28.161	33.996	30.251	24.207	29.083	21.359	20.653
UBE2L6	0	-0.160983	-0.698907	0.0492829	6.57247	0.00301834	980	1040	563	454	775	1117	421	739	569	776	321	310	347	297	161.533	128.902	103.032	123.685	106.442	133.196	66.931	160.085	103.999	102.959	60.235	60.105	61.254	51.546
MYO10	0	-0.18759	-0.391146	0.049414	7.59123	0.00303488	1638	1806	1085	906	1581	1908	1041	843	907	1372	1050	994	829	759	269.991	223.842	198.561	246.825	217.142	227.519	165.5	182.614	165.777	182.035	197.032	192.725	146.339	131.729
SGCE	0	0.493302	0.683317	0.0497241	4.08204	0.00305977	71	86	89	44	90	160	119	86	59	124	113	158	147	141	11.703	10.659	16.287	11.987	12.361	19.079	18.919	18.63	10.784	16.452	21.204	30.634	25.949	24.471
LMO4	0	0.339548	0.388575	0.0497241	6.30872	0.00305895	497	614	341	221	701	855	466	319	500	813	347	332	597	428	81.92	76.101	62.405	60.208	96.279	101.954	74.086	69.103	91.388	107.868	65.114	64.371	105.385	74.282
MYL12A	0	0.207421	0.171636	0.0499552	9.98926	0.00307692	5234	6399	5934	3848	7116	8319	6953	5127	5428	6595	5854	5790	6422	6423	862.719	793.116	1085.95	1048.32	977.344	991.997	1105.4	1110.63	992.103	875.016	1098.5	1122.61	1133.64	1114.75
TEX26-AS1	0	0.532353	2.1331	0.0499704	-1.52807	0.00308797	1	1	1	0	4	3	0	0	7	6	5	3	1	2	0.165	0.124	0.183	0	0.549	0.358	0	0	1.279	0.796	0.938	0.582	0.177	0.347
ANK2	0	1.31133	1.44513	0.0499704	1.34932	0.00309253	15	5	8	6	27	35	14	10	19	31	11	12	22	22	2.472	0.62	1.464	1.635	3.708	4.174	2.226	2.166	3.473	4.113	2.064	2.327	3.884	3.818
CD276	0	-0.00198173	-0.239533	0.0499704	7.40458	0.00309047	1274	1595	920	698	1686	1671	997	696	1004	1279	711	709	835	745	209.993	197.69	168.365	190.158	231.563	199.258	158.505	150.77	183.506	169.696	133.419	137.467	147.398	129.299
FAM102A	0	-0.422031	-0.674112	0.0499704	3.37832	0.00308405	109	124	67	60	100	102	52	40	87	78	34	31	36	33	17.966	15.369	12.261	16.346	13.734	12.163	8.267	8.665	15.901	10.349	6.38	6.011	6.355	5.727
CORO2B	0	-0.199595	-1.02999	0.0499704	3.86577	0.00308881	88	109	174	96	60	127	140	136	16	69	115	125	49	63	14.505	13.51	31.843	26.154	8.241	15.144	22.257	29.461	2.924	9.155	21.58	24.236	8.65	10.934
GMNN	0	0.223797	0.36359	0.0501461	4.92221	0.00310696	139	165	171	112	173	192	200	198	160	211	203	218	203	196	22.911	20.451	31.294	30.513	23.761	22.895	31.796	42.892	29.244	27.995	38.093	42.268	35.834	34.017
SYNGR2	0	0.0546479	-0.227386	0.0501461	5.74828	0.00310929	404	531	273	193	441	490	373	268	271	366	236	258	276	260	66.591	65.814	49.961	52.58	60.569	58.43	59.3	58.055	49.532	48.56	44.285	50.023	48.721	45.125
PLPPR4	0	3.21568	3.33264	0.0502612	-0.724563	0.00311937	0	0	1	0	3	24	4	7	1	8	13	12	7	6	0	0	0.183	0	0.412	2.862	0.636	1.516	0.183	1.061	2.439	2.327	1.236	1.041
LINC00881	0	-0.16617	1.87928	0.0503206	-2.01882	0.00313193	0	1	0	1	0	0	2	0	1	3	2	3	4	5	0	0.124	0	0.272	0	0	0.318	0	0.183	0.398	0.375	0.582	0.706	0.868
MCL1	0	-0.686195	-0.554434	0.0503206	6.93691	0.00313184	1517	2013	834	346	916	1237	605	314	677	935	384	372	720	886	250.047	249.499	152.627	94.262	125.808	147.506	96.184	68.02	123.739	124.055	72.057	72.127	127.097	153.77
FOXJ2	0	-0.627787	-0.564561	0.0503206	4.0318	0.00312635	152	296	95	49	108	135	89	68	80	128	60	61	98	86	25.054	36.687	17.386	13.349	14.833	16.098	14.149	14.73	14.622	16.983	11.259	11.827	17.299	14.926
SYT10	0	2.02418	2.77292	0.0504001	0.736647	0.0031412	3	0	8	2	3	19	16	22	2	26	40	33	26	36	0.494	0	1.464	0.545	0.412	2.266	2.544	4.766	0.366	3.45	7.506	6.398	4.59	6.248
RPH3AL	0	0.218355	0.929938	0.0504001	1.937	0.0031428	20	32	16	9	35	34	17	11	56	56	21	19	16	16	3.297	3.966	2.928	2.452	4.807	4.054	2.703	2.383	10.235	7.43	3.941	3.684	2.824	2.777
CIRBP	0	0.163447	0.375643	0.0505944	7.97235	0.00315944	1530	2239	1067	799	2196	2821	1307	827	1827	3276	1127	1021	1493	1265	252.189	277.51	195.267	217.674	301.609	336.389	207.79	179.148	333.93	434.655	211.481	197.96	263.551	219.548
CD164	0	-0.0325952	-0.22608	0.0505944	7.95133	0.00316085	1731	2281	1403	979	1912	1953	1540	1381	1246	1703	1229	1150	1287	1248	285.32	282.716	256.757	266.712	262.603	232.885	244.832	299.158	227.738	225.952	230.621	222.972	227.187	216.598
REPS2	0	-0.228621	-0.642256	0.0506559	3.47108	0.00316767	69	104	104	57	87	101	65	57	54	69	53	51	45	39	11.373	12.89	19.033	15.529	11.949	12.044	10.334	12.348	9.87	9.155	9.945	9.888	7.944	6.769
MYF6	0	0.432642	1.37738	0.0509139	1.10207	0.00318679	11	17	6	6	26	28	6	2	41	35	16	15	8	8	1.813	2.107	1.098	1.635	3.571	3.339	0.954	0.433	7.494	4.644	3.002	2.908	1.412	1.388
GM2A	0	-0.202347	-0.433474	0.05092	4.6469	0.00319016	200	269	139	115	195	238	134	125	135	161	125	123	121	87	32.966	33.341	25.438	31.33	26.782	28.38	21.304	27.078	24.675	21.361	23.456	23.848	21.359	15.099
HLF	0	-1.84646	-0.860086	0.0511446	1.15637	0.00320724	23	49	20	11	10	4	15	4	16	11	22	9	12	10	3.791	6.073	3.66	2.997	1.373	0.477	2.385	0.866	2.924	1.459	4.128	1.745	2.118	1.736
ART5	0	2.62321	2.02976	0.051295	-1.99563	0.00323453	0	0	0	0	4	7	1	2	2	4	1	1	2	0	0	0	0	0	0.549	0.835	0.159	0.433	0.366	0.531	0.188	0.194	0.353	0
RPS4X	0	0.138778	0.224278	0.051295	11.0815	0.0032329	11398	16872	11336	7546	15795	17723	15114	8856	11724	17891	12669	11139	13231	13423	1878.73	2091.18	2074.55	2055.78	2169.36	2113.37	2402.86	1918.42	2142.86	2373.76	2377.33	2159.72	2335.59	2329.64
TAB2	0	-0.169135	-0.369148	0.051295	5.96876	0.00323392	468	739	354	238	448	578	383	303	275	428	298	307	298	321	77.14	91.594	64.784	64.839	61.53	68.923	60.89	65.637	50.263	56.786	55.92	59.524	52.604	55.711
HLX	0	-0.424681	-0.767209	0.051295	7.01571	0.00323474	1050	1376	1179	575	788	913	1288	493	283	544	547	533	1009	1161	173.071	170.547	215.764	156.649	108.228	108.87	204.769	106.796	51.725	72.177	102.644	103.343	178.113	201.498
KLF8	0	-0.895978	-0.921254	0.051295	2.06667	0.00322582	43	65	23	33	34	34	12	16	20	23	13	24	21	17	7.088	8.056	4.209	8.99	4.67	4.054	1.908	3.466	3.656	3.052	2.439	4.653	3.707	2.95
ART4	0	-0.69391	-1.36382	0.051295	-0.48162	0.00322955	4	8	11	4	1	5	9	4	2	2	3	2	3	4	0.659	0.992	2.013	1.09	0.137	0.596	1.431	0.866	0.366	0.265	0.563	0.388	0.53	0.694
ACAT2	0	0.248709	0.559835	0.0512978	7.24183	0.00323793	624	616	939	542	553	888	1126	1080	483	832	1611	1392	1307	1537	102.854	76.349	171.842	147.659	75.952	105.889	179.014	233.954	88.28	110.389	302.303	269.893	230.717	266.755
TLN2	0	0.583929	0.633966	0.0513226	4.12775	0.00324251	106	101	79	49	196	210	86	63	116	208	84	93	103	83	17.472	12.518	14.457	13.349	26.92	25.041	13.672	13.647	21.202	27.597	15.763	18.032	18.182	14.405
VIM	0	0.257587	0.320547	0.0513447	11.82	0.00324973	22448	30266	15669	11236	38472	39546	19168	12241	25322	36523	17990	18316	17428	18512	3700.1	3751.28	2867.51	3061.06	5283.92	4715.65	3047.37	2651.7	4628.23	4845.82	3375.82	3551.26	3076.47	3212.86
RPL10	0	0.165087	0.165117	0.0513447	12.3323	0.00325336	28073	40450	27106	18131	38312	45144	35341	22348	27875	41177	28807	25029	30390	31578	4627.26	5013.53	4960.55	4939.49	5261.95	5383.18	5618.59	4841.12	5094.85	5463.31	5405.62	4852.83	5364.57	5480.55
PCDH17	0	-0.0238909	-0.525338	0.0513447	4.5826	0.00325596	167	172	245	86	133	169	259	152	57	131	98	103	168	185	27.527	21.318	44.836	23.429	18.267	20.152	41.176	32.927	10.418	17.381	18.39	19.971	29.656	32.108
REEP1	0	-0.391484	-1.63019	0.0513447	0.364627	0.00325516	17	14	14	6	11	6	10	18	4	5	7	2	5	2	2.802	1.735	2.562	1.635	1.511	0.715	1.59	3.899	0.731	0.663	1.314	0.388	0.883	0.347
LHFP	0	-0.204569	-0.421401	0.0514648	4.7828	0.0032666	161	206	203	159	152	207	184	165	100	138	185	173	145	135	26.538	25.532	37.15	43.317	20.876	24.684	29.253	35.743	18.278	18.31	34.715	33.543	25.596	23.43
RAB34	0	0.144067	0.363268	0.0516853	6.04068	0.00328363	459	597	276	169	585	627	376	219	496	621	306	305	450	363	75.657	73.994	50.51	46.041	80.347	74.766	59.777	47.441	90.656	82.393	57.421	59.136	79.436	63.001
ASB2	0	-1.24802	0.548593	0.0519371	-0.391415	0.00330279	1	1	12	8	0	2	6	1	3	7	11	7	12	17	0.165	0.124	2.196	2.179	0	0.238	0.954	0.217	0.548	0.929	2.064	1.357	2.118	2.95
NUP160	0	0.167516	0.322765	0.0519371	4.73836	0.00330573	155	188	129	89	203	226	149	119	159	224	142	169	158	156	25.549	23.301	23.608	24.247	27.881	26.949	23.688	25.778	29.061	29.72	26.646	32.767	27.891	27.075
SYTL2	0	-0.540882	0.915282	0.0520309	3.68668	0.00331475	106	263	25	25	184	77	40	17	343	235	56	53	78	62	17.472	32.597	4.575	6.811	25.271	9.182	6.359	3.683	62.692	31.179	10.508	10.276	13.769	10.76
PTGIR	0	2.14514	3.37809	0.0522191	-0.761502	0.00333048	0	3	0	0	6	8	6	0	26	7	7	9	6	5	0	0.372	0	0	0.824	0.954	0.954	0	4.752	0.929	1.314	1.745	1.059	0.868
SFR1	0	0.558836	0.292193	0.0522191	3.69155	0.00333288	85	79	50	43	116	131	99	68	72	107	57	59	80	69	14.011	9.792	9.15	11.715	15.932	15.621	15.739	14.73	13.16	14.197	10.696	11.439	14.122	11.975
CRTAC1	0	-1.04348	-2.1917	0.0522256	0.448212	0.00333635	10	20	30	17	4	34	7	8	0	13	5	7	4	3	1.648	2.479	5.49	4.631	0.549	4.054	1.113	1.733	0	1.725	0.938	1.357	0.706	0.521
TRIM24	0	-0.257254	-0.356582	0.0522405	5.73751	0.00334037	473	489	343	208	408	431	287	258	257	383	273	287	231	249	77.964	60.609	62.771	56.666	56.037	51.394	45.628	55.889	46.973	50.816	51.228	55.646	40.777	43.215
LMCD1	0	-0.556951	-0.494823	0.0523315	4.82861	0.00334927	242	382	156	135	168	242	134	126	116	191	148	115	170	161	39.889	47.347	28.549	36.778	23.074	28.857	21.304	27.295	21.202	25.342	27.772	22.297	30.009	27.942
GUCY1B3	0	-0.990697	-0.983595	0.0524544	4.33369	0.00336021	283	567	101	58	184	137	112	66	120	133	90	63	83	84	46.647	70.276	18.484	15.801	25.271	16.337	17.806	14.297	21.933	17.646	16.888	12.215	14.652	14.579
LMNB1	0	0.352136	0.488507	0.0526486	4.5266	0.00337574	127	149	98	64	176	187	121	134	137	157	183	163	122	147	20.933	18.468	17.935	17.436	24.173	22.299	19.237	29.028	25.04	20.831	34.34	31.604	21.536	25.513
HBE1	0	1.2292	1.40267	0.0528041	1.44472	0.00338881	3	6	18	16	2	9	46	71	1	7	48	59	97	45	0.494	0.744	3.294	4.359	0.275	1.073	7.313	15.38	0.183	0.929	9.007	11.439	17.123	7.81
ZWINT	0	0.57743	0.620372	0.0528691	3.76974	0.00339764	45	61	72	47	88	105	86	100	58	74	113	137	84	110	7.417	7.561	13.176	12.804	12.086	12.521	13.672	21.662	10.601	9.818	21.204	26.563	14.828	19.091
NAT14	0	0.1358	0.29383	0.0528691	5.60666	0.0033992	279	395	234	156	395	414	262	214	341	404	289	258	282	250	45.987	48.958	42.823	42.5	54.251	49.367	41.653	46.358	62.326	53.602	54.231	50.023	49.78	43.389
GPR37	0	-0.430605	-0.762718	0.0528923	2.34573	0.00340379	29	19	64	46	25	20	37	50	9	15	47	50	33	24	4.78	2.355	11.712	12.532	3.434	2.385	5.882	10.831	1.645	1.99	8.82	9.694	5.825	4.165
TPM1	0	0.431995	0.568757	0.0531579	7.87698	0.00342712	1342	1454	1148	651	2842	2391	1146	871	2035	2812	1091	1098	1191	1248	221.201	180.214	210.09	177.354	390.333	285.114	182.193	188.68	371.947	373.092	204.726	212.89	210.24	216.598
PCDH10	0	-0.469197	-0.601445	0.0531579	6.88919	0.00342711	926	1440	909	505	797	987	849	386	366	705	663	622	537	764	152.632	178.479	166.352	137.579	109.464	117.695	134.976	83.617	66.896	93.538	124.412	120.599	94.794	132.597
GMDS	0	-0.394896	-0.35475	0.0534164	5.05683	0.00344693	292	356	220	125	279	277	164	115	168	243	179	172	164	148	48.13	44.124	40.261	34.054	38.319	33.031	26.073	24.912	30.706	32.241	33.589	33.349	28.95	25.686
PRCP	0	0.0506345	-0.328179	0.0535528	8.55416	0.00346202	2566	2514	2608	1759	2748	3625	2321	2282	1466	2372	2059	2041	1804	1753	422.953	311.595	477.278	479.21	377.423	432.262	368.997	494.337	267.948	314.714	386.37	395.726	318.45	304.243
IFI35	0	-0.296616	-1.6359	0.0535528	3.97985	0.00345924	231	128	152	131	126	185	61	295	79	82	22	41	50	48	38.076	15.865	27.817	35.689	17.305	22.06	9.698	63.904	14.439	10.88	4.128	7.949	8.826	8.331
DPP4	0	-0.839527	-2.04031	0.0535804	0.295605	0.00346695	10	18	26	19	1	2	18	28	0	3	13	21	4	2	1.648	2.231	4.758	5.176	0.137	0.238	2.862	6.065	0	0.398	2.439	4.072	0.706	0.347
DOCK2	0	0.750849	0.691705	0.0536645	2.46835	0.0034794	19	21	28	18	19	34	61	51	18	32	44	47	62	43	3.132	2.603	5.124	4.904	2.61	4.054	9.698	11.048	3.29	4.246	8.257	9.113	10.945	7.463
LMAN1	0	0.137875	0.231559	0.0536645	6.91833	0.00347609	686	884	591	428	814	979	745	597	670	838	718	736	752	754	113.073	109.566	108.156	116.601	111.798	116.741	118.442	129.325	122.459	111.185	134.732	142.702	132.746	130.861
CDS1	0	-2.16177	-1.98613	0.0536645	-1.06344	0.00348185	12	18	4	3	1	4	1	1	1	1	0	1	6	3	1.978	2.231	0.732	0.817	0.137	0.477	0.159	0.217	0.183	0.133	0	0.194	1.059	0.521
NCF4	0	1.55404	1.75218	0.0536722	0.513048	0.00348549	0	0	11	8	3	8	17	31	5	8	29	33	21	23	0	0	2.013	2.179	0.412	0.954	2.703	6.715	0.914	1.061	5.442	6.398	3.707	3.992
FZD1	0	-0.348734	0.489634	0.0537797	2.59489	0.00349563	64	56	20	24	62	50	20	9	68	89	24	28	35	32	10.549	6.941	3.66	6.538	8.515	5.962	3.18	1.95	12.429	11.808	4.504	5.429	6.178	5.554
GDF3	0	0.740654	0.844756	0.0539645	3.16359	0.00351081	36	36	53	18	66	83	66	43	62	63	69	73	44	72	5.934	4.462	9.699	4.904	9.065	9.897	10.493	9.315	11.332	8.359	12.948	14.154	7.767	12.496
SRGN	0	-0.279383	0.968041	0.0540077	4.16997	0.0035168	39	97	105	85	34	52	106	118	262	132	138	189	202	164	6.428	12.023	19.216	23.157	4.67	6.201	16.852	25.562	47.887	17.514	25.896	36.645	35.658	28.463
SGK223	0	0.205185	0.522459	0.0540892	4.40796	0.00352631	97	152	91	71	106	166	136	117	144	188	129	125	128	154	15.988	18.839	16.654	19.343	14.559	19.795	21.622	25.345	26.32	24.944	24.207	24.236	22.595	26.728
SCN7A	0	-0.167758	-1.51476	0.0540892	1.69389	0.00352845	5	44	54	29	20	41	32	37	2	10	23	24	12	11	0.824	5.454	9.882	7.901	2.747	4.889	5.087	8.015	0.366	1.327	4.316	4.653	2.118	1.909
CSF3R	0	-0.196818	1.02686	0.054228	0.215665	0.00354421	2	7	6	4	4	4	7	3	5	8	13	10	23	11	0.33	0.868	1.098	1.09	0.549	0.477	1.113	0.65	0.914	1.061	2.439	1.939	4.06	1.909
TMEM11	0	-0.0687667	-0.294297	0.054228	5.7243	0.00354473	327	378	370	258	322	401	392	299	242	321	259	301	281	276	53.899	46.851	67.712	70.288	44.225	47.817	62.321	64.771	44.232	42.59	48.601	58.36	49.603	47.901
GBP7	0	-0.945049	-0.705476	0.054228	1.62178	0.00354706	24	29	30	19	13	12	17	16	6	18	26	20	16	19	3.956	3.594	5.49	5.176	1.785	1.431	2.703	3.466	1.097	2.388	4.879	3.878	2.824	3.298
ID2	0	-0.656997	-0.196444	0.0542826	4.94925	0.00355382	194	506	203	116	215	288	103	86	207	285	127	147	191	167	31.977	62.716	37.15	31.602	29.529	34.342	16.375	18.63	37.834	37.813	23.831	28.502	33.716	28.984
KCNMA1	0	2.49282	2.26188	0.0544785	0.247466	0.00357279	5	1	2	1	12	36	6	10	4	28	8	9	9	7	0.824	0.124	0.366	0.272	1.648	4.293	0.954	2.166	0.731	3.715	1.501	1.745	1.589	1.215
CTD-2014B16.3	0	-0.3803	-0.749395	0.0544785	4.7393	0.00357304	255	329	195	155	235	366	113	107	120	286	93	84	97	84	42.032	40.778	35.686	42.227	32.276	43.644	17.965	23.179	21.933	37.946	17.451	16.287	17.123	14.579
FST	0	3.12212	3.42341	0.0545011	0.884541	0.00357772	2	2	2	1	9	71	13	18	3	38	27	27	39	21	0.33	0.248	0.366	0.272	1.236	8.466	2.067	3.899	0.548	5.042	5.067	5.235	6.884	3.645
RP5-1074L1.4	0	-0.327258	0.445795	0.0546892	2.79889	0.00359328	32	59	41	23	46	33	35	22	49	67	53	53	50	35	5.275	7.313	7.503	6.266	6.318	3.935	5.564	4.766	8.956	8.889	9.945	10.276	8.826	6.074
SPRTN	0	-0.338964	-0.447429	0.0547524	4.63118	0.00360356	255	399	119	82	247	293	111	77	174	196	102	81	101	115	42.032	49.454	21.778	22.34	33.924	34.939	17.647	16.68	31.803	26.005	19.14	15.705	17.829	19.959
TRIM21	0	-0.125237	-0.549269	0.0547524	3.88726	0.00360387	130	113	104	78	130	142	74	86	71	96	54	63	71	62	21.428	14.006	19.033	21.25	17.855	16.933	11.765	18.63	12.977	12.737	10.133	12.215	12.533	10.76
TMEM253	0	-0.759104	-2.1311	0.0547544	-1.58343	0.00360721	4	6	4	2	4	3	1	2	0	0	2	1	1	0	0.659	0.744	0.732	0.545	0.549	0.358	0.159	0.433	0	0	0.375	0.194	0.177	0
PNP	0	0.207734	0.409992	0.0548415	7.33395	0.00361617	1238	1597	635	348	1677	1640	886	519	1573	1596	763	715	761	898	204.059	197.938	116.209	94.807	230.327	195.561	140.858	112.428	287.505	211.755	143.177	138.63	134.335	155.853
NLRC3	0	0.0836724	0.69791	0.0549107	3.10754	0.00362396	65	76	26	25	95	64	32	33	142	89	51	40	37	35	10.714	9.42	4.758	6.811	13.048	7.632	5.087	7.149	25.954	11.808	9.57	7.756	6.531	6.074
PCSK1N	0	0.520411	2.3102	0.0549404	-0.454517	0.00362915	5	4	0	3	10	7	2	0	17	35	7	1	3	7	0.824	0.496	0	0.817	1.373	0.835	0.318	0	3.107	4.644	1.314	0.194	0.53	1.215
GRASP	0	-0.471504	-0.572551	0.055054	5.8598	0.00363988	436	961	367	225	406	500	328	242	338	332	218	229	355	282	71.866	119.11	67.163	61.297	55.762	59.622	52.146	52.423	61.778	44.049	40.908	44.4	62.666	48.943
SLC7A3	0	2.90483	3.13294	0.0553252	-0.344797	0.00366106	2	1	1	2	11	25	9	4	11	52	0	0	15	5	0.33	0.124	0.183	0.545	1.511	2.981	1.431	0.866	2.011	6.899	0	0	2.648	0.868
KCTD15	0	0.37345	0.517057	0.0554614	4.87283	0.00367333	187	182	136	86	262	300	170	113	273	297	145	143	152	138	30.823	22.558	24.889	23.429	35.984	35.773	27.027	24.479	49.898	39.406	27.209	27.726	26.832	23.951
ALPK3	0	-0.0946859	0.462305	0.0555577	4.87353	0.00368297	193	294	117	89	263	213	119	110	378	291	148	141	142	151	31.812	36.439	21.412	24.247	36.122	25.399	18.919	23.829	69.089	38.61	27.772	27.338	25.066	26.207
IFT27	0	0.236005	0.367968	0.0555714	5.64161	0.00368714	254	317	273	168	346	436	323	219	348	410	295	270	286	293	41.867	39.29	49.961	45.769	47.521	51.991	51.351	47.441	63.606	54.398	55.357	52.35	50.486	50.852
GNG12	0	0.201094	0.272564	0.0557248	5.41252	0.00371286	277	329	194	133	389	403	227	174	284	350	237	221	234	228	45.658	40.778	35.503	36.234	53.427	48.056	36.089	37.693	51.908	46.438	44.473	42.849	41.307	39.571
THUMPD1	0	-0.0303124	0.246842	0.0557248	5.44475	0.00371368	286	347	186	156	304	299	232	207	278	315	285	285	240	258	47.141	43.008	34.039	42.5	41.753	35.654	36.884	44.841	50.811	41.794	53.48	55.258	42.366	44.777
PODXL	0	-0.465289	-0.0727642	0.0557248	5.61198	0.00371159	270	427	316	252	238	295	232	246	304	325	345	316	283	251	44.504	52.924	57.83	68.653	32.688	35.177	36.884	53.29	55.564	43.121	64.739	61.269	49.956	43.563
NACC1	0	-0.282892	-0.34337	0.0557248	4.7546	0.00370668	219	257	143	131	192	196	155	134	131	177	145	154	123	128	36.098	31.854	26.17	35.689	26.37	23.372	24.642	29.028	23.944	23.484	27.209	29.859	21.712	22.215
RP11-160E2.6	0	-1.69841	-1.31032	0.0557248	-0.239283	0.00370594	13	12	7	7	2	2	5	4	5	5	2	3	6	2	2.143	1.487	1.281	1.907	0.275	0.238	0.795	0.866	0.914	0.663	0.375	0.582	1.059	0.347
AP1S2	0	0.212461	0.436129	0.0557378	6.9711	0.00371782	643	693	678	455	802	1042	859	512	811	1096	631	652	859	962	105.985	85.893	124.078	123.957	110.15	124.253	136.566	110.912	148.231	145.416	118.407	126.415	151.634	166.961
MTRF1L	0	0.124948	0.590647	0.056036	6.48103	0.003741	629	988	319	178	924	823	450	245	945	1011	368	321	672	582	103.678	122.456	58.379	48.493	126.906	98.138	71.542	53.073	172.722	134.138	69.055	62.238	118.624	101.009
RIBC2	0	-0.179193	1.85402	0.0563134	-1.86771	0.00376283	1	0	0	1	0	0	0	3	2	2	6	5	4	3	0.165	0	0	0.272	0	0	0	0.65	0.366	0.265	1.126	0.969	0.706	0.521
WARS	0	0.400122	0.653503	0.056515	6.41144	0.00377961	376	744	389	211	660	911	551	319	814	1154	293	297	688	487	61.976	92.214	71.189	57.483	90.647	108.632	87.599	69.103	148.779	153.111	54.981	57.585	121.449	84.522
CCDC85A	0	-0.714287	-0.950569	0.0565559	2.84379	0.00378567	63	97	50	47	34	65	30	51	24	38	47	37	26	26	10.384	12.023	9.15	12.804	4.67	7.751	4.769	11.048	4.387	5.042	8.82	7.174	4.59	4.512
CTDSP1	0	0.256444	0.244794	0.0567653	5.53032	0.00380302	264	355	214	156	341	435	318	206	259	394	219	229	294	278	43.515	44	39.163	42.5	46.835	51.871	50.556	44.625	47.339	52.275	41.095	44.4	51.898	48.249
HIBADH	0	-0.414435	-0.324685	0.0567683	4.44634	0.00380655	155	226	146	94	119	180	122	93	124	138	123	100	118	115	25.549	28.011	26.719	25.609	16.344	21.464	19.396	20.146	22.664	18.31	23.081	19.389	20.83	19.959
TESC	0	0.544448	0.917949	0.0568524	3.17496	0.00382221	35	53	33	21	47	57	59	75	80	81	58	54	62	70	5.769	6.569	6.039	5.721	6.455	6.797	9.38	16.247	14.622	10.747	10.884	10.47	10.945	12.149
ADGRA3	0	0.0062096	0.514045	0.0568524	3.90364	0.00382044	81	120	68	41	92	117	83	51	98	129	112	125	79	97	13.351	14.873	12.444	11.17	12.636	13.952	13.196	11.048	17.912	17.116	21.017	24.236	13.945	16.835
RP11-301L8.2	0	-2.54354	-2.27921	0.0568524	-2.11353	0.00382169	7	21	2	0	0	4	0	0	1	1	0	0	2	0	1.154	2.603	0.366	0	0	0.477	0	0	0.183	0.133	0	0	0.353	0
CD99L2	0	-0.0789961	-0.426117	0.0569041	4.47116	0.00382902	185	181	135	107	186	218	121	117	95	153	116	108	100	84	30.493	22.434	24.706	29.15	25.546	25.995	19.237	25.345	17.364	20.3	21.767	20.94	17.652	14.579
ITGB2	0	0.491505	1.04423	0.0569646	1.77732	0.00383815	15	28	8	7	23	33	20	13	31	41	26	23	14	27	2.472	3.47	1.464	1.907	3.159	3.935	3.18	2.816	5.666	5.44	4.879	4.459	2.471	4.686
FRMD4A	0	0.326112	0.275821	0.0569646	5.09714	0.00384647	201	231	147	128	329	276	201	179	234	268	205	192	177	151	33.131	28.631	26.902	34.871	45.186	32.912	31.955	38.776	42.769	35.558	38.468	37.227	31.245	26.207
PRKCE	0	-0.230613	-0.464624	0.0569646	3.74371	0.0038422	83	123	113	54	78	102	95	74	45	75	84	66	72	75	13.681	15.245	20.68	14.711	10.713	12.163	15.103	16.03	8.225	9.951	15.763	12.797	12.71	13.017
NEURL1	0	-0.876356	-1.54889	0.0569646	1.08436	0.00384491	21	32	20	19	11	18	7	24	6	11	14	10	5	3	3.461	3.966	3.66	5.176	1.511	2.146	1.113	5.199	1.097	1.459	2.627	1.939	0.883	0.521
IRF1	0	-0.0871061	0.712387	0.0570048	3.8555	0.00385588	75	112	65	39	84	97	74	46	190	113	77	77	123	113	12.362	13.882	11.895	10.625	11.537	11.567	11.765	9.965	34.727	14.993	14.449	14.929	21.712	19.612
SPDYA	0	-1.36567	-0.986201	0.0570048	-0.215505	0.00385472	9	14	10	3	3	4	4	3	5	6	2	3	4	4	1.483	1.735	1.83	0.817	0.412	0.477	0.636	0.65	0.914	0.796	0.375	0.582	0.706	0.694
PIEZO2	0	-0.641877	-0.947986	0.0570626	4.2289	0.00386314	311	170	127	117	231	142	90	55	94	105	62	60	99	86	51.262	21.07	23.242	31.875	31.727	16.933	14.308	11.914	17.181	13.931	11.634	11.633	17.476	14.926
RNF144B	0	0.543382	0.863873	0.0574442	2.91334	0.00389499	40	52	22	19	72	79	40	24	64	77	65	34	60	33	6.593	6.445	4.026	5.176	9.889	9.42	6.359	5.199	11.698	10.216	12.197	6.592	10.591	5.727
PALMD	0	-1.68605	-1.82415	0.0574442	5.11168	0.00389572	753	1074	290	231	267	190	62	230	56	164	299	321	62	100	124.117	133.116	53.072	62.932	36.671	22.656	9.857	49.824	10.235	21.759	56.107	62.238	10.945	17.356
TSC22D4	0	-0.134743	-0.303476	0.057691	6.28031	0.00391585	613	712	467	303	575	613	549	349	347	499	387	379	435	404	101.041	88.248	85.464	82.547	78.973	73.097	87.281	75.602	63.423	66.207	72.62	73.484	76.788	70.117
FAHD2B	0	0.50889	0.37192	0.0577742	3.74407	0.00392488	78	118	54	38	142	168	83	54	101	145	44	56	79	61	12.857	14.625	9.882	10.352	19.503	20.033	13.196	11.698	18.46	19.238	8.257	10.858	13.945	10.587
FBXO18	0	-0.246118	-0.191458	0.0578887	5.88661	0.00393607	499	624	315	219	487	489	288	256	383	473	287	284	274	266	82.25	77.341	57.647	59.663	66.887	58.311	45.787	55.456	70.003	62.757	53.855	55.064	48.368	46.166
STXBP6	0	-2.17264	-2.41515	0.0579999	1.96036	0.00394703	118	274	38	13	35	10	23	27	27	10	16	10	5	10	19.45	33.961	6.954	3.542	4.807	1.192	3.657	5.849	4.935	1.327	3.002	1.939	0.883	1.736
AGA	0	0.340976	0.536544	0.0580553	3.531	0.00395606	66	90	52	30	104	123	62	41	90	124	41	58	74	74	10.879	11.155	9.516	8.173	14.284	14.667	9.857	8.882	16.45	16.452	7.694	11.246	13.063	12.843
HIGD1A	0	0.206761	0.356806	0.0580553	5.25644	0.00395762	216	229	197	137	284	300	228	183	259	331	212	205	227	221	35.603	28.383	36.052	37.323	39.006	35.773	36.248	39.642	47.339	43.917	39.782	39.747	40.071	38.356
ADCY3	0	1.07329	0.968852	0.0580985	2.25711	0.00397239	30	26	14	6	63	57	37	17	36	43	17	24	47	35	4.945	3.223	2.562	1.635	8.653	6.797	5.882	3.683	6.58	5.705	3.19	4.653	8.297	6.074
MEIS1-AS2	0	0.340667	0.592263	0.0580985	3.14298	0.00396776	27	21	58	48	50	30	77	64	35	42	86	91	79	92	4.45	2.603	10.614	13.077	6.867	3.577	12.242	13.864	6.397	5.573	16.138	17.644	13.945	15.967
TMEM160	0	-0.0382744	-0.197087	0.0580985	7.21232	0.00396812	939	1141	913	671	1013	1203	958	788	657	950	809	780	832	803	154.775	141.42	167.084	182.803	139.13	143.451	152.305	170.7	120.083	126.045	151.808	151.233	146.868	139.365
PTGDS	0	-1.71074	-1.99212	0.0580985	-1.80117	0.00397421	1	5	12	1	1	1	1	1	0	0	1	1	1	2	0.165	0.62	2.196	0.272	0.137	0.119	0.159	0.217	0	0	0.188	0.194	0.177	0.347
PNO1	0	-0.27202	-0.395047	0.0582867	5.21174	0.00399393	217	340	293	174	214	277	224	217	166	253	188	186	186	194	35.768	42.141	53.621	47.403	29.392	33.031	35.612	47.007	30.341	33.568	35.278	36.063	32.834	33.67
ANGPTL4	0	-0.670073	-0.793978	0.0582867	4.06366	0.00399287	237	394	69	71	209	171	64	69	176	157	34	37	57	55	39.065	48.834	12.627	19.343	28.705	20.391	10.175	14.947	32.168	20.831	6.38	7.174	10.062	9.546
THBS1	0	0.981907	1.29889	0.0584077	4.87656	0.00400565	60	72	218	60	159	133	423	166	134	126	171	193	551	846	9.89	8.924	39.895	16.346	21.838	15.86	67.249	35.96	24.492	16.718	32.088	37.42	97.265	146.828
CBS	0	2.94908	2.83522	0.0584388	-1.13727	0.00401121	3	0	0	0	7	19	2	3	7	15	0	1	8	2	0.494	0	0	0	0.961	2.266	0.318	0.65	1.279	1.99	0	0.194	1.412	0.347
MMP25-AS1	0	0.539793	0.600797	0.0585592	2.98831	0.00402635	41	48	26	28	69	80	51	32	60	60	52	48	38	49	6.758	5.949	4.758	7.628	9.477	9.54	8.108	6.932	10.967	7.961	9.758	9.307	6.708	8.504
MRPL34	0	-0.190546	-0.280008	0.0585592	6.64701	0.00402629	760	824	612	451	701	675	676	505	529	662	521	543	484	490	125.271	102.13	111.999	122.867	96.279	80.49	107.472	109.395	96.688	87.833	97.765	105.281	85.438	85.042
GADD45A	0	-0.682471	-0.488607	0.0586432	7.7258	0.00403557	1443	3141	1912	687	932	1425	1416	797	656	1234	1199	1220	1654	1329	237.849	389.307	349.907	187.162	128.005	169.924	225.119	172.65	119.9	163.726	224.992	236.544	291.971	230.656
S1PR5	0	1.65636	2.25791	0.0586531	-0.426804	0.00404136	4	2	3	0	22	9	0	5	19	14	6	5	3	2	0.659	0.248	0.549	0	3.022	1.073	0	1.083	3.473	1.858	1.126	0.969	0.53	0.347
ALDH3A2	0	0.408965	0.428371	0.0586531	4.04961	0.00404314	111	115	64	47	142	167	99	82	110	172	86	72	82	98	18.296	14.254	11.712	12.804	19.503	19.914	15.739	17.763	20.105	22.821	16.138	13.96	14.475	17.008
BCL2L1	0	-0.0623452	-0.314737	0.0586885	5.15486	0.00404903	329	443	158	129	358	383	180	171	228	317	143	145	137	128	54.229	54.907	28.915	35.144	49.169	45.671	28.617	37.043	41.673	42.059	26.834	28.114	24.184	22.215
TMTC2	0	0.923536	1.08865	0.058709	1.42252	0.00405734	9	16	7	8	30	31	18	7	23	28	22	12	14	17	1.483	1.983	1.281	2.179	4.12	3.697	2.862	1.516	4.204	3.715	4.128	2.327	2.471	2.95
MURC	0	0.833752	1.07214	0.058709	1.79244	0.00405529	11	10	14	12	26	21	37	13	23	23	22	23	32	38	1.813	1.239	2.562	3.269	3.571	2.504	5.882	2.816	4.204	3.052	4.128	4.459	5.649	6.595
SP1	0	-0.196145	-0.29066	0.0587317	5.17893	0.00406563	275	400	215	130	247	331	235	153	193	267	167	151	193	184	45.328	49.578	39.346	35.416	33.924	39.47	37.361	33.144	35.276	35.425	31.337	29.277	34.069	31.934
ZNFX1	0	-0.412516	-0.625002	0.0587317	3.79838	0.00406581	137	161	84	61	123	107	66	71	74	75	46	54	77	81	22.582	19.955	15.372	16.618	16.893	12.759	10.493	15.38	13.525	9.951	8.632	10.47	13.592	14.058
PON2	0	0.251599	0.381532	0.0590484	6.14162	0.00409119	365	403	349	276	482	671	408	319	399	551	461	431	436	426	60.163	49.949	63.869	75.192	66.2	80.013	64.865	69.103	72.927	73.106	86.506	83.566	76.965	73.935
RP11-322E11.5	0	1.82255	0.832439	0.0591923	2.16299	0.00410464	24	26	12	6	56	183	35	17	12	51	32	25	26	17	3.956	3.223	2.196	1.635	7.691	21.822	5.564	3.683	2.193	6.767	6.005	4.847	4.59	2.95
KIF1C	0	-0.0721996	-0.292054	0.0591986	5.39435	0.00410855	288	384	237	202	334	371	258	206	225	302	212	190	188	189	47.471	47.594	43.372	55.032	45.873	44.24	41.017	44.625	41.124	40.069	39.782	36.839	33.187	32.802
GPX3	0	-1.10019	-1.6185	0.0593522	1.2885	0.0041227	54	91	10	6	40	20	9	10	11	15	9	4	9	8	8.901	11.279	1.83	1.635	5.494	2.385	1.431	2.166	2.011	1.99	1.689	0.776	1.589	1.388
ZMIZ2	0	-0.14735	0.260159	0.059421	4.35977	0.00413096	135	183	105	66	141	173	105	66	158	188	89	117	116	138	22.252	22.682	19.216	17.981	19.366	20.629	16.693	14.297	28.878	24.944	16.701	22.685	20.477	23.951
OCLN	0	0.465598	0.604817	0.0595244	4.05556	0.00414165	106	161	44	36	185	191	96	49	128	167	85	86	116	90	17.472	19.955	8.052	9.808	25.409	22.776	15.262	10.615	23.395	22.157	15.95	16.674	20.477	15.62
FZD2	0	0.605895	0.921353	0.0595666	3.20752	0.0041494	43	90	27	13	87	115	38	42	66	124	67	67	53	43	7.088	11.155	4.941	3.542	11.949	13.713	6.041	9.098	12.063	16.452	12.573	12.991	9.356	7.463
CCDC152	0	0.741284	0.841536	0.0595666	2.80921	0.00415158	49	41	19	13	68	94	32	31	48	70	42	46	56	32	8.077	5.082	3.477	3.542	9.339	11.209	5.087	6.715	8.773	9.288	7.881	8.919	9.885	5.554
SH3TC1	0	0.356196	0.100665	0.0597664	6.18663	0.00416901	416	576	401	236	721	801	473	330	468	635	304	324	366	342	68.569	71.392	73.385	64.294	99.025	95.515	75.199	71.486	85.539	84.251	57.045	62.82	64.608	59.356
FAM222B	0	-0.161591	-0.334363	0.0597725	5.48579	0.00417295	457	457	258	156	435	458	232	180	299	373	167	181	202	173	75.327	56.642	47.215	42.5	59.745	54.614	36.884	38.992	54.65	49.489	31.337	35.094	35.658	30.025
MID1IP1	0	0.260869	0.543094	0.0597832	4.26543	0.00417721	100	125	110	52	147	183	104	73	133	196	84	90	160	124	16.483	15.493	20.131	14.167	20.19	21.822	16.534	15.814	24.309	26.005	15.763	17.45	28.244	21.521
PLIN3	0	-0.0750427	-0.332229	0.0600918	5.73185	0.0042023	405	482	296	229	410	423	355	280	230	339	278	297	221	278	66.756	59.741	54.17	62.387	56.311	50.441	56.439	60.655	42.038	44.978	52.167	57.585	39.012	48.249
MEIS3	0	1.21485	1.31756	0.0601395	1.66438	0.00420917	13	17	9	6	67	34	20	7	38	38	13	13	25	18	2.143	2.107	1.647	1.635	9.202	4.054	3.18	1.516	6.945	5.042	2.439	2.521	4.413	3.124
PHF8	0	-0.453899	-0.286965	0.0602961	3.8375	0.00422366	114	157	87	56	96	102	79	54	89	97	81	65	77	69	18.791	19.459	15.921	15.256	13.185	12.163	12.56	11.698	16.267	12.87	15.2	12.603	13.592	11.975
TMEFF1	0	0.954733	1.51481	0.0606063	0.115516	0.00425463	4	3	4	1	4	9	10	4	6	8	6	13	16	11	0.659	0.372	0.732	0.272	0.549	1.073	1.59	0.866	1.097	1.061	1.126	2.521	2.824	1.909
TOP1MT	0	0.402547	0.61412	0.0606063	3.54037	0.00426983	69	68	63	23	78	102	82	55	70	131	56	63	79	77	11.373	8.428	11.529	6.266	10.713	12.163	13.037	11.914	12.794	17.381	10.508	12.215	13.945	13.364
NTPCR	0	0.0150314	0.265217	0.0606063	5.48923	0.00427416	262	324	245	158	316	341	249	197	318	386	244	238	264	261	43.185	40.158	44.836	43.044	43.401	40.662	39.587	42.675	58.122	51.214	45.786	46.145	46.602	45.298
SERPINB6	0	0.0449567	0.216974	0.0606063	7.87961	0.00427725	1463	2012	1166	750	1894	1958	1387	885	1397	1972	1304	1207	1459	1395	241.146	249.375	213.384	204.325	260.131	233.481	220.508	191.712	255.337	261.642	244.695	234.023	257.549	242.11
PSMA1	0	0.248195	0.200486	0.0606063	7.38878	0.00426532	889	1101	943	588	1186	1484	1083	882	870	1271	929	842	1035	1079	146.534	136.462	172.574	160.191	162.891	176.959	172.178	191.063	159.014	168.635	174.326	163.254	182.703	187.267
SRI	0	0.10576	0.198413	0.0606063	8.35877	0.00425389	1960	2489	1703	1119	2495	2742	1992	1424	2050	2488	1865	1708	1980	1866	323.066	308.496	311.658	304.853	342.675	326.969	316.692	308.473	374.689	330.105	349.966	331.161	349.518	323.855
C14orf166	0	0.158929	0.192806	0.0606063	8.30507	0.00428005	1748	2315	1707	1111	2226	2806	2006	1476	1849	2518	1701	1617	1870	1892	288.122	286.93	312.39	302.673	305.729	334.601	318.918	319.737	337.951	334.085	319.192	313.518	330.1	328.368
ADAM12	0	0.173001	-0.58688	0.0606063	3.27806	0.00427198	87	76	71	38	75	134	64	67	32	75	42	36	40	33	14.34	9.42	12.993	10.352	10.301	15.979	10.175	14.514	5.849	9.951	7.881	6.98	7.061	5.727
IGF2R	0	-0.446077	-0.63039	0.0606063	5.80381	0.00428098	425	519	461	336	417	487	379	175	254	362	163	233	384	294	70.053	64.327	84.366	91.538	57.273	58.072	60.254	37.909	46.425	48.03	30.587	45.176	67.785	51.025
PRSS36	0	-1.31167	-1.77552	0.0606063	-0.682483	0.00427919	7	6	10	6	5	2	6	1	1	1	6	1	3	2	1.154	0.744	1.83	1.635	0.687	0.238	0.954	0.217	0.183	0.133	1.126	0.194	0.53	0.347
SMTNL2	0	0.824253	1.39832	0.0606322	0.705745	0.00428637	6	4	8	3	9	16	10	6	8	25	15	12	11	13	0.989	0.496	1.464	0.817	1.236	1.908	1.59	1.3	1.462	3.317	2.815	2.327	1.942	2.256
HNMT	0	0.422088	0.930719	0.060933	3.60052	0.00431479	43	55	80	34	107	76	63	53	130	128	73	86	73	65	7.088	6.817	14.64	9.263	14.696	9.063	10.016	11.481	23.761	16.983	13.698	16.674	12.886	11.281
STAB2	0	0.297973	-1.41673	0.060933	0.931935	0.00431311	19	9	30	8	11	9	39	29	1	15	19	5	6	5	3.132	1.115	5.49	2.179	1.511	1.073	6.2	6.282	0.183	1.99	3.565	0.969	1.059	0.868
RBM24	0	-0.353118	-0.772921	0.0610624	3.81717	0.00432754	95	90	130	106	53	111	123	91	38	71	95	98	52	71	15.659	11.155	23.791	28.878	7.279	13.236	19.555	19.713	6.945	9.42	17.827	19.001	9.179	12.322
CUX1	0	0.0956121	0.301328	0.0611968	6.0006	0.00434425	401	603	290	176	581	557	332	240	448	550	347	341	354	374	66.097	74.738	53.072	47.948	79.797	66.419	52.782	51.99	81.883	72.973	65.114	66.116	62.49	64.91
PIK3R1	0	-0.536084	-0.502654	0.0611968	5.46291	0.00434083	459	781	223	168	546	359	184	133	364	364	162	168	189	150	75.657	96.8	40.81	45.769	74.99	42.809	29.253	28.811	66.53	48.295	30.399	32.573	33.363	26.033
WHSC1L1	0	-0.306594	-0.219993	0.0613038	6.68812	0.00435545	886	1314	508	373	904	912	515	353	662	828	470	494	476	488	146.039	162.862	92.967	101.618	124.16	108.751	81.876	76.468	120.997	109.858	88.195	95.781	84.026	84.695
NCL	0	0.148254	0.196223	0.0614305	8.33169	0.00437166	1876	2218	1641	1192	2467	2478	1942	1616	1836	2369	1855	1984	1735	1920	309.221	274.907	300.312	324.741	338.829	295.488	308.743	350.065	335.575	314.316	348.09	384.675	306.27	333.227
COPS8	0	-0.0605899	-0.232642	0.0614305	6.30037	0.00436868	520	735	476	319	627	674	473	386	378	556	390	381	378	428	85.711	91.099	87.111	86.906	86.115	80.371	75.199	83.617	69.089	73.769	73.183	73.871	66.726	74.282
S1PR4	0	1.11399	2.74609	0.0617184	-2.0136	0.00440665	0	0	0	0	2	0	3	0	4	4	2	1	4	4	0	0	0	0	0.275	0	0.477	0	0.731	0.531	0.375	0.194	0.706	0.694
PKDCC	0	1.22519	1.22545	0.0617184	3.30804	0.00440182	43	47	23	20	99	157	46	56	40	127	94	77	70	51	7.088	5.825	4.209	5.449	13.597	18.721	7.313	12.131	7.311	16.85	17.639	14.929	12.357	8.851
SLC9A7	0	0.0211513	0.842985	0.0617184	1.96748	0.00440532	25	40	11	11	32	41	17	7	60	53	21	19	14	26	4.121	4.958	2.013	2.997	4.395	4.889	2.703	1.516	10.967	7.032	3.941	3.684	2.471	4.512
GABRA3	0	0.327472	-2.13022	0.0617184	-1.51165	0.0044012	0	7	6	3	2	3	5	9	0	1	2	1	0	0	0	0.868	1.098	0.817	0.275	0.358	0.795	1.95	0	0.133	0.375	0.194	0	0
ABLIM3	0	0.0837355	1.31786	0.0617311	1.57242	0.00441118	18	17	7	9	13	20	15	11	51	46	11	10	32	25	2.967	2.107	1.281	2.452	1.785	2.385	2.385	2.383	9.322	6.103	2.064	1.939	5.649	4.339
MECOM	0	0.0324477	0.258768	0.0617746	8.0333	0.00441791	1803	2302	1144	868	2220	2551	1461	817	1797	2677	1320	1327	1443	1357	297.188	285.319	209.358	236.472	304.905	304.193	232.273	176.982	328.447	355.181	247.697	257.29	254.725	235.515
CEACAM21	0	-0.56807	-1.0354	0.06197	2.1695	0.00443553	45	57	45	19	34	38	18	32	18	18	25	27	17	11	7.417	7.065	8.235	5.176	4.67	4.531	2.862	6.932	3.29	2.388	4.691	5.235	3.001	1.909
PPCS	0	0.263072	0.323421	0.0622019	5.63368	0.00445595	337	420	209	139	468	541	242	214	355	506	267	233	273	211	55.548	52.056	38.248	37.868	64.277	64.511	38.474	46.358	64.885	67.135	50.102	45.176	48.191	36.62
MSI2	0	-0.316046	0.19455	0.0622019	5.48707	0.00446057	294	415	229	148	232	306	246	160	219	308	324	314	295	357	48.46	51.437	41.908	40.32	31.864	36.489	39.11	34.66	40.028	40.865	60.798	60.881	52.075	61.959
EGR3	0	-1.81578	-1.72799	0.0622019	2.58429	0.00446308	137	394	65	19	14	64	59	15	9	36	4	7	77	92	22.582	48.834	11.895	5.176	1.923	7.632	9.38	3.249	1.645	4.776	0.751	1.357	13.592	15.967
CD38	0	0.429751	2.99106	0.0623312	-2.28654	0.00449798	0	0	0	0	2	0	0	0	9	9	0	2	4	1	0	0	0	0	0.275	0	0	0	1.645	1.194	0	0.388	0.706	0.174
FAM163A	0	0.435209	2.78694	0.0623312	-1.51789	0.00448396	1	1	0	0	0	4	2	0	17	8	1	6	4	2	0.165	0.124	0	0	0	0.477	0.318	0	3.107	1.061	0.188	1.163	0.706	0.347
GIMAP6	0	0.56854	0.490562	0.0623312	4.65103	0.00449337	171	184	83	76	278	286	163	104	226	271	104	80	148	121	28.186	22.806	15.189	20.705	38.182	34.104	25.914	22.529	41.307	35.956	19.516	15.511	26.126	21
PRKAB1	0	0.323591	0.489332	0.0623312	4.01762	0.00449119	80	138	65	50	136	154	88	75	133	164	77	80	98	78	13.186	17.104	11.895	13.622	18.679	18.364	13.99	16.247	24.309	21.759	14.449	15.511	17.299	13.537
PDIA6	0	0.158776	0.233326	0.0623312	8.67368	0.00449018	1931	2237	2449	1684	2347	2856	2789	2322	1751	2311	3003	2925	2878	2910	318.286	277.262	448.181	458.778	322.348	340.563	443.401	503.002	320.039	306.62	563.511	567.124	508.037	505.047
RUSC1	0	-0.00149718	-0.320974	0.0623312	5.20467	0.00449504	279	326	218	142	287	297	266	202	148	235	184	149	199	219	45.987	40.406	39.895	38.686	39.418	35.416	42.289	43.758	27.051	31.179	34.528	28.889	35.128	38.009
HSPH1	0	-0.240558	-0.462633	0.0623312	6.20962	0.00448237	579	578	495	372	420	441	619	432	370	331	369	370	425	432	95.436	71.64	90.588	101.345	57.685	52.587	98.41	93.582	67.627	43.917	69.243	71.739	75.023	74.976
NARS	0	0.476139	0.403807	0.0624088	6.57494	0.00450724	473	552	498	311	790	989	677	415	553	833	399	438	775	588	77.964	68.417	91.137	84.727	108.502	117.933	107.631	89.899	101.075	110.521	74.872	84.923	136.806	102.051
CDH20	0	-0.622118	-2.26232	0.0624101	0.532644	0.004511	30	14	22	12	7	24	7	27	0	3	10	5	2	9	4.945	1.735	4.026	3.269	0.961	2.862	1.113	5.849	0	0.398	1.876	0.969	0.353	1.562
RPGRIP1	0	1.73929	2.4994	0.0625213	-1.53601	0.00452687	2	0	0	0	5	4	3	0	6	7	2	2	1	3	0.33	0	0	0	0.687	0.477	0.477	0	1.097	0.929	0.375	0.388	0.177	0.521
ATXN2L	0	0.275988	0.37845	0.0625213	6.22095	0.00452632	420	533	361	217	539	747	468	306	430	594	365	408	615	442	69.228	66.062	66.065	59.118	74.029	89.076	74.404	66.287	78.593	78.811	68.492	79.106	108.562	76.712
ARL4C	0	-0.830997	-0.957765	0.0625213	3.59677	0.00453005	151	241	82	40	69	98	77	55	41	71	27	40	107	72	24.889	29.87	15.006	10.897	9.477	11.686	12.242	11.914	7.494	9.42	5.067	7.756	18.888	12.496
CDH2	0	-0.0226751	0.484077	0.0630568	5.19899	0.00457255	176	245	236	112	301	246	217	95	218	322	217	230	300	277	29.01	30.366	43.189	30.513	41.341	29.334	34.499	20.579	39.845	42.723	40.72	44.594	52.957	48.075
CDC42EP1	0	0.544113	0.476348	0.0634679	5.89239	0.00460982	257	323	319	200	517	580	379	305	427	491	275	294	448	308	42.361	40.034	58.379	54.487	71.007	69.162	60.254	66.07	78.045	65.145	51.604	57.003	79.083	53.455
SKIL	0	0.053571	0.475747	0.0634679	5.91436	0.00460693	393	674	217	169	618	598	240	188	700	643	264	229	347	347	64.778	83.538	39.712	46.041	84.879	71.308	38.156	40.725	127.943	85.312	49.539	44.4	61.254	60.224
PPA1	0	-0.0118608	0.223711	0.0635842	6.66562	0.004622	567	704	524	397	692	600	601	509	554	629	708	691	614	712	93.458	87.256	95.895	108.156	95.042	71.547	95.548	110.262	101.257	83.455	132.856	133.977	108.386	123.572
PPM1K	0	-0.382591	-0.408871	0.0637315	4.6145	0.00463645	220	305	121	108	202	189	121	114	162	171	103	97	129	104	36.263	37.803	22.144	29.423	27.744	22.537	19.237	24.695	29.61	22.688	19.328	18.807	22.772	18.05
FAM13A	0	-0.0484879	0.36717	0.0637924	3.96828	0.00464462	65	118	89	62	97	105	89	62	109	127	100	95	97	104	10.714	14.625	16.287	16.891	13.322	12.521	14.149	13.431	19.922	16.85	18.765	18.419	17.123	18.05
MYZAP	0	0.192371	-0.665201	0.0639891	4.63607	0.0046627	127	151	215	163	190	262	178	222	40	124	186	172	108	93	20.933	18.716	39.346	44.407	26.095	31.242	28.299	48.091	7.311	16.452	34.903	33.349	19.065	16.141
XKR6	0	-0.645114	-0.410874	0.0642021	3.07418	0.00468199	75	111	68	26	68	65	44	20	40	78	31	39	49	47	12.362	13.758	12.444	7.083	9.339	7.751	6.995	4.332	7.311	10.349	5.817	7.562	8.65	8.157
GALNT13	0	0.755856	1.62369	0.0642566	-0.0759382	0.00468974	2	2	2	4	2	9	6	4	8	7	8	7	13	11	0.33	0.248	0.366	1.09	0.275	1.073	0.954	0.866	1.462	0.929	1.501	1.357	2.295	1.909
ARHGAP35	0	-0.270116	-0.27433	0.0643341	5.43054	0.00470173	415	532	244	140	387	473	198	153	278	443	181	143	187	193	68.404	65.938	44.653	38.141	53.152	56.403	31.478	33.144	50.811	58.777	33.965	27.726	33.01	33.496
GPR155	0	-0.290038	-0.5165	0.0643341	2.95706	0.00470295	85	109	40	27	76	92	40	25	49	65	35	25	26	31	14.011	13.51	7.32	7.356	10.438	10.971	6.359	5.416	8.956	8.624	6.568	4.847	4.59	5.38
DUSP5	0	-0.807784	-0.435807	0.0646317	6.44343	0.0047285	830	1265	550	352	670	467	404	287	785	496	361	342	499	513	136.809	156.789	100.653	95.897	92.021	55.687	64.229	62.171	143.478	65.809	67.741	66.31	88.086	89.034
NAGK	0	-0.0320333	-0.234305	0.0647864	5.87936	0.00474363	418	541	364	217	489	513	367	282	334	397	282	261	275	304	68.899	67.054	66.614	59.118	67.162	61.173	58.346	61.088	61.047	52.673	52.917	50.605	48.544	52.761
NEURL2	0	-0.61482	0.536108	0.0649218	0.756987	0.00475735	8	14	11	7	7	13	5	3	18	20	9	7	15	11	1.319	1.735	2.013	1.907	0.961	1.55	0.795	0.65	3.29	2.654	1.689	1.357	2.648	1.909
IGFBP3	0	-0.392126	0.119784	0.0649427	7.92624	0.00476651	1375	1931	1574	1140	1038	2212	1315	759	1145	2818	1215	1110	1834	1866	226.641	239.335	288.051	310.574	142.564	263.769	209.061	164.418	209.277	373.889	227.994	215.216	323.746	323.855
RPL28	0	0.141957	0.104766	0.0649427	11.9809	0.00476296	22921	32111	22275	13808	27903	35256	28610	18663	20102	31265	20678	19804	25554	25590	3778.06	3979.96	4076.45	3761.76	3832.33	4204.09	4548.48	4042.86	3674.14	4148.2	3880.22	3839.77	4510.9	4441.29
PLCD1	0	-0.406143	-0.553857	0.0651967	3.23897	0.00478897	92	108	53	44	68	91	50	37	39	66	53	38	47	39	15.164	13.386	9.699	11.987	9.339	10.851	7.949	8.015	7.128	8.757	9.945	7.368	8.297	6.769
RP11-129J12.1	0	1.7314	2.85078	0.0652591	0.824324	0.00479739	8	5	1	1	14	27	18	1	58	24	10	14	26	28	1.319	0.62	0.183	0.272	1.923	3.22	2.862	0.217	10.601	3.184	1.876	2.714	4.59	4.86
RORB	0	-1.93282	-2.92605	0.0652885	-2.47181	0.00480339	1	0	6	11	1	0	0	2	0	0	0	0	0	1	0.165	0	1.098	2.997	0.137	0	0	0.433	0	0	0	0	0	0.174
NQO1	0	0.0875836	-0.631135	0.0654929	4.98005	0.00482227	266	179	268	172	189	289	351	193	86	223	97	114	180	194	43.845	22.186	49.045	46.859	25.958	34.462	55.803	41.808	15.719	29.587	18.202	22.103	31.774	33.67
SCGN	0	0.512276	-1.21219	0.0657732	-1.36816	0.00484677	4	4	3	1	2	10	7	1	0	1	0	1	2	2	0.659	0.496	0.549	0.272	0.275	1.192	1.113	0.217	0	0.133	0	0.194	0.353	0.347
NDRG4	0	0.714655	1.0897	0.0659499	1.60542	0.00487528	24	15	12	3	26	35	20	9	30	38	13	15	20	24	3.956	1.859	2.196	0.817	3.571	4.174	3.18	1.95	5.483	5.042	2.439	2.908	3.53	4.165
SET	0	0.225033	0.185796	0.0659499	9.07137	0.00487326	3095	3826	2802	1900	4166	5029	3353	2580	3284	4451	2834	2716	2834	2999	510.148	474.209	512.782	517.623	572.178	599.682	533.067	558.891	600.233	590.553	531.799	526.601	500.27	520.494
S100A3	0	0.178098	-0.857551	0.0659499	1.47898	0.00486487	15	10	43	24	18	16	56	27	1	3	10	17	45	30	2.472	1.239	7.869	6.538	2.472	1.908	8.903	5.849	0.183	0.398	1.876	3.296	7.944	5.207
RP11-468E2.4	0	-0.358399	-1.0841	0.0659499	1.15935	0.00487047	20	29	16	15	22	20	15	11	9	17	7	8	3	10	3.297	3.594	2.928	4.086	3.022	2.385	2.385	2.383	1.645	2.256	1.314	1.551	0.53	1.736
SCIMP	0	1.57001	2.0064	0.0659855	-1.35269	0.00488566	1	0	1	0	2	2	2	4	2	3	5	3	3	5	0.165	0	0.183	0	0.275	0.238	0.318	0.866	0.366	0.398	0.938	0.582	0.53	0.868
NUDT14	0	-0.204591	-0.302893	0.0659855	6.82711	0.00488552	841	905	779	507	709	931	723	555	607	762	554	497	598	622	138.622	112.169	142.561	138.124	97.377	111.017	114.944	120.226	110.944	101.101	103.958	96.363	105.562	107.952
SUPT3H	0	0.317105	0.460653	0.0661115	4.75185	0.00489888	178	200	105	86	238	315	133	102	198	301	132	125	172	118	29.34	24.789	19.216	23.429	32.688	37.562	21.145	22.096	36.189	39.936	24.77	24.236	30.362	20.48
RIPK1	0	-0.145422	-0.373369	0.0666579	4.43231	0.00494328	193	201	137	80	183	193	133	97	115	162	93	106	95	86	31.812	24.913	25.072	21.795	25.134	23.014	21.145	21.013	21.019	21.494	17.451	20.552	16.77	14.926
SRP14-AS1	0	0.761462	0.727629	0.0666677	2.47286	0.00494792	25	26	20	17	51	44	45	27	35	39	23	37	45	43	4.121	3.223	3.66	4.631	7.005	5.247	7.154	5.849	6.397	5.174	4.316	7.174	7.944	7.463
LY75	0	1.43621	1.86341	0.0666923	-0.033473	0.00495686	0	5	5	1	10	10	8	4	10	13	5	3	15	11	0	0.62	0.915	0.272	1.373	1.192	1.272	0.866	1.828	1.725	0.938	0.582	2.648	1.909
LINC00311	0	-0.275564	0.898465	0.0666923	0.587797	0.00495757	13	13	5	3	17	8	4	3	26	23	5	8	8	9	2.143	1.611	0.915	0.817	2.335	0.954	0.636	0.65	4.752	3.052	0.938	1.551	1.412	1.562
HSD17B11	0	0.19122	0.343013	0.0666974	5.02903	0.00496187	180	275	146	103	241	298	210	129	199	317	159	164	234	174	29.669	34.085	26.719	28.061	33.1	35.535	33.386	27.945	36.372	42.059	29.836	31.798	41.307	30.199
NAALAD2	0	-0.00872041	0.596557	0.0670461	2.76771	0.00499175	38	58	31	20	54	60	21	25	71	65	49	43	32	34	6.264	7.189	5.673	5.449	7.417	7.155	3.339	5.416	12.977	8.624	9.195	8.337	5.649	5.901
TMEM200C	0	1.19403	1.92154	0.0671331	-1.55991	0.00500217	1	1	0	0	2	4	1	1	4	3	2	2	3	3	0.165	0.124	0	0	0.275	0.477	0.159	0.217	0.731	0.398	0.375	0.388	0.53	0.521
KDM4B	0	-0.260801	-0.205508	0.0672168	5.27799	0.00501235	291	434	220	146	297	334	216	145	225	316	167	169	201	215	47.965	53.792	40.261	39.775	40.791	39.828	34.34	31.411	41.124	41.926	31.337	32.767	35.481	37.314
CLPTM1	0	-0.226174	-0.322124	0.0674664	5.87519	0.00503492	378	409	419	321	348	394	364	348	260	368	354	345	296	291	62.306	50.693	76.679	87.451	47.796	46.982	57.869	75.385	47.522	48.826	66.428	66.892	52.251	50.505
ENAH	0	0.256737	0.356989	0.0675564	5.73487	0.00505354	360	450	214	149	517	532	257	234	389	535	289	317	215	265	59.339	55.775	39.163	40.593	71.007	63.438	40.858	50.69	71.099	70.983	54.231	61.463	37.953	45.992
PDIA4	0	0.104324	0.319661	0.0675564	6.92521	0.00504578	623	878	605	428	851	867	687	590	723	748	919	874	732	726	102.689	108.823	110.718	116.601	116.88	103.385	109.221	127.808	132.146	99.244	172.45	169.458	129.216	126.002
RP11-490M8.1	0	-0.148955	-0.44015	0.0675564	5.24283	0.00505028	381	477	179	140	372	460	193	139	176	279	154	150	173	189	62.8	59.121	32.758	38.141	51.092	54.853	30.684	30.111	32.168	37.017	28.898	29.083	30.539	32.802
HSPA1A	0	-0.421929	-0.812279	0.0675767	5.39188	0.00505903	235	244	368	437	187	146	475	310	176	111	227	197	394	259	38.735	30.242	67.346	119.053	25.683	17.41	75.516	67.154	32.168	14.727	42.596	38.196	69.551	44.951
BIRC5	0	0.725678	0.918821	0.0675794	2.99053	0.0050632	39	37	23	20	42	68	48	63	36	43	78	82	69	56	6.428	4.586	4.209	5.449	5.768	8.109	7.631	13.647	6.58	5.705	14.637	15.899	12.18	9.719
RP11-488C13.5	0	-0.553519	-0.66781	0.0676903	1.70198	0.00507548	27	45	22	14	19	28	22	11	14	22	15	13	14	16	4.45	5.577	4.026	3.814	2.61	3.339	3.498	2.383	2.559	2.919	2.815	2.521	2.471	2.777
RPS16	0	0.141773	0.162825	0.0677189	10.3763	0.0050816	7906	11123	6605	4361	9772	11686	8871	5829	7300	10905	7130	6593	7630	8091	1303.14	1378.63	1208.75	1188.08	1342.13	1393.49	1410.33	1262.7	1334.26	1446.86	1337.94	1278.31	1346.88	1404.24
CCNA2	0	0.957941	1.09107	0.0679224	2.01755	0.00510086	15	23	8	10	24	30	25	39	20	18	42	42	33	36	2.472	2.851	1.464	2.724	3.296	3.577	3.975	8.448	3.656	2.388	7.881	8.143	5.825	6.248
RGS2	0	-0.574023	-0.859252	0.068003	3.05941	0.00511091	91	198	47	19	70	104	47	25	32	64	33	27	53	32	15	24.541	8.601	5.176	9.614	12.401	7.472	5.416	5.849	8.491	6.192	5.235	9.356	5.554
KIF5C	0	-0.730319	-1.13815	0.0681974	0.84542	0.00512952	27	38	14	10	27	23	6	3	15	15	3	3	7	4	4.45	4.71	2.562	2.724	3.708	2.743	0.954	0.65	2.742	1.99	0.563	0.582	1.236	0.694
EML3	0	0.0522157	0.357119	0.068456	4.63163	0.00515299	189	269	87	70	241	253	130	70	239	289	111	118	112	116	31.153	33.341	15.921	19.07	33.1	30.169	20.668	15.164	43.683	38.344	20.829	22.879	19.771	20.132
BCL2	0	-0.47698	-0.497655	0.0686734	5.2858	0.00517339	313	496	246	165	196	321	233	195	147	295	197	208	178	207	51.592	61.476	45.019	44.951	26.92	38.278	37.043	42.242	26.868	39.14	36.967	40.329	31.421	35.926
PGAM1	0	0.0220109	-0.183125	0.0691817	7.50857	0.0052198	1038	1245	1233	826	1057	1329	1420	1095	757	1014	991	981	1074	1224	171.093	154.31	225.646	225.03	145.173	158.476	225.755	237.204	138.361	134.536	185.961	190.205	189.587	212.432
SLC2A4RG	0	-0.025892	-0.26201	0.0691817	6.48066	0.00521775	748	893	495	335	874	1055	499	327	521	767	370	378	375	373	123.293	110.682	90.588	91.265	120.039	125.803	79.332	70.836	95.226	101.765	69.43	73.29	66.197	64.736
TSHZ2	0	1.24457	1.07572	0.0694925	3.19458	0.00525218	76	36	30	22	222	118	42	34	114	131	28	31	57	32	12.527	4.462	5.49	5.994	30.49	14.071	6.677	7.365	20.836	17.381	5.254	6.011	10.062	5.554
SNRPF	0	0.194314	0.24576	0.0694925	7.86986	0.0052555	1121	1555	1311	869	1503	1889	1530	1226	1285	1696	1417	1503	1370	1399	184.774	192.733	239.92	236.745	206.429	225.253	243.243	265.581	234.866	225.023	265.899	291.414	241.838	242.805
RP11-384F7.2	0	-0.56432	-1.62293	0.0694925	-0.0229983	0.00525405	13	6	13	10	3	12	8	8	0	5	5	3	4	5	2.143	0.744	2.379	2.724	0.412	1.431	1.272	1.733	0	0.663	0.938	0.582	0.706	0.868
TIGAR	0	-0.21256	-0.425629	0.0695544	4.40757	0.00526426	145	184	173	82	131	163	145	113	100	102	109	107	110	132	23.9	22.806	31.66	22.34	17.992	19.437	23.052	24.479	18.278	13.533	20.454	20.746	19.418	22.909
FCN1	0	0.166366	2.58593	0.0696497	-1.85944	0.00527556	0	0	1	0	0	0	3	0	2	0	8	16	4	14	0	0	0.183	0	0	0	0.477	0	0.366	0	1.501	3.102	0.706	2.43
CDH26	0	-0.81988	-0.942186	0.0697557	1.75211	0.00528768	29	72	25	15	27	31	19	9	12	23	5	11	27	22	4.78	8.924	4.575	4.086	3.708	3.697	3.021	1.95	2.193	3.052	0.938	2.133	4.766	3.818
FNDC5	0	1.17525	3.03799	0.0697682	-0.379321	0.00530502	0	1	6	0	1	13	3	2	3	26	12	12	30	8	0	0.124	1.098	0	0.137	1.55	0.477	0.433	0.548	3.45	2.252	2.327	5.296	1.388
ADAMTS3	0	0.994108	1.00484	0.0697682	0.385919	0.00530207	6	5	4	2	11	11	9	8	7	10	8	10	9	9	0.989	0.62	0.732	0.545	1.511	1.312	1.431	1.733	1.279	1.327	1.501	1.939	1.589	1.562
MRPL15	0	0.294232	0.342579	0.0697682	6.46571	0.00529373	456	518	500	298	617	778	608	413	567	720	467	438	534	596	75.162	64.203	91.503	81.185	84.742	92.772	96.661	89.466	103.633	95.529	87.632	84.923	94.264	103.439
FRMD4B	0	-0.171605	-0.471915	0.0697682	6.57949	0.00530412	818	978	563	383	721	750	672	474	335	485	495	510	490	570	134.831	121.217	103.032	104.342	99.025	89.434	106.836	102.68	61.23	64.349	92.887	98.883	86.497	98.927
WDR17	0	1.20696	1.55757	0.0702845	0.723067	0.00536078	11	6	4	2	22	24	7	5	20	27	14	3	12	10	1.813	0.744	0.732	0.545	3.022	2.862	1.113	1.083	3.656	3.582	2.627	0.582	2.118	1.736
TPCN2	0	0.489995	0.531579	0.0702845	2.76865	0.00536071	34	41	28	22	59	63	38	35	40	62	47	36	39	36	5.604	5.082	5.124	5.994	8.103	7.512	6.041	7.582	7.311	8.226	8.82	6.98	6.884	6.248
PDS5B	0	-0.293746	-0.23979	0.0702845	5.99295	0.00535294	512	636	353	257	471	464	335	289	321	428	368	324	324	344	84.393	78.828	64.601	70.015	64.689	55.33	53.259	62.604	58.671	56.786	69.055	62.82	57.194	59.703
LMF1	0	-0.182829	-0.397597	0.0702845	4.02759	0.00535313	136	201	94	63	164	169	89	56	96	131	69	68	72	59	22.417	24.913	17.203	17.163	22.525	20.152	14.149	12.131	17.546	17.381	12.948	13.184	12.71	10.24
IRF9	0	-0.24721	-0.695106	0.0703065	3.06848	0.00536659	73	74	66	46	68	84	38	53	37	61	28	37	29	37	12.033	9.172	12.078	12.532	9.339	10.017	6.041	11.481	6.763	8.093	5.254	7.174	5.119	6.422
SEPN1	0	-0.274549	-0.377624	0.0707291	7.18525	0.00540716	1131	1608	928	558	1025	1265	767	713	637	998	764	812	683	679	186.422	199.302	169.829	152.018	140.778	150.845	121.939	154.453	116.428	132.413	143.364	157.437	120.566	117.844
HOXA10	0	-1.21252	-1.02199	0.0707291	4.89194	0.00540528	333	290	257	326	153	207	63	201	147	236	279	178	77	59	54.888	35.944	47.032	88.813	21.014	24.684	10.016	43.541	26.868	31.312	52.354	34.512	13.592	10.24
CEP41	0	0.266773	0.373934	0.0709017	4.49393	0.00542452	126	170	109	64	179	207	136	98	144	211	134	123	107	134	20.769	21.07	19.948	17.436	24.585	24.684	21.622	21.229	26.32	27.995	25.145	23.848	18.888	23.256
RPL4	0	0.163467	0.211138	0.0709886	9.584	0.00543533	4444	6037	3826	2570	6188	6410	5162	3151	4454	6383	4298	3863	4412	4463	732.503	748.249	700.179	700.154	849.888	764.359	820.666	682.583	814.08	846.888	806.518	748.991	778.825	774.579
SDE2	0	-0.389886	-0.371412	0.0711321	5.40816	0.00545468	338	506	300	141	234	349	325	151	199	303	168	165	271	295	55.712	62.716	54.902	38.413	32.139	41.616	51.669	32.71	36.372	40.202	31.525	31.992	47.838	51.199
CPEB2-AS1	0	-2.54131	-0.672414	0.0711321	-2.1667	0.00545144	1	5	2	2	0	0	0	0	3	2	0	1	1	1	0.165	0.62	0.366	0.545	0	0	0	0	0.548	0.265	0	0.194	0.177	0.174
CNTNAP4	0	3.88738	3.84871	0.0712457	0.560691	0.00546756	0	1	1	2	8	69	17	23	1	38	32	24	30	15	0	0.124	0.183	0.545	1.099	8.228	2.703	4.982	0.183	5.042	6.005	4.653	5.296	2.603
ATP6V1F	0	-0.0576844	-0.194411	0.0712489	7.8877	0.005472	1627	1983	1440	972	1778	1965	1520	1130	1258	1616	1151	1064	1243	1334	268.178	245.781	263.528	264.805	244.199	234.316	241.653	244.785	229.931	214.409	215.985	206.297	219.42	231.523
SH3BP2	0	-0.226632	-0.338558	0.0712817	6.33206	0.0054787	717	1069	411	278	676	851	427	309	449	648	371	382	339	331	118.183	132.496	75.215	75.736	92.845	101.477	67.885	66.937	82.066	85.976	69.618	74.065	59.842	57.447
MRPL22	0	0.221638	-0.0653601	0.0713142	7.58687	0.00548538	1148	1174	1263	738	1402	1684	1397	1099	764	1163	1095	1072	1110	1144	189.224	145.51	231.136	201.056	192.557	200.808	222.098	238.07	139.64	154.305	205.476	207.848	195.942	198.548
GBA	0	0.40699	0.169498	0.0714689	4.23835	0.00550353	102	130	113	53	159	189	131	100	95	146	85	98	118	103	16.813	16.113	20.68	14.439	21.838	22.537	20.827	21.662	17.364	19.371	15.95	19.001	20.83	17.876
LGALSL	0	-0.311339	-0.426138	0.0714689	3.78846	0.00550567	111	149	84	61	96	129	75	59	63	95	54	72	80	63	18.296	18.468	15.372	16.618	13.185	15.383	11.924	12.781	11.515	12.604	10.133	13.96	14.122	10.934
RP11-443B7.1	0	1.57233	1.41072	0.0721499	-0.0900264	0.00557056	2	5	1	2	16	12	6	3	8	6	6	5	7	7	0.33	0.62	0.183	0.545	2.198	1.431	0.954	0.65	1.462	0.796	1.126	0.969	1.236	1.215
GBA2	0	0.0352977	0.446654	0.0721499	5.3522	0.0055679	270	445	161	108	428	392	186	105	439	414	193	175	245	218	44.504	55.155	29.464	29.423	58.783	46.744	29.571	22.746	80.238	54.929	36.216	33.93	43.248	37.835
MPP3	0	-0.372226	-0.978213	0.0721499	1.98288	0.00557085	31	50	26	26	30	36	21	26	11	19	23	22	20	8	5.11	6.197	4.758	7.083	4.12	4.293	3.339	5.632	2.011	2.521	4.316	4.266	3.53	1.388
PDE11A	0	-0.238335	2.07865	0.0724261	-0.53443	0.00559643	4	3	1	1	3	1	4	2	31	18	4	2	7	3	0.659	0.372	0.183	0.272	0.412	0.119	0.636	0.433	5.666	2.388	0.751	0.388	1.236	0.521
ESRRG	0	-0.186848	1.40284	0.0724572	0.131476	0.00560432	2	8	5	4	11	4	2	2	15	19	5	7	14	7	0.33	0.992	0.915	1.09	1.511	0.477	0.318	0.433	2.742	2.521	0.938	1.357	2.471	1.215
IGFBP4	0	0.0637602	0.387268	0.0724572	9.38168	0.00560734	3224	4273	3675	2607	4282	5066	3538	3148	5105	6218	3910	4124	3902	3486	531.411	529.612	672.545	710.234	588.11	604.094	562.479	681.933	933.067	824.996	733.71	799.596	688.798	605.015
GRIA4	0	1.00078	1.70767	0.0727623	1.49246	0.00563522	11	10	15	8	57	21	9	7	64	47	16	13	12	10	1.813	1.239	2.745	2.179	7.829	2.504	1.431	1.516	11.698	6.236	3.002	2.521	2.118	1.736
JOSD1	0	-0.324625	-0.465736	0.0728256	5.29383	0.0056444	341	522	233	137	290	364	264	135	169	255	179	144	219	245	56.207	64.699	42.64	37.323	39.83	43.405	41.971	29.244	30.889	33.833	33.589	27.92	38.659	42.521
NR1H3	0	-0.0367061	0.596113	0.0730025	3.52428	0.0056624	52	96	51	35	75	73	50	52	55	137	80	92	86	68	8.571	11.899	9.333	9.535	10.301	8.705	7.949	11.264	10.053	18.177	15.012	17.838	15.181	11.802
DNASE1L3	0	-0.203494	-1.17138	0.0731893	1.36534	0.00568118	11	17	36	22	14	22	20	24	10	13	13	9	5	13	1.813	2.107	6.588	5.994	1.923	2.623	3.18	5.199	1.828	1.725	2.439	1.745	0.883	2.256
BRINP1	0	-0.596944	-0.845579	0.0732359	3.25868	0.0056891	65	89	98	60	42	53	71	63	18	50	77	80	33	49	10.714	11.031	17.935	16.346	5.768	6.32	11.288	13.647	3.29	6.634	14.449	15.511	5.825	8.504
EDIL3	0	0.485926	0.486024	0.0733364	6.68676	0.00570121	525	494	465	352	686	887	706	595	377	659	871	868	713	664	86.536	61.228	85.098	95.897	94.218	105.77	112.241	128.891	68.906	87.435	163.443	168.295	125.862	115.241
HNRNPH1	0	0.114024	0.261581	0.0738206	7.83297	0.00574319	1134	1616	1174	869	1318	1738	1705	1015	1243	1595	1301	1370	1500	1674	186.917	200.293	214.849	236.745	181.02	207.247	271.064	219.874	227.189	211.623	244.132	265.627	264.786	290.532
DEPTOR	0	-0.647379	-0.661655	0.0739304	5.06833	0.00576042	371	867	151	113	257	464	149	90	139	381	110	99	207	135	61.152	107.459	27.634	30.785	35.298	55.33	23.688	19.496	25.406	50.551	20.641	19.195	36.541	23.43
LNX1	0	-0.443215	-1.0306	0.0739304	1.98306	0.00575795	50	56	18	28	32	50	25	13	10	27	13	18	14	16	8.241	6.941	3.294	7.628	4.395	5.962	3.975	2.816	1.828	3.582	2.439	3.49	2.471	2.777
TNFRSF4	0	-0.464232	-0.528042	0.0739489	4.64641	0.0057662	234	393	152	93	247	246	107	84	173	193	106	111	123	68	38.57	48.71	27.817	25.336	33.924	29.334	17.011	18.196	31.62	25.607	19.891	21.522	21.712	11.802
HOXB2	0	0.436729	0.509992	0.0740296	4.51391	0.00577684	80	99	154	80	155	164	140	153	124	164	155	171	152	148	13.186	12.27	28.183	21.795	21.288	19.556	22.257	33.144	22.664	21.759	29.086	33.155	26.832	25.686
PDE10A	0	-0.883582	0.551792	0.0740346	1.43536	0.00578226	31	51	10	3	27	18	7	4	73	42	7	13	13	16	5.11	6.321	1.83	0.817	3.708	2.146	1.113	0.866	13.343	5.573	1.314	2.521	2.295	2.777
ACADM	0	0.239541	0.274493	0.0740346	5.65678	0.00578593	280	335	231	193	378	397	318	265	303	397	306	303	250	295	46.152	41.521	42.274	52.58	51.916	47.34	50.556	57.405	55.381	52.673	57.421	58.748	44.131	51.199
FAM46B	0	-0.732793	-1.66983	0.074191	-0.930003	0.0058025	9	9	4	2	5	6	2	2	1	1	1	1	1	4	1.483	1.115	0.732	0.545	0.687	0.715	0.318	0.433	0.183	0.133	0.188	0.194	0.177	0.694
ARHGAP31	0	-0.127295	-0.2716	0.0744205	5.37808	0.00582482	362	434	210	158	348	392	225	195	265	302	172	179	196	192	59.668	53.792	38.431	43.044	47.796	46.744	35.771	42.242	48.435	40.069	32.276	34.706	34.599	33.323
DAPK1	0	0.416671	0.340499	0.0747428	4.0483	0.00585443	82	112	100	39	123	156	129	77	87	140	96	87	102	97	13.516	13.882	18.301	10.625	16.893	18.602	20.509	16.68	15.901	18.575	18.014	16.868	18.005	16.835
C19orf48	0	0.294044	0.485085	0.0747495	5.14734	0.00585935	165	273	158	112	257	353	171	179	240	321	231	179	243	179	27.197	33.837	28.915	30.513	35.298	42.093	27.186	38.776	43.866	42.59	43.347	34.706	42.895	31.066
PCGF2	0	-0.019256	0.276273	0.0748652	5.73691	0.00587282	379	461	251	169	434	503	260	183	468	512	236	249	320	273	62.47	57.138	45.934	46.041	59.608	59.98	41.335	39.642	85.539	67.931	44.285	48.278	56.488	47.381
RPL11	0	0.137804	0.15756	0.0750615	11.5522	0.00589262	15219	22709	16639	11000	19896	24074	20865	14538	15207	22062	18308	15923	18585	18690	2508.54	2814.64	3045.03	2996.77	2732.61	2870.7	3317.16	3149.28	2779.46	2927.16	3435.49	3087.29	3280.7	3243.76
DHX37	0	0.13962	0.500663	0.0750952	3.13293	0.00589968	46	66	38	26	51	70	52	40	55	80	40	52	60	73	7.582	8.18	6.954	7.083	7.005	8.347	8.267	8.665	10.053	10.614	7.506	10.082	10.591	12.67
C15orf59-AS1	0	-1.00582	-1.5306	0.0754131	-0.69821	0.00592908	1	6	15	6	1	4	6	3	1	1	4	5	2	3	0.165	0.744	2.745	1.635	0.137	0.477	0.954	0.65	0.183	0.133	0.751	0.969	0.353	0.521
C5orf56	0	0.207537	0.95135	0.0754948	2.19578	0.0059423	17	22	25	16	27	36	14	25	45	55	32	34	29	22	2.802	2.727	4.575	4.359	3.708	4.293	2.226	5.416	8.225	7.297	6.005	6.592	5.119	3.818
SEMA7A	0	-0.540773	-0.80989	0.0754948	4.08027	0.0059488	172	344	84	61	149	162	88	66	96	86	60	90	76	65	28.351	42.637	15.372	16.618	20.464	19.318	13.99	14.297	17.546	11.41	11.259	17.45	13.416	11.281
MAN1C1	0	-0.694445	-1.06243	0.0754948	4.79671	0.00594726	296	351	237	151	128	266	140	189	52	149	196	200	110	90	48.79	43.504	43.372	41.137	17.58	31.719	22.257	40.942	9.504	19.769	36.779	38.778	19.418	15.62
WEE1	0	0.318323	0.880382	0.0756336	4.02873	0.00596418	93	115	65	29	154	128	83	52	147	155	81	65	154	178	15.329	14.254	11.895	7.901	21.151	15.263	13.196	11.264	26.868	20.565	15.2	12.603	27.185	30.893
PRR5	0	-0.155502	-0.318325	0.075668	5.68027	0.00597133	360	497	366	194	356	479	307	252	268	416	216	213	267	238	59.339	61.6	66.98	52.852	48.895	57.118	48.807	54.589	48.984	55.194	40.532	41.298	47.132	41.306
ADARB2	0	-0.33195	-1.23197	0.0757984	0.239609	0.00598608	17	32	5	4	17	19	9	4	8	11	2	3	2	1	2.802	3.966	0.915	1.09	2.335	2.266	1.431	0.866	1.462	1.459	0.375	0.582	0.353	0.174
FBXL15	0	-0.249276	-0.315193	0.0758388	4.96308	0.00600128	258	349	178	117	258	284	160	128	170	231	156	149	159	125	42.526	43.256	32.575	31.875	35.435	33.865	25.437	27.728	31.072	30.649	29.273	28.889	28.067	21.694
BCL3	0	-0.878804	-0.882364	0.0758388	3.18593	0.00599788	100	202	71	20	63	82	53	27	52	55	22	25	70	63	16.483	25.037	12.993	5.449	8.653	9.778	8.426	5.849	9.504	7.297	4.128	4.847	12.357	10.934
SMAD9	0	-0.767199	-0.920883	0.0758388	2.08536	0.00600263	35	32	38	40	36	17	24	20	11	25	22	14	30	23	5.769	3.966	6.954	10.897	4.944	2.027	3.816	4.332	2.011	3.317	4.128	2.714	5.296	3.992
PTER	0	0.486516	0.667956	0.0760164	3.0974	0.00604347	65	53	22	24	81	95	33	47	71	88	42	56	49	40	10.714	6.569	4.026	6.538	11.125	11.328	5.246	10.181	12.977	11.676	7.881	10.858	8.65	6.942
RAMP2-AS1	0	0.0675882	0.626834	0.0760164	3.32745	0.00603647	57	63	41	46	87	75	39	35	112	99	59	47	53	61	9.395	7.808	7.503	12.532	11.949	8.943	6.2	7.582	20.471	13.135	11.071	9.113	9.356	10.587
KIF26A	0	0.306907	0.47462	0.0760164	4.64136	0.00604239	134	178	102	91	219	228	136	105	168	279	153	126	114	137	22.087	22.062	18.667	24.791	30.078	27.188	21.622	22.746	30.706	37.017	28.71	24.43	20.124	23.777
KDM3A	0	-0.243677	-0.287557	0.0760164	5.50947	0.0060281	258	352	336	243	279	325	292	219	197	276	241	247	244	306	42.526	43.628	61.49	66.201	38.319	38.755	46.423	47.441	36.007	36.619	45.224	47.89	43.072	53.108
CYLD	0	-0.415964	-0.392786	0.0760164	5.03543	0.00603183	215	377	223	142	215	206	209	146	112	221	173	184	188	201	35.438	46.727	40.81	38.686	29.529	24.564	33.227	31.627	20.471	29.322	32.463	35.675	33.187	34.885
MYL9	0	-0.263302	-0.663723	0.0760164	6.79205	0.0060244	309	423	1648	1221	471	460	1011	1087	262	295	1158	1193	597	671	50.932	52.428	301.593	332.641	64.689	54.853	160.731	235.471	47.887	39.14	217.298	231.309	105.385	116.456
TMSB15A	0	0.616803	0.852067	0.0760403	3.15857	0.00604982	59	52	32	14	119	73	45	32	64	82	63	66	45	67	9.725	6.445	5.856	3.814	16.344	8.705	7.154	6.932	11.698	10.88	11.822	12.797	7.944	11.628
IL1RAPL1	0	1.72072	2.24607	0.0761354	-1.27316	0.00606186	0	0	3	0	2	4	3	2	2	8	5	4	3	3	0	0	0.549	0	0.275	0.477	0.477	0.433	0.366	1.061	0.938	0.776	0.53	0.521
CSRNP1	0	-0.739035	-0.793919	0.0761528	5.38731	0.00606772	365	809	368	132	242	372	299	122	167	220	106	122	348	405	60.163	100.271	67.346	35.961	33.237	44.359	47.536	26.428	30.523	29.189	19.891	23.654	61.43	70.29
SLC35D2	0	0.233822	0.333539	0.0763436	5.57675	0.0060874	301	359	214	146	393	456	299	179	294	417	221	223	313	326	49.614	44.496	39.163	39.775	53.976	54.376	47.536	38.776	53.736	55.327	41.471	43.237	55.252	56.579
DYSF	0	0.384343	0.134081	0.0765349	6.29746	0.00610715	425	458	430	303	633	759	584	397	313	551	465	467	464	448	70.053	56.766	78.692	82.547	86.939	90.507	92.846	86	57.209	73.106	87.257	90.546	81.907	77.753
GOLM1	0	0.261294	0.229021	0.0765992	5.75951	0.00612137	345	416	237	170	461	470	314	285	303	433	311	299	282	306	56.866	51.561	43.372	46.314	63.316	56.045	49.92	61.738	55.381	57.45	58.359	57.973	49.78	53.108
KHDRBS1	0	0.150898	0.211064	0.0765992	7.71623	0.00613927	1346	1685	941	722	1741	1906	1275	854	1247	1793	1086	1080	1176	1233	221.861	208.845	172.208	196.697	239.117	227.28	202.702	184.997	227.92	237.893	203.787	209.4	207.593	213.994
MAVS	0	-0.12944	-0.286856	0.0765992	6.03662	0.00613617	689	820	311	209	695	788	327	222	410	635	242	280	276	245	113.568	101.634	56.915	56.939	95.454	93.965	51.987	48.091	74.938	84.251	45.411	54.289	48.721	42.521
FUT8	0	0.0256447	-0.348044	0.0765992	4.74708	0.0061308	155	190	209	124	232	188	214	136	128	132	146	127	139	148	25.549	23.549	38.248	33.782	31.864	22.418	34.022	29.461	23.395	17.514	27.397	24.624	24.537	25.686
S100A10	0	0.336679	-0.413011	0.0765992	8.06546	0.00612843	1774	1792	1895	1137	2492	2760	2882	1297	640	1453	851	946	1962	2428	292.408	222.107	346.796	309.757	342.263	329.115	458.186	280.962	116.976	192.782	159.69	183.418	346.341	421.393
MALL	0	-0.135492	-0.484209	0.0765992	4.02332	0.00612252	129	140	98	86	118	143	119	75	84	87	73	56	101	78	21.263	17.352	17.935	23.429	16.207	17.052	18.919	16.247	15.353	11.543	13.698	10.858	17.829	13.537
CNPPD1	0	0.010139	-0.28038	0.0768636	4.65186	0.00616498	169	191	147	124	195	205	167	137	101	157	115	124	143	142	27.856	23.673	26.902	33.782	26.782	24.445	26.55	29.678	18.46	20.831	21.58	24.042	25.243	24.645
RP11-181E10.3	0	0.0593138	0.894567	0.076952	2.377	0.00617658	42	58	12	10	70	43	18	12	89	78	24	15	27	39	6.923	7.189	2.196	2.724	9.614	5.128	2.862	2.599	16.267	10.349	4.504	2.908	4.766	6.769
GGA3	0	-0.358515	-0.401769	0.0769971	4.30659	0.00618472	161	228	103	93	155	153	93	97	107	127	89	116	92	88	26.538	28.259	18.85	25.336	21.288	18.244	14.785	21.013	19.557	16.85	16.701	22.491	16.24	15.273
C2orf74	0	0.263524	0.425385	0.0771896	4.07342	0.00620472	147	184	58	37	188	245	66	60	179	235	63	62	82	61	24.23	22.806	10.614	10.08	25.821	29.215	10.493	12.997	32.717	31.179	11.822	12.021	14.475	10.587
MASP1	0	0.336102	2.12377	0.0775543	2.09015	0.00623859	10	32	9	6	26	20	24	12	148	68	19	15	90	42	1.648	3.966	1.647	1.635	3.571	2.385	3.816	2.599	27.051	9.022	3.565	2.908	15.887	7.289
CD70	0	-1.12066	1.13471	0.0776556	-1.54161	0.0062513	1	4	1	1	0	0	1	1	0	3	2	5	10	9	0.165	0.496	0.183	0.272	0	0	0.159	0.217	0	0.398	0.375	0.969	1.765	1.562
ALPK2	0	1.96906	2.95543	0.0776574	-1.26016	0.00625645	2	0	0	0	1	12	1	2	3	10	4	1	5	10	0.33	0	0	0	0.137	1.431	0.159	0.433	0.548	1.327	0.751	0.194	0.883	1.736
APLF	0	-0.265799	-0.484575	0.0776574	3.60056	0.00626056	102	157	73	46	96	116	91	40	64	91	40	38	70	64	16.813	19.459	13.359	12.532	13.185	13.832	14.467	8.665	11.698	12.074	7.506	7.368	12.357	11.108
BISPR	0	-0.361178	-0.616646	0.0776811	4.33985	0.00626703	160	228	130	110	134	176	95	143	109	152	88	79	84	73	26.373	28.259	23.791	29.968	18.404	20.987	15.103	30.977	19.922	20.167	16.513	15.317	14.828	12.67
EVA1A	0	0.104569	0.600789	0.0783012	4.51711	0.00633545	118	179	99	79	167	192	116	84	257	236	157	133	108	94	19.45	22.186	18.118	21.522	22.937	22.895	18.442	18.196	46.973	31.312	29.461	25.787	19.065	16.314
RPA3	0	0.269284	0.349214	0.0783012	5.75687	0.00633456	355	353	275	139	407	462	361	242	303	423	327	308	335	338	58.515	43.752	50.327	37.868	55.899	55.091	57.393	52.423	55.381	56.123	61.361	59.718	59.136	58.662
2007-03-01	0	-0.201166	-0.224436	0.0783012	6.43232	0.00633176	646	836	459	375	603	697	503	399	460	601	459	436	430	437	106.48	103.617	84	102.162	82.819	83.114	79.968	86.433	84.077	79.74	86.131	84.535	75.905	75.844
GNL1	0	-0.219113	-0.297903	0.0783012	5.69137	0.00632471	465	643	277	168	448	504	300	183	323	399	207	197	260	258	76.646	79.696	50.693	45.769	61.53	60.099	47.695	39.642	59.036	52.939	38.843	38.196	45.896	44.777
KDR	0	0.0405071	-0.167008	0.0787724	10.367	0.0063782	8450	9913	8653	5370	10075	12043	8784	6276	6042	9426	6219	6188	7757	7136	1392.81	1228.65	1583.55	1462.97	1383.75	1436.06	1396.5	1359.53	1104.33	1250.63	1166.99	1199.78	1369.3	1238.49
RNF182	0	2.21379	1.8152	0.0788182	-1.71385	0.00638654	1	0	0	0	5	4	3	1	1	2	4	2	2	1	0.165	0	0	0	0.687	0.477	0.477	0.217	0.183	0.265	0.751	0.388	0.353	0.174
GRPEL2	0	0.100928	0.386243	0.0791123	5.15634	0.00641841	233	367	132	107	260	417	213	95	261	384	154	159	239	215	38.405	45.487	24.157	29.15	35.71	49.725	33.863	20.579	47.704	50.949	28.898	30.828	42.189	37.314
KLHL4	0	-0.766817	-0.66817	0.0791123	7.09501	0.00641966	1129	1985	961	646	649	715	773	745	432	622	1091	977	694	688	186.093	246.028	175.868	175.992	89.137	85.26	122.893	161.385	78.959	82.526	204.726	189.429	122.508	119.406
C9orf72	0	-0.49977	-0.562454	0.0791183	4.11385	0.00642479	120	260	111	73	110	127	105	82	78	104	59	74	121	100	19.78	32.225	20.314	19.888	15.108	15.144	16.693	17.763	14.256	13.799	11.071	14.348	21.359	17.356
AMH	0	1.13556	1.13773	0.0792824	0.168196	0.00644277	2	8	3	2	10	14	11	3	6	12	5	7	7	11	0.33	0.992	0.549	0.545	1.373	1.669	1.749	0.65	1.097	1.592	0.938	1.357	1.236	1.909
LPCAT3	0	0.102647	0.314839	0.0794256	4.79479	0.00645907	143	177	147	104	156	208	179	137	134	226	185	179	173	186	23.571	21.938	26.902	28.333	21.426	24.803	28.458	29.678	24.492	29.985	34.715	34.706	30.539	32.281
RPL38	0	0.18862	0.176324	0.0795331	10.3393	0.00647249	5751	8652	8274	4677	7517	9851	10216	6754	6137	7728	7950	8066	9246	8722	947.936	1072.36	1514.19	1274.17	1032.42	1174.68	1624.16	1463.08	1121.69	1025.34	1491.81	1563.9	1632.14	1513.75
ODF3L2	0	-0.767042	-1.02725	0.0795809	1.7524	0.00648104	60	70	14	11	24	46	15	11	16	23	10	12	18	11	9.89	8.676	2.562	2.997	3.296	5.485	2.385	2.383	2.924	3.052	1.876	2.327	3.177	1.909
TRG-AS1	0	-0.0295969	-0.956282	0.0796998	0.505238	0.00649541	3	3	29	19	2	2	20	43	1	3	17	19	14	8	0.494	0.372	5.307	5.176	0.275	0.238	3.18	9.315	0.183	0.398	3.19	3.684	2.471	1.388
RPL27A	0	0.132243	0.223011	0.0802589	10.6805	0.00654569	9479	13783	7668	5477	12220	14120	9998	7227	8659	13441	9905	9195	9351	9758	1562.42	1708.32	1403.29	1492.12	1678.35	1683.73	1589.5	1565.54	1582.65	1783.33	1858.67	1782.8	1650.68	1693.56
SLC5A7	0	2.25095	3.17657	0.0803491	-1.56989	0.00655776	2	0	0	0	9	9	1	0	15	19	1	0	6	0	0.33	0	0	0	1.236	1.073	0.159	0	2.742	2.521	0.188	0	1.059	0
FZD9	0	-1.70593	-1.55075	0.0806634	1.67469	0.00658815	56	139	13	15	28	14	14	10	15	14	10	9	27	11	9.23	17.228	2.379	4.086	3.846	1.669	2.226	2.166	2.742	1.858	1.876	1.745	4.766	1.909
DNMT3B	0	-0.417513	-0.740039	0.0809309	4.64501	0.00661475	233	395	122	137	180	282	111	149	132	194	115	104	71	82	38.405	48.958	22.327	37.323	24.722	33.627	17.647	32.277	24.126	25.74	21.58	20.164	12.533	14.232
CYP7B1	0	-0.118278	0.646575	0.0809961	2.09519	0.00662484	23	31	24	12	38	29	17	9	37	45	28	20	26	38	3.791	3.842	4.392	3.269	5.219	3.458	2.703	1.95	6.763	5.971	5.254	3.878	4.59	6.595
RP11-395G23.3	0	-0.364008	-0.642016	0.0811582	2.54008	0.00664286	41	59	40	36	52	39	27	34	25	36	26	25	29	24	6.758	7.313	7.32	9.808	7.142	4.651	4.293	7.365	4.569	4.776	4.879	4.847	5.119	4.165
BATF3	0	0.874855	0.666064	0.0811614	2.74275	0.00666569	35	74	17	15	76	151	38	17	43	95	28	21	59	27	5.769	9.172	3.111	4.086	10.438	18.006	6.041	3.683	7.859	12.604	5.254	4.072	10.415	4.686
AGK	0	0.187096	0.337665	0.0811614	4.00446	0.00665732	91	106	75	54	112	126	98	75	89	113	104	103	98	105	15	13.138	13.725	14.711	15.383	15.025	15.58	16.247	16.267	14.993	19.516	19.971	17.299	18.223
NRGN	0	0.313772	-0.217959	0.0811614	3.41153	0.00667172	42	44	81	70	76	74	95	83	34	42	65	55	80	72	6.923	5.454	14.823	19.07	10.438	8.824	15.103	17.98	6.214	5.573	12.197	10.664	14.122	12.496
MMP24-AS1	0	-0.14943	-0.294731	0.0811614	6.25626	0.00667041	734	941	405	258	888	822	390	250	534	760	290	283	283	304	120.985	116.631	74.117	70.288	121.962	98.019	62.003	54.156	97.602	100.836	54.418	54.87	49.956	52.761
KAT2B	0	-0.486494	-0.437953	0.0811614	3.25628	0.00666301	74	90	64	49	45	69	58	48	45	64	54	46	43	54	12.197	11.155	11.712	13.349	6.181	8.228	9.221	10.398	8.225	8.491	10.133	8.919	7.591	9.372
CACFD1	0	-0.124372	-0.480887	0.0811614	3.86214	0.0066506	149	216	59	55	149	184	90	51	81	137	61	52	50	48	24.56	26.772	10.797	14.984	20.464	21.941	14.308	11.048	14.805	18.177	11.447	10.082	8.826	8.331
GINS2	0	0.432454	0.519886	0.0811908	3.5791	0.00668221	50	32	73	54	68	68	94	87	45	44	134	111	104	96	8.241	3.966	13.359	14.711	9.339	8.109	14.944	18.846	8.225	5.838	25.145	21.522	18.359	16.661
NPR1	0	0.381091	0.0514161	0.0811908	5.50964	0.0066873	271	234	274	176	360	438	310	279	218	247	273	290	248	236	44.669	29.003	50.144	47.948	49.444	52.229	49.284	60.438	39.845	32.772	51.228	56.228	43.778	40.959
NREP	0	-0.281129	-0.121536	0.0811908	7.05379	0.00668843	992	1514	661	535	1069	1106	630	512	907	1122	632	656	669	596	163.511	187.651	120.967	145.752	146.821	131.885	100.159	110.912	165.777	148.865	118.594	127.191	118.095	103.439
GNA14	0	0.281228	-0.432652	0.0812581	5.21224	0.00669874	282	191	296	159	274	404	316	244	76	187	235	214	190	196	46.482	23.673	54.17	43.317	37.632	48.175	50.238	52.856	13.891	24.811	44.098	41.492	33.54	34.017
CCRL2	0	-0.734361	-0.570551	0.0813874	2.39266	0.00671419	59	70	33	21	36	43	18	24	36	37	33	23	21	15	9.725	8.676	6.039	5.721	4.944	5.128	2.862	5.199	6.58	4.909	6.192	4.459	3.707	2.603
PHTF1	0	-0.182804	0.202338	0.08139	4.51047	0.00671918	135	180	127	78	144	144	121	95	117	153	167	165	143	154	22.252	22.31	23.242	21.25	19.778	17.171	19.237	20.579	21.385	20.3	31.337	31.992	25.243	26.728
PRICKLE2	0	0.473568	1.49475	0.0816883	0.116004	0.0067486	3	3	8	1	5	7	4	5	14	10	7	9	13	8	0.494	0.372	1.464	0.272	0.687	0.835	0.636	1.083	2.559	1.327	1.314	1.745	2.295	1.388
BORCS5	0	-0.1823	-0.400014	0.0817653	3.71756	0.00677417	98	139	80	57	116	116	73	58	57	98	60	62	65	57	16.153	17.228	14.64	15.529	15.932	13.832	11.606	12.564	10.418	13.003	11.259	12.021	11.474	9.893
SLC2A13	0	-0.288688	-0.501089	0.0817653	3.47657	0.00677012	64	84	92	66	49	77	91	63	42	60	58	66	76	50	10.549	10.411	16.837	17.981	6.73	9.182	14.467	13.647	7.677	7.961	10.884	12.797	13.416	8.678
FCGR2A	0	-1.03964	-1.14832	0.0817653	-0.0234114	0.00676107	5	6	11	14	2	3	5	10	3	4	5	6	5	5	0.824	0.744	2.013	3.814	0.275	0.358	0.795	2.166	0.548	0.531	0.938	1.163	0.883	0.868
PCSK6-AS1	0	0.924905	-1.27298	0.0817653	-2.42855	0.00676636	0	1	1	2	0	3	6	2	0	0	0	0	0	1	0	0.124	0.183	0.545	0	0.358	0.954	0.433	0	0	0	0	0	0.174
URI1	0	0.193752	0.257843	0.0818906	5.56655	0.00678936	355	407	186	141	433	500	250	186	311	454	238	237	251	237	58.515	50.445	34.039	38.413	59.47	59.622	39.746	40.292	56.843	60.236	44.661	45.952	44.308	41.133
RP11-717F1.2	0	1.2194	1.34352	0.0819177	-0.0547356	0.00680122	1	2	4	3	7	7	9	5	4	9	6	10	11	6	0.165	0.248	0.732	0.817	0.961	0.835	1.431	1.083	0.731	1.194	1.126	1.939	1.942	1.041
LRRC4	0	0.47844	-0.373135	0.0819177	3.54437	0.00680054	134	126	51	52	229	253	51	35	66	133	33	37	33	30	22.087	15.617	9.333	14.167	31.452	30.169	8.108	7.582	12.063	17.646	6.192	7.174	5.825	5.207
PKD2	0	0.274126	0.407262	0.0819401	4.45097	0.00680789	110	164	98	72	178	187	116	109	173	167	142	119	115	116	18.131	20.327	17.935	19.615	24.447	22.299	18.442	23.612	31.62	22.157	26.646	23.073	20.3	20.132
NTRK3	0	-2.94545	-0.941464	0.0819476	-1.96617	0.00681333	1	7	5	2	0	0	0	0	3	1	2	3	1	0	0.165	0.868	0.915	0.545	0	0	0	0	0.548	0.133	0.375	0.582	0.177	0
SYNGR1	0	0.414058	0.619953	0.0820467	3.3783	0.00682639	59	84	44	21	92	128	40	48	68	120	54	62	63	55	9.725	10.411	8.052	5.721	12.636	15.263	6.359	10.398	12.429	15.921	10.133	12.021	11.121	9.546
CTB-5E10.3	0	0.00108428	-0.773148	0.0823409	2.02709	0.0068557	15	19	44	39	18	24	33	66	4	11	40	39	22	22	2.472	2.355	8.052	10.625	2.472	2.862	5.246	14.297	0.731	1.459	7.506	7.562	3.884	3.818
NT5DC2	0	0.138664	0.250193	0.0823474	6.58848	0.00686927	650	813	411	303	890	851	513	389	659	789	576	533	466	502	107.139	100.766	75.215	82.547	122.237	101.477	81.558	84.267	120.449	104.683	108.086	103.343	82.26	87.125
MEX3B	0	-0.115889	-0.386245	0.0823474	4.61548	0.00686227	146	207	163	125	148	167	216	128	98	133	161	111	134	132	24.065	25.656	29.83	34.054	20.327	19.914	34.34	27.728	17.912	17.646	30.212	21.522	23.654	22.909
NKAIN3	0	-0.825769	-1.39523	0.0823474	2.55763	0.00687075	34	40	104	65	26	42	30	72	3	21	73	61	19	24	5.604	4.958	19.033	17.708	3.571	5.008	4.769	15.597	0.548	2.786	13.698	11.827	3.354	4.165
HPCAL4	0	1.53231	2.48476	0.0824524	-1.99898	0.00688434	0	0	0	0	1	2	1	1	0	5	4	1	5	4	0	0	0	0	0.137	0.238	0.159	0.217	0	0.663	0.751	0.194	0.883	0.694
TBC1D5	0	0.105908	0.273244	0.0825843	5.54893	0.00690021	289	415	218	147	407	452	246	169	305	468	247	248	249	238	47.636	51.437	39.895	40.048	55.899	53.899	39.11	36.61	55.746	62.094	46.349	48.084	43.955	41.306
RPS7	0	0.101292	0.175286	0.082745	11.2192	0.0069185	13499	18415	12684	8428	17779	19650	15628	9994	13732	19094	13701	12292	13940	13823	2225.04	2282.43	2321.24	2296.07	2441.85	2343.16	2484.57	2164.94	2509.87	2533.37	2570.99	2383.28	2460.75	2399.06
PHF5A	0	0.133349	0.305967	0.0827659	5.09671	0.00693968	167	198	196	133	203	247	214	181	191	235	243	192	223	240	27.527	24.541	35.869	36.234	27.881	29.453	34.022	39.209	34.91	31.179	45.599	37.227	39.365	41.653
IPO5	0	0.0613452	0.230881	0.0827659	6.2534	0.00693829	437	605	364	282	559	613	425	344	471	634	434	469	417	416	72.031	74.986	66.614	76.826	76.776	73.097	67.567	74.519	86.087	84.118	81.44	90.934	73.611	72.199
NEDD8	0	0.0121514	-0.166896	0.0827659	8.53538	0.00693026	2583	3018	2098	1538	2963	3127	2323	1887	1923	2693	1904	1792	1697	1963	425.755	374.062	383.946	419.002	406.952	372.878	369.315	408.77	351.476	357.304	357.285	347.448	299.562	340.69
NLGN2	0	-0.325985	-0.713345	0.0827659	3.08107	0.00693867	129	167	34	21	114	128	26	34	52	82	27	33	33	21	21.263	20.699	6.222	5.721	15.657	15.263	4.134	7.365	9.504	10.88	5.067	6.398	5.825	3.645
TSEN15	0	0.381178	0.423004	0.0829843	5.13852	0.00696774	194	271	165	102	327	439	160	151	240	345	149	166	226	198	31.977	33.589	30.196	27.788	44.912	52.348	25.437	32.71	43.866	45.774	27.96	32.185	39.894	34.364
TCF12	0	9.53051e-06	-0.184373	0.0829843	6.66807	0.00696729	595	815	646	442	742	754	746	519	471	681	511	524	560	558	98.074	101.014	118.222	120.416	101.91	89.911	118.601	112.428	86.087	90.354	95.889	101.598	98.854	96.844
THRA	0	-0.0348086	0.413788	0.0830272	4.27096	0.00698109	133	147	99	66	148	192	80	60	165	231	90	113	98	91	21.922	18.22	18.118	17.981	20.327	22.895	12.719	12.997	30.158	30.649	16.888	21.909	17.299	15.794
H1FX	0	0.24862	0.271838	0.0830272	8.07663	0.00697765	1466	2043	1325	897	2187	2627	1649	1145	1497	2345	1456	1482	1793	1335	241.64	253.217	242.482	244.373	300.373	313.256	262.161	248.035	273.614	311.132	273.218	287.343	316.508	231.697
DAP	0	0.279062	0.195188	0.0831091	5.9754	0.00699338	324	441	359	200	443	557	421	343	318	441	340	363	426	357	53.405	54.659	65.699	54.487	60.844	66.419	66.931	74.302	58.122	58.511	63.801	70.382	75.199	61.959
WSB2	0	-0.165733	-0.319441	0.0831091	5.43174	0.00700022	285	381	284	193	268	378	263	222	191	247	257	223	220	233	46.976	47.223	51.974	52.58	36.808	45.075	41.812	48.091	34.91	32.772	48.226	43.237	38.835	40.438
PML	0	-0.086319	-0.366024	0.0831091	6.05692	0.00700262	456	530	463	304	441	565	399	427	288	463	372	320	309	300	75.162	65.69	84.732	82.82	60.569	67.373	63.434	92.499	52.639	61.43	69.806	62.044	54.546	52.067
RNASE6	0	-0.486052	-0.654901	0.0832833	2.67518	0.00702218	53	83	34	37	49	50	33	28	23	40	38	28	28	29	8.736	10.287	6.222	10.08	6.73	5.962	5.246	6.065	4.204	5.307	7.131	5.429	4.943	5.033
ALX4	0	2.24976	2.15939	0.0832834	-0.305239	0.00702708	2	0	2	1	5	14	5	12	1	6	13	12	10	7	0.33	0	0.366	0.272	0.687	1.669	0.795	2.599	0.183	0.796	2.439	2.327	1.765	1.215
CTTNBP2	0	-0.904308	-0.450375	0.0834136	3.32044	0.00704297	127	144	47	39	79	49	40	44	81	82	32	39	46	64	20.933	17.848	8.601	10.625	10.85	5.843	6.359	9.531	14.805	10.88	6.005	7.562	8.12	11.108
JMY	0	-0.508236	-0.210746	0.0836825	3.69964	0.00707058	117	151	70	53	87	103	76	36	97	115	51	55	72	63	19.285	18.716	12.81	14.439	11.949	12.282	12.083	7.798	17.729	15.258	9.57	10.664	12.71	10.934
GPR82	0	0.622227	0.792733	0.0837609	1.51871	0.00708212	14	16	10	6	20	24	22	13	17	24	15	23	22	18	2.308	1.983	1.83	1.635	2.747	2.862	3.498	2.816	3.107	3.184	2.815	4.459	3.884	3.124
FCHSD2	0	-0.17652	0.210666	0.0837614	4.16446	0.00708708	123	146	88	69	129	130	88	69	145	159	106	102	99	78	20.274	18.096	16.104	18.798	17.717	15.502	13.99	14.947	26.502	21.096	19.891	19.777	17.476	13.537
HSD17B12	0	0.0603907	0.294025	0.0837829	6.91922	0.00709697	736	997	585	354	767	1007	723	518	648	907	807	711	805	773	121.315	123.572	107.058	96.441	105.343	120.079	114.944	112.211	118.438	120.34	151.433	137.855	142.102	134.159
IMPDH2	0	0.253079	0.212028	0.0837829	6.19962	0.00709875	475	576	361	209	591	712	465	341	480	574	364	345	436	409	78.294	71.392	66.065	56.939	81.171	84.902	73.927	73.869	87.732	76.158	68.304	66.892	76.965	70.984
ARHGAP1	0	0.0850425	-0.19667	0.083864	5.09398	0.00711054	248	278	183	138	263	302	250	173	161	233	150	157	192	180	40.878	34.456	33.49	37.596	36.122	36.012	39.746	37.476	29.427	30.914	28.147	30.44	33.893	31.24
CEP104	0	-0.308744	-0.325078	0.08402	4.25951	0.0071287	175	193	106	80	161	153	107	72	114	140	102	79	83	93	28.845	23.921	19.399	21.795	22.112	18.244	17.011	15.597	20.836	18.575	19.14	15.317	14.652	16.141
RP11-273B20.1	0	0.0517227	1.85137	0.0841758	-0.973307	0.00715873	5	1	2	1	5	4	0	1	23	11	2	3	2	1	0.824	0.124	0.366	0.272	0.687	0.477	0	0.217	4.204	1.459	0.375	0.582	0.353	0.174
LPAR4	0	0.781753	0.850904	0.0841758	2.3585	0.0071706	18	36	12	22	55	50	24	30	42	54	27	34	28	22	2.967	4.462	2.196	5.994	7.554	5.962	3.816	6.499	7.677	7.165	5.067	6.592	4.943	3.818
CTNNAL1	0	-0.470398	-0.27719	0.0841758	4.75694	0.00716912	207	277	154	125	159	190	121	135	121	173	172	143	169	145	34.12	34.332	28.183	34.054	21.838	22.656	19.237	29.244	22.116	22.953	32.276	27.726	29.833	25.166
RNF25	0	-0.309009	-0.390701	0.0841758	3.70952	0.00715133	89	112	96	62	95	77	92	59	60	79	65	69	71	71	14.67	13.882	17.569	16.891	13.048	9.182	14.626	12.781	10.967	10.482	12.197	13.378	12.533	12.322
B2M	0	0.0180281	-0.476457	0.0841758	10.2984	0.00717158	7673	9718	10630	5438	7429	10551	8144	11472	5619	6934	5023	5499	7176	6655	1264.74	1204.49	1945.35	1481.49	1020.33	1258.15	1294.75	2485.11	1027.01	919.994	942.563	1066.19	1266.74	1155.01
NPAS2	0	-0.942405	-1.09491	0.0841758	3.76747	0.00716727	241	289	79	49	183	103	72	28	68	89	23	41	80	93	39.724	35.82	14.457	13.349	25.134	12.282	11.447	6.065	12.429	11.808	4.316	7.949	14.122	16.141
RP11-373D23.3	0	-1.1748	-1.31677	0.0842483	0.691984	0.0071827	35	46	18	2	8	30	6	2	8	13	5	3	11	6	5.769	5.701	3.294	0.545	1.099	3.577	0.954	0.433	1.462	1.725	0.938	0.582	1.942	1.041
HEBP2	0	0.232991	0.340184	0.0844078	6.95206	0.00720126	724	877	641	373	1030	1104	812	476	863	1148	584	534	782	787	119.337	108.699	117.307	101.618	141.465	131.646	129.093	103.113	157.735	152.315	109.587	103.536	138.042	136.588
PMAIP1	0	1.39768	1.89165	0.0844253	3.74625	0.00721005	50	90	45	12	164	269	101	20	243	229	26	20	338	160	8.241	11.155	8.235	3.269	22.525	32.077	16.057	4.332	44.414	30.383	4.879	3.878	59.665	27.769
MSR1	0	-0.810676	1.57457	0.0844253	-2.21934	0.00721761	1	2	0	0	0	1	0	0	7	5	3	0	1	1	0.165	0.248	0	0	0	0.119	0	0	1.279	0.663	0.563	0	0.177	0.174
FAM171B	0	-0.0389368	-0.388416	0.0844253	4.58725	0.00721687	199	272	118	98	224	246	158	100	119	169	115	72	127	114	32.801	33.713	21.595	26.698	30.765	29.334	25.119	21.662	21.75	22.423	21.58	13.96	22.419	19.785
AGTR1	0	1.17123	2.31806	0.0846527	-1.44161	0.00724203	1	0	0	1	1	5	1	1	4	4	2	3	6	4	0.165	0	0	0.272	0.137	0.596	0.159	0.217	0.731	0.531	0.375	0.582	1.059	0.694
CTD-2269F5.1	0	1.07566	0.58863	0.0846868	1.13599	0.00725489	4	9	14	6	21	20	20	18	6	14	13	20	15	14	0.659	1.115	2.562	1.635	2.884	2.385	3.18	3.899	1.097	1.858	2.439	3.878	2.648	2.43
NR3C2	0	-0.155117	-1.7308	0.0846868	-1.4373	0.00725337	3	3	5	2	5	3	5	1	0	1	1	1	0	2	0.494	0.372	0.915	0.545	0.687	0.358	0.795	0.217	0	0.133	0.188	0.194	0	0.347
SORD	0	-0.282159	0.251746	0.0849141	4.83774	0.00728434	198	330	110	87	169	203	145	110	186	260	149	158	233	166	32.636	40.901	20.131	23.702	23.211	24.207	23.052	23.829	33.996	34.496	27.96	30.634	41.13	28.81
GMFG	0	0.296065	0.131453	0.0849141	6.67703	0.00728225	577	797	525	338	902	986	660	491	543	745	559	456	663	546	95.107	98.783	96.078	92.082	123.885	117.575	104.928	106.363	99.247	98.846	104.896	88.413	117.036	94.761
TNFRSF10D	0	0.0226265	0.845865	0.0850597	5.76639	0.00730182	320	678	163	103	429	535	349	64	397	618	345	266	438	681	52.746	84.034	29.83	28.061	58.921	63.796	55.485	13.864	72.562	81.995	64.739	51.574	77.318	118.191
MT-CO1	0	0.14546	0.250552	0.0852385	13.4797	0.00732389	59915	84733	53535	43879	78267	87991	66619	61296	59563	89183	76196	70703	68094	63507	9875.77	10502.1	9797.2	11954.1	10749.5	10492.5	10591.2	13278.2	10886.6	11832.7	14298.1	13708.5	12020.2	11022
NPTN	0	-0.0282855	-0.278897	0.0852385	6.45154	0.00732718	555	621	550	457	598	732	567	499	394	536	472	534	402	428	91.48	76.969	100.653	124.502	82.132	87.287	90.143	108.096	72.013	71.116	88.571	103.536	70.963	74.282
TMEM204	0	0.399183	0.530319	0.0852972	4.81673	0.00734112	194	192	97	85	376	210	158	109	281	244	152	140	147	137	31.977	23.797	17.752	23.157	51.642	25.041	25.119	23.612	51.36	32.374	28.523	27.144	25.949	23.777
NBEA	0	-0.216649	-0.318119	0.0852972	4.45568	0.00734224	167	245	133	86	185	211	120	81	124	165	87	98	99	119	27.527	30.366	24.34	23.429	25.409	25.161	19.078	17.547	22.664	21.892	16.326	19.001	17.476	20.653
RP11-196G11.2	0	-1.15383	-1.78638	0.0853728	-0.345954	0.00735376	15	32	6	2	6	9	8	1	1	4	0	2	7	5	2.472	3.966	1.098	0.545	0.824	1.073	1.272	0.217	0.183	0.531	0	0.388	1.236	0.868
PPARGC1B	0	-0.657228	-0.773675	0.0855816	2.57399	0.00737677	54	65	52	27	30	35	41	31	21	26	39	48	26	21	8.901	8.056	9.516	7.356	4.12	4.174	6.518	6.715	3.838	3.45	7.318	9.307	4.59	3.645
C9orf91	0	0.980757	1.02565	0.0856771	1.80257	0.00739832	23	26	14	4	39	66	22	11	28	64	7	8	42	18	3.791	3.223	2.562	1.09	5.356	7.87	3.498	2.383	5.118	8.491	1.314	1.551	7.414	3.124
POLR2G	0	0.178848	0.233912	0.0856771	6.83752	0.00739476	675	821	595	386	878	1029	680	524	699	1032	586	606	626	635	111.26	101.758	108.888	105.159	120.589	122.703	108.108	113.511	127.76	136.924	109.963	117.496	110.504	110.208
GBP4	0	-0.322905	-0.316824	0.0856771	7.42804	0.00740009	1091	1732	1125	806	1120	1169	1032	820	904	954	1060	1045	781	911	179.829	214.671	205.881	219.581	153.826	139.397	164.07	177.632	165.229	126.575	198.908	202.613	137.865	158.109
ABRACL	0	0.154453	0.236062	0.0858654	8.17582	0.00742981	1677	2011	1536	999	2146	2435	1841	1275	1887	2298	1593	1476	1592	1780	276.419	249.251	281.097	272.161	294.741	290.361	292.686	276.196	344.897	304.896	298.926	286.179	281.027	308.929
SLC31A1	0	-0.235151	-0.35419	0.0858654	4.50421	0.00743149	180	258	129	85	175	203	130	95	110	148	120	110	108	113	29.669	31.977	23.608	23.157	24.035	24.207	20.668	20.579	20.105	19.636	22.518	21.328	19.065	19.612
CMPK2	0	-1.08449	-1.77068	0.0858654	2.24478	0.00742445	106	48	53	47	26	68	9	51	17	37	10	11	11	17	17.472	5.949	9.699	12.804	3.571	8.109	1.431	11.048	3.107	4.909	1.876	2.133	1.942	2.95
IKBKE	0	0.483532	0.50891	0.0860886	2.51134	0.00746091	31	35	21	19	55	50	32	28	42	45	38	30	27	32	5.11	4.338	3.843	5.176	7.554	5.962	5.087	6.065	7.677	5.971	7.131	5.817	4.766	5.554
TMEM184B	0	-0.292827	-0.404185	0.0860886	4.91562	0.00745931	256	357	175	118	276	229	169	132	200	207	138	105	146	138	42.196	44.248	32.026	32.147	37.907	27.307	26.868	28.594	36.555	27.464	25.896	20.358	25.773	23.951
CBFA2T3	0	-0.515067	-1.39503	0.0861363	0.987527	0.0074701	18	25	17	14	8	13	12	29	6	5	11	9	13	3	2.967	3.099	3.111	3.814	1.099	1.55	1.908	6.282	1.097	0.663	2.064	1.745	2.295	0.521
BIN1	0	-0.0145419	-0.504944	0.0861439	7.35471	0.00747582	970	1170	1371	808	815	1662	1334	1038	358	826	1048	1035	879	952	159.885	145.014	250.901	220.126	111.936	198.185	212.082	224.856	65.433	109.593	196.657	200.675	155.165	165.225
DCUN1D3	0	-0.611377	-0.588609	0.0862351	4.19357	0.0074888	223	379	95	44	154	203	94	51	110	163	43	59	108	108	36.757	46.975	17.386	11.987	21.151	24.207	14.944	11.048	20.105	21.627	8.069	11.439	19.065	18.744
RYBP	0	0.012611	-0.190246	0.0864248	6.91286	0.00751542	861	1148	684	432	1011	1078	743	596	642	904	550	485	603	659	141.918	142.287	125.176	117.691	138.855	128.546	118.124	129.108	117.342	119.942	103.207	94.036	106.444	114.373
PHLDB1	0	-0.373467	-0.464113	0.0864248	5.47818	0.00751503	366	642	244	171	354	373	272	161	227	268	176	211	242	247	60.328	79.572	44.653	46.586	48.62	44.478	43.243	34.877	41.49	35.558	33.026	40.91	42.719	42.868
MORN4	0	0.00872507	0.454862	0.0864846	2.95463	0.0075257	43	70	38	21	64	65	39	22	64	78	37	43	54	42	7.088	8.676	6.954	5.721	8.79	7.751	6.2	4.766	11.698	10.349	6.943	8.337	9.532	7.289
USP31	0	-0.145529	-0.460965	0.0865091	6.16991	0.00753291	432	720	521	310	348	516	694	414	202	338	382	381	424	583	71.206	89.24	95.346	84.454	47.796	61.53	110.334	89.682	36.921	44.845	71.682	73.871	74.846	101.183
IL18R1	0	0.794674	0.748319	0.0866164	2.20784	0.0075476	26	23	18	11	35	49	43	19	30	43	20	15	39	39	4.286	2.851	3.294	2.997	4.807	5.843	6.836	4.116	5.483	5.705	3.753	2.908	6.884	6.769
TBL1X	0	0.390136	0.498918	0.0866164	4.18139	0.00755751	147	181	54	42	192	269	85	58	152	236	59	67	126	91	24.23	22.434	9.882	11.442	26.37	32.077	13.513	12.564	27.782	31.312	11.071	12.991	22.242	15.794
GALNT8	0	-0.237265	-0.855002	0.0866164	2.53172	0.00755319	54	71	33	39	60	64	24	36	26	43	29	29	11	14	8.901	8.8	6.039	10.625	8.241	7.632	3.816	7.798	4.752	5.705	5.442	5.623	1.942	2.43
NAPA	0	-0.00991186	-0.307168	0.0867108	5.81529	0.00757593	335	353	433	275	337	393	423	384	234	321	291	273	298	377	55.218	43.752	79.241	74.919	46.285	46.863	67.249	83.184	42.769	42.59	54.606	52.932	52.604	65.431
SP110	0	-0.441223	-1.01833	0.0867108	3.54036	0.00757301	128	100	101	88	81	135	44	94	66	84	35	42	38	30	21.098	12.394	18.484	23.974	11.125	16.098	6.995	20.363	12.063	11.145	6.568	8.143	6.708	5.207
TMEM97	0	0.288767	0.594096	0.0867401	5.62429	0.00758358	179	222	329	156	168	296	387	361	159	302	544	473	380	476	29.505	27.516	60.209	42.5	23.074	35.296	61.526	78.201	29.061	40.069	102.081	91.709	67.079	82.613
AGTRAP	0	-0.0265729	-0.38283	0.0872285	5.67813	0.00763653	335	327	403	257	335	436	339	328	227	315	220	227	307	265	55.218	40.53	73.751	70.015	46.01	51.991	53.895	71.053	41.49	41.794	41.283	44.013	54.193	45.992
DUSP1	0	-0.891931	-0.946112	0.0872285	7.82966	0.00763209	3950	6192	1389	651	2172	2919	1107	442	1404	1887	333	404	1820	1428	651.077	767.46	254.195	177.354	298.312	348.075	175.993	95.748	256.616	250.365	62.487	78.331	321.274	247.838
ALKBH3	0	0.522468	0.518813	0.0872565	3.52849	0.0076441	69	65	48	37	101	119	65	59	72	113	53	48	83	68	11.373	8.056	8.784	10.08	13.872	14.19	10.334	12.781	13.16	14.993	9.945	9.307	14.652	11.802
CYP26B1	0	0.548592	7.47288	0.08749	1.62546	0.00767997	0	2	2	3	0	0	17	6	1974	402	97	185	301	338	0	0.248	0.366	0.817	0	0	2.703	1.3	360.798	53.337	18.202	35.869	53.134	58.662
NSMAF	0	0.185266	0.406178	0.08749	3.86562	0.0076792	79	111	63	50	105	138	80	58	109	121	84	89	80	79	13.022	13.758	11.529	13.622	14.421	16.456	12.719	12.564	19.922	16.054	15.763	17.256	14.122	13.711
ZNF710	0	0.0221052	-0.325547	0.08749	4.38247	0.00767975	160	185	116	89	210	185	124	102	105	129	105	128	85	77	26.373	22.93	21.229	24.247	28.842	22.06	19.714	22.096	19.191	17.116	19.703	24.818	15.005	13.364
INHBE	0	2.21892	2.94522	0.0875314	-2.25332	0.00769087	0	0	0	0	7	6	0	0	12	11	0	0	1	0	0	0	0	0	0.961	0.715	0	0	2.193	1.459	0	0	0.177	0
FAM150B	0	-1.75208	-1.03519	0.0875314	-1.81829	0.00769388	0	3	10	2	0	0	2	1	0	0	1	3	4	5	0	0.372	1.83	0.545	0	0	0.318	0.217	0	0	0.188	0.582	0.706	0.868
IDI1	0	-0.282463	-0.379967	0.0877793	7.84955	0.00772083	1451	1686	2030	1036	1011	1471	1756	1406	702	1070	1536	1419	1441	1733	239.168	208.969	371.501	282.241	138.855	175.409	279.173	304.574	128.308	141.966	288.23	275.128	254.371	300.772
VASP	0	0.0997491	-0.157539	0.0879501	7.60941	0.00774101	1031	1407	1308	842	1304	1586	1497	1066	715	1073	1207	1157	1075	1236	169.939	174.389	239.371	229.389	179.097	189.122	237.996	230.921	130.684	142.364	226.493	224.329	189.764	214.515
RP11-672L10.6	0	-0.646622	0.13152	0.0879514	1.46492	0.00774629	26	29	14	9	16	20	9	9	21	38	13	15	13	12	4.286	3.594	2.562	2.452	2.198	2.385	1.431	1.95	3.838	5.042	2.439	2.908	2.295	2.083
PIH1D1	0	0.212742	0.24	0.0880487	5.92547	0.00776348	352	481	286	207	518	544	384	253	374	539	303	278	357	356	58.02	59.617	52.34	56.394	71.144	64.869	61.049	54.806	68.358	71.514	56.858	53.901	63.019	61.786
CASK	0	-0.0468544	0.221558	0.0880487	4.85962	0.0077652	207	267	133	88	210	267	158	102	212	263	147	152	173	148	34.12	33.093	24.34	23.974	28.842	31.838	25.119	22.096	38.748	34.894	27.584	29.471	30.539	25.686
BIRC2	0	-0.135658	-0.296147	0.0882977	6.01633	0.00779234	422	594	400	292	453	565	393	311	282	390	387	322	360	317	69.558	73.623	73.202	79.551	62.217	67.373	62.48	67.37	51.543	51.745	72.62	62.432	63.549	55.017
PANX1	0	0.101063	0.669711	0.0883679	2.11667	0.00780373	24	45	13	11	32	40	26	10	35	52	22	16	36	33	3.956	5.577	2.379	2.997	4.395	4.77	4.134	2.166	6.397	6.899	4.128	3.102	6.355	5.727
CRTAP	0	-0.133577	-0.21432	0.0883755	6.71782	0.00781387	770	1128	617	386	902	1011	563	432	636	863	478	448	505	479	126.919	139.809	112.914	105.159	123.885	120.556	89.507	93.582	116.245	114.502	89.696	86.862	89.145	83.133
ZEB2	0	-0.0980874	-0.283128	0.0883755	7.38478	0.00781997	1083	1240	1317	657	998	1198	1250	939	653	960	941	924	918	1039	178.511	153.69	241.018	178.989	137.07	142.855	198.728	203.41	119.352	127.372	176.578	179.153	162.049	180.324
PROM1	0	-0.488098	-1.38973	0.0883755	-0.104003	0.0078175	12	4	6	14	11	4	5	8	3	5	6	6	1	1	1.978	0.496	1.098	3.814	1.511	0.477	0.795	1.733	0.548	0.663	1.126	1.163	0.177	0.174
RPN2	0	0.154834	0.235254	0.0884936	7.7409	0.00783561	1264	1688	1031	740	1680	2168	1139	917	1378	1892	1111	1131	1146	1157	208.345	209.217	188.679	201.601	230.739	258.523	181.081	198.644	251.864	251.028	208.479	219.288	202.297	200.804
TEKT3	0	-1.92737	-1.16742	0.0885035	-0.76447	0.00784169	4	15	5	5	1	1	2	3	4	3	1	2	4	3	0.659	1.859	0.915	1.362	0.137	0.119	0.318	0.65	0.731	0.398	0.188	0.388	0.706	0.521
RNASE1	0	-0.0811039	0.293751	0.0888735	9.18226	0.00788493	4736	7193	2122	1486	5240	6401	2191	1870	4232	6934	3243	3274	2648	2631	780.633	891.528	388.338	404.836	719.686	763.285	348.33	405.087	773.504	919.994	608.547	634.791	467.436	456.625
TMSB10	0	0.13384	0.167669	0.0888735	13.1098	0.00789013	52416	68403	46635	29897	69993	75489	55470	38424	54508	68383	44229	47033	48253	54369	8639.71	8478.13	8534.46	8144.94	9613.16	9001.66	8818.74	8323.57	9962.7	9072.97	8299.55	9119.16	8517.83	9436.06
HOXB8	0	0.209441	-0.189993	0.0888735	6.22484	0.00788494	403	386	555	372	536	645	518	504	260	414	436	457	421	415	66.426	47.842	101.568	101.345	73.617	76.913	82.353	109.179	47.522	54.929	81.815	88.607	74.317	72.026
CH507-154B10.1	0	-0.625733	-0.1536	0.0891301	2.77064	0.00791814	60	74	33	29	43	43	31	22	44	47	34	50	33	41	9.89	9.172	6.039	7.901	5.906	5.128	4.928	4.766	8.042	6.236	6.38	9.694	5.825	7.116
AP5M1	0	0.0650839	-0.216473	0.0892825	5.25465	0.00793692	275	328	195	160	289	350	247	216	180	269	187	199	182	175	45.328	40.654	35.686	43.589	39.693	41.736	39.269	46.791	32.9	35.691	35.09	38.584	32.127	30.372
MCF2L	0	-0.820685	-0.649999	0.0896401	2.61914	0.00797398	76	112	26	23	49	41	32	21	34	49	32	25	31	20	12.527	13.882	4.758	6.266	6.73	4.889	5.087	4.549	6.214	6.501	6.005	4.847	5.472	3.471
CTD-2377D24.6	0	-1.29538	-1.07982	0.0898145	2.10626	0.00799476	30	67	55	39	26	15	14	23	38	12	34	25	14	12	4.945	8.304	10.065	10.625	3.571	1.789	2.226	4.982	6.945	1.592	6.38	4.847	2.471	2.083
EIF2S3	0	0.146908	0.241892	0.0899475	6.69412	0.00801188	637	876	480	325	814	953	644	406	587	906	498	489	694	653	104.997	108.575	87.843	88.541	111.798	113.64	102.384	87.949	107.289	120.207	93.449	94.811	122.508	113.332
KCTD1	0	0.439659	0.578784	0.0906136	2.2924	0.00807861	35	37	17	11	46	58	24	21	43	56	23	20	24	26	5.769	4.586	3.111	2.997	6.318	6.916	3.816	4.549	7.859	7.43	4.316	3.878	4.237	4.512
ARL15	0	-0.478506	-0.243583	0.0906136	3.79157	0.00809204	134	218	68	52	143	138	45	42	113	158	51	48	57	58	22.087	27.02	12.444	14.167	19.64	16.456	7.154	9.098	20.654	20.963	9.57	9.307	10.062	10.066
SERINC1	0	-0.0452701	-0.260352	0.0906136	6.55741	0.00809249	691	870	561	356	714	881	578	461	390	668	500	456	490	469	113.897	107.831	102.666	96.986	98.064	105.055	91.892	99.864	71.282	88.629	93.825	88.413	86.497	81.398
SPATA2L	0	-0.370688	-0.635741	0.0906136	2.93809	0.00809201	50	110	55	29	50	67	51	35	37	37	26	32	45	49	8.241	13.634	10.065	7.901	6.867	7.989	8.108	7.582	6.763	4.909	4.879	6.204	7.944	8.504
PAPPA	0	0.928469	1.7483	0.0908728	0.245485	0.00812098	3	8	2	3	6	26	3	4	4	34	5	5	14	14	0.494	0.992	0.366	0.817	0.824	3.1	0.477	0.866	0.731	4.511	0.938	0.969	2.471	2.43
ST3GAL6-AS1	0	1.15078	1.46396	0.0909545	0.930328	0.00813362	16	11	2	2	28	26	15	4	26	30	5	6	14	20	2.637	1.363	0.366	0.545	3.846	3.1	2.385	0.866	4.752	3.98	0.938	1.163	2.471	3.471
SERF2	0	-0.0560199	-0.168705	0.0910417	10.7667	0.00814676	11422	15341	10875	6686	12671	14685	10699	8645	8706	12656	8517	8851	8694	9644	1882.68	1901.42	1990.18	1821.49	1740.29	1751.11	1700.95	1872.72	1591.24	1679.18	1598.21	1716.11	1534.7	1673.77
DHCR24	0	0.239694	0.520472	0.0911468	6.24833	0.00817002	315	319	481	274	283	490	517	560	268	434	784	709	616	644	51.921	39.538	88.026	74.647	38.869	58.43	82.194	121.31	48.984	57.583	147.117	137.467	108.739	111.77
CD200	0	0.2113	0.50773	0.0911468	4.66355	0.00816226	124	200	111	86	178	242	123	119	217	262	142	151	131	116	20.439	24.789	20.314	23.429	24.447	28.857	19.555	25.778	39.662	34.762	26.646	29.277	23.125	20.132
CTHRC1	0	-0.0220263	0.332618	0.0911468	8.01573	0.00818828	1444	2021	1535	785	1782	2117	1558	863	2189	2232	1324	1255	1793	1493	238.014	250.49	280.914	213.86	244.748	252.441	247.694	186.947	400.095	296.139	248.448	243.33	316.508	259.119
CCDC117	0	-0.276975	-0.41365	0.0911468	4.40169	0.00818266	164	226	132	86	161	144	128	117	102	161	96	103	100	91	27.032	28.011	24.157	23.429	22.112	17.171	20.35	25.345	18.643	21.361	18.014	19.971	17.652	15.794
OSBPL2	0	-0.430571	-0.499791	0.0911468	4.27377	0.00818674	188	293	97	66	160	164	108	75	126	122	85	76	84	99	30.988	36.316	17.752	17.981	21.975	19.556	17.17	16.247	23.03	16.187	15.95	14.736	14.828	17.182
RENBP	0	-0.26875	-0.520203	0.0911468	5.03715	0.00818475	279	316	242	140	263	254	255	127	193	207	113	108	181	184	45.987	39.166	44.287	38.141	36.122	30.288	40.54	27.511	35.276	27.464	21.204	20.94	31.951	31.934
PARM1	0	-1.69046	-0.894671	0.0912709	0.0272475	0.00820479	18	9	10	6	3	4	1	7	4	4	7	10	4	5	2.967	1.115	1.83	1.635	0.412	0.477	0.159	1.516	0.731	0.531	1.314	1.939	0.706	0.868
KLF12	0	0.118452	0.360187	0.091413	5.11884	0.00822573	175	243	167	133	243	283	200	141	168	304	233	231	221	209	28.845	30.118	30.562	36.234	33.375	33.746	31.796	30.544	30.706	40.334	43.722	44.788	39.012	36.273
TMEM43	0	0.197955	0.327128	0.091413	5.39538	0.00822829	278	281	200	134	345	379	259	158	268	361	222	245	257	226	45.823	34.828	36.601	36.506	47.384	45.194	41.176	34.227	48.984	47.897	41.658	47.503	45.367	39.224
SIRT4	0	-1.12088	-0.675034	0.0918471	0.978489	0.00827277	18	32	12	11	11	10	6	9	9	15	10	5	12	12	2.967	3.966	2.196	2.997	1.511	1.192	0.954	1.95	1.645	1.99	1.876	0.969	2.118	2.083
ZKSCAN1	0	-0.243575	-0.150064	0.0919149	6.59315	0.00828427	904	1178	475	315	926	942	440	333	741	936	405	355	462	414	149.006	146.006	86.928	85.816	127.181	112.329	69.952	72.136	135.436	124.187	75.998	68.83	81.554	71.852
MAN2A1	0	0.292682	0.0650704	0.0919331	5.02913	0.00829131	171	255	183	113	254	320	220	179	148	266	166	153	180	187	28.186	31.606	33.49	30.785	34.886	38.158	34.976	38.776	27.051	35.293	31.15	29.665	31.774	32.455
AKR1B15	0	0.388297	2.22553	0.0920007	-2.4138	0.00830281	0	0	0	0	0	2	0	0	0	2	2	4	4	3	0	0	0	0	0	0.238	0	0	0	0.265	0.375	0.776	0.706	0.521
RASSF9	0	1.32142	1.80217	0.0920699	0.100508	0.00832294	5	11	2	0	29	20	3	1	28	21	5	8	9	2	0.824	1.363	0.366	0	3.983	2.385	0.477	0.217	5.118	2.786	0.938	1.551	1.589	0.347
FOXP1	0	-0.0690625	0.233146	0.0920699	6.69469	0.00833067	742	1027	413	343	959	768	542	354	723	985	562	555	556	553	122.304	127.29	75.581	93.445	131.713	91.58	86.168	76.685	132.146	130.689	105.459	107.608	98.148	95.976
UTP3	0	-0.0493033	-0.291496	0.0920699	5.03877	0.0083179	262	297	159	152	255	291	216	163	179	214	163	165	136	155	43.185	36.811	29.098	41.41	35.023	34.7	34.34	35.31	32.717	28.393	30.587	31.992	24.007	26.901
EDNRB	0	-1.28831	-1.14003	0.0920699	1.52565	0.00832564	29	73	28	9	14	10	15	19	10	15	13	17	11	14	4.78	9.048	5.124	2.452	1.923	1.192	2.385	4.116	1.828	1.99	2.439	3.296	1.942	2.43
VPS4B	0	-0.0450325	-0.21664	0.0920965	5.94838	0.00833849	431	557	365	241	503	517	380	298	333	395	279	289	339	331	71.042	69.037	66.797	65.656	69.084	61.65	60.413	64.554	60.864	52.408	52.354	56.034	59.842	57.447
PPIB	0	0.109274	0.200385	0.0921726	8.49261	0.00835079	1773	2398	2141	1330	2225	2517	2400	1927	1817	2230	2377	2421	2274	2388	292.243	297.217	391.815	362.336	305.592	300.139	381.557	417.435	332.102	295.873	446.043	469.404	401.416	414.451
ARL11	0	1.10976	1.12332	0.092186	1.30148	0.00836824	4	18	7	6	21	21	21	15	20	22	16	22	17	10	0.659	2.231	1.281	1.635	2.884	2.504	3.339	3.249	3.656	2.919	3.002	4.266	3.001	1.736
CMTM5	0	0.970623	-0.410817	0.092186	-0.118489	0.00836649	1	0	12	15	2	3	18	44	1	0	9	12	17	12	0.165	0	2.196	4.086	0.275	0.358	2.862	9.531	0.183	0	1.689	2.327	3.001	2.083
CLIC6	0	-0.697967	-1.9047	0.092186	-0.725374	0.0083592	10	11	5	3	7	4	6	3	7	1	0	1	2	1	1.648	1.363	0.915	0.817	0.961	0.477	0.954	0.65	1.279	0.133	0	0.194	0.353	0.174
SYNPO2	0	2.6299	2.77003	0.0923859	-1.02778	0.00839181	3	0	0	0	8	17	2	1	3	17	8	3	1	4	0.494	0	0	0	1.099	2.027	0.318	0.217	0.548	2.256	1.501	0.582	0.177	0.694
FKBP9	0	0.0580311	-0.147381	0.0924879	6.28126	0.0084082	563	717	408	295	739	755	457	342	440	608	361	359	375	341	92.799	88.868	74.666	80.368	101.498	90.03	72.655	74.085	80.421	80.669	67.741	69.606	66.197	59.183
RXRA	0	-0.0724388	-0.267307	0.0924879	5.5735	0.0084198	417	475	246	190	473	489	250	194	271	416	213	193	216	186	68.734	58.873	45.019	51.762	64.964	58.311	39.746	42.025	49.532	55.194	39.969	37.42	38.129	32.281
TRAPPC2P1	0	-0.118475	-0.301771	0.0924879	4.87661	0.00841244	231	360	160	97	259	284	171	127	155	232	116	110	149	156	38.076	44.62	29.281	26.426	35.572	33.865	27.186	27.511	28.33	30.781	21.767	21.328	26.302	27.075
IFNGR1	0	-0.0568821	-0.318543	0.0924879	6.13848	0.0084264	472	665	395	320	485	606	499	360	296	410	315	310	486	389	77.8	82.423	72.287	87.179	66.612	72.262	79.332	77.985	54.101	54.398	59.11	60.105	85.791	67.513
GPR146	0	-0.328885	-0.7075	0.0924879	4.12253	0.00842823	140	195	115	106	154	164	75	99	68	132	95	98	59	46	23.076	24.169	21.046	28.878	21.151	19.556	11.924	21.446	12.429	17.514	17.827	19.001	10.415	7.984
TRABD2B	0	2.09836	2.69945	0.092582	-1.83575	0.00844225	0	0	0	0	3	6	0	2	1	7	2	1	4	3	0	0	0	0	0.412	0.715	0	0.433	0.183	0.929	0.375	0.194	0.706	0.521
CTC-527H23.3	0	1.60781	1.47952	0.0927643	-1.34501	0.00846976	1	1	1	0	6	6	2	1	3	4	1	2	2	3	0.165	0.124	0.183	0	0.824	0.715	0.318	0.217	0.548	0.531	0.188	0.388	0.353	0.521
HSPA9	0	0.198787	0.191183	0.0927643	6.76249	0.0084654	617	860	568	354	818	1035	700	483	597	981	496	511	695	639	101.7	106.592	103.947	96.441	112.348	123.418	111.287	104.63	109.117	130.158	93.074	99.077	122.684	110.902
EPHX1	0	-0.499726	-0.192242	0.0929701	4.6757	0.00849592	228	322	150	95	195	222	108	89	228	263	85	108	135	96	37.581	39.91	27.451	25.881	26.782	26.472	17.17	19.28	41.673	34.894	15.95	20.94	23.831	16.661
PLA2G12A	0	-0.116517	-0.257949	0.0929701	5.76318	0.00849947	347	503	337	240	391	466	337	258	294	366	287	249	255	279	57.196	62.344	61.673	65.384	53.702	55.568	53.577	55.889	53.736	48.56	53.855	48.278	45.014	48.422
ACAP2	0	-0.0416886	-0.230908	0.0931154	6.53574	0.00851822	681	806	520	389	703	811	577	473	470	688	479	465	402	445	112.249	99.899	95.163	105.977	96.553	96.707	91.733	102.463	85.904	91.283	89.884	90.158	70.963	77.232
CCDC125	0	0.334449	0.656479	0.093212	2.78759	0.00853891	64	80	16	10	91	91	35	17	100	92	30	29	33	27	10.549	9.916	2.928	2.724	12.498	10.851	5.564	3.683	18.278	12.206	5.629	5.623	5.825	4.686
TLE3	0	0.325301	0.322907	0.093212	5.2598	0.00854348	225	305	178	103	356	328	280	153	250	337	182	195	235	207	37.087	37.803	32.575	28.061	48.895	39.112	44.515	33.144	45.694	44.713	34.152	37.808	41.483	35.926
SIRT2	0	-0.173708	-0.282412	0.093212	5.37588	0.00853651	293	349	277	176	284	312	295	183	209	250	191	209	251	227	48.295	43.256	50.693	47.948	39.006	37.204	46.9	39.642	38.2	33.17	35.841	40.523	44.308	39.397
SNRPB	0	0.199943	0.152778	0.0932789	8.41817	0.00855508	2195	2696	1647	1118	2709	3291	2116	1571	2050	2562	1749	1641	1923	2059	361.801	334.152	301.41	304.58	372.066	392.434	336.406	340.317	374.689	339.923	328.199	318.171	339.456	357.351
MT-CYB	0	0.197975	0.246232	0.0936269	12.71	0.00859506	29839	39112	36792	29074	37013	47582	46311	41466	28620	44141	50094	45683	42188	45951	4918.35	4847.69	6733.14	7920.73	5083.53	5673.9	7362.62	8982.54	5231.02	5856.57	9400.11	8857.41	7447.21	7975.06
SMARCD1	0	0.271402	0.218506	0.0936269	6.15755	0.008598	460	545	351	216	582	796	432	304	443	630	319	329	441	378	75.822	67.549	64.235	58.846	79.935	94.919	68.68	65.854	80.969	83.588	59.86	63.789	77.847	65.604
TMEM132A	0	-0.0522013	0.203633	0.093714	6.46867	0.00861149	574	817	405	304	638	806	416	366	566	804	523	502	470	457	94.612	101.262	74.117	82.82	87.626	96.111	66.137	79.284	103.451	106.674	98.141	97.332	82.966	79.315
AAK1	0	-0.228105	-0.317571	0.0937417	7.82098	0.00861955	1656	2226	1446	876	1431	1624	1498	1147	1042	1210	1202	1153	1288	1395	272.958	275.899	264.626	238.652	196.54	193.653	238.155	248.468	190.452	160.541	225.555	223.553	227.363	242.11
TM9SF3	0	-0.177687	-0.23018	0.0938072	7.09468	0.00863108	917	1184	859	590	917	1009	863	663	587	908	738	777	703	810	151.149	146.749	157.202	160.736	125.945	120.318	137.202	143.622	107.289	120.472	138.485	150.651	124.097	140.58
SIRPB2	0	0.986607	1.60988	0.0938331	-0.523637	0.00864448	8	9	0	0	18	14	2	3	24	24	1	2	1	2	1.319	1.115	0	0	2.472	1.669	0.318	0.65	4.387	3.184	0.188	0.388	0.177	0.347
STARD4	0	-0.469155	-0.065811	0.0938331	5.81965	0.00864186	370	542	436	177	220	376	380	216	254	345	311	307	441	546	60.987	67.178	79.79	48.221	30.216	44.836	60.413	46.791	46.425	45.774	58.359	59.524	77.847	94.761
VAMP2	0	-0.123065	-0.255408	0.0939068	6.32724	0.0086623	683	895	484	244	694	815	464	316	444	688	310	308	440	382	112.579	110.93	88.575	66.474	95.317	97.184	73.768	68.453	81.152	91.283	58.171	59.718	77.671	66.298
RP11-923I11.3	0	-0.406711	-1.37943	0.0939068	0.681498	0.00866056	23	40	10	3	19	19	9	10	5	8	7	7	2	5	3.791	4.958	1.83	0.817	2.61	2.266	1.431	2.166	0.914	1.061	1.314	1.357	0.353	0.868
BUD31	0	0.358485	0.331629	0.0940512	6.84728	0.00868666	589	739	640	373	890	1182	766	518	757	1100	518	502	756	646	97.085	91.594	117.124	101.618	122.237	140.947	121.78	112.211	138.361	145.947	97.202	97.332	133.452	112.117
ARHGAP28	0	-0.28135	-0.594452	0.0940512	6.24913	0.00868358	704	641	446	500	700	727	348	380	333	621	368	432	244	253	116.04	79.448	81.62	136.217	96.141	86.691	55.326	82.317	60.864	82.393	69.055	83.76	43.072	43.91
DLGAP1	0	-0.227156	1.17888	0.0948226	0.302265	0.00876348	8	16	1	2	10	7	6	1	18	16	14	7	9	9	1.319	1.983	0.183	0.545	1.373	0.835	0.954	0.217	3.29	2.123	2.627	1.357	1.589	1.562
PLXND1	0	0.174062	0.364642	0.0949093	8.82466	0.00878264	3036	3928	1966	1330	4877	4531	2405	1398	4333	4712	2095	1964	2446	2093	500.423	486.851	359.789	362.336	669.83	540.298	382.352	302.841	791.964	625.182	393.126	380.797	431.778	363.252
UG0898H09	0	-1.00953	-1.36053	0.0949093	2.94997	0.00878025	51	66	118	92	23	56	42	81	3	34	104	98	28	28	8.406	8.18	21.595	25.064	3.159	6.678	6.677	17.547	0.548	4.511	19.516	19.001	4.943	4.86
CDH5	0	0.24045	0.364469	0.0949342	9.45495	0.00879052	3480	4372	3730	2599	5025	6863	3958	3158	4369	6706	3987	4040	3985	3781	573.607	541.882	682.611	708.054	690.157	818.376	629.251	684.099	798.544	889.743	748.159	783.309	703.449	656.214
PBK	0	0.257071	1.01725	0.0950635	0.921819	0.00880806	9	7	9	4	6	16	9	9	10	13	21	15	21	16	1.483	0.868	1.647	1.09	0.824	1.908	1.431	1.95	1.828	1.725	3.941	2.908	3.707	2.777
EOGT	0	-0.00218541	0.247094	0.0950933	6.56622	0.00881641	542	855	479	313	746	849	500	331	636	825	566	532	518	502	89.338	105.972	87.66	85.272	102.459	101.239	79.491	71.703	116.245	109.46	106.21	103.149	91.44	87.125
CDK15	0	1.32877	2.09702	0.0951002	-2.30656	0.00882822	0	0	0	0	0	2	3	0	0	3	1	1	6	3	0	0	0	0	0	0.238	0.477	0	0	0.398	0.188	0.194	1.059	0.521
PCSK9	0	-0.162393	1.81224	0.0951002	-2.07095	0.00882756	0	0	0	2	0	0	0	2	0	1	7	7	4	6	0	0	0	0.545	0	0	0	0.433	0	0.133	1.314	1.357	0.706	1.041
WFS1	0	-0.189142	-0.576381	0.0951234	4.4958	0.00883596	154	189	157	129	126	198	134	168	74	124	132	153	88	100	25.384	23.425	28.732	35.144	17.305	23.61	21.304	36.393	13.525	16.452	24.77	29.665	15.534	17.356
ADAMTS16	0	1.58648	2.47211	0.095506	-2.07692	0.00888271	0	0	0	0	4	0	0	3	3	2	6	6	2	0	0	0	0	0	0.549	0	0	0.65	0.548	0.265	1.126	1.163	0.353	0
OST4	0	-0.134354	-0.208992	0.095506	9.5448	0.00888	4610	6431	4925	3197	5020	5911	4600	3700	3701	4836	4150	4174	3691	4008	759.865	797.082	901.302	870.969	689.47	704.856	731.318	801.51	676.45	641.634	778.745	809.29	651.551	695.612
PCGF5	0	-0.140468	-0.282203	0.0955407	4.70031	0.00889155	189	238	156	106	174	223	161	130	129	160	136	120	139	140	31.153	29.499	28.549	28.878	23.898	26.592	25.596	28.161	23.578	21.229	25.52	23.267	24.537	24.298
SPEF1	0	-2.2141	-1.55207	0.0958024	-2.29266	0.00892153	4	1	3	2	0	0	1	0	0	1	1	1	1	0	0.659	0.124	0.549	0.545	0	0	0.159	0	0	0.133	0.188	0.194	0.177	0
FAM69B	0	0.0573019	0.212761	0.0958206	7.95603	0.00892885	1445	1805	1304	924	1719	2157	1369	1116	1468	2154	1333	1364	1533	1384	238.179	223.719	238.639	251.728	236.095	257.211	217.646	241.753	268.314	285.79	250.137	264.464	270.612	240.201
ARPC1B	0	0.207561	0.197326	0.095852	8.44222	0.00893741	2240	2830	1647	1058	2975	3120	2242	1486	2203	2675	1733	1646	2054	2064	369.219	350.761	301.41	288.234	408.6	372.044	356.438	321.904	402.653	354.916	325.197	319.14	362.581	358.219
CLU	0	0.875637	1.12454	0.0958736	3.29335	0.00894505	26	27	46	36	38	129	54	81	40	79	58	84	112	99	4.286	3.346	8.418	9.808	5.219	15.383	8.585	17.547	7.311	10.482	10.884	16.287	19.771	17.182
EHD4	0	0.302535	0.319857	0.0960037	7.02575	0.00896353	845	985	602	343	1187	1184	845	531	845	942	647	675	821	839	139.281	122.085	110.169	93.445	163.028	141.186	134.34	115.027	154.445	124.983	121.409	130.875	144.926	145.613
RP1-187B23.1	0	-0.962887	-1.4596	0.0960037	0.282562	0.00896847	15	15	7	15	8	3	6	13	3	6	10	8	1	4	2.472	1.859	1.281	4.086	1.099	0.358	0.954	2.816	0.548	0.796	1.876	1.551	0.177	0.694
DNAJA4	0	-0.47203	-0.697903	0.0963681	2.71052	0.00900817	62	97	38	24	55	53	34	29	25	34	28	34	38	29	10.219	12.023	6.954	6.538	7.554	6.32	5.405	6.282	4.569	4.511	5.254	6.592	6.708	5.033
ARGLU1	0	0.166431	0.568772	0.0969433	10.4626	0.00906762	9319	14326	5528	2840	12406	13527	9936	3127	10494	14024	5970	6344	11649	11256	1536.05	1775.62	1011.65	773.711	1703.9	1613.02	1579.65	677.384	1918.04	1860.69	1120.27	1230.03	2056.33	1953.54
SFPQ	0	0.155429	0.315102	0.0974224	7.87518	0.00911815	1256	1563	1270	837	1735	1936	1349	1087	1729	2084	1321	1236	1266	1294	207.026	193.724	232.417	228.027	238.293	230.858	214.467	235.471	316.018	276.502	247.885	239.646	223.48	224.581
HEY2	0	0.0924825	0.769982	0.0975848	6.82906	0.00914481	737	1470	442	140	1276	902	565	261	1271	1198	509	504	952	906	121.479	182.197	80.888	38.141	175.252	107.559	89.825	56.539	232.307	158.949	95.514	97.72	168.051	157.242
CISD3	0	-0.134899	-0.42266	0.0975848	6.11048	0.00914106	552	733	391	288	528	681	405	341	230	501	366	318	358	329	90.986	90.851	71.555	78.461	72.518	81.206	64.388	73.869	42.038	66.472	68.68	61.657	63.196	57.1
TTN	0	0.416595	0.956338	0.0975888	1.01415	0.00915092	8	8	9	5	11	8	18	9	7	15	23	15	20	21	1.319	0.992	1.647	1.362	1.511	0.954	2.862	1.95	1.279	1.99	4.316	2.908	3.53	3.645
SDHA	0	-0.0894568	-0.268372	0.0975934	5.64539	0.00915708	363	419	287	224	373	373	347	249	251	310	265	246	226	289	59.833	51.932	52.523	61.025	51.23	44.478	55.167	53.939	45.877	41.13	49.727	47.697	39.894	50.158
AP000704.5	0	-0.61584	1.81337	0.0981768	-1.69218	0.00922912	3	0	2	0	1	0	1	0	3	8	4	1	5	3	0.494	0	0.366	0	0.137	0	0.159	0	0.548	1.061	0.751	0.194	0.883	0.521
TMEM154	0	0.452021	1.42583	0.0981768	1.04238	0.00922415	16	13	4	3	25	23	6	2	36	28	10	10	32	12	2.637	1.611	0.732	0.817	3.434	2.743	0.954	0.433	6.58	3.715	1.876	1.939	5.649	2.083
ULBP2	0	0.705562	0.6615	0.0981768	2.30502	0.00921879	32	21	19	13	41	56	32	22	30	36	27	27	37	33	5.275	2.603	3.477	3.542	5.631	6.678	5.087	4.766	5.483	4.776	5.067	5.235	6.531	5.727
FAM78A	0	0.0565731	-0.398908	0.0982349	6.48118	0.00924035	690	789	503	385	763	903	547	517	356	530	588	546	331	318	113.732	97.792	92.052	104.887	104.794	107.678	86.963	111.995	65.068	70.32	110.338	105.863	58.43	55.191
C15orf65	0	0.137214	0.763172	0.0982943	1.56587	0.0092623	15	28	10	7	20	28	17	7	27	37	13	12	31	17	2.472	3.47	1.83	1.907	2.747	3.339	2.703	1.516	4.935	4.909	2.439	2.327	5.472	2.95
NONO	0	0.110219	0.20373	0.0982943	7.77856	0.00926051	1384	1704	1091	738	1593	2052	1312	930	1328	1959	1211	1122	1203	1204	228.124	211.2	199.659	201.056	218.79	244.69	208.584	201.461	242.725	259.918	227.244	217.543	212.359	208.961
ACTR1A	0	-0.0749061	-0.218047	0.0982943	6.32556	0.00926325	501	638	478	385	545	595	521	443	372	506	448	444	394	445	82.58	79.076	87.477	104.887	74.853	70.951	82.83	95.965	67.992	67.135	84.067	86.086	69.551	77.232
DOCK6	0	0.0332389	-0.227614	0.0983422	7.29444	0.00927353	1160	1826	831	531	1598	1707	1010	575	949	1288	684	662	704	611	191.202	226.321	152.078	144.662	219.477	203.551	160.572	124.559	173.454	170.89	128.352	128.354	124.273	106.043
ACAP3	0	-0.25346	-0.414804	0.0985715	3.72115	0.00930095	93	131	94	54	105	108	77	55	53	77	62	71	79	67	15.329	16.237	17.203	14.711	14.421	12.878	12.242	11.914	9.687	10.216	11.634	13.766	13.945	11.628
NCAPG	0	0.612756	0.896427	0.0989633	1.73863	0.00934372	15	16	8	11	20	17	17	33	19	17	35	33	28	22	2.472	1.983	1.464	2.997	2.747	2.027	2.703	7.149	3.473	2.256	6.568	6.398	4.943	3.818
GGH	0	0.314096	0.419669	0.0993189	4.63185	0.00938313	100	146	137	87	132	203	201	116	85	144	190	179	203	221	16.483	18.096	25.072	23.702	18.129	24.207	31.955	25.128	15.536	19.106	35.653	34.706	35.834	38.356
CYP39A1	0	-0.592853	0.476466	0.0997126	0.587391	0.00943203	10	19	5	4	11	7	5	4	15	19	6	7	11	10	1.648	2.355	0.915	1.09	1.511	0.835	0.795	0.866	2.742	2.521	1.126	1.357	1.942	1.736
RNF8	0	0.0898616	-0.221652	0.0997126	4.78549	0.00943093	189	253	129	125	241	254	181	139	150	171	150	135	129	114	31.153	31.358	23.608	34.054	33.1	30.288	28.776	30.111	27.416	22.688	28.147	26.175	22.772	19.785
HIF3A	0	-0.427746	-0.604805	0.0999517	5.80631	0.00946052	489	723	354	232	396	442	296	286	159	355	323	321	284	260	80.602	89.611	64.784	63.205	54.388	52.706	47.059	61.955	29.061	47.101	60.611	62.238	50.133	45.125
PIGM	0	-0.0826518	0.238799	0.100029	4.40886	0.00947371	160	173	93	76	171	183	96	75	150	195	138	110	117	101	26.373	21.442	17.02	20.705	23.486	21.822	15.262	16.247	27.416	25.872	25.896	21.328	20.653	17.529
C1orf54	0	0.171858	-0.256441	0.100063	6.23161	0.00948282	349	484	548	406	474	672	602	486	295	518	379	412	391	355	57.526	59.989	100.287	110.608	65.101	80.132	95.707	105.279	53.919	68.728	71.119	79.882	69.021	61.612
RP11-21L23.3	0	0.08469	1.41979	0.100082	-0.244809	0.00949046	7	7	0	2	7	7	2	1	12	12	5	8	8	6	1.154	0.868	0	0.545	0.961	0.835	0.318	0.217	2.193	1.592	0.938	1.551	1.412	1.041
RPL12	0	0.139593	0.118824	0.100091	10.9278	0.0094972	10959	15541	10696	6629	14029	16855	13081	9020	10046	15052	10802	9443	11814	11876	1806.37	1926.21	1957.43	1805.96	1926.81	2009.87	2079.64	1953.95	1836.16	1997.08	2026.99	1830.89	2085.46	2061.15
RPRD1A	0	0.103761	0.313082	0.100124	5.73709	0.00950627	316	449	268	143	427	392	345	209	335	439	290	284	346	345	52.086	55.651	49.045	38.958	58.646	46.744	54.849	45.274	61.23	58.246	54.418	55.064	61.077	59.877
LONP2	0	-0.25333	-0.151511	0.100332	5.30813	0.00953188	324	355	224	154	305	287	212	170	242	293	208	210	191	198	53.405	44	40.993	41.955	41.89	34.223	33.704	36.826	44.232	38.875	39.031	40.717	33.716	34.364
PRTN3	0	0.919357	1.65094	0.100357	3.13337	0.00954602	1	1	115	69	5	19	130	244	51	65	236	359	235	247	0.165	0.124	21.046	18.798	0.687	2.266	20.668	52.856	9.322	8.624	44.285	69.606	41.483	42.868
HENMT1	0	0.018985	0.576293	0.100357	2.76605	0.00954577	42	48	29	21	48	49	43	19	66	66	38	45	46	30	6.923	5.949	5.307	5.721	6.593	5.843	6.836	4.116	12.063	8.757	7.131	8.725	8.12	5.207
TMEM189	0	-0.230919	-0.213059	0.100583	6.05894	0.00957345	510	750	356	253	515	601	366	252	366	493	303	317	357	356	84.063	92.958	65.15	68.926	70.732	71.666	58.187	54.589	66.896	65.411	56.858	61.463	63.019	61.786
FAM27C	0	1.43232	1.44634	0.10064	-0.227962	0.00958472	4	5	3	0	13	16	6	2	14	13	3	3	2	7	0.659	0.62	0.549	0	1.785	1.908	0.954	0.433	2.559	1.725	0.563	0.582	0.353	1.215
C10orf35	0	0.110367	0.885694	0.100812	1.83348	0.00960702	54	55	8	9	86	57	6	3	118	79	11	11	10	9	8.901	6.817	1.464	2.452	11.812	6.797	0.954	0.65	21.567	10.482	2.064	2.133	1.765	1.562
SFMBT2	0	-0.586947	-0.212975	0.100973	3.14578	0.00962833	82	109	48	35	80	54	33	34	77	77	36	44	36	41	13.516	13.51	8.784	9.535	10.988	6.439	5.246	7.365	14.074	10.216	6.755	8.531	6.355	7.116
CEP70	0	0.225803	0.589516	0.101049	3.18766	0.00964153	48	77	32	28	65	103	44	28	68	86	59	56	64	45	7.912	9.544	5.856	7.628	8.927	12.282	6.995	6.065	12.429	11.41	11.071	10.858	11.298	7.81
CASC10	0	0.317474	0.527632	0.101166	3.6255	0.00965865	55	76	81	30	92	108	69	58	83	113	59	68	91	80	9.066	9.42	14.823	8.173	12.636	12.878	10.97	12.564	15.17	14.993	11.071	13.184	16.064	13.884
CXCR4	0	0.423281	0.565131	0.101444	9.36622	0.00969113	3600	4934	3153	1388	5478	6803	5817	1734	2770	6404	3430	3417	5361	5866	593.387	611.539	577.017	378.137	752.374	811.222	924.799	375.626	506.287	849.674	643.638	662.517	946.347	1018.08
ARL8A	0	0.185962	0.270008	0.101484	5.80265	0.00970426	292	388	281	207	405	449	363	256	363	410	287	330	325	352	48.13	48.09	51.425	56.394	55.625	53.541	57.71	55.456	66.347	54.398	53.855	63.983	57.37	61.092
GNAI2	0	0.178786	0.00819649	0.101484	9.91215	0.00970683	6006	7748	5155	3540	8615	9663	6005	4247	5760	7226	4619	4542	4918	4936	989.967	960.316	943.394	964.414	1183.22	1152.26	954.687	920.003	1052.78	958.736	866.753	880.641	868.146	856.671
RP11-439L18.1	0	-1.79641	-0.90003	0.101705	-0.865004	0.00973399	4	18	6	2	2	4	2	0	4	5	1	0	5	7	0.659	2.231	1.098	0.545	0.275	0.477	0.318	0	0.731	0.663	0.188	0	0.883	1.215
GNPDA1	0	-0.16654	-0.281329	0.101848	6.20329	0.00975362	522	598	486	324	523	497	501	376	367	486	395	316	406	405	86.041	74.118	88.941	88.268	71.831	59.265	79.65	81.451	67.078	64.482	74.122	61.269	71.669	70.29
PRKCZ	0	-0.627405	-0.963462	0.101912	2.16243	0.00976575	93	198	17	9	90	114	8	5	44	72	8	18	10	10	15.329	24.541	3.111	2.452	12.361	13.594	1.272	1.083	8.042	9.553	1.501	3.49	1.765	1.736
ST6GAL2	0	0.631079	1.24684	0.10206	0.284332	0.00979188	5	3	6	2	7	10	7	4	6	11	14	12	9	9	0.824	0.372	1.098	0.545	0.961	1.192	1.113	0.866	1.097	1.459	2.627	2.327	1.589	1.562
TSPAN2	0	-0.360575	-0.266068	0.10206	6.24676	0.00979034	432	625	534	428	497	497	488	286	293	459	430	443	477	517	71.206	77.465	97.725	116.601	68.26	59.265	77.583	61.955	53.553	60.9	80.689	85.893	84.202	89.728
PTPRU	0	1.03015	0.831533	0.102521	0.571315	0.00984212	12	11	2	2	22	22	10	7	14	21	6	5	7	5	1.978	1.363	0.366	0.545	3.022	2.623	1.59	1.516	2.559	2.786	1.126	0.969	1.236	0.868
HAGH	0	-0.20626	-0.199476	0.102732	6.1012	0.00986847	502	581	438	284	524	515	377	314	399	472	352	333	348	367	82.745	72.011	80.156	77.371	71.969	61.411	59.936	68.02	72.927	62.624	66.053	64.565	61.43	63.695
DHFR	0	0.330948	0.430127	0.102938	4.50162	0.00989433	106	92	115	103	130	156	150	147	116	134	161	149	202	147	17.472	11.403	21.046	28.061	17.855	18.602	23.847	31.844	21.202	17.779	30.212	28.889	35.658	25.513
TRIM5	0	-0.291326	-0.379884	0.103257	5.30968	0.00993098	342	464	203	166	303	339	214	181	222	265	210	219	142	182	56.372	57.51	37.15	45.224	41.615	40.424	34.022	39.209	40.576	35.16	39.406	42.462	25.066	31.587
KIRREL	0	-0.129081	-0.350815	0.103388	4.67168	0.00994968	179	214	151	125	176	216	144	146	121	121	159	136	129	127	29.505	26.524	27.634	34.054	24.173	25.757	22.893	31.627	22.116	16.054	29.836	26.369	22.772	22.042
PRNP	0	-0.0101489	-0.435036	0.103394	6.25858	0.00995637	538	615	529	356	449	817	525	486	256	620	339	361	379	351	88.678	76.225	96.81	96.986	61.668	97.423	83.466	105.279	46.79	82.261	63.613	69.994	66.903	60.918
SCARF1	0	0.230878	0.314744	0.103504	6.78273	0.00997719	709	773	500	366	1029	1094	590	422	749	940	580	557	711	539	116.864	95.809	91.503	99.711	141.328	130.454	93.799	91.415	136.899	124.718	108.837	107.996	125.509	93.547
PNPT1	0	-0.242547	-0.372797	0.103504	5.07845	0.00997912	268	257	223	172	232	257	168	211	181	227	171	178	147	153	44.174	31.854	40.81	46.859	31.864	30.646	26.709	45.708	33.082	30.118	32.088	34.512	25.949	26.554
SERTAD3	0	-0.367717	-0.414594	0.103573	5.06055	0.0099918	241	386	243	133	211	286	219	130	128	240	105	123	254	253	39.724	47.842	44.47	36.234	28.98	34.104	34.817	28.161	23.395	31.843	19.703	23.848	44.837	43.91
RPL13	0	0.0873336	0.154523	0.10375	12.2758	0.0100211	27170	40080	26325	17682	34914	40143	32903	21932	27213	38930	29042	25852	28882	29726	4478.42	4967.67	4817.62	4817.17	4795.25	4786.84	5230.99	4751	4973.86	5165.18	5449.72	5012.4	5098.37	5159.12
WASF1	0	0.337924	-0.0456201	0.10375	6.28634	0.0100186	502	504	448	310	711	913	504	400	419	624	391	378	346	321	82.745	62.468	81.986	84.454	97.652	108.87	80.127	86.65	76.583	82.792	73.371	73.29	61.077	55.711
HS3ST4	0	0.931877	2.02635	0.103763	-1.11373	0.0100604	1	2	0	1	4	2	2	2	12	7	2	2	2	4	0.165	0.248	0	0.272	0.549	0.238	0.318	0.433	2.193	0.929	0.375	0.388	0.353	0.694
SLITRK4	0	1.0281	1.27172	0.103763	1.99146	0.0100603	9	23	18	11	18	17	90	14	5	14	44	28	94	82	1.483	2.851	3.294	2.997	2.472	2.027	14.308	3.033	0.914	1.858	8.257	5.429	16.593	14.232
LPAR2	0	0.710041	0.824767	0.103763	2.48482	0.010065	34	50	19	6	65	89	27	14	36	75	43	28	35	30	5.604	6.197	3.477	1.635	8.927	10.613	4.293	3.033	6.58	9.951	8.069	5.429	6.178	5.207
C1QBP	0	0.179336	0.158806	0.103763	7.70034	0.0100373	995	1387	1194	823	1389	1481	1529	1111	1068	1352	1275	1201	1281	1352	164.006	171.91	218.509	224.213	190.772	176.601	243.084	240.67	195.204	179.382	239.253	232.86	226.128	234.647
AP1S1	0	-0.0417659	-0.275456	0.103763	6.28513	0.0100437	607	667	458	328	662	717	485	361	407	620	385	373	300	355	100.052	82.671	83.817	89.358	90.922	85.498	77.106	78.201	74.389	82.261	72.245	72.32	52.957	61.612
HOXD4	0	-0.901231	-0.76882	0.103763	0.930105	0.0100438	29	42	10	9	20	24	4	4	17	21	4	8	4	6	4.78	5.206	1.83	2.452	2.747	2.862	0.636	0.866	3.107	2.786	0.751	1.551	0.706	1.041
MIR22HG	0	-0.700126	-0.838197	0.103763	3.523	0.0100506	110	238	84	33	91	93	82	41	51	77	31	21	79	96	18.131	29.499	15.372	8.99	12.498	11.09	13.037	8.882	9.322	10.216	5.817	4.072	13.945	16.661
FKBP2	0	0.110964	0.266034	0.103765	7.21194	0.0100713	748	919	891	542	917	1127	902	759	894	1026	976	935	844	954	123.293	113.904	163.058	147.659	125.945	134.389	143.402	164.418	163.401	136.128	183.146	181.286	148.986	165.572
ANO1	0	1.72295	2.25091	0.103924	-0.957049	0.0101111	2	2	1	0	8	16	0	4	10	19	1	2	3	1	0.33	0.248	0.183	0	1.099	1.908	0	0.866	1.828	2.521	0.188	0.388	0.53	0.174
SHC3	0	-0.75813	0.705075	0.103924	0.775282	0.0101061	16	8	8	6	10	11	5	1	13	13	16	26	15	12	2.637	0.992	1.464	1.635	1.373	1.312	0.795	0.217	2.376	1.725	3.002	5.041	2.648	2.083
HOXB7	0	0.139713	-0.155738	0.103924	6.67989	0.010107	692	694	642	415	852	897	648	591	480	722	577	500	513	470	114.062	86.017	117.49	113.06	117.018	106.963	103.02	128.025	87.732	95.794	108.274	96.944	90.557	81.571
TAF1	0	-0.269266	-0.210024	0.103924	5.54952	0.010098	327	457	313	169	284	378	273	209	231	309	240	226	290	282	53.899	56.642	57.281	46.041	39.006	45.075	43.402	45.274	42.221	40.998	45.036	43.819	51.192	48.943
ARID5A	0	-0.926444	-0.855509	0.104036	3.43374	0.0101281	109	234	80	31	78	83	63	29	58	57	26	34	79	97	17.966	29.003	14.64	8.445	10.713	9.897	10.016	6.282	10.601	7.563	4.879	6.592	13.945	16.835
KCTD16	0	0.825113	1.47426	0.104118	-0.198397	0.0101422	4	6	2	1	8	13	5	1	12	17	1	3	10	7	0.659	0.744	0.366	0.272	1.099	1.55	0.795	0.217	2.193	2.256	0.188	0.582	1.765	1.215
MRPL1	0	0.221354	0.356884	0.10435	5.69774	0.0101771	241	302	294	203	343	444	314	248	302	422	264	280	388	344	39.724	37.431	53.804	55.304	47.109	52.945	49.92	53.723	55.198	55.99	49.539	54.289	68.491	59.703
ADGRG6	0	-0.650985	-0.10643	0.10435	4.93422	0.0101711	343	576	122	78	298	302	98	55	192	377	159	128	162	176	56.537	71.392	22.327	21.25	40.929	36.012	15.58	11.914	35.093	50.02	29.836	24.818	28.597	30.546
PCNXL4	0	-0.169307	0.12286	0.104514	5.48768	0.0101992	317	502	206	136	339	378	220	167	297	405	214	218	251	284	52.251	62.22	37.699	37.051	46.56	45.075	34.976	36.176	54.284	53.735	40.157	42.268	44.308	49.29
CLSPN	0	0.572742	0.952488	0.104797	2.71762	0.0102362	40	16	28	19	34	35	42	53	20	33	89	91	63	49	6.593	1.983	5.124	5.176	4.67	4.174	6.677	11.481	3.656	4.378	16.701	17.644	11.121	8.504
PSMG4	0	0.315089	0.318294	0.104797	5.09522	0.0102391	205	237	145	120	254	334	209	174	238	292	174	156	211	178	33.79	29.375	26.536	32.692	34.886	39.828	33.227	37.693	43.5	38.742	32.651	30.247	37.247	30.893
DSC3	0	2.15286	2.18177	0.105072	1.90882	0.0102721	2	6	17	6	15	100	28	54	8	62	46	41	41	37	0.33	0.744	3.111	1.635	2.06	11.924	4.451	11.698	1.462	8.226	8.632	7.949	7.237	6.422
ITGB5	0	-0.160519	0.482617	0.105225	5.39758	0.0103118	301	566	140	102	397	328	179	128	489	507	145	159	327	257	49.614	70.152	25.621	27.788	54.526	39.112	28.458	27.728	89.377	67.268	27.209	30.828	57.723	44.604
TMEM45A	0	0.267357	0.352086	0.105225	4.09693	0.0103062	84	100	92	62	114	127	119	89	82	142	93	93	116	129	13.846	12.394	16.837	16.891	15.657	15.144	18.919	19.28	14.988	18.84	17.451	18.032	20.477	22.389
COTL1	0	0.285464	-0.252557	0.105225	8.26598	0.010307	1481	1393	2882	1514	2040	2408	2774	2299	1517	1549	1519	1391	1741	1805	244.113	172.654	527.422	412.464	280.183	287.141	441.016	498.019	277.27	205.519	285.04	269.699	307.329	313.268
FAM89A	0	-0.232696	-0.272369	0.105225	7.71366	0.0103054	1696	2718	1056	795	1724	2191	989	860	1227	1859	983	897	960	860	279.551	336.879	193.254	216.584	236.782	261.265	157.233	186.297	224.265	246.65	184.459	173.918	169.463	149.258
EGR2	0	-2.04559	-0.920352	0.105429	1.70336	0.010338	27	172	17	12	8	25	9	5	15	23	14	16	27	34	4.45	21.318	3.111	3.269	1.099	2.981	1.431	1.083	2.742	3.052	2.627	3.102	4.766	5.901
PDZRN4	0	1.43729	2.36203	0.10553	-1.54007	0.0103541	1	0	0	1	5	4	1	0	4	7	1	2	3	4	0.165	0	0	0.272	0.687	0.477	0.159	0	0.731	0.929	0.188	0.388	0.53	0.694
HLA-B	0	-0.00480109	-1.17997	0.105719	6.25396	0.0103788	491	801	839	450	523	861	374	1439	430	500	156	224	252	211	80.931	99.279	153.542	122.595	71.831	102.67	59.459	311.722	78.593	66.339	29.273	43.431	44.484	36.62
IL33	0	-1.79135	-0.312474	0.105741	3.97196	0.0103872	213	442	49	70	64	66	22	63	122	114	223	184	55	54	35.109	54.783	8.967	19.07	8.79	7.87	3.498	13.647	22.299	15.125	41.846	35.675	9.709	9.372
SMAD1	0	-0.134268	-0.442822	0.10589	6.36472	0.010408	598	746	504	406	551	756	561	415	242	553	469	444	379	452	98.568	92.462	92.235	110.608	75.677	90.149	89.189	89.899	44.232	73.371	88.008	86.086	66.903	78.447
RP3-477O4.14	0	0.292445	0.679266	0.106035	1.74366	0.0104366	18	20	15	8	22	31	18	12	27	27	22	19	22	23	2.967	2.479	2.745	2.179	3.022	3.697	2.862	2.599	4.935	3.582	4.128	3.684	3.884	3.992
IRF2BP2	0	0.0910323	0.237949	0.106035	7.75178	0.010441	1445	1706	1030	686	1670	1870	1208	937	1511	1957	1259	1191	1081	1013	238.179	211.448	188.496	186.889	229.365	222.988	192.05	202.977	276.173	259.652	236.251	230.921	190.823	175.812
CTTNBP2NL	0	-0.337915	-0.371992	0.106035	5.94302	0.0104388	512	777	345	226	489	489	334	253	301	378	290	273	338	368	84.393	96.304	63.137	61.57	67.162	58.311	53.1	54.806	55.015	50.153	54.418	52.932	59.665	63.869
GLT8D2	0	0.624637	0.744437	0.106074	2.23802	0.0104718	25	26	24	10	40	63	24	17	26	56	26	28	31	25	4.121	3.223	4.392	2.724	5.494	7.512	3.816	3.683	4.752	7.43	4.879	5.429	5.472	4.339
ZNF69	0	-0.228933	0.25836	0.106074	2.77047	0.010476	55	63	29	20	51	55	29	21	49	63	39	37	36	46	9.066	7.808	5.307	5.449	7.005	6.558	4.61	4.549	8.956	8.359	7.318	7.174	6.355	7.984
POLR3D	0	0.187839	0.217025	0.106074	5.32933	0.0104585	210	328	216	125	290	345	274	184	229	334	205	200	243	252	34.614	40.654	39.529	34.054	39.83	41.139	43.561	39.859	41.855	44.315	38.468	38.778	42.895	43.736
SERPINH1	0	0.167149	0.181355	0.106074	8.88688	0.0104551	2580	3191	2629	1734	3378	3925	2936	2389	2507	3441	2893	2879	2739	2654	425.261	395.505	481.122	472.399	463.95	468.036	466.771	517.515	458.217	456.547	542.87	558.205	483.5	460.617
PFKL	0	-0.0599712	-0.228385	0.106074	6.47359	0.0104664	639	824	518	345	758	775	558	378	428	594	440	456	477	429	105.326	102.13	94.797	93.989	104.107	92.415	88.712	81.884	78.228	78.811	82.566	88.413	84.202	74.455
RP11-16E12.1	0	0.909666	1.06452	0.106246	0.116066	0.0105073	6	9	2	1	14	17	6	2	10	15	5	6	6	5	0.989	1.115	0.366	0.272	1.923	2.027	0.954	0.433	1.828	1.99	0.938	1.163	1.059	0.868
FASN	0	0.146225	0.417664	0.106246	6.80335	0.0105019	594	700	566	347	574	729	709	661	529	680	1008	849	707	859	97.909	86.761	103.581	94.534	78.836	86.929	112.718	143.189	96.688	90.222	189.151	164.611	124.803	149.084
RER1	0	-0.00389115	-0.185092	0.106246	6.83109	0.0105117	717	859	731	472	747	891	766	651	464	677	620	627	696	654	118.183	106.468	133.777	128.589	102.596	106.247	121.78	141.022	84.808	89.823	116.343	121.568	122.861	113.505
MYL6	0	-0.0295378	-0.205169	0.106536	11.0753	0.0105466	10540	13259	16639	11403	14120	13442	16340	12419	8779	10124	14225	14137	11992	13947	1737.31	1643.37	3045.03	3106.56	1939.31	1602.89	2597.77	2690.26	1604.58	1343.24	2669.31	2741	2116.88	2420.58
PCDHB2	0	-0.0461248	0.241896	0.106742	5.31164	0.0105733	171	216	261	192	223	232	251	196	228	250	281	297	272	249	28.186	26.772	47.764	52.307	30.628	27.665	39.905	42.458	41.673	33.17	52.73	57.585	48.015	43.215
CRK	0	-0.119492	-0.266566	0.106905	6.51269	0.0105957	669	915	528	355	797	720	573	397	495	583	499	437	430	439	110.271	113.409	96.627	96.714	109.464	85.856	91.097	86	90.474	77.352	93.637	84.729	75.905	76.191
ASPG	0	1.90047	0.902402	0.107155	-0.987162	0.0106315	1	1	1	2	3	12	7	4	0	5	3	1	5	4	0.165	0.124	0.183	0.545	0.412	1.431	1.113	0.866	0	0.663	0.563	0.194	0.883	0.694
OXTR	0	-2.14776	-0.990104	0.107155	-0.596559	0.0106331	14	26	3	1	3	2	1	2	3	7	5	1	5	2	2.308	3.223	0.549	0.272	0.412	0.238	0.159	0.433	0.548	0.929	0.938	0.194	0.883	0.347
TYSND1	0	-0.172746	-0.488423	0.107423	2.83491	0.010666	56	76	36	37	56	64	48	32	35	44	36	33	28	30	9.23	9.42	6.588	10.08	7.691	7.632	7.631	6.932	6.397	5.838	6.755	6.398	4.943	5.207
PPP1R14C	0	1.03866	2.37891	0.107989	-0.677602	0.0107285	0	2	2	2	6	4	1	2	21	7	3	7	5	4	0	0.248	0.366	0.545	0.824	0.477	0.159	0.433	3.838	0.929	0.563	1.357	0.883	0.694
SLC12A4	0	-0.0351907	0.480268	0.108011	3.04424	0.0107433	54	61	39	19	64	51	37	33	53	60	67	60	60	50	8.901	7.561	7.137	5.176	8.79	6.081	5.882	7.149	9.687	7.961	12.573	11.633	10.591	8.678
CD44	0	-0.169365	-0.452711	0.108011	7.81507	0.0107395	1634	2465	1371	950	1615	1977	1471	1111	694	1391	1351	1233	1123	1118	269.332	305.521	250.901	258.812	221.812	235.747	233.863	240.67	126.846	184.556	253.514	239.064	198.237	194.035
THOC7	0	0.248518	0.192839	0.108273	6.50347	0.0107758	507	584	483	340	673	827	594	445	525	703	485	458	544	510	83.569	72.383	88.392	92.627	92.433	98.615	94.435	96.398	95.957	93.273	91.01	88.801	96.029	88.513
UBA2	0	0.0787449	0.2281	0.108596	6.16194	0.0108143	394	537	368	262	487	570	417	343	449	558	405	375	407	470	64.943	66.558	67.346	71.378	66.887	67.969	66.296	74.302	82.066	74.035	75.998	72.708	71.845	81.571
DRD2	0	2.89794	3.26971	0.108678	-0.925055	0.0108289	0	1	0	0	2	17	3	6	0	10	11	10	5	12	0	0.124	0	0	0.275	2.027	0.477	1.3	0	1.327	2.064	1.939	0.883	2.083
ZFYVE21	0	0.0153881	-0.243558	0.108778	5.91258	0.0108452	418	475	384	250	458	551	371	330	293	446	316	258	274	304	68.899	58.873	70.274	68.108	62.904	65.704	58.982	71.486	53.553	59.175	59.297	50.023	48.368	52.761
CERS4	0	-0.197835	-0.371374	0.108814	4.21187	0.0108552	160	193	118	59	131	162	119	90	97	126	83	82	97	86	26.373	23.921	21.595	16.074	17.992	19.318	18.919	19.496	17.729	16.718	15.575	15.899	17.123	14.926
LETM1	0	-0.236011	-0.257926	0.108993	4.75497	0.0108794	192	218	161	137	175	205	154	133	135	171	133	152	149	143	31.647	27.02	29.464	37.323	24.035	24.445	24.483	28.811	24.675	22.688	24.957	29.471	26.302	24.818
RAD54B	0	0.329472	0.637999	0.10909	3.21391	0.0108955	42	60	42	32	72	95	45	33	55	102	58	64	64	43	6.923	7.437	7.686	8.718	9.889	11.328	7.154	7.149	10.053	13.533	10.884	12.409	11.298	7.463
MAN1B1	0	-0.0922661	-0.233104	0.110434	5.63441	0.0110363	372	438	307	199	420	456	289	209	265	382	230	222	248	237	61.317	54.287	56.183	54.214	57.685	54.376	45.946	45.274	48.435	50.683	43.159	43.043	43.778	41.133
YIPF1	0	-0.277296	-0.351788	0.110438	4.83635	0.0110496	199	287	202	124	201	231	176	127	162	240	129	128	121	129	32.801	35.572	36.967	33.782	27.606	27.546	27.981	27.511	29.61	31.843	24.207	24.818	21.359	22.389
TRIM50	0	-1.16495	-1.4291	0.110438	-0.769422	0.0110479	4	5	12	4	3	2	3	4	0	4	2	1	6	3	0.659	0.62	2.196	1.09	0.412	0.238	0.477	0.866	0	0.531	0.375	0.194	1.059	0.521
RP5-1198O20.4	0	0.854884	1.14338	0.110528	1.10473	0.0110652	14	16	4	5	26	41	8	4	14	47	7	12	12	14	2.308	1.983	0.732	1.362	3.571	4.889	1.272	0.866	2.559	6.236	1.314	2.327	2.118	2.43
SMIM12	0	-0.0448574	-0.278855	0.11066	6.15546	0.0110848	492	505	450	355	492	610	489	364	324	482	402	356	330	354	81.096	62.592	82.352	96.714	67.574	72.739	77.742	78.851	59.219	63.951	75.435	69.024	58.253	61.439
GANAB	0	0.114037	0.244591	0.110719	6.59841	0.0110973	479	668	521	380	631	740	584	497	544	756	609	582	610	536	78.953	82.794	95.346	103.525	86.664	88.241	92.846	107.662	99.43	100.305	114.279	112.843	107.68	93.026
PEX11G	0	0.672828	0.773067	0.111083	2.41556	0.011156	22	40	16	19	70	56	28	16	53	47	32	27	29	26	3.626	4.958	2.928	5.176	9.614	6.678	4.451	3.466	9.687	6.236	6.005	5.235	5.119	4.512
PURB	0	-0.323312	-0.314653	0.111083	5.13306	0.0111564	329	504	165	116	286	321	183	145	234	308	148	145	142	157	54.229	62.468	30.196	31.602	39.281	38.278	29.094	31.411	42.769	40.865	27.772	28.114	25.066	27.248
ZNF451	0	-0.140204	-0.365856	0.111083	6.37442	0.0111448	611	942	463	319	559	715	571	412	326	505	445	409	417	465	100.711	116.755	84.732	86.906	76.776	85.26	90.779	89.249	59.585	67.003	83.504	79.3	73.611	80.703
IGF1	0	-1.23824	-0.779362	0.111083	1.34438	0.0111599	14	15	38	25	8	15	8	16	3	17	16	13	27	19	2.308	1.859	6.954	6.811	1.099	1.789	1.272	3.466	0.548	2.256	3.002	2.521	4.766	3.298
ARL6IP6	0	0.262526	0.208305	0.111114	5.28144	0.011176	226	265	201	124	262	325	282	208	219	272	221	207	241	231	37.252	32.845	36.784	33.782	35.984	38.755	44.833	45.058	40.028	36.089	41.471	40.135	42.542	40.091
EPHA7	0	-0.851657	-0.830633	0.111114	2.37419	0.0111715	44	44	57	33	22	50	18	27	19	24	28	45	19	24	7.253	5.454	10.431	8.99	3.022	5.962	2.862	5.849	3.473	3.184	5.254	8.725	3.354	4.165
RP11-89K21.1	0	-0.152857	2.87753	0.111222	-2.64629	0.0111999	0	0	0	0	0	0	0	0	27	7	0	1	0	1	0	0	0	0	0	0	0	0	4.935	0.929	0	0.194	0	0.174
PJA2	0	-0.186251	-0.170669	0.111222	6.81723	0.0111962	823	1049	612	480	870	838	625	524	653	814	569	573	546	598	135.655	130.017	111.999	130.768	119.49	99.927	99.364	113.511	119.352	108	106.773	111.098	96.382	103.786
CCND2	0	0.329899	0.338289	0.111638	7.6615	0.0112483	1513	2035	672	515	2381	2457	955	742	1413	1885	1114	1113	1002	851	249.387	252.226	122.98	140.303	327.017	292.984	151.828	160.735	258.261	250.099	209.042	215.798	176.877	147.696
WDR27	0	0.0506536	0.418312	0.11169	4.49637	0.0112668	175	233	79	61	225	211	120	63	235	257	93	85	118	136	28.845	28.879	14.457	16.618	30.903	25.161	19.078	13.647	42.952	34.098	17.451	16.481	20.83	23.604
ERICH1	0	0.188419	0.329994	0.11169	5.54738	0.0112642	293	380	181	154	372	397	308	181	332	364	260	237	272	290	48.295	47.099	33.124	41.955	51.092	47.34	48.966	39.209	60.681	48.295	48.789	45.952	48.015	50.331
ATIC	0	0.291733	0.353904	0.111701	4.8266	0.0112815	216	193	120	75	244	259	180	122	203	244	151	134	157	165	35.603	23.921	21.961	20.432	33.512	30.884	28.617	26.428	37.103	32.374	28.335	25.981	27.714	28.637
FAM60A	0	-0.218599	0.0685359	0.111701	6.92662	0.0112844	767	1234	593	474	832	912	699	427	743	941	614	682	714	787	126.424	152.947	108.522	129.133	114.271	108.751	111.128	92.499	135.802	124.851	115.217	132.232	126.038	136.588
GRINA	0	0.0983903	-0.140008	0.111701	7.06305	0.0112875	812	1096	788	549	971	1302	905	682	749	947	606	599	726	664	133.842	135.842	144.208	149.566	133.362	155.257	143.879	147.738	136.899	125.647	113.716	116.139	128.157	115.241
ALDOC	0	0.328281	0.722345	0.111835	2.7865	0.0113192	41	63	24	9	57	70	30	28	49	66	53	38	53	45	6.758	7.808	4.392	2.452	7.829	8.347	4.769	6.065	8.956	8.757	9.945	7.368	9.356	7.81
RUVBL1	0	0.262066	0.253881	0.111835	5.54239	0.0113295	234	324	220	183	334	393	289	258	302	333	271	263	259	258	38.57	40.158	40.261	49.855	45.873	46.863	45.946	55.889	55.198	44.182	50.853	50.993	45.72	44.777
NINJ2	0	-0.581331	0.0538361	0.111835	2.95181	0.0113219	100	126	34	17	89	86	14	14	100	92	44	32	32	32	16.483	15.617	6.222	4.631	12.224	10.255	2.226	3.033	18.278	12.206	8.257	6.204	5.649	5.554
EPN1	0	-0.0551146	-0.188171	0.111835	6.96984	0.0113094	903	1165	707	497	968	1195	762	557	702	1005	538	580	627	602	148.841	144.395	129.385	135.399	132.95	142.497	121.144	120.66	128.308	133.342	100.955	112.455	110.681	104.481
LAP3	0	-0.368814	-0.82225	0.111835	6.78589	0.0113338	741	844	994	788	446	894	577	1217	339	586	696	711	422	444	122.139	104.609	181.908	214.677	61.256	106.605	91.733	263.632	61.961	77.75	130.604	137.855	74.493	77.059
ARRDC1	0	0.105718	-0.202925	0.112093	4.87076	0.0113666	194	265	161	113	278	274	189	133	150	175	144	127	168	144	31.977	32.845	29.464	30.785	38.182	32.673	30.048	28.811	27.416	23.219	27.022	24.624	29.656	24.992
ESYT1	0	0.30143	-0.0404209	0.112484	6.09356	0.0114129	449	479	357	253	602	737	457	337	282	436	392	389	366	333	74.009	59.369	65.333	68.926	82.681	87.883	72.655	73.002	51.543	57.848	73.559	75.423	64.608	57.794
HSPA5	0	0.182821	0.307892	0.112931	8.21445	0.0114715	1393	1747	1668	1119	1851	1844	1928	1809	1619	1622	2484	2249	1625	2070	229.608	216.53	305.253	304.853	254.225	219.887	306.517	391.873	295.913	215.205	466.121	436.055	286.852	359.26
HSPE1	0	-0.0412094	-0.258068	0.112931	8.59938	0.0114694	2551	2631	2527	1821	2244	2495	2977	2595	1729	1944	2323	2271	1927	2452	420.481	326.096	462.455	496.101	308.201	297.516	473.29	562.14	316.018	257.927	435.91	440.321	340.162	425.559
LAPTM4A	0	-0.0580989	-0.204596	0.113732	8.08214	0.0115595	1595	1920	1899	1265	1707	2165	1782	1480	1199	1744	1492	1444	1542	1483	262.903	237.972	347.528	344.628	234.447	258.165	283.306	320.604	219.147	231.392	279.973	279.975	272.2	257.383
SERBP1	0	0.11447	0.160895	0.113765	8.67722	0.0115695	2339	2936	2250	1461	2850	3312	2549	2020	2201	3084	2399	2247	2352	2523	385.537	363.899	411.762	398.025	391.432	394.938	405.245	437.581	402.288	409.181	450.171	435.667	415.185	437.881
AMBRA1	0	-0.118055	-0.415132	0.113902	3.21935	0.0115902	76	90	55	40	79	82	66	39	47	67	45	41	42	34	12.527	11.155	10.065	10.897	10.85	9.778	10.493	8.448	8.59	8.889	8.444	7.949	7.414	5.901
CFD	0	0.287966	1.72095	0.113976	0.296991	0.0116044	0	5	9	3	2	7	5	11	3	17	21	22	26	13	0	0.62	1.647	0.817	0.275	0.835	0.795	2.383	0.548	2.256	3.941	4.266	4.59	2.256
VAV3	0	0.226597	-0.0748494	0.113976	5.95379	0.0116287	419	449	353	208	448	550	486	348	278	387	359	347	313	323	69.064	55.651	64.601	56.666	61.53	65.585	77.265	75.385	50.811	51.347	67.366	67.279	55.252	56.059
EPN2	0	-0.196939	-0.265744	0.113976	6.15898	0.0116251	633	766	387	250	550	679	417	280	379	532	311	353	339	373	104.337	94.941	70.823	68.108	75.54	80.967	66.296	60.655	69.272	70.585	58.359	68.443	59.842	64.736
TMEM108	0	-1.01823	-0.454465	0.113976	0.985141	0.0116264	20	22	14	9	10	8	8	9	11	20	9	12	9	7	3.297	2.727	2.562	2.452	1.373	0.954	1.272	1.95	2.011	2.654	1.689	2.327	1.589	1.215
LRRC55	0	1.0865	-1.06619	0.113976	-2.21056	0.0116312	0	0	1	5	2	3	3	3	0	0	0	0	1	1	0	0	0.183	1.362	0.275	0.358	0.477	0.65	0	0	0	0	0.177	0.174
PSMC3	0	0.236993	0.217494	0.114045	6.77955	0.0116449	540	623	695	402	746	876	755	573	522	730	619	679	729	766	89.008	77.217	127.189	109.518	102.459	104.458	120.031	124.126	95.409	96.855	116.155	131.65	128.686	132.944
HOXA1	0	1.20468	1.78061	0.114244	-0.748743	0.0116719	3	6	0	1	13	16	1	0	12	17	5	1	3	2	0.494	0.744	0	0.272	1.785	1.908	0.159	0	2.193	2.256	0.938	0.194	0.53	0.347
UBTD1	0	0.0823407	-0.174668	0.114272	5.6843	0.0116815	338	395	323	196	351	481	382	256	226	337	263	281	267	271	55.712	48.958	59.111	53.397	48.208	57.357	60.731	55.456	41.307	44.713	49.352	54.483	47.132	47.034
BUB1	0	0.767417	0.69108	0.11429	1.42712	0.01169	10	14	8	9	19	18	21	20	11	12	25	24	18	20	1.648	1.735	1.464	2.452	2.61	2.146	3.339	4.332	2.011	1.592	4.691	4.653	3.177	3.471
AC073343.13	0	0.895414	2.04598	0.114406	-1.52807	0.011722	0	4	0	0	3	2	1	1	6	5	2	1	4	3	0	0.496	0	0	0.412	0.238	0.159	0.217	1.097	0.663	0.375	0.194	0.706	0.521
TTC28	0	-0.244811	-0.202266	0.114406	6.35336	0.0117176	683	883	424	316	609	787	406	332	515	671	365	421	366	373	112.579	109.442	77.594	86.089	83.643	93.846	64.547	71.919	94.129	89.027	68.492	81.627	64.608	64.736
IRF6	0	-0.785555	-0.630878	0.114406	2.92304	0.0117168	74	144	59	19	55	73	48	11	30	57	29	25	64	55	12.197	17.848	10.797	5.176	7.554	8.705	7.631	2.383	5.483	7.563	5.442	4.847	11.298	9.546
ARHGDIA	0	0.087638	-0.124685	0.114443	7.82097	0.0117326	1438	1697	1368	875	1614	1793	1719	1177	1072	1348	1213	1255	1161	1340	237.025	210.333	250.352	238.379	221.674	213.806	273.29	254.967	195.935	178.851	227.619	243.33	204.945	232.565
SPC25	0	1.00966	1.1522	0.114459	1.64879	0.0117409	17	9	9	6	13	30	25	27	16	15	39	39	21	22	2.802	1.115	1.647	1.635	1.785	3.577	3.975	5.849	2.924	1.99	7.318	7.562	3.707	3.818
KLK6	0	1.11628	2.47889	0.114572	0.427195	0.0117785	3	2	3	4	7	10	5	7	46	22	7	3	24	13	0.494	0.248	0.549	1.09	0.961	1.192	0.795	1.516	8.408	2.919	1.314	0.582	4.237	2.256
NOTCH1	0	0.130614	0.252208	0.114572	7.88882	0.011773	1554	2166	1074	698	1961	2441	1477	785	1740	2144	1052	1094	1347	1396	256.145	268.462	196.548	190.158	269.333	291.076	234.817	170.05	318.029	284.463	197.407	212.114	237.778	242.284
OPHN1	0	-0.14443	-0.318128	0.114572	4.06469	0.0117794	139	170	87	68	153	142	86	81	88	115	84	73	82	75	22.911	21.07	15.921	18.525	21.014	16.933	13.672	17.547	16.084	15.258	15.763	14.154	14.475	13.017
PRLR	0	-1.70232	-0.736074	0.114572	0.344647	0.0117673	14	9	22	9	0	8	5	9	2	8	6	9	11	18	2.308	1.115	4.026	2.452	0	0.954	0.795	1.95	0.366	1.061	1.126	1.745	1.942	3.124
LRRC8D	0	0.356223	0.480782	0.114733	3.65566	0.0118027	80	70	58	39	95	114	78	59	77	132	75	66	71	66	13.186	8.676	10.614	10.625	13.048	13.594	12.401	12.781	14.074	17.514	14.074	12.797	12.533	11.455
JHDM1D-AS1	0	1.49373	1.60283	0.114821	-0.16032	0.0118219	1	3	11	0	10	16	6	4	6	17	3	2	10	8	0.165	0.372	2.013	0	1.373	1.908	0.954	0.866	1.097	2.256	0.563	0.388	1.765	1.388
CASKIN2	0	-0.161782	-0.32808	0.114821	5.09215	0.0118252	204	333	200	178	226	260	251	160	158	229	164	166	190	168	33.625	41.273	36.601	48.493	31.04	31.004	39.905	34.66	28.878	30.383	30.775	32.185	33.54	29.157
ARL5B	0	-0.71972	-0.56208	0.115001	5.75167	0.0118531	502	1125	315	158	316	410	298	195	245	327	249	235	322	342	82.745	139.437	57.647	43.044	43.401	48.89	47.377	42.242	44.78	43.386	46.725	45.564	56.841	59.356
IL26	0	-2.21114	-1.82022	0.115001	-1.85049	0.0118573	3	2	4	6	0	1	0	2	0	0	1	6	3	0	0.494	0.248	0.732	1.635	0	0.119	0	0.433	0	0	0.188	1.163	0.53	0
RGMA	0	-0.724666	0.717602	0.115013	1.34024	0.0118765	6	36	23	9	12	22	6	3	38	46	15	12	19	12	0.989	4.462	4.209	2.452	1.648	2.623	0.954	0.65	6.945	6.103	2.815	2.327	3.354	2.083
HELLS	0	0.240163	0.467192	0.115013	4.41664	0.011881	103	128	97	73	127	135	134	128	90	119	206	186	155	143	16.977	15.865	17.752	19.888	17.443	16.098	21.304	27.728	16.45	15.789	38.656	36.063	27.361	24.818
GGCX	0	0.0408937	0.351043	0.115013	5.33903	0.0118855	219	300	220	137	283	381	180	167	267	366	261	258	218	215	36.098	37.183	40.261	37.323	38.869	45.432	28.617	36.176	48.801	48.56	48.977	50.023	38.482	37.314
ACTB	0	0.0803038	-0.0838367	0.115013	12.4648	0.011879	26946	35170	40239	26652	34918	41193	42783	32372	22863	30891	35850	34575	33823	36554	4441.5	4359.1	7363.96	7260.89	4795.8	4912.05	6801.73	7012.56	4178.79	4098.58	6727.23	6703.69	5970.58	6344.16
BMP1	0	0.0610878	0.31081	0.115113	4.48602	0.0119027	153	173	101	66	178	180	105	103	134	193	129	136	145	122	25.219	21.442	18.484	17.981	24.447	21.464	16.693	22.312	24.492	25.607	24.207	26.369	25.596	21.174
RP11-53M11.3	0	-0.771341	-0.813015	0.115169	0.507866	0.0119152	15	14	10	8	8	8	6	8	6	7	6	8	5	7	2.472	1.735	1.83	2.179	1.099	0.954	0.954	1.733	1.097	0.929	1.126	1.551	0.883	1.215
RILPL2	0	0.265206	0.539928	0.115232	4.12186	0.0119285	92	171	73	31	134	143	134	66	121	184	82	78	147	111	15.164	21.194	13.359	8.445	18.404	17.052	21.304	14.297	22.116	24.413	15.387	15.123	25.949	19.265
TGFB1	0	0.482175	0.512169	0.115244	8.29648	0.0119392	1840	2884	1250	749	3888	3611	1975	1020	3752	3507	1107	1070	1759	1535	303.287	357.454	228.757	204.053	533.996	430.593	313.99	220.957	685.772	465.304	207.728	207.461	310.506	266.408
LRRC61	0	0.337294	0.252476	0.115244	4.48282	0.0119433	164	223	78	68	249	287	116	85	201	223	87	90	104	95	27.032	27.639	14.274	18.525	34.199	34.223	18.442	18.413	36.738	29.587	16.326	17.45	18.359	16.488
SCYL2	0	-0.254831	-0.267634	0.115645	5.19932	0.0119916	283	385	205	145	268	289	197	173	175	251	191	174	208	196	46.647	47.718	37.516	39.503	36.808	34.462	31.319	37.476	31.986	33.302	35.841	33.737	36.717	34.017
RP11-10H3.1	0	-0.5891	-2.00628	0.115797	-1.07546	0.0120142	1	6	8	8	1	3	4	9	0	0	8	2	4	0	0.165	0.744	1.464	2.179	0.137	0.358	0.636	1.95	0	0	1.501	0.388	0.706	0
LINC01089	0	0.173343	0.352837	0.115913	4.81922	0.0120347	143	196	141	100	231	228	167	106	147	214	186	170	192	179	23.571	24.293	25.804	27.243	31.727	27.188	26.55	22.962	26.868	28.393	34.903	32.961	33.893	31.066
RAP1B	0	-0.155959	-0.276077	0.115913	6.37255	0.0120399	639	914	444	315	673	713	521	338	435	548	365	366	451	460	105.326	113.285	81.254	85.816	92.433	85.021	82.83	73.219	79.507	72.708	68.492	70.963	79.612	79.836
H3F3A	0	0.0210272	0.15847	0.115989	10.5668	0.0120545	8219	11905	8287	5758	10467	11632	9821	6430	8395	12532	8716	8042	8832	9388	1354.73	1475.55	1516.57	1568.67	1437.59	1387.06	1561.36	1392.89	1534.4	1662.73	1635.55	1559.25	1559.06	1629.34
SLC43A3	0	0.410632	0.354703	0.116294	5.56391	0.012098	311	350	180	142	459	530	320	160	293	362	238	240	304	276	51.262	43.38	32.941	38.686	63.041	63.2	50.874	34.66	53.553	48.03	44.661	46.533	53.663	47.901
PMPCB	0	0.0520245	0.205748	0.116294	5.94832	0.0121067	365	497	330	208	455	547	378	230	341	575	312	314	382	374	60.163	61.6	60.392	56.666	62.492	65.227	60.095	49.824	62.326	76.29	58.547	60.881	67.432	64.91
KLHDC3	0	-0.149389	-0.267745	0.116294	6.04834	0.0121034	424	506	443	320	399	493	435	368	304	437	363	382	326	340	69.888	62.716	81.071	87.179	54.8	58.788	69.157	79.718	55.564	57.981	68.117	74.065	57.547	59.009
ADGRL2	0	-0.299824	-0.569687	0.117034	6.0637	0.0121906	519	456	541	391	350	623	471	319	159	351	408	413	380	387	85.547	56.518	99.006	106.521	48.071	74.289	74.881	69.103	29.061	46.57	76.561	80.076	67.079	67.166
C17orf75	0	0.335051	0.396264	0.117073	4.27158	0.0122071	112	125	93	60	180	171	112	82	104	185	118	90	114	118	18.461	15.493	17.02	16.346	24.722	20.391	17.806	17.763	19.009	24.546	22.143	17.45	20.124	20.48
SCAMP2	0	0.0229975	-0.244608	0.117073	6.39019	0.0122084	502	601	577	374	529	686	582	517	297	544	485	475	440	465	82.745	74.49	105.594	101.89	72.655	81.802	92.528	111.995	54.284	72.177	91.01	92.097	77.671	80.703
ACVR2B	0	-0.119742	0.165612	0.117195	4.95952	0.0122281	200	214	174	124	217	207	185	119	184	245	178	171	198	199	32.966	26.524	31.843	33.782	29.804	24.684	29.412	25.778	33.631	32.506	33.402	33.155	34.952	34.538
CSGALNACT1	0	-0.29523	-0.312508	0.117389	5.85238	0.0122552	533	611	321	213	454	456	319	245	274	442	270	316	258	303	87.854	75.73	58.745	58.028	62.354	54.376	50.715	53.073	50.08	58.644	50.665	61.269	45.543	52.587
IGF1R	0	-0.211292	0.00706951	0.117432	6.84028	0.0122665	854	1202	545	425	922	932	606	397	773	1028	562	604	593	545	140.765	148.98	99.738	115.784	126.632	111.136	96.343	86	141.285	136.394	105.459	117.109	104.679	94.588
TP53I13	0	0.151907	0.357213	0.117607	4.8897	0.0122918	185	242	157	70	250	287	135	127	192	272	165	147	178	183	30.493	29.994	28.732	19.07	34.336	34.223	21.463	27.511	35.093	36.089	30.962	28.502	31.421	31.761
RNF4	0	0.0261573	-0.20139	0.117665	4.69421	0.0123056	195	275	128	93	243	262	150	114	151	194	118	106	118	124	32.142	34.085	23.425	25.336	33.375	31.242	23.847	24.695	27.599	25.74	22.143	20.552	20.83	21.521
SORBS1	0	-0.452159	-0.643557	0.117665	4.05524	0.0123116	148	259	102	56	132	126	105	72	47	107	76	79	92	96	24.395	32.101	18.667	15.256	18.129	15.025	16.693	15.597	8.59	14.197	14.261	15.317	16.24	16.661
ZNF570	0	-0.409834	-0.48284	0.117733	3.10683	0.0123326	90	121	37	38	88	81	40	26	57	60	36	36	35	39	14.835	14.997	6.771	10.352	12.086	9.659	6.359	5.632	10.418	7.961	6.755	6.98	6.178	6.769
BBOX1-AS1	0	-0.999486	-1.018	0.117733	1.45679	0.0123277	25	15	35	27	12	21	13	11	4	17	24	16	16	10	4.121	1.859	6.405	7.356	1.648	2.504	2.067	2.383	0.731	2.256	4.504	3.102	2.824	1.736
AKAP13	0	-0.154712	-0.269115	0.117904	7.43562	0.0123574	1259	1489	1168	711	1398	1443	1058	730	941	1201	713	760	933	1002	207.521	184.552	213.75	193.7	192.008	172.07	168.203	158.136	171.991	159.347	133.794	147.355	164.697	173.903
DYRK3	0	-0.735375	-0.533806	0.11824	1.94904	0.0123996	46	61	21	16	34	30	16	14	36	37	18	11	13	10	7.582	7.561	3.843	4.359	4.67	3.577	2.544	3.033	6.58	4.909	3.378	2.133	2.295	1.736
FN3K	0	-0.98372	-0.98169	0.118347	2.84673	0.0124177	94	235	28	18	54	67	36	27	31	62	32	25	35	25	15.494	29.127	5.124	4.904	7.417	7.989	5.723	5.849	5.666	8.226	6.005	4.847	6.178	4.339
FLNC	0	1.02136	0.945079	0.118516	1.60015	0.0124447	16	16	11	4	30	40	15	22	23	34	18	22	20	8	2.637	1.983	2.013	1.09	4.12	4.77	2.385	4.766	4.204	4.511	3.378	4.266	3.53	1.388
CCNB2	0	0.690685	0.795425	0.118516	2.33204	0.0124702	25	26	16	12	22	42	36	44	23	34	39	35	40	43	4.121	3.223	2.928	3.269	3.022	5.008	5.723	9.531	4.204	4.511	7.318	6.786	7.061	7.463
SLC7A2	0	-0.0918875	0.618383	0.118516	2.51894	0.012459	23	54	27	17	43	36	34	14	44	57	24	24	61	57	3.791	6.693	4.941	4.631	5.906	4.293	5.405	3.033	8.042	7.563	4.504	4.653	10.768	9.893
IFT74	0	0.217252	0.34054	0.118516	3.84189	0.0124585	78	111	67	46	111	128	84	63	105	120	71	77	82	81	12.857	13.758	12.261	12.532	15.245	15.263	13.354	13.647	19.191	15.921	13.323	14.929	14.475	14.058
GEM	0	-2.53722	-2.04851	0.118516	-0.116243	0.0124689	17	47	22	1	12	4	8	0	20	5	0	0	10	10	2.802	5.825	4.026	0.272	1.648	0.477	1.272	0	3.656	0.663	0	0	1.765	1.736
SLIT3	0	1.57529	1.44171	0.118529	3.86918	0.0124786	60	38	39	30	62	324	99	144	43	176	120	156	109	100	9.89	4.71	7.137	8.173	8.515	38.635	15.739	31.194	7.859	23.351	22.518	30.247	19.241	17.356
HOMER1	0	-0.228124	-0.380156	0.118631	5.67592	0.0124962	505	627	297	149	464	498	284	192	250	372	224	220	236	274	83.239	77.713	54.353	40.593	63.728	59.384	45.151	41.592	45.694	49.356	42.033	42.655	41.66	47.554
NEK3	0	-0.31084	-0.406106	0.118843	6.15706	0.0125256	448	633	485	419	475	570	362	380	338	485	439	384	328	289	73.844	78.456	88.758	114.15	65.239	67.969	57.552	82.317	61.778	64.349	82.378	74.453	57.9	50.158
TEAD1	0	-0.332492	-0.37313	0.118981	5.56035	0.0125472	471	721	246	137	420	514	214	172	239	459	209	206	204	194	77.635	89.363	45.019	37.323	57.685	61.292	34.022	37.259	43.683	60.9	39.219	39.941	36.011	33.67
COL18A1	0	0.132738	0.457375	0.119219	6.97088	0.0125792	682	1122	588	392	1216	1386	485	431	1202	1491	675	667	573	530	112.414	139.065	107.607	106.794	167.011	165.273	77.106	93.365	219.696	197.824	126.663	129.324	101.148	91.985
TNFAIP1	0	-0.221105	-0.362018	0.119237	5.84044	0.0125881	495	658	334	196	440	485	378	240	321	370	223	226	313	335	81.591	81.555	61.124	53.397	60.432	57.834	60.095	51.99	58.671	49.091	41.846	43.819	55.252	58.141
MAP3K5	0	1.39661	2.09452	0.119488	-0.598581	0.0126216	2	2	0	1	2	4	6	6	9	6	3	6	6	9	0.33	0.248	0	0.272	0.275	0.477	0.954	1.3	1.645	0.796	0.563	1.163	1.059	1.562
GCOM1	0	0.61494	-0.396075	0.119569	1.86206	0.0126372	16	25	35	9	29	36	31	47	7	14	24	24	13	22	2.637	3.099	6.405	2.452	3.983	4.293	4.928	10.181	1.279	1.858	4.504	4.653	2.295	3.818
PKMYT1	0	0.485527	1.00974	0.119936	0.816067	0.012683	4	10	5	7	8	12	12	8	10	12	16	20	14	12	0.659	1.239	0.915	1.907	1.099	1.431	1.908	1.733	1.828	1.592	3.002	3.878	2.471	2.083
SIX3	0	-0.139646	3.03539	0.120063	-2.52658	0.0127138	0	0	0	0	0	0	0	0	36	6	0	0	2	2	0	0	0	0	0	0	0	0	6.58	0.796	0	0	0.353	0.347
NES	0	0.201444	0.351787	0.120063	6.78129	0.0127171	581	691	536	412	798	945	597	530	715	761	777	820	519	635	95.766	85.645	98.091	112.243	109.601	112.686	94.912	114.811	130.684	100.968	145.804	158.989	91.616	110.208
GLUL	0	-0.232081	-0.220711	0.120063	6.79833	0.0127176	740	896	766	506	644	962	671	497	561	778	548	540	633	657	121.974	111.054	140.182	137.851	88.45	114.713	106.677	107.662	102.537	103.224	102.832	104.7	111.74	114.026
NRP2	0	-0.324582	-0.740524	0.120153	6.09594	0.0127342	593	333	608	564	460	505	311	591	319	426	353	345	235	276	97.744	41.273	111.267	153.652	63.179	60.219	49.443	128.025	58.305	56.521	66.24	66.892	41.483	47.901
SSRP1	0	0.27727	0.214511	0.120784	6.15174	0.0128082	382	498	345	277	547	693	456	337	406	621	370	359	392	384	62.965	61.724	63.137	75.464	75.127	82.637	72.496	73.002	74.207	82.393	69.43	69.606	69.198	66.645
CH507-9B2.3	0	1.45574	1.03013	0.120862	-0.372819	0.0128449	1	3	3	1	5	5	8	10	4	5	5	7	6	3	0.165	0.372	0.549	0.272	0.687	0.596	1.272	2.166	0.731	0.663	0.938	1.357	1.059	0.521
NFU1	0	0.272238	0.0703466	0.120862	5.59171	0.0128415	251	347	274	183	329	505	346	241	226	354	229	232	322	279	41.372	43.008	50.144	49.855	45.186	60.219	55.008	52.206	41.307	46.968	42.972	44.982	56.841	48.422
DOK4	0	-0.267065	-0.48677	0.120862	4.99291	0.012832	279	347	179	161	296	309	120	177	167	261	158	134	135	101	45.987	43.008	32.758	43.862	40.654	36.847	19.078	38.342	30.523	34.629	29.649	25.981	23.831	17.529
CDH10	0	-0.623147	-1.33566	0.120862	0.972197	0.0128422	14	45	21	6	14	18	12	11	7	4	7	10	15	5	2.308	5.577	3.843	1.635	1.923	2.146	1.908	2.383	1.279	0.531	1.314	1.939	2.648	0.868
NSA2	0	0.175477	0.164738	0.120951	7.25217	0.0128685	837	1086	837	553	1106	1339	1003	710	826	1214	778	775	954	914	137.962	134.603	153.176	150.656	151.903	159.669	159.459	153.803	150.972	161.072	145.991	150.264	168.404	158.63
PIAS4	0	-0.234863	-0.365405	0.120951	4.58372	0.0128659	164	226	182	93	172	189	132	126	111	155	122	138	121	107	27.032	28.011	33.307	25.336	23.623	22.537	20.986	27.295	20.288	20.565	22.893	26.757	21.359	18.57
THNSL2	0	0.539425	0.752053	0.121426	1.51452	0.0129475	35	54	6	3	62	82	6	5	57	78	6	5	12	9	5.769	6.693	1.098	0.817	8.515	9.778	0.954	1.083	10.418	10.349	1.126	0.969	2.118	1.562
FAM131A	0	-0.528977	-0.513355	0.121426	2.98659	0.0129473	79	124	42	28	71	66	35	34	60	61	27	23	39	37	13.022	15.369	7.686	7.628	9.751	7.87	5.564	7.365	10.967	8.093	5.067	4.459	6.884	6.422
GFRA3	0	-0.841602	-1.83999	0.121426	0.996838	0.0129397	7	14	45	38	0	43	21	36	0	22	25	12	13	6	1.154	1.735	8.235	10.352	0	5.128	3.339	7.798	0	2.919	4.691	2.327	2.295	1.041
AREG	0	-2.03509	-2.26445	0.121426	-1.54958	0.0129324	5	29	6	0	0	6	1	2	0	4	0	3	1	0	0.824	3.594	1.098	0	0	0.715	0.159	0.433	0	0.531	0	0.582	0.177	0
TRGV5	0	-0.433256	-1.0291	0.121449	-1.06935	0.0129572	0	0	16	13	0	0	12	12	0	0	9	11	7	4	0	0	2.928	3.542	0	0	1.908	2.599	0	0	1.689	2.133	1.236	0.694
CYTL1	0	0.653622	0.716315	0.121479	3.24376	0.0129698	39	56	53	25	90	112	41	51	78	103	65	48	41	42	6.428	6.941	9.699	6.811	12.361	13.355	6.518	11.048	14.256	13.666	12.197	9.307	7.237	7.289
TRMT12	0	-0.445759	-0.592319	0.121479	2.64589	0.0129746	43	57	46	36	32	29	48	41	23	37	29	41	37	27	7.088	7.065	8.418	9.808	4.395	3.458	7.631	8.882	4.204	4.909	5.442	7.949	6.531	4.686
SLC25A22	0	0.117963	0.453666	0.121537	3.06498	0.0129879	58	56	36	25	60	70	47	33	70	77	51	48	48	38	9.56	6.941	6.588	6.811	8.241	8.347	7.472	7.149	12.794	10.216	9.57	9.307	8.473	6.595
LOXL4	0	1.86327	1.53714	0.122103	-0.0700427	0.0130555	2	4	1	2	3	19	10	10	1	9	9	7	13	7	0.33	0.496	0.183	0.545	0.412	2.266	1.59	2.166	0.183	1.194	1.689	1.357	2.295	1.215
TCEAL7	0	0.25574	0.511961	0.122208	5.46209	0.013074	348	342	168	104	502	410	228	137	485	381	215	192	266	241	57.361	42.389	30.745	28.333	68.947	48.89	36.248	29.678	88.646	50.551	40.345	37.227	46.955	41.827
MT1E	0	-1.02889	-2.04069	0.122384	-2.28859	0.0131	0	2	6	3	0	0	2	3	0	0	2	1	0	0	0	0.248	1.098	0.817	0	0	0.318	0.65	0	0	0.375	0.194	0	0
SELE	0	0.855085	1.92336	0.122469	-0.234228	0.0131191	1	7	41	0	0	4	101	1	0	0	0	10	189	333	0.165	0.868	7.503	0	0	0.477	16.057	0.217	0	0	0	1.939	33.363	57.794
UBE2D3	0	-0.0895231	-0.156344	0.122469	8.02939	0.0131235	1928	2517	1455	957	2006	2283	1558	1171	1424	2037	1233	1211	1330	1361	317.792	311.966	266.273	260.719	275.513	272.236	247.694	253.667	260.272	270.267	231.372	234.799	234.777	236.209
ZNF185	0	1.45488	1.10249	0.122489	-0.0771284	0.0131462	1	2	5	3	12	12	6	6	4	8	5	6	5	8	0.165	0.248	0.915	0.817	1.648	1.431	0.954	1.3	0.731	1.061	0.938	1.163	0.883	1.388
KCNK5	0	-1.00528	0.55205	0.122489	0.0447422	0.0131417	4	7	10	3	1	1	5	6	6	6	21	12	13	6	0.659	0.868	1.83	0.817	0.137	0.119	0.795	1.3	1.097	0.796	3.941	2.327	2.295	1.041
STX5	0	-0.111642	-0.322971	0.122489	5.14824	0.0131472	223	357	214	154	223	281	271	183	158	244	171	172	161	208	36.757	44.248	39.163	41.955	30.628	33.508	43.084	39.642	28.878	32.374	32.088	33.349	28.42	36.1
EIF3E	0	0.169587	0.155314	0.122503	8.47851	0.0131559	2089	2885	1861	1176	2729	3260	2415	1529	2105	3021	1892	1700	1981	1972	344.329	357.578	340.573	320.382	374.813	388.738	383.942	331.219	384.741	400.822	355.033	329.61	349.695	342.252
ZDHHC8	0	-0.12633	-0.297173	0.122769	4.42738	0.0131917	150	191	124	100	161	179	131	102	92	130	123	115	110	109	24.724	23.673	22.693	27.243	22.112	21.345	20.827	22.096	16.815	17.248	23.081	22.297	19.418	18.918
ZBTB44	0	0.127164	0.25245	0.122862	5.13071	0.0132089	230	297	145	118	279	316	200	148	242	312	171	164	203	199	37.911	36.811	26.536	32.147	38.319	37.681	31.796	32.06	44.232	41.396	32.088	31.798	35.834	34.538
SMAD7	0	0.176071	0.912299	0.122875	2.17216	0.01322	15	22	29	17	34	39	16	12	45	44	20	26	46	35	2.472	2.727	5.307	4.631	4.67	4.651	2.544	2.599	8.225	5.838	3.753	5.041	8.12	6.074
NLGN1	0	0.652853	0.877082	0.122875	2.03071	0.0132248	10	24	22	11	32	37	26	18	35	39	27	24	18	33	1.648	2.975	4.026	2.997	4.395	4.412	4.134	3.899	6.397	5.174	5.067	4.653	3.177	5.727
ACO2	0	-0.167672	-0.225977	0.123661	5.79683	0.0133238	385	508	325	245	410	433	326	265	329	367	263	262	305	280	63.459	62.963	59.477	66.746	56.311	51.633	51.828	57.405	60.133	48.693	49.352	50.799	53.84	48.596
TNXB	0	-0.824342	-1.21227	0.123661	0.841008	0.0133229	10	16	27	14	9	12	17	5	9	3	10	8	17	5	1.648	1.983	4.941	3.814	1.236	1.431	2.703	1.083	1.645	0.398	1.876	1.551	3.001	0.868
EVA1C	0	-0.912116	0.0532049	0.123671	2.36952	0.0133321	64	90	28	8	49	40	13	8	84	56	18	19	30	36	10.549	11.155	5.124	2.179	6.73	4.77	2.067	1.733	15.353	7.43	3.378	3.684	5.296	6.248
SGCG	0	1.17965	2.31358	0.123842	-2.26676	0.0133589	0	0	0	0	1	4	0	0	1	4	1	4	2	1	0	0	0	0	0.137	0.477	0	0	0.183	0.531	0.188	0.776	0.353	0.174
COPB1	0	0.201186	0.115508	0.123842	6.92783	0.0133797	716	885	670	413	967	1016	804	610	674	874	629	651	677	727	118.018	109.69	122.614	112.515	132.812	121.153	127.822	132.141	123.19	115.961	118.032	126.221	119.507	126.175
MRPL52	0	0.210845	0.0698481	0.123842	8.22349	0.0133762	1760	2261	1759	978	2307	2976	1953	1421	1593	2277	1362	1506	1720	1745	290.1	280.237	321.907	266.44	316.854	354.872	310.492	307.823	291.161	302.109	255.579	291.996	303.622	302.855
ARPC5	0	-0.0943465	-0.22521	0.123842	8.5187	0.0133731	2031	2502	2548	1925	2453	2449	2580	1934	1533	1909	2364	2387	1892	2191	334.769	310.107	466.298	524.434	336.906	292.03	410.174	418.951	280.194	253.284	443.603	462.812	333.984	380.261
SH3KBP1	0	0.291211	0.340024	0.124157	5.79697	0.013421	356	516	226	162	628	620	294	184	415	589	223	208	324	326	58.679	63.955	41.359	44.134	86.252	73.932	46.741	39.859	75.852	78.148	41.846	40.329	57.194	56.579
LCORL	0	-0.278649	-0.379237	0.124167	4.76201	0.0134294	224	334	144	104	195	240	137	145	141	201	135	125	114	127	36.922	41.397	26.353	28.333	26.782	28.619	21.781	31.411	25.771	26.668	25.333	24.236	20.124	22.042
ARSE	0	1.49297	1.7208	0.12502	-0.297771	0.0135289	4	1	4	0	5	6	7	6	4	7	9	7	4	12	0.659	0.124	0.732	0	0.687	0.715	1.113	1.3	0.731	0.929	1.689	1.357	0.706	2.083
EIF1	0	0.293396	0.417574	0.125061	10.7963	0.0135407	9160	13033	9431	5380	14838	19846	11293	5915	12782	20334	6668	6626	13090	11368	1509.84	1615.36	1725.92	1465.69	2037.92	2366.53	1795.38	1281.33	2336.23	2697.89	1251.25	1284.7	2310.7	1972.98
CALN1	0	1.2929	0.970352	0.125293	0.725671	0.0135732	4	4	13	2	13	14	13	18	6	10	17	18	9	10	0.659	0.496	2.379	0.545	1.785	1.669	2.067	3.899	1.097	1.327	3.19	3.49	1.589	1.736
TMPO	0	0.0904252	0.261196	0.125668	5.89993	0.0136212	355	416	299	209	401	460	328	313	357	471	376	406	319	323	58.515	51.561	54.719	56.939	55.075	54.853	52.146	67.803	65.251	62.492	70.556	78.719	56.311	56.059
TRIM26	0	-0.213423	-0.415905	0.126219	3.83001	0.0136884	119	135	95	59	108	130	81	68	67	114	58	67	52	76	19.615	16.732	17.386	16.074	14.833	15.502	12.878	14.73	12.246	15.125	10.884	12.991	9.179	13.19
PTPN13	0	0.968367	0.842125	0.126342	2.8644	0.0137332	24	29	36	31	72	112	34	37	42	84	31	38	54	36	3.956	3.594	6.588	8.445	9.889	13.355	5.405	8.015	7.677	11.145	5.817	7.368	9.532	6.248
UNKL	0	-0.0134695	0.377623	0.126342	3.45383	0.0137191	74	91	42	38	88	84	62	34	88	101	57	59	55	75	12.197	11.279	7.686	10.352	12.086	10.017	9.857	7.365	16.084	13.401	10.696	11.439	9.709	13.017
RCN1	0	0.288441	0.322171	0.126342	7.89705	0.0137455	1320	1699	1128	848	1996	2733	1391	907	1463	2541	1167	1057	1410	1283	217.575	210.58	206.43	231.023	274.14	325.896	221.144	196.478	267.4	337.137	218.987	204.94	248.899	222.672
MRPL55	0	0.228176	0.0299719	0.126342	6.40581	0.0137458	486	593	477	331	658	784	566	450	438	650	426	421	430	480	80.107	73.499	87.294	90.175	90.373	93.488	89.984	97.481	80.055	86.241	79.939	81.627	75.905	83.307
SIPA1L1	0	-0.201488	-0.331251	0.126342	4.15548	0.0137463	166	180	98	65	135	169	106	74	90	133	84	82	86	81	27.362	22.31	17.935	17.708	18.542	20.152	16.852	16.03	16.45	17.646	15.763	15.899	15.181	14.058
CADM3	0	0.882193	-1.17274	0.126342	0.457244	0.0137448	4	5	19	9	5	41	19	28	0	14	13	8	2	4	0.659	0.62	3.477	2.452	0.687	4.889	3.021	6.065	0	1.858	2.439	1.551	0.353	0.694
HSPB11	0	0.0789845	-0.201091	0.126602	5.62834	0.0137819	327	338	314	216	339	410	348	301	244	335	244	228	249	267	53.899	41.893	57.464	58.846	46.56	48.89	55.326	65.204	44.597	44.447	45.786	44.207	43.955	46.339
CTD-3035K23.7	0	0.272472	1.07047	0.126622	0.714884	0.0137916	8	15	7	2	12	18	8	4	27	28	4	8	13	7	1.319	1.859	1.281	0.545	1.648	2.146	1.272	0.866	4.935	3.715	0.751	1.551	2.295	1.215
CRIP2	0	0.21121	-0.0302841	0.126757	8.07204	0.0138137	1879	2333	1390	922	2690	3096	1720	1046	1658	2295	1039	1062	1419	1335	309.715	289.161	254.378	251.184	369.457	369.182	273.449	226.589	303.041	304.498	194.968	205.91	250.488	231.697
YTHDF1	0	-0.185499	-0.29428	0.126885	4.83985	0.0138351	225	305	144	124	221	254	163	127	141	209	135	130	134	156	37.087	37.803	26.353	33.782	30.353	30.288	25.914	27.511	25.771	27.73	25.333	25.205	23.654	27.075
TUBB4A	0	1.37106	1.65617	0.12747	-0.875087	0.0139138	2	7	0	0	12	9	3	1	14	9	2	2	3	1	0.33	0.868	0	0	1.648	1.073	0.477	0.217	2.559	1.194	0.375	0.388	0.53	0.174
ABHD13	0	-0.249907	-0.336619	0.12747	4.49496	0.0139063	171	223	131	107	150	202	126	109	134	166	93	108	98	110	28.186	27.639	23.974	29.15	20.602	24.087	20.032	23.612	24.492	22.025	17.451	20.94	17.299	19.091
MIR181A1HG	0	-0.557873	-0.4738	0.127496	4.71482	0.0139241	310	342	163	93	301	185	136	72	216	213	84	98	114	120	51.097	42.389	29.83	25.336	41.341	22.06	21.622	15.597	39.479	28.261	15.763	19.001	20.124	20.827
SOX17	0	-0.359695	-0.515238	0.127497	7.72167	0.0139317	932	1258	2307	1479	799	1033	1539	1842	613	872	1945	1759	1002	1301	153.621	155.921	422.194	402.929	109.738	123.18	244.673	399.022	112.041	115.696	364.978	341.05	176.877	225.796
ERAP2	0	0.12451	0.814387	0.127556	2.27722	0.0139607	61	83	9	4	82	78	14	10	125	96	13	23	12	24	10.055	10.287	1.647	1.09	11.262	9.301	2.226	2.166	22.847	12.737	2.439	4.459	2.118	4.165
SECISBP2L	0	-0.216726	-0.18192	0.127556	5.62705	0.0139533	417	530	245	186	403	436	250	202	330	367	229	230	240	238	68.734	65.69	44.836	50.673	55.35	51.991	39.746	43.758	60.316	48.693	42.972	44.594	42.366	41.306
COLGALT1	0	-0.0353879	-0.272985	0.127556	6.23369	0.0139506	472	621	451	356	483	624	474	473	357	453	424	418	396	328	77.8	76.969	82.536	96.986	66.337	74.409	75.358	102.463	65.251	60.103	79.563	81.045	69.904	56.926
NRARP	0	-0.0450169	0.442849	0.127908	5.11353	0.0140142	255	501	122	80	399	369	113	102	481	422	166	151	170	120	42.032	62.096	22.327	21.795	54.8	44.001	17.965	22.096	87.915	55.99	31.15	29.277	30.009	20.827
FAM155A	0	-0.289863	-0.418345	0.127908	4.38866	0.0140121	130	174	177	107	164	154	131	84	92	143	108	101	92	121	21.428	21.566	32.392	29.15	22.525	18.364	20.827	18.196	16.815	18.973	20.266	19.583	16.24	21
BEX2	0	0.241275	0.376745	0.12794	6.03471	0.0140328	426	699	271	174	696	911	292	199	542	829	255	210	425	323	70.217	86.637	49.595	47.403	95.592	108.632	46.423	43.108	99.064	109.991	47.851	40.717	75.023	56.059
LEMD3	0	0.268242	0.294236	0.12794	4.58281	0.0140275	132	179	103	82	174	200	182	103	136	182	132	140	147	144	21.758	22.186	18.85	22.34	23.898	23.849	28.935	22.312	24.857	24.148	24.77	27.144	25.949	24.992
CECR5	0	0.115494	-0.172659	0.128045	4.86064	0.0140518	170	215	174	138	229	262	191	156	134	206	139	148	144	147	28.021	26.648	31.843	37.596	31.452	31.242	30.366	33.793	24.492	27.332	26.083	28.695	25.419	25.513
ICOSLG	0	-0.041276	-0.68609	0.128223	2.87734	0.0140789	85	86	38	25	89	94	38	29	28	36	37	20	43	35	14.011	10.659	6.954	6.811	12.224	11.209	6.041	6.282	5.118	4.776	6.943	3.878	7.591	6.074
CPNE8	0	-0.166357	-0.454177	0.128255	5.00215	0.0140899	233	302	256	112	239	262	236	141	161	141	139	152	196	189	38.405	37.431	46.849	30.513	32.825	31.242	37.52	30.544	29.427	18.708	26.083	29.471	34.599	32.802
HIST1H4J	0	1.28016	1.80219	0.128265	-0.140355	0.014106	4	4	2	0	8	11	3	6	12	10	3	13	10	4	0.659	0.496	0.366	0	1.099	1.312	0.477	1.3	2.193	1.327	0.563	2.521	1.765	0.694
CACNB2	0	0.654224	1.50654	0.128265	-0.603672	0.0140996	3	1	2	1	2	3	5	3	4	8	3	8	7	6	0.494	0.124	0.366	0.272	0.275	0.358	0.795	0.65	0.731	1.061	0.563	1.551	1.236	1.041
MTAP	0	0.0741211	0.249265	0.128459	5.31829	0.0141425	252	337	190	123	314	318	219	184	286	356	227	196	208	215	41.537	41.769	34.771	33.509	43.126	37.92	34.817	39.859	52.274	47.234	42.596	38.002	36.717	37.314
CLEC1A	0	-0.315085	-0.450132	0.128459	5.23197	0.0141387	267	398	235	174	262	246	259	174	155	165	171	219	237	244	44.01	49.33	43.006	47.403	35.984	29.334	41.176	37.693	28.33	21.892	32.088	42.462	41.836	42.348
RP11-234G16.5	0	2.02166	1.68804	0.128612	-1.47803	0.0141703	0	1	1	0	5	3	5	2	5	5	1	2	1	1	0	0.124	0.183	0	0.687	0.358	0.795	0.433	0.914	0.663	0.188	0.388	0.177	0.174
SNRPB2	0	0.213605	0.199853	0.128612	7.69008	0.0141868	1297	1633	1056	645	1694	2168	1253	865	1398	1981	923	937	1069	1117	213.784	202.4	193.254	175.719	232.662	258.523	199.205	187.38	255.52	262.836	173.2	181.673	188.704	193.862
ING2	0	-0.336027	-0.44278	0.128612	4.16074	0.0141895	114	215	120	76	143	122	93	94	78	106	95	90	93	92	18.791	26.648	21.961	20.705	19.64	14.548	14.785	20.363	14.256	14.064	17.827	17.45	16.417	15.967
RP11-231C18.1	0	-2.05869	-0.822312	0.128612	-2.08023	0.0141892	1	1	5	2	0	0	1	0	1	0	4	2	1	1	0.165	0.124	0.915	0.545	0	0	0.159	0	0.183	0	0.751	0.388	0.177	0.174
ADAMTS5	0	-1.51255	-1.43686	0.128626	1.49267	0.0141986	23	81	42	29	20	21	9	8	45	20	4	5	7	8	3.791	10.039	7.686	7.901	2.747	2.504	1.431	1.733	8.225	2.654	0.751	0.969	1.236	1.388
NDST3	0	0.612698	0.540982	0.128899	2.48265	0.0142363	20	17	40	18	30	36	57	38	15	30	48	56	41	52	3.297	2.107	7.32	4.904	4.12	4.293	9.062	8.232	2.742	3.98	9.007	10.858	7.237	9.025
FER1L5	0	1.57296	1.86353	0.129174	-1.5313	0.0142743	0	1	1	0	5	4	1	1	2	4	3	3	3	1	0	0.124	0.183	0	0.687	0.477	0.159	0.217	0.366	0.531	0.563	0.582	0.53	0.174
MTMR4	0	-0.417738	0.0185536	0.129509	3.6682	0.0143189	89	94	70	61	90	51	65	58	81	72	93	107	58	81	14.67	11.651	12.81	16.618	12.361	6.081	10.334	12.564	14.805	9.553	17.451	20.746	10.238	14.058
GALNT14	0	0.537493	0.723927	0.12952	1.40008	0.0143278	7	8	18	9	13	11	30	16	8	11	22	27	36	26	1.154	0.992	3.294	2.452	1.785	1.312	4.769	3.466	1.462	1.459	4.128	5.235	6.355	4.512
IL17RD	0	0.773767	1.41518	0.129655	1.33107	0.0143546	18	19	4	9	35	55	4	6	41	68	15	17	4	8	2.967	2.355	0.732	2.452	4.807	6.558	0.636	1.3	7.494	9.022	2.815	3.296	0.706	1.388
LIAS	0	0.326498	0.427293	0.129655	3.78368	0.0143579	83	96	57	47	108	135	87	59	99	147	62	66	84	65	13.681	11.899	10.431	12.804	14.833	16.098	13.831	12.781	18.095	19.504	11.634	12.797	14.828	11.281
HOXA5	0	-0.0182446	0.992048	0.129686	3.16832	0.0143994	46	54	48	39	64	68	23	39	162	122	75	63	35	21	7.582	6.693	8.784	10.625	8.79	8.109	3.657	8.448	29.61	16.187	14.074	12.215	6.178	3.645
CNPY2	0	0.102928	0.264152	0.129686	6.66045	0.0143851	669	626	472	403	809	793	527	476	673	839	565	527	578	600	110.271	77.589	86.379	109.791	111.112	94.561	83.784	103.113	123.008	111.317	106.022	102.179	102.031	104.133
HOOK1	0	-0.467191	0.247281	0.129686	2.50423	0.0143852	62	114	20	12	72	66	17	7	73	108	26	26	21	16	10.219	14.13	3.66	3.269	9.889	7.87	2.703	1.516	13.343	14.329	4.879	5.041	3.707	2.777
CNIH4	0	0.233769	0.209057	0.129686	6.92734	0.0143911	688	772	665	428	837	1029	876	591	672	879	631	607	783	836	113.403	95.685	121.699	116.601	114.957	122.703	139.268	128.025	122.825	116.625	118.407	117.69	138.219	145.093
MRPL51	0	0.103284	0.159349	0.129686	8.11006	0.0143958	1594	2053	1462	1015	2020	2290	1751	1237	1588	2166	1512	1454	1583	1663	262.739	254.457	267.554	276.52	277.436	273.07	278.378	267.964	290.247	287.382	283.726	281.914	279.438	288.623
PCDH18	0	0.0598537	0.423247	0.129709	4.89334	0.0144096	204	237	148	84	297	303	111	86	217	319	172	192	147	149	33.625	29.375	27.085	22.884	40.791	36.131	17.647	18.63	39.662	42.325	32.276	37.227	25.949	25.86
GLIS2	0	-0.143531	0.378706	0.129757	2.84939	0.014453	44	80	27	23	54	62	29	25	47	91	34	43	46	36	7.253	9.916	4.941	6.266	7.417	7.393	4.61	5.416	8.59	12.074	6.38	8.337	8.12	6.248
KRT10	0	0.11227	0.201445	0.129757	7.52732	0.0144225	1202	1587	896	577	1401	1952	1038	728	1120	1845	874	905	1050	967	198.125	196.699	163.973	157.194	192.42	232.766	165.023	157.702	204.708	244.792	164.006	175.469	185.35	167.828
ZFYVE16	0	-0.214843	-0.194273	0.129757	6.65507	0.0144503	812	1034	535	394	836	872	536	389	563	797	528	518	465	462	133.842	128.158	97.908	107.339	114.82	103.981	85.214	84.267	102.902	105.745	99.079	100.434	82.084	80.183
PRKAR2A	0	-0.0587554	-0.229522	0.129757	6.3408	0.0144318	575	723	488	334	693	729	480	363	446	616	392	415	356	353	94.777	89.611	89.307	90.993	95.18	86.929	76.311	78.635	81.518	81.73	73.559	80.464	62.843	61.265
HOXD3	0	-1.33624	-1.25459	0.129757	1.39894	0.0144471	43	69	19	25	19	41	4	7	15	38	12	13	3	3	7.088	8.552	3.477	6.811	2.61	4.889	0.636	1.516	2.742	5.042	2.252	2.521	0.53	0.521
ATG7	0	0.273227	0.342555	0.129986	3.94846	0.0144862	95	116	68	44	123	144	90	73	105	131	94	84	89	70	15.659	14.377	12.444	11.987	16.893	17.171	14.308	15.814	19.191	17.381	17.639	16.287	15.711	12.149
PRRG1	0	-0.222581	-0.411422	0.130087	4.06949	0.0145051	133	196	83	75	124	148	112	70	85	104	73	90	78	80	21.922	24.293	15.189	20.432	17.031	17.648	17.806	15.164	15.536	13.799	13.698	17.45	13.769	13.884
ZDHHC22	0	0.0312251	1.76736	0.130111	-1.01343	0.0145286	6	1	0	1	2	2	4	0	5	7	6	3	5	6	0.989	0.124	0	0.272	0.275	0.238	0.636	0	0.914	0.929	1.126	0.582	0.883	1.041
RIN3	0	0.0247218	-0.332342	0.130111	4.67487	0.0145246	208	243	147	87	201	268	174	121	101	170	136	137	123	107	34.285	30.118	26.902	23.702	27.606	31.958	27.663	26.212	18.46	22.555	25.52	26.563	21.712	18.57
ZNF23	0	-0.646779	-1.3227	0.130111	-0.131495	0.0145306	14	16	7	3	6	12	6	3	3	6	5	1	1	5	2.308	1.983	1.281	0.817	0.824	1.431	0.954	0.65	0.548	0.796	0.938	0.194	0.177	0.868
GPC6	0	0.422559	-0.0775438	0.13022	5.12174	0.0145581	170	187	260	140	288	374	285	189	85	195	212	195	235	221	28.021	23.177	47.581	38.141	39.555	44.598	45.31	40.942	15.536	25.872	39.782	37.808	41.483	38.356
PCBP1	0	0.106434	-0.10878	0.13022	8.39738	0.0145525	2245	2773	1956	1181	2347	2950	2530	1750	1689	2271	1661	1536	1798	2031	370.043	343.696	357.959	321.744	322.348	351.772	402.225	379.092	308.707	301.313	311.686	297.813	317.391	352.492
TNNT1	0	1.53232	1.4733	0.130495	0.415503	0.0146694	3	2	5	3	9	19	8	14	2	13	8	13	19	12	0.494	0.248	0.915	0.817	1.236	2.266	1.272	3.033	0.366	1.725	1.501	2.521	3.354	2.083
FHL1	0	0.928897	1.34088	0.130495	2.11809	0.0146152	30	25	7	9	77	46	27	7	79	49	13	21	33	34	4.945	3.099	1.281	2.452	10.576	5.485	4.293	1.516	14.439	6.501	2.439	4.072	5.825	5.901
EIF3J	0	0.23667	0.144265	0.130495	7.26614	0.014638	823	1069	888	526	1069	1358	1098	776	802	1031	751	777	1071	1020	135.655	132.496	162.509	143.3	146.821	161.934	174.562	168.1	146.586	136.792	140.925	150.651	189.058	177.027
GAPLINC	0	0.335781	0.0900725	0.130495	4.64348	0.0146546	151	176	129	87	224	248	154	134	131	181	106	142	148	126	24.889	21.814	23.608	23.702	30.765	29.573	24.483	29.028	23.944	24.015	19.891	27.532	26.126	21.868
CDC37	0	0.0285925	-0.117343	0.130495	8.03078	0.0146648	1684	2187	1538	1008	1983	2282	1664	1285	1290	1904	1321	1327	1357	1390	277.573	271.065	281.463	274.613	272.354	272.116	264.546	278.362	235.78	252.62	247.885	257.29	239.543	241.243
DDA1	0	-0.031671	-0.203727	0.130495	6.02358	0.0146085	417	524	417	267	436	515	445	354	312	436	365	317	328	346	68.734	64.947	76.313	72.74	59.882	61.411	70.747	76.685	57.026	57.848	68.492	61.463	57.9	60.05
IRS2	0	-0.544646	-0.296953	0.130495	3.51197	0.0145992	111	133	72	39	56	102	63	41	49	103	51	39	78	76	18.296	16.485	13.176	10.625	7.691	12.163	10.016	8.882	8.956	13.666	9.57	7.562	13.769	13.19
NCOA1	0	-0.235109	-0.316835	0.130495	4.81201	0.0146731	188	264	178	140	191	246	153	134	150	207	137	121	126	152	30.988	32.721	32.575	38.141	26.233	29.334	24.324	29.028	27.416	27.464	25.708	23.461	22.242	26.38
AGFG2	0	-0.151039	-0.347327	0.130495	4.58954	0.0146411	206	239	151	83	182	245	148	96	101	167	119	105	136	120	33.955	29.623	27.634	22.612	24.997	29.215	23.529	20.796	18.46	22.157	22.33	20.358	24.007	20.827
LY96	0	0.276423	-0.362106	0.130495	3.33163	0.0146515	84	68	76	32	77	111	83	65	28	67	42	31	75	53	13.846	8.428	13.908	8.718	10.576	13.236	13.196	14.081	5.118	8.889	7.881	6.011	13.239	9.198
LINC00668	0	-1.0226	-1.89387	0.130495	-1.4746	0.0146374	9	7	6	1	6	5	0	1	1	2	1	1	0	0	1.483	0.868	1.098	0.272	0.824	0.596	0	0.217	0.183	0.265	0.188	0.194	0	0
RP11-865I6.2	0	-2.4145	-0.564712	0.130566	-2.14505	0.0146887	0	0	9	4	0	0	0	0	0	2	2	2	4	2	0	0	1.647	1.09	0	0	0	0	0	0.265	0.375	0.388	0.706	0.347
RPS27	0	0.178574	0.160566	0.131119	11.7109	0.0147586	15018	25903	21303	11096	20607	28239	25425	16143	17113	22315	18222	18038	23905	22101	2475.41	3210.52	3898.57	3022.92	2830.26	3367.35	4042.12	3496.97	3127.83	2960.72	3419.35	3497.36	4219.81	3835.76
CCT8	0	0.158687	0.186206	0.131161	7.77201	0.0147712	1123	1348	1307	819	1324	1598	1723	1070	1054	1429	1265	1264	1513	1580	185.104	167.076	239.188	223.123	181.844	190.553	273.926	231.788	192.645	189.598	237.377	245.075	267.081	274.218
DYNC1LI2	0	0.0222553	0.162019	0.131509	6.75527	0.014818	745	831	528	380	820	911	590	467	674	890	588	587	571	621	122.798	102.997	96.627	103.525	112.623	108.632	93.799	101.164	123.19	118.084	110.338	113.813	100.795	107.778
ANXA2R	0	0.429068	0.561058	0.131706	3.54184	0.014848	97	83	39	30	167	113	58	36	111	130	45	59	62	55	15.988	10.287	7.137	8.173	22.937	13.475	9.221	7.798	20.288	17.248	8.444	11.439	10.945	9.546
SLC2A3	0	-0.649797	-0.540542	0.131736	8.29316	0.0148591	3035	5584	1778	1102	2246	2377	1828	942	1558	1717	1321	1136	2217	2108	500.258	692.102	325.384	300.222	308.476	283.445	290.619	204.06	284.764	227.809	247.885	220.257	391.354	365.856
RP11-325F22.2	0	-1.66713	0.511565	0.131793	-2.35323	0.0148809	1	3	1	0	0	0	0	0	0	4	1	0	7	2	0.165	0.372	0.183	0	0	0	0	0	0	0.531	0.188	0	1.236	0.347
LIPA	0	-0.211658	-0.0205115	0.131793	6.49429	0.0148766	820	947	405	307	727	878	379	353	645	824	405	432	447	434	135.16	117.375	74.117	83.637	99.85	104.697	60.254	76.468	117.89	109.327	75.998	83.76	78.906	75.323
FGF16	0	0.866469	1.65689	0.131959	-0.399948	0.0149319	1	5	2	1	9	9	2	1	10	8	3	4	9	9	0.165	0.62	0.366	0.272	1.236	1.073	0.318	0.217	1.828	1.061	0.563	0.776	1.589	1.562
CXCL12	0	0.507806	1.10272	0.131959	3.55353	0.0149462	49	34	81	45	140	56	26	84	197	78	101	114	59	50	8.077	4.214	14.823	12.259	19.228	6.678	4.134	18.196	36.007	10.349	18.953	22.103	10.415	8.678
DNASE2	0	0.489586	0.309277	0.131959	3.31299	0.014946	65	118	37	21	125	141	64	36	83	129	27	38	47	41	10.714	14.625	6.771	5.721	17.168	16.814	10.175	7.798	15.17	17.116	5.067	7.368	8.297	7.116
RALA	0	0.311821	0.0831713	0.131959	8.64088	0.0149304	2566	3340	1934	1241	4010	3812	3104	1593	2344	3048	1728	1718	2379	2134	422.953	413.972	353.933	338.09	550.752	454.561	493.48	345.082	428.425	404.405	324.258	333.1	419.951	370.368
ABCA1	0	-0.848231	-0.119758	0.131959	4.87183	0.0149313	293	706	103	86	266	195	130	65	322	350	81	94	174	174	48.295	87.504	18.85	23.429	36.534	23.253	20.668	14.081	58.854	46.438	15.2	18.226	30.715	30.199
MRPL41	0	0.0347726	-0.128972	0.131959	7.7911	0.0149388	1447	1807	1297	883	1671	2028	1368	1105	1096	1650	1092	1081	1163	1150	238.509	223.966	237.358	240.559	229.503	241.828	217.487	239.37	200.321	218.92	204.913	209.593	205.298	199.589
SUPT5H	0	-0.149789	-0.263314	0.13231	6.20014	0.0149937	660	796	383	254	614	688	425	305	403	562	280	335	377	381	108.788	98.659	70.091	69.198	84.33	82.04	67.567	66.07	73.658	74.565	52.542	64.953	66.55	66.125
PWP1	0	0.175133	-0.00626221	0.132477	5.87207	0.0150204	342	447	336	220	461	540	397	285	302	436	284	292	315	322	56.372	55.403	61.49	59.935	63.316	64.392	63.116	61.738	55.198	57.848	53.292	56.615	55.605	55.885
GSTO2	0	0.197355	0.545989	0.132703	2.81497	0.0150598	80	106	22	11	122	115	21	15	123	130	20	22	29	20	13.186	13.138	4.026	2.997	16.756	13.713	3.339	3.249	22.481	17.248	3.753	4.266	5.119	3.471
DNAH7	0	-0.437475	-1.12613	0.132703	-0.346384	0.0150617	7	8	7	5	4	8	8	2	1	3	2	3	3	6	1.154	0.992	1.281	1.362	0.549	0.954	1.272	0.433	0.183	0.398	0.375	0.582	0.53	1.041
GALNT12	0	0.468082	1.09292	0.132993	1.06377	0.0151088	14	17	3	3	15	27	6	9	21	23	11	18	16	13	2.308	2.107	0.549	0.817	2.06	3.22	0.954	1.95	3.838	3.052	2.064	3.49	2.824	2.256
ATP6V1C2	0	-1.67906	0.32477	0.132993	-0.885854	0.0151102	2	5	3	4	2	0	4	0	4	4	3	10	3	7	0.33	0.62	0.549	1.09	0.275	0	0.636	0	0.731	0.531	0.563	1.939	0.53	1.215
HRH1	0	-0.669526	1.19787	0.133214	-0.741191	0.0151817	2	4	3	2	1	3	2	1	13	15	1	6	3	3	0.33	0.496	0.549	0.545	0.137	0.358	0.318	0.217	2.376	1.99	0.188	1.163	0.53	0.521
CENPU	0	0.545533	0.594565	0.133214	2.74669	0.015167	27	31	31	22	31	49	49	55	29	29	68	49	59	52	4.45	3.842	5.673	5.994	4.258	5.843	7.79	11.914	5.3	3.848	12.76	9.501	10.415	9.025
MYCT1	0	-0.0293909	0.148684	0.133214	7.7679	0.015167	1218	1931	1198	759	1443	1823	1468	788	1205	1869	1029	1090	1482	1435	200.763	239.335	219.241	206.777	198.188	217.383	233.386	170.7	220.244	247.976	193.091	211.338	261.609	249.053
PRKACA	0	-0.0683272	-0.26756	0.133214	5.5676	0.0151437	319	414	314	187	332	389	316	253	218	350	229	235	209	266	52.581	51.313	57.464	50.945	45.598	46.386	50.238	54.806	39.845	46.438	42.972	45.564	36.894	46.166
MANEA	0	-0.115328	-0.299708	0.133214	4.5625	0.0151822	166	178	146	118	179	161	143	141	128	142	127	144	112	94	27.362	22.062	26.719	32.147	24.585	19.198	22.734	30.544	23.395	18.84	23.831	27.92	19.771	16.314
NXPE3	0	-0.109761	-0.353212	0.133214	3.78572	0.0151731	75	112	103	66	78	109	97	82	65	73	79	72	75	68	12.362	13.882	18.85	17.981	10.713	12.998	15.421	17.763	11.88	9.686	14.824	13.96	13.239	11.802
TRIO	0	-0.0337305	-0.183373	0.133324	5.7792	0.0152026	378	481	334	210	408	505	343	256	262	412	260	261	301	281	62.306	59.617	61.124	57.211	56.037	60.219	54.531	55.456	47.887	54.664	48.789	50.605	53.134	48.769
PGPEP1	0	0.033543	0.435897	0.133539	5.04605	0.015235	204	279	143	113	249	299	156	126	362	337	137	138	213	173	33.625	34.58	26.17	30.785	34.199	35.654	24.801	27.295	66.165	44.713	25.708	26.757	37.6	30.025
POLR3B	0	0.488888	0.626345	0.133606	2.77799	0.0152536	28	31	32	29	39	71	46	31	39	59	46	38	55	39	4.615	3.842	5.856	7.901	5.356	8.466	7.313	6.715	7.128	7.828	8.632	7.368	9.709	6.769
ADGRV1	0	-0.842089	-0.0106487	0.133606	1.61119	0.0152583	30	44	14	10	30	18	7	6	30	28	15	14	26	13	4.945	5.454	2.562	2.724	4.12	2.146	1.113	1.3	5.483	3.715	2.815	2.714	4.59	2.256
VMP1	0	-0.309973	0.0412438	0.133607	6.49765	0.0152662	632	915	484	332	666	661	466	298	667	700	392	400	616	600	104.172	113.409	88.575	90.448	91.471	78.821	74.086	64.554	121.911	92.875	73.559	77.555	108.739	104.133
GNA13	0	-0.129711	-0.258775	0.134019	5.04805	0.0153211	227	308	223	123	239	297	214	137	145	219	162	147	186	208	37.416	38.175	40.81	33.509	32.825	35.416	34.022	29.678	26.502	29.057	30.399	28.502	32.834	36.1
GTF2H2	0	0.147055	0.382003	0.134124	4.58556	0.015345	188	242	79	65	264	248	114	71	225	239	117	97	121	141	30.988	29.994	14.457	17.708	36.259	29.573	18.124	15.38	41.124	31.71	21.955	18.807	21.359	24.471
C14orf1	0	0.0848452	0.230328	0.134124	7.14605	0.0153549	731	832	828	560	805	1021	879	775	630	909	1055	934	967	969	120.491	103.121	151.529	152.563	110.562	121.749	139.745	167.884	115.148	120.605	197.97	181.092	170.699	168.176
BTG1	0	-0.205641	-0.0398615	0.134124	8.47574	0.0153633	2039	2701	2680	1358	1842	2533	2497	1519	1611	2512	1885	1967	2336	2711	336.088	334.772	490.455	369.964	252.989	302.047	396.978	329.052	294.451	333.289	353.719	381.379	412.361	470.51
ZNF445	0	-0.270125	-0.10675	0.134124	4.49604	0.0153646	213	251	105	79	198	215	97	79	168	204	103	102	96	108	35.109	31.11	19.216	21.522	27.194	25.638	15.421	17.113	30.706	27.066	19.328	19.777	16.946	18.744
SLC35B3	0	-0.150314	-0.319017	0.134194	4.48502	0.0153806	151	181	144	109	152	179	138	116	79	142	124	125	128	117	24.889	22.434	26.353	29.695	20.876	21.345	21.94	25.128	14.439	18.84	23.269	24.236	22.595	20.306
DHH	0	1.00748	2.1745	0.13437	-0.544629	0.0154281	1	1	1	5	9	4	3	1	16	12	7	7	4	1	0.165	0.124	0.183	1.362	1.236	0.477	0.477	0.217	2.924	1.592	1.314	1.357	0.706	0.174
HIVEP1	0	0.301957	0.387942	0.13437	4.05854	0.0154331	69	108	94	56	91	141	137	75	74	111	83	89	140	173	11.373	13.386	17.203	15.256	12.498	16.814	21.781	16.247	13.525	14.727	15.575	17.256	24.713	30.025
CYTH1	0	-0.357184	-0.227122	0.13437	4.14887	0.0154351	140	180	90	85	116	138	92	78	111	136	90	78	86	91	23.076	22.31	16.47	23.157	15.932	16.456	14.626	16.897	20.288	18.044	16.888	15.123	15.181	15.794
ATP6V1B2	0	-0.157007	-0.27537	0.13437	5.96936	0.0154189	422	486	448	266	381	435	471	318	286	369	293	297	386	422	69.558	60.237	81.986	72.467	52.328	51.871	74.881	68.887	52.274	48.958	54.981	57.585	68.138	73.241
SERINC5	0	-0.449584	-0.315298	0.13437	8.12784	0.0154401	2686	4169	1326	1065	2185	3245	1201	822	1462	2891	1300	1406	1155	1165	442.733	516.722	242.665	290.141	300.098	386.949	190.937	178.065	267.217	383.574	243.944	272.607	203.886	202.192
ZNF48	0	0.0883293	0.411488	0.134521	4.02206	0.0154655	100	114	73	56	134	108	92	70	138	153	85	79	84	103	16.483	14.13	13.359	15.256	18.404	12.878	14.626	15.164	25.223	20.3	15.95	15.317	14.828	17.876
SLC30A1	0	-0.451845	-0.554594	0.134671	3.84845	0.0154906	125	142	92	75	96	117	65	77	54	77	102	100	67	50	20.604	17.6	16.837	20.432	13.185	13.952	10.334	16.68	9.87	10.216	19.14	19.389	11.827	8.678
AJ011932.1	0	-1.59892	0.0317842	0.134753	-0.343825	0.015508	11	8	3	6	2	8	1	0	4	10	5	6	8	4	1.813	0.992	0.549	1.635	0.275	0.954	0.159	0	0.731	1.327	0.938	1.163	1.412	0.694
KCNJ3	0	2.85	3.21988	0.134848	-1.37151	0.0155268	0	0	0	0	4	16	0	5	1	10	4	7	4	3	0	0	0	0	0.549	1.908	0	1.083	0.183	1.327	0.751	1.357	0.706	0.521
CASP3	0	0.00370618	-0.231013	0.134912	5.55148	0.0155421	352	446	265	163	366	412	305	249	271	308	196	227	222	244	58.02	55.279	48.496	44.407	50.268	49.129	48.49	53.939	49.532	40.865	36.779	44.013	39.188	42.348
LINC00336	0	-1.3573	0.283167	0.134958	-1.03052	0.015562	3	5	2	2	1	2	0	2	2	4	3	4	6	4	0.494	0.62	0.366	0.545	0.137	0.238	0	0.433	0.366	0.531	0.563	0.776	1.059	0.694
LGALS7B	0	-0.544609	-0.801628	0.134958	1.89895	0.0155633	17	20	49	32	17	23	25	23	9	23	28	21	21	15	2.802	2.479	8.967	8.718	2.335	2.743	3.975	4.982	1.645	3.052	5.254	4.072	3.707	2.603
HIVEP3	0	0.276259	0.899499	0.135445	1.7806	0.0156273	12	25	19	6	26	26	16	13	43	31	15	20	24	30	1.978	3.099	3.477	1.635	3.571	3.1	2.544	2.816	7.859	4.113	2.815	3.878	4.237	5.207
PNKD	0	-0.149297	-0.25316	0.135453	6.14636	0.0156362	428	538	489	350	424	552	455	379	299	492	371	388	397	379	70.547	66.682	89.49	95.352	58.234	65.823	72.337	82.101	54.65	65.278	69.618	75.229	70.08	65.778
RDX	0	-0.149069	-0.321396	0.135658	8.42757	0.0156678	2200	2906	2089	1753	2012	2662	2263	2002	1219	2140	2105	1999	1726	1962	362.625	360.181	382.299	477.576	276.337	317.429	359.776	433.682	222.803	283.932	395.002	387.583	304.681	340.516
[truncated: 15,064 more rows]

## Sheet: ART 1054 DEG p<0.05
GENE	No RETA	RETA d3-5	RETA d3-11+	FDR	AveExpr	P value	RAW COUNTS														COUNTS PER MILLION
[truncated: 1,055 more rows]

[truncated: 3 more sheets: ART 191 UP >2fold, ART 190 DOWN >2fold, GO terms]
