# Supplementary material for: Long-term engrafting multilineage hematopoietic cells differentiated from human induced pluripotent stem cells
Source: Nat Biotechnol. 2024 Sep 2;43(8):1274–87. doi: 10.1038/s41587-024-02360-7 (PMC12339382; doi:10.1038/s41587-024-02360-7)
Supplement: Supplementary file 10 — Differentially expressed genes between retinoid-treated and nontreated hemogenic endothelium cluster cells (Supplementary Fig. 3). [file 41587_2024_2360_MOESM10_ESM.xlsx]

## Sheet: Hemogenic_END_DEG ALL GENES
Supplementary Table 8. Differentially expressed genes between retinoid-treated and non-treated hemogenic endothelium cluster (HE) cells. See Supplementary Fig. 3.
GENE	No RETA	RETA d3-5	RETA d3-11+	FDR	AveExpr	P value	RAW COUNTS																												COUNTS PER MILLION
							RM 3B5A SN No RETA	RM 30A SN No RETA	RM 3B5A EB No RETA	RM 30A EB No RETA	PB 3B5A SN No RETA	PB 30A SN No RETA	PB 3B5A EB No RETA	PB 30A EB No RETA	RM 3B5A SN RETA d3-5	RM 30A SN RETA d3-5	RM 3B5A EB RETA d3-5	RM 30A EB RETA d3-5	PB 3B5A SN RETA d3-5	PB 30A SN RETA d3-5	PB 3B5A EB RETA d3-5	PB 30A EB RETA d3-5	RM 3B5A SN RETA d3-14	RM 30A SN RETA d3-14	RM 3B5A EB RETA d3-14	RM 30A EB RETA d3-14	PB 3B5A SN RETA d3-11	PB 3B5A SN RETA d3-13	PB 30A SN RETA d3-11	PB 30A SN RETA d3-13	PB 3B5A EB RETA d3-11	PB 3B5A EB RETA d3-13	PB 30A EB RETA d3-11	PB 30A EB RETA d3-13	RM 3B5A SN No RETA	RM 30A SN No RETA	RM 3B5A EB No RETA	RM 30A EB No RETA	PB 3B5A SN No RETA	PB 30A SN No RETA	PB 3B5A EB No RETA	PB 30A EB No RETA	RM 3B5A SN RETA d3-5	RM 30A SN RETA d3-5	RM 3B5A EB RETA d3-5	RM 30A EB RETA d3-5	PB 3B5A SN RETA d3-5	PB 30A SN RETA d3-5	PB 3B5A EB RETA d3-5
NPY1R	0	-1.1631	-2.72608	3.46e-11	1.46064	1.9e-15	0	2	74	87	11	8	61	106	2	1	45	48	5	5	57	82	0	0	5	13	7	3	1	2	54	39	23	34	0	1.118	15.912	9.652	8.066	7.641	34.74	38.274	0.548	0.289	7.103	4.913	2.501	1.401	24.094
RBP1	0	0.463543	2.07717	7.67e-11	3.37424	8.44e-15	0	0	211	312	2	1	51	100	4	3	341	728	4	1	85	194	18	18	1145	1445	14	17	7	16	639	425	642	606	0	0	45.372	34.614	1.466	0.955	29.045	36.108	1.096	0.866	53.828	74.512	2.001	0.28	35.93
L1TD1	0	-2.9841	-3.45729	6.17e-10	3.19487	1.02e-13	8	13	1214	1910	9	1	395	278	6	3	146	191	8	4	126	83	8	5	44	66	13	8	5	3	277	153	96	60	6.162	7.265	261.049	211.901	6.599	0.955	224.956	100.38	1.643	0.866	23.047	19.549	4.001	1.121	53.261
CLSTN3	0	0.676688	2.08678	1.16e-08	3.62647	2.55e-12	3	5	94	135	3	3	29	30	19	23	223	265	12	21	28	65	81	52	634	675	43	25	35	19	162	131	197	161	2.311	2.794	20.213	14.977	2.2	2.865	16.516	10.832	5.204	6.639	35.201	27.123	6.002	5.883	11.836
DENND6B	0	0.893656	3.14682	7.12e-08	2.51332	1.96e-11	3	5	14	41	3	1	4	2	22	28	53	63	6	6	3	27	309	206	197	228	31	20	27	21	23	24	82	46	2.311	2.794	3.01	4.549	2.2	0.955	2.278	0.722	6.025	8.082	8.366	6.448	3.001	1.681	1.268
CD6	0	-0.660728	1.43477	1.62e-07	1.66145	5.36e-11	3	3	17	43	2	1	3	4	11	16	17	14	1	4	1	7	51	49	41	61	21	17	20	15	28	19	35	31	2.311	1.677	3.656	4.771	1.466	0.955	1.709	1.444	3.013	4.618	2.684	1.433	0.5	1.121	0.423
RP11-357H14.17	0	-0.95064	-1.28897	2.31e-07	3.86217	8.9e-11	32	40	110	225	41	24	51	82	42	29	86	93	44	52	51	84	23	25	43	61	68	43	40	16	107	87	108	72	24.648	22.354	23.653	24.962	30.062	22.922	29.045	29.609	11.503	8.371	13.575	9.519	22.008	14.568	21.558
PLCB2	0	0.2184	0.96882	2.95e-07	4.89363	1.46e-10	40	43	128	156	32	21	38	45	123	113	157	219	62	104	46	111	291	313	176	291	219	171	166	132	167	117	204	152	30.81	24.03	27.524	17.307	23.463	20.057	21.641	16.249	33.688	32.617	24.783	22.415	31.011	29.136	19.445
APOC1	0	0.573091	0.886043	2.95e-07	5.68694	1.37e-10	36	47	120	295	57	50	66	145	110	129	217	454	119	267	157	538	187	174	286	438	294	240	246	218	406	295	893	740	27.729	26.266	25.804	32.728	41.794	47.754	37.588	52.357	30.127	37.235	34.254	46.468	59.521	74.801	66.365
LYVE1	0	0.339775	-1.47314	3.13e-07	2.21237	1.72e-10	0	0	374	751	0	0	39	270	6	2	608	1122	1	13	144	368	4	0	91	377	2	0	5	0	72	57	138	123	0	0	80.422	83.318	0	0	22.211	97.492	1.643	0.577	95.975	114.839	0.5	3.642	60.87
APOLD1	0	-1.58402	-2.35529	8.13e-07	2.95557	4.92e-10	1	8	525	1372	2	3	78	180	11	16	203	667	4	4	30	63	25	20	73	197	5	4	10	4	74	39	57	45	0.77	4.471	112.892	152.213	1.466	2.865	44.422	64.994	3.013	4.618	32.044	68.269	2.001	1.121	12.681
LINC01597	0	1.7435	3.52492	9.77e-07	0.446056	6.8e-10	0	0	2	7	0	0	0	0	10	8	10	18	1	1	1	6	67	50	19	33	17	5	14	3	14	7	25	16	0	0	0.43	0.777	0	0	0	0	2.739	2.309	1.579	1.842	0.5	0.28	0.423
THBD	0	-0.77358	-1.55857	9.77e-07	2.65467	7.54e-10	3	3	189	440	2	7	65	68	16	10	147	284	4	6	35	90	6	10	59	134	11	3	5	5	80	27	44	59	2.311	1.677	40.641	48.815	1.466	6.686	37.018	24.553	4.382	2.886	23.204	29.068	2.001	1.681	14.795
HOXA11	0	-2.42699	-2.4043	9.77e-07	0.539002	8.06e-10	1	3	59	59	3	0	42	35	1	0	10	13	0	3	15	11	1	0	7	18	5	1	1	3	33	21	8	7	0.77	1.677	12.687	6.546	2.2	0	23.919	12.638	0.274	0	1.579	1.331	0	0.84	6.341
RP11-663P9.1	0	-2.06272	-2.76904	9.77e-07	-0.0160743	7.55e-10	0	0	40	147	0	0	36	74	0	0	4	29	0	1	21	52	0	0	1	8	0	0	0	0	44	50	16	33	0	0	8.601	16.309	0	0	20.502	26.72	0	0	0.631	2.968	0	0.28	8.877
TMEM88	0	0.980158	2.385	1.21166e-06	3.5002	1.07e-09	5	0	110	114	1	3	24	36	12	9	147	596	2	3	43	126	60	59	283	815	55	38	38	54	335	249	359	332	3.851	0	23.653	12.647	0.733	2.865	13.668	12.999	3.287	2.598	23.204	61.002	1	0.84	18.177
PTGIR	0	0.666253	2.56291	1.27353e-06	2.18336	1.26e-09	2	6	8	14	4	2	1	2	14	11	16	18	4	22	7	17	92	81	50	40	64	52	89	58	38	31	50	25	1.541	3.353	1.72	1.553	2.933	1.91	0.57	0.722	3.834	3.175	2.526	1.842	2.001	6.163	2.959
HAGHL	0	-0.585143	-1.28809	1.27353e-06	4.10407	1.2e-09	92	120	86	206	71	51	17	31	161	131	78	125	88	151	21	36	116	106	41	76	125	84	72	40	27	15	29	27	70.863	67.062	18.493	22.854	52.059	48.709	9.682	11.193	44.095	37.813	12.313	12.794	44.015	42.303	8.877
TGFBI	0	2.51824	2.42459	1.32509e-06	1.33622	1.39e-09	0	1	29	44	1	1	6	1	7	9	206	346	0	2	14	71	7	7	85	407	2	0	0	1	43	24	79	79	0	0.559	6.236	4.881	0.733	0.955	3.417	0.361	1.917	2.598	32.518	35.414	0	0.56	5.918
FOXC2	0	1.57025	2.7371	1.44297e-06	1.41771	1.59e-09	0	0	21	32	0	0	0	6	5	4	96	64	0	5	14	32	19	8	138	132	11	4	9	11	63	46	95	62	0	0	4.516	3.55	0	0	0	2.166	1.369	1.155	15.154	6.551	0	1.401	5.918
ST6GALNAC1	0	-1.79722	-2.11927	2.1231e-06	1.37931	2.53e-09	2	2	143	341	0	0	69	74	0	1	46	117	0	1	38	52	4	1	16	48	4	1	1	2	98	57	55	38	1.541	1.118	30.75	37.831	0	0	39.296	26.72	0	0.289	7.261	11.975	0	0.28	16.063
HOXA13	0	-2.37687	-3.22554	2.1231e-06	-0.232982	2.57e-09	1	2	49	79	2	0	27	15	0	0	7	17	1	1	10	8	0	0	0	21	3	0	0	0	11	3	9	4	0.77	1.118	10.537	8.764	1.466	0	15.377	5.416	0	0	1.105	1.74	0.5	0.28	4.227
TNNI1	0	4.23387	3.31385	2.96483e-06	0.417253	4e-09	0	0	6	4	0	0	3	7	1	2	110	572	0	0	36	135	0	0	17	263	0	0	0	0	67	36	131	96	0	0	1.29	0.444	0	0	1.709	2.528	0.274	0.577	17.364	58.546	0	0	15.218
NKX2-3	0	1.15993	1.77259	2.96483e-06	2.47225	4.08e-09	6	5	53	49	1	0	7	6	21	42	125	121	3	9	14	46	50	44	170	153	13	7	9	10	61	38	86	50	4.622	2.794	11.397	5.436	0.733	0	3.987	2.166	5.752	12.123	19.732	12.385	1.501	2.521	5.918
NR4A1	0	-1.10562	-2.35853	2.96483e-06	1.97954	4.24e-09	5	2	169	761	4	1	20	51	7	8	65	366	3	4	11	99	3	5	29	47	2	1	3	4	13	9	78	83	3.851	1.118	36.34	84.427	2.933	0.955	11.39	18.415	1.917	2.309	10.26	37.461	1.501	1.121	4.65
C8orf4	0	-1.77951	-2.47883	2.96483e-06	0.408948	4.08e-09	0	0	142	318	0	0	75	41	0	0	31	205	0	0	27	22	0	0	15	44	0	0	1	0	39	15	28	21	0	0	30.535	35.28	0	0	42.713	14.804	0	0	4.893	20.982	0	0	11.413
NR4A2	0	-1.80172	-2.73263	2.97676e-06	0.414324	4.42e-09	0	0	230	689	0	0	13	27	1	0	43	166	0	0	12	53	0	0	19	37	1	0	1	0	7	6	58	30	0	0	49.457	76.44	0	0	7.404	9.749	0.274	0	6.788	16.99	0	0	5.073
PAMR1	0	-2.13564	-2.78088	3.16793e-06	-1.25765	4.88e-09	0	0	23	29	0	0	8	15	0	0	5	9	0	0	2	2	0	0	2	4	0	0	0	0	1	0	4	3	0	0	4.946	3.217	0	0	4.556	5.416	0	0	0.789	0.921	0	0	0.845
STEAP2	0	-2.0237	-2.21543	3.43459e-06	0.0130823	5.48e-09	1	1	35	57	0	1	14	22	0	2	11	8	0	1	4	17	0	0	7	5	3	3	1	0	17	7	14	8	0.77	0.559	7.526	6.324	0	0.955	7.973	7.944	0	0.577	1.736	0.819	0	0.28	1.691
MS4A4A	0	-2.91086	-2.26082	3.60458e-06	0.125748	5.95e-09	2	0	124	246	0	0	15	9	0	0	14	19	0	1	4	10	1	2	11	25	0	1	1	0	18	12	12	17	1.541	0	26.664	27.292	0	0	8.543	3.25	0	0	2.21	1.945	0	0.28	1.691
SIGIRR	0	0.330206	0.919	3.62527e-06	5.34607	6.18e-09	47	50	267	490	35	23	32	71	157	131	470	649	58	87	57	222	422	352	467	669	209	120	129	100	237	162	296	250	36.202	27.942	57.413	54.362	25.663	21.967	18.224	25.637	43	37.813	74.191	66.427	29.01	24.373	24.094
C16orf45	0	0.756971	1.04974	3.65286e-06	3.86232	6.71e-09	7	13	133	221	5	1	24	41	48	47	292	371	6	28	61	154	60	58	217	400	39	21	25	38	171	130	264	205	5.392	7.265	28.599	24.518	3.666	0.955	13.668	14.804	13.146	13.566	46.093	37.973	3.001	7.844	25.785
KLF4	0	-1.40189	-1.99755	3.65286e-06	1.00758	6.54e-09	0	0	287	490	2	0	38	56	0	0	122	320	0	0	13	36	3	1	49	150	3	0	0	2	26	13	34	24	0	0	61.714	54.362	1.466	0	21.641	20.22	0	0	19.258	32.753	0	0	5.495
HOXD10	0	-3.01274	-3.08472	3.65286e-06	-2.2681	6.83e-09	0	0	10	9	1	0	5	2	0	0	0	0	0	0	0	0	0	0	0	1	0	0	0	0	0	0	0	0	0	0	2.15	0.998	0.733	0	2.848	0.722	0	0	0	0	0	0	0
NPY	0	-1.70662	-3.37361	4.56982e-06	-0.0293268	8.8e-09	0	0	49	120	0	0	52	104	0	0	8	70	0	0	74	45	0	0	0	9	0	0	0	0	68	31	10	12	0	0	10.537	13.313	0	0	29.614	37.552	0	0	1.263	7.165	0	0	31.281
MIR181A1HG	0	-0.939936	-1.32822	4.76259e-06	4.38647	9.43e-09	80	69	265	347	52	28	45	61	90	69	157	121	53	104	33	107	52	70	88	99	86	80	87	38	82	43	102	61	61.62	38.56	56.983	38.497	38.128	26.742	25.628	22.026	24.649	19.917	24.783	12.385	26.509	29.136	13.949
DHRS3	0	2.63665	5.27201	5.35563e-06	0.394028	1.09e-08	1	1	0	0	0	0	0	0	14	10	15	36	0	0	1	3	41	18	172	175	2	1	6	3	28	38	52	44	0.77	0.559	0	0	0	0	0	0	3.834	2.886	2.368	3.685	0	0	0.423
CADM1	0	1.54759	1.4575	5.4022e-06	1.5862	1.13e-08	1	0	35	44	0	0	12	13	2	3	97	242	1	5	19	83	2	5	52	173	3	4	7	4	65	49	98	76	0.77	0	7.526	4.881	0	0	6.834	4.694	0.548	0.866	15.312	24.769	0.5	1.401	8.031
HSPG2	0	0.46028	1.3278	7.38759e-06	5.18406	1.63e-08	11	13	446	1000	8	8	151	184	55	38	1317	1736	14	33	150	348	97	45	2230	2805	56	38	61	30	880	568	788	613	8.473	7.265	95.904	110.943	5.866	7.641	85.996	66.439	15.064	10.969	207.892	177.684	7.002	9.245	63.406
TGM2	0	-0.402975	0.585013	7.38759e-06	4.18104	1.62e-08	9	10	597	1030	2	3	64	92	27	13	666	905	5	8	48	130	85	70	984	1239	28	20	26	17	321	217	250	226	6.932	5.588	128.374	114.271	1.466	2.865	36.449	33.219	7.395	3.752	105.13	92.629	2.501	2.241	20.29
CRABP2	0	1.82952	4.05426	8.3857e-06	-0.0898193	1.94e-08	0	0	5	16	0	0	0	1	0	0	49	112	0	0	1	17	1	0	310	563	1	0	0	0	24	14	72	68	0	0	1.075	1.775	0	0	0	0.361	0	0	7.735	11.463	0	0	0.423
FAM129A	0	1.89625	2.27851	8.3857e-06	3.53805	1.94e-08	8	14	11	27	18	10	3	12	129	136	63	137	26	47	20	79	168	234	61	154	53	47	109	46	44	19	177	81	6.162	7.824	2.365	2.995	13.198	9.551	1.709	4.333	35.331	39.256	9.945	14.022	13.005	13.167	8.454
RP11-834C11.4	0	1.40789	2.10454	8.58812e-06	1.58792	2.03e-08	0	0	35	82	0	0	7	4	8	11	145	213	1	1	9	24	64	36	128	280	7	1	3	2	44	32	62	31	0	0	7.526	9.097	0	0	3.987	1.444	2.191	3.175	22.889	21.801	0.5	0.28	3.804
GSN	0	0.14623	-0.618414	9.25312e-06	6.68397	2.24e-08	341	517	528	997	237	155	86	195	912	690	1022	1412	302	500	196	483	547	590	467	920	387	218	272	191	314	197	289	249	262.657	288.924	113.537	110.61	173.775	148.038	48.978	70.411	249.781	199.166	161.326	144.521	151.052	140.077	82.851
CAMK1	0	-0.245792	-0.821261	9.67524e-06	4.2098	2.4e-08	48	71	84	182	46	33	33	46	114	61	115	145	62	100	46	98	87	59	63	79	98	50	49	38	91	58	78	63	36.972	39.678	18.063	20.192	33.728	31.518	18.794	16.61	31.223	17.607	18.153	14.841	31.011	28.015	19.445
SOX18	0	0.350006	0.666946	1.0249e-05	6.93847	2.65e-08	114	131	1026	1744	74	60	203	296	418	415	1952	2384	156	242	248	730	644	620	1837	2067	396	255	288	207	1068	655	1319	842	87.809	73.209	220.623	193.484	54.259	57.305	115.61	106.88	114.483	119.788	308.129	244.008	78.027	67.797	104.832
BHMT	0	-2.62427	-3.23828	1.0249e-05	-1.77255	2.65e-08	0	1	3	23	0	0	5	22	0	0	0	7	0	0	0	2	0	0	1	0	0	0	0	0	1	0	1	1	0	0.559	0.645	2.552	0	0	2.848	7.944	0	0	0	0.716	0	0	0
MDK	0	0.416635	1.13175	1.10243e-05	9.18736	2.91e-08	239	332	3996	7318	208	214	1520	2294	1150	1502	5389	12152	510	816	2005	5482	3676	3574	7079	12128	2634	1701	1318	1181	6710	4736	7657	7323	184.091	185.537	859.267	811.879	152.511	204.387	865.652	828.318	314.965	433.547	850.67	1243.79	255.089	228.606	847.533
STEAP1	0	-0.802255	-1.05749	1.14385e-05	2.74228	3.08e-08	6	4	117	133	13	6	35	86	8	8	98	81	7	16	28	93	6	8	44	66	19	5	8	10	98	51	88	75	4.622	2.235	25.159	14.755	9.532	5.73	19.933	31.053	2.191	2.309	15.47	8.291	3.501	4.482	11.836
DSC2	0	0.47381	0.68211	1.27031e-05	5.52224	3.49e-08	25	36	147	303	47	37	105	146	128	88	287	474	85	162	135	573	172	189	213	437	238	186	193	159	380	329	581	577	19.256	20.119	31.61	33.616	34.462	35.338	59.798	52.718	35.057	25.401	45.304	48.515	42.515	45.385	57.066
DLL1	0	-1.64289	-2.19239	1.34499e-05	0.08763	3.77e-08	0	0	65	250	0	0	23	15	1	2	26	76	0	0	10	11	1	0	17	34	0	0	1	0	13	5	11	8	0	0	13.977	27.736	0	0	13.099	5.416	0.274	0.577	4.104	7.779	0	0	4.227
SCN9A	0	-0.758863	-1.2816	1.40122e-05	4.51213	4.01e-08	16	20	573	1080	23	17	165	219	35	30	526	891	22	44	96	194	19	32	212	480	40	24	29	17	266	161	158	153	12.324	11.177	123.213	119.818	16.864	16.236	93.969	79.077	9.586	8.659	83.031	91.196	11.004	12.327	40.58
FAT4	0	-0.713801	-0.709159	1.5594e-05	4.01938	4.55e-08	12	8	264	421	9	16	116	138	15	16	184	279	14	28	89	223	23	25	166	218	48	22	22	29	220	156	197	207	9.243	4.471	56.768	46.707	6.599	15.281	66.063	49.829	4.108	4.618	29.045	28.556	7.002	7.844	37.621
RARB	0	-0.0869051	2.46207	1.58681e-05	-0.481719	4.8e-08	0	0	1	5	1	0	0	0	0	0	4	4	0	1	1	2	4	2	34	34	8	2	5	4	9	7	22	13	0	0	0.215	0.555	0.733	0	0	0	0	0	0.631	0.409	0	0.28	0.423
NAA38	0	0.135454	0.460037	1.58681e-05	8.47466	4.73e-08	332	645	907	2001	546	446	491	1027	1070	1069	1201	2281	926	1865	799	2478	1709	1851	1425	2225	2362	1654	2172	1520	2326	1796	3063	3038	255.725	360.457	195.034	221.996	400.342	425.966	279.628	370.829	293.054	308.563	189.581	233.466	463.161	522.488	337.745
EMP3	0	0.0559681	-0.57707	2.20308e-05	6.78146	6.79e-08	165	216	581	1146	256	180	178	296	517	513	553	1251	367	687	241	827	430	438	221	607	586	349	359	354	461	239	565	617	127.092	120.711	124.933	127.14	187.706	171.915	101.372	106.88	141.597	148.076	87.293	128.043	183.564	192.466	101.873
ARHGAP4	0	0.220548	0.776549	2.39447e-05	5.63464	7.51e-08	28	33	238	498	39	40	102	145	144	109	390	553	75	130	106	393	338	275	431	617	280	155	153	137	459	311	504	475	21.567	18.442	51.178	55.249	28.596	38.203	58.09	52.357	39.439	31.462	61.563	56.601	37.513	36.42	44.807
TRIM5	0	-0.602218	-0.709283	2.45101e-05	4.84338	7.82e-08	38	59	297	599	42	21	76	115	76	64	222	323	56	87	82	205	76	73	183	246	87	66	73	59	209	138	177	196	29.27	32.972	63.864	66.455	30.796	20.057	43.283	41.524	20.815	18.473	35.043	33.06	28.01	24.373	34.662
KLHL4	0	-1.22054	-1.07541	2.94848e-05	4.05504	9.57e-08	3	5	703	1414	3	5	250	306	10	9	356	483	2	9	191	385	11	8	203	374	42	27	16	24	588	453	438	414	2.311	2.794	151.167	156.873	2.2	4.775	142.377	110.491	2.739	2.598	56.196	49.436	1	2.521	80.738
DNMT3B	0	-0.387103	-0.819951	2.97258e-05	5.78129	9.81e-08	261	305	224	470	167	105	67	93	393	284	237	396	191	394	88	195	310	287	176	281	303	182	180	171	197	126	150	139	201.036	170.448	48.167	52.143	122.449	100.284	38.157	33.58	107.636	81.976	37.411	40.532	95.533	110.381	37.198
GPC6	0	0.723887	0.626875	2.98703e-05	4.74815	1.02e-07	16	16	145	248	14	16	63	130	48	47	318	588	37	77	109	469	53	53	174	408	94	48	61	79	293	223	582	460	12.324	8.942	31.18	27.514	10.265	15.281	35.879	46.94	13.146	13.566	50.197	60.183	18.506	21.572	46.075
CRHBP	0	-2.74998	-3.18303	2.98703e-05	-1.47245	1.01e-07	0	1	20	39	0	0	8	6	0	0	2	3	0	0	2	1	0	1	0	5	0	1	0	0	1	0	1	0	0	0.559	4.301	4.327	0	0	4.556	2.166	0	0	0.316	0.307	0	0	0.845
CLGN	0	0.61494	1.03401	3.16745e-05	3.6871	1.11e-07	20	27	36	86	10	10	9	23	66	66	78	149	19	36	22	88	87	126	91	155	48	39	61	32	69	67	128	98	15.405	15.089	7.741	9.541	7.332	9.551	5.126	8.305	18.076	19.051	12.313	15.25	9.503	10.086	9.3
RP11-277P12.20	0	-1.11702	-2.05215	3.16745e-05	2.56507	1.12e-07	0	1	179	387	0	1	351	537	2	0	80	115	8	4	418	496	2	1	14	50	13	6	6	2	720	493	184	229	0	0.559	38.491	42.935	0	0.955	199.897	193.9	0.548	0	12.628	11.771	4.001	1.121	176.693
THRA	0	0.445228	0.926966	3.20537e-05	3.94404	1.16e-07	20	16	82	145	12	3	23	30	71	64	144	216	20	29	30	86	111	119	121	234	64	63	63	40	121	71	142	116	15.405	8.942	17.633	16.087	8.799	2.865	13.099	10.832	19.446	18.473	22.731	22.108	10.003	8.124	12.681
FAM84A	0	-1.27561	-1.0392	3.20537e-05	1.84898	1.17e-07	1	0	124	250	0	0	51	105	1	1	50	83	1	3	46	111	1	4	34	89	10	4	5	5	111	77	129	135	0.77	0	26.664	27.736	0	0	29.045	37.913	0.274	0.289	7.893	8.495	0.5	0.84	19.445
FOXF1	0	-1.02326	-1.84601	3.20537e-05	-0.625292	1.18e-07	0	0	32	45	0	0	9	9	0	1	18	29	0	0	3	9	0	1	13	9	0	0	0	0	3	3	5	4	0	0	6.881	4.992	0	0	5.126	3.25	0	0.289	2.841	2.968	0	0	1.268
TUBB2B	0	0.822171	1.02486	3.25828e-05	3.28166	1.22e-07	2	1	250	550	1	0	44	47	15	17	824	967	4	4	68	142	20	18	498	926	7	13	13	2	217	142	284	238	1.541	0.559	53.758	61.018	0.733	0	25.058	16.971	4.108	4.907	130.071	98.975	2.001	1.121	28.744
FCER1G	0	-0.0339793	-0.677036	3.28467e-05	6.92369	1.25e-07	262	289	563	964	272	210	261	343	750	563	797	1012	443	746	282	553	461	544	266	559	836	456	368	353	622	381	379	348	201.807	161.507	121.063	106.949	199.438	200.567	148.642	123.851	205.412	162.508	125.809	103.581	221.577	208.995	119.204
HOXD11	0	-2.54453	-3.02268	3.31063e-05	-1.90016	1.27e-07	0	0	11	22	0	0	8	4	0	0	0	4	0	0	0	2	0	0	0	2	0	0	0	0	0	0	0	3	0	0	2.365	2.441	0	0	4.556	1.444	0	0	0	0.409	0	0	0
TINAGL1	0	0.593091	1.39547	3.44423e-05	1.48277	1.35e-07	2	3	24	39	0	0	6	9	2	6	54	74	1	1	8	39	15	6	65	94	13	5	4	2	65	46	67	43	1.541	1.677	5.161	4.327	0	0	3.417	3.25	0.548	1.732	8.524	7.574	0.5	0.28	3.382
CTD-2339F6.1	0	-2.37832	-4.1403	3.47507e-05	-0.34818	1.38e-07	0	0	241	635	0	0	14	67	0	0	4	411	0	1	4	13	0	0	0	50	0	0	0	0	2	1	4	8	0	0	51.823	70.449	0	0	7.973	24.192	0	0	0.631	42.067	0	0.28	1.691
ISYNA1	0	0.202497	0.722152	3.81708e-05	6.62473	1.53e-07	141	192	473	940	74	65	112	172	501	460	631	911	136	257	157	602	889	814	656	973	521	346	339	294	573	368	910	811	108.606	107.299	101.71	104.286	54.259	62.08	63.785	62.106	137.215	132.777	99.605	93.243	68.024	72	66.365
SPINK2	0	-0.752368	-1.69129	3.90846e-05	5.73364	1.59e-07	437	602	66	336	443	294	119	109	619	636	62	150	479	524	132	150	289	446	28	32	724	439	284	181	110	75	70	94	336.601	336.426	14.192	37.277	324.82	280.794	67.771	39.358	169.533	183.579	9.787	15.353	239.583	146.801	55.798
UPP1	0	0.635084	1.0104	4.07141e-05	4.48986	1.68e-07	19	14	83	209	12	19	33	60	95	88	216	282	39	43	51	181	181	158	227	312	112	62	82	46	157	101	207	181	14.635	7.824	17.848	23.187	8.799	18.147	18.794	21.665	26.019	25.401	34.096	28.863	19.507	12.047	21.558
MFGE8	0	0.263539	0.635537	4.84036e-05	5.26785	2.02e-07	43	54	300	589	25	15	59	82	126	136	443	759	36	70	91	279	214	151	428	744	136	92	68	63	340	206	473	411	33.121	30.178	64.51	65.345	18.331	14.326	33.601	29.609	34.509	39.256	69.929	77.685	18.006	19.611	38.467
LSR	0	0.924136	1.49888	5.09124e-05	2.04238	2.16e-07	4	4	20	45	1	4	6	6	13	31	68	96	5	5	6	24	31	49	62	152	11	5	4	7	18	20	40	44	3.081	2.235	4.301	4.992	0.733	3.82	3.417	2.166	3.56	8.948	10.734	9.826	2.501	1.401	2.536
SIPA1	0	0.173962	0.767443	5.42138e-05	5.66324	2.36e-07	27	53	305	558	52	28	73	129	140	106	484	588	75	119	131	311	377	301	537	654	281	191	160	143	409	288	432	365	20.797	29.619	65.585	61.906	38.128	26.742	41.574	46.579	38.344	30.597	76.401	60.183	37.513	33.338	55.375
MMAB	0	0.245161	0.483335	5.42138e-05	6.40047	2.34e-07	93	129	236	481	124	72	146	244	253	230	431	655	197	348	214	636	325	285	402	635	539	376	363	286	667	501	904	812	71.634	72.091	50.747	53.363	90.92	68.766	83.148	88.104	69.292	66.389	68.035	67.041	98.534	97.494	90.46
PEG10	0	2.25322	1.64232	5.69674e-05	2.89758	2.53e-07	1	4	114	124	2	0	14	42	10	4	441	1820	9	9	56	247	5	6	85	818	5	5	9	9	123	78	361	300	0.77	2.235	24.514	13.757	1.466	0	7.973	15.165	2.739	1.155	69.613	186.281	4.502	2.521	23.672
OAS2	0	-0.577378	-3.10205	5.69674e-05	0.872193	2.54e-07	6	1	32	19	3	4	32	30	2	6	13	23	32	5	90	17	1	3	5	7	1	2	2	1	2	10	5	3	4.622	0.559	6.881	2.108	2.2	3.82	18.224	10.832	0.548	1.732	2.052	2.354	16.006	1.401	38.044
CRACR2B	0	0.363636	0.912368	5.79292e-05	4.54969	2.61e-07	11	21	142	238	16	16	33	66	76	77	229	306	38	40	54	172	165	165	215	407	101	74	46	44	191	157	297	204	8.473	11.736	30.535	26.404	11.732	15.281	18.794	23.831	20.815	22.226	36.148	31.32	19.007	11.206	22.826
FCGR2B	0	-1.6715	-3.40606	5.81996e-05	0.350769	2.66e-07	1	2	31	70	0	1	57	33	4	3	7	12	6	3	18	15	0	0	2	2	4	2	2	2	21	8	2	1	0.77	1.118	6.666	7.766	0	0.955	32.462	11.916	1.096	0.866	1.105	1.228	3.001	0.84	7.609
STC1	0	-0.490109	-1.45077	6.06069e-05	0.99768	2.8e-07	0	0	365	671	3	0	17	51	0	0	395	606	0	0	18	62	0	0	99	227	0	0	1	0	20	23	59	48	0	0	78.487	74.443	2.2	0	9.682	18.415	0	0	62.352	62.026	0	0	7.609
SLC6A9	0	1.9183	2.11781	6.24106e-05	2.21498	2.92e-07	6	10	10	23	3	2	4	2	36	37	58	167	8	7	6	42	44	56	61	157	9	6	40	8	7	9	85	36	4.622	5.588	2.15	2.552	2.2	1.91	2.278	0.722	9.86	10.68	9.155	17.093	4.001	1.961	2.536
FLT4	0	0.620468	1.38362	6.52033e-05	3.70921	3.08e-07	6	3	113	240	8	10	25	48	11	11	361	492	21	15	48	89	29	33	453	695	31	23	22	11	225	145	238	162	4.622	1.677	24.299	26.626	5.866	9.551	14.238	17.332	3.013	3.175	56.985	50.357	10.504	4.202	20.29
IRF1	0	0.0444726	1.28393	6.52373e-05	3.99277	3.23e-07	12	12	71	145	6	10	25	33	58	34	101	93	20	33	23	115	152	120	285	212	63	54	106	75	135	114	187	142	9.243	6.706	15.267	16.087	4.399	9.551	14.238	11.916	15.885	9.814	15.943	9.519	10.003	9.245	9.722
PYCR1	0	0.819017	0.968377	6.52373e-05	5.90068	3.23e-07	81	133	168	406	73	45	52	103	429	433	474	933	103	149	105	372	611	612	523	952	249	157	185	108	220	149	435	364	62.391	74.327	36.125	45.043	53.526	42.979	29.614	37.191	117.496	124.984	74.822	95.495	51.518	41.743	44.385
ANGPT1	0	-0.317554	-0.543531	6.52373e-05	6.4384	3.22e-07	236	347	264	495	285	216	112	189	479	429	274	379	346	520	165	434	447	455	158	322	700	465	401	329	336	223	366	365	181.78	193.92	56.768	54.917	208.97	206.298	63.785	68.244	131.19	123.829	43.252	38.792	173.06	145.68	69.747
SORBS2	0	-1.90298	-2.13676	6.52373e-05	0.701511	3.23e-07	1	4	40	125	1	1	14	23	3	4	18	21	0	1	14	11	2	2	7	15	1	2	2	1	32	20	4	12	0.77	2.235	8.601	13.868	0.733	0.955	7.973	8.305	0.822	1.155	2.841	2.149	0	0.28	5.918
ASS1	0	2.93432	2.83725	6.57273e-05	1.38682	3.29e-07	0	6	8	10	0	0	1	2	126	152	29	86	2	13	1	15	177	172	14	65	10	5	14	5	2	6	16	12	0	3.353	1.72	1.109	0	0	0.57	0.722	34.509	43.874	4.578	8.802	1	3.642	0.423
PALMD	0	-2.43201	-2.39906	6.72749e-05	0.0700671	3.4e-07	0	0	126	227	0	0	21	28	0	0	45	46	0	0	13	3	0	0	11	26	0	0	1	2	33	30	6	11	0	0	27.094	25.184	0	0	11.96	10.11	0	0	7.103	4.708	0	0	5.495
SYTL4	0	-0.392345	-0.759577	6.73855e-05	5.14234	3.45e-07	57	58	168	387	87	82	83	127	113	81	200	242	104	226	74	262	64	95	103	164	231	137	151	109	200	145	182	205	43.905	32.413	36.125	42.935	63.791	78.317	47.269	45.857	30.949	23.38	31.571	24.769	52.018	63.315	31.281
ANK2	0	1.52335	1.55748	6.84194e-05	1.41662	3.54e-07	2	8	4	16	1	1	0	8	10	21	34	60	4	7	8	26	18	18	27	61	9	5	11	5	13	7	31	25	1.541	4.471	0.86	1.775	0.733	0.955	0	2.889	2.739	6.062	5.367	6.141	2.001	1.961	3.382
FN1	0	-0.889929	-0.497951	7.2618e-05	4.32276	3.8e-07	3	1	1817	3280	3	4	310	501	6	4	1080	2088	2	6	297	561	14	11	1428	2028	15	11	10	8	848	552	756	701	2.311	0.559	390.713	363.892	2.2	3.82	176.547	180.901	1.643	1.155	170.481	213.712	1	1.681	125.545
FOXC1	0	-0.862273	-1.31911	9.17291e-05	2.72583	4.84e-07	6	4	205	321	3	4	76	88	10	16	167	229	5	15	40	55	8	16	106	154	4	1	5	6	82	33	58	38	4.622	2.235	44.082	35.613	2.2	3.82	43.283	31.775	2.739	4.618	26.361	23.439	2.501	4.202	16.908
PTN	0	2.17799	1.79253	9.81213e-05	1.11542	5.24e-07	0	0	45	78	0	0	13	29	1	0	227	996	0	0	44	185	0	0	39	681	0	1	0	0	124	78	258	244	0	0	9.676	8.654	0	0	7.404	10.471	0.274	0	35.833	101.943	0	0	18.599
CEBPB	0	0.47615	0.918038	9.94398e-05	7.07224	5.42e-07	125	148	693	1395	110	58	187	278	687	732	1045	1674	144	271	249	1081	876	1055	1113	1758	472	338	604	304	868	636	1725	1361	96.282	82.709	149.017	154.765	80.655	55.395	106.498	100.38	188.157	211.289	164.956	171.338	72.025	75.922	105.255
CASP10	0	-0.508937	-0.744038	9.94398e-05	4.15368	5.36e-07	30	29	148	363	20	13	58	93	56	33	132	232	27	56	63	156	28	32	83	156	63	38	43	33	148	98	147	160	23.108	16.207	31.825	40.272	14.665	12.416	33.031	33.58	15.337	9.525	20.837	23.746	13.505	15.689	26.631
PCAT19	0	-0.289325	-1.35188	0.000101942	1.38966	5.61e-07	0	0	277	395	0	0	77	85	1	0	297	592	0	2	63	87	0	2	78	235	0	0	3	0	83	53	48	54	0	0	59.564	43.822	0	0	43.852	30.692	0.274	0	46.882	60.593	0	0.56	26.631
TRIB3	0	1.43553	1.54491	0.00010221	5.41652	5.68e-07	52	78	247	481	26	17	25	63	632	683	678	1639	49	71	45	158	752	1050	540	1288	78	74	204	50	101	61	439	105	40.053	43.59	53.113	53.363	19.064	16.236	14.238	22.748	173.094	197.146	107.024	167.755	24.509	19.891	19.022
EMCN	0	0.385757	1.12612	0.000105455	4.65556	5.92e-07	4	6	180	275	4	5	104	122	37	29	263	394	25	46	123	374	170	65	409	543	117	69	105	82	430	327	546	424	3.081	3.353	38.706	30.509	2.933	4.775	59.229	44.052	10.134	8.371	41.515	40.327	12.504	12.887	51.993
GPM6B	0	-0.59326	-0.610616	0.000107864	4.957	6.11e-07	38	39	402	797	20	31	134	154	65	56	306	521	32	63	125	270	64	58	232	364	92	57	45	36	346	242	307	294	29.27	21.795	86.443	88.421	14.665	29.608	76.314	55.606	17.802	16.164	48.303	53.326	16.006	17.65	52.839
HOXB5	0	0.551255	0.680792	0.00010957	4.99376	6.27e-07	13	35	169	289	19	16	78	129	96	80	330	562	37	76	119	343	130	137	294	464	97	73	76	66	308	203	481	336	10.013	19.56	36.34	32.062	13.931	15.281	44.422	46.579	26.293	23.092	52.091	57.522	18.506	21.292	50.302
MEIS2	0	0.979098	1.37513	0.000114246	5.10135	6.74e-07	4	7	235	409	3	8	53	147	92	62	655	770	28	131	102	547	153	136	428	841	146	93	218	146	473	320	700	581	3.081	3.912	50.532	45.376	2.2	7.641	30.184	53.079	25.197	17.896	103.394	78.811	14.005	36.7	43.116
C1orf21	0	0.825217	0.850227	0.000114246	4.04231	6.75e-07	11	23	86	148	10	4	22	38	50	58	182	316	31	64	29	178	65	68	118	270	85	36	57	65	98	68	208	184	8.473	12.853	18.493	16.42	7.332	3.82	12.529	13.721	13.694	16.742	28.729	32.343	15.505	17.93	12.259
CSRP1	0	0.208859	0.712871	0.000114246	6.69555	6.79e-07	47	75	536	1031	91	68	294	472	161	153	1201	1577	140	205	331	977	412	285	1556	1724	431	264	239	202	1295	1001	1431	1063	36.202	41.914	115.257	114.382	66.724	64.946	167.435	170.43	44.095	44.163	189.581	161.41	70.024	57.432	139.917
SYNPR	0	-1.54283	-2.1497	0.000114246	-2.49413	6.77e-07	0	0	3	6	0	0	0	1	0	0	0	1	0	0	0	1	0	0	0	0	0	0	0	0	0	0	0	0	0	0	0.645	0.666	0	0	0	0.361	0	0	0	0.102	0	0	0
CASC15	0	0.30681	1.06878	0.000121101	2.07782	7.26e-07	1	7	61	109	0	1	13	12	2	2	110	130	1	4	30	59	9	6	144	204	12	8	7	4	83	62	82	105	0.77	3.912	13.117	12.093	0	0.955	7.404	4.333	0.548	0.577	17.364	13.306	0.5	1.121	12.681
KRT8	0	0.489166	0.665498	0.000122535	5.98575	7.41e-07	72	111	342	671	40	30	91	183	235	212	821	1137	95	131	140	519	324	299	628	1442	205	171	162	96	363	293	607	524	55.458	62.032	73.541	74.443	29.329	28.652	51.825	66.078	64.362	61.193	129.597	116.375	47.516	36.7	59.179
MEDAG	0	0.448232	1.58096	0.000123286	0.672704	7.53e-07	0	0	17	48	0	0	3	6	0	2	53	51	0	1	8	28	4	1	119	104	2	1	2	2	41	23	78	39	0	0	3.656	5.325	0	0	1.709	2.166	0	0.577	8.366	5.22	0	0.28	3.382
FAM117A	0	0.314774	1.08388	0.000127681	3.43504	7.93e-07	6	9	35	69	10	7	21	22	35	21	48	87	18	38	33	75	51	46	71	115	47	45	60	41	91	57	204	221	4.622	5.03	7.526	7.655	7.332	6.686	11.96	7.944	9.586	6.062	7.577	8.905	9.003	10.646	13.949
SOCS2	0	-0.462829	-0.754394	0.000127681	5.18986	7.94e-07	75	90	318	563	62	55	87	85	220	151	267	291	92	119	74	176	185	162	119	242	165	98	119	56	191	106	168	134	57.769	50.296	68.38	62.461	45.46	52.529	49.547	30.692	60.254	43.586	42.147	29.785	46.016	33.338	31.281
RP11-172H24.4	0	-0.394038	-0.97194	0.000132712	5.28165	8.32e-07	100	119	180	303	117	76	130	115	137	112	222	273	159	224	138	186	114	102	158	196	290	165	68	84	237	136	114	108	77.025	66.503	38.706	33.616	85.788	72.586	74.036	41.524	37.522	32.328	35.043	27.942	79.528	62.755	58.334
EDNRB	0	-1.26762	-1.65198	0.000133134	-1.03261	8.42e-07	0	0	15	31	0	0	3	7	0	0	5	18	0	0	3	5	0	0	2	8	0	0	0	0	2	2	7	12	0	0	3.225	3.439	0	0	1.709	2.528	0	0	0.789	1.842	0	0	1.268
SLC16A2	0	-0.947241	-1.0604	0.000133934	2.42303	8.55e-07	8	19	70	94	4	7	26	25	9	10	36	60	13	15	16	32	13	10	31	45	25	9	7	12	31	30	32	28	6.162	10.618	15.052	10.429	2.933	6.686	14.807	9.027	2.465	2.886	5.683	6.141	6.502	4.202	6.763
TM6SF1	0	1.71403	1.57235	0.000139348	2.81421	8.97e-07	4	7	26	62	4	7	9	10	82	65	130	261	7	19	12	40	110	79	89	197	14	5	46	5	11	22	62	38	3.081	3.912	5.591	6.878	2.933	6.686	5.126	3.611	22.458	18.762	20.521	26.714	3.501	5.323	5.073
CAPNS1	0	-0.251362	-0.461546	0.000140432	7.03065	9.12e-07	181	275	786	1429	186	165	314	530	326	349	868	1242	264	521	424	1033	357	361	548	834	616	405	353	313	881	699	952	845	139.416	153.683	169.015	158.537	136.38	157.588	178.825	191.372	89.286	100.738	137.016	127.122	132.046	145.96	179.229
ABCB1	0	0.261282	3.24864	0.00015195	-1.0204	9.95e-07	0	0	0	0	0	0	0	0	2	4	1	0	0	0	0	1	74	39	10	13	4	3	7	5	1	0	5	3	0	0	0	0	0	0	0	0	0.548	1.155	0.158	0	0	0	0
AIG1	0	0.285849	0.666621	0.000152542	4.98741	1.00699e-06	32	28	180	344	26	19	53	98	119	101	348	474	33	49	70	229	174	167	287	465	152	93	97	66	231	155	346	276	24.648	15.648	38.706	38.164	19.064	18.147	30.184	35.386	32.592	29.153	54.933	48.515	16.506	13.728	29.59
SLC7A3	0	2.09308	2.51969	0.000152796	0.665267	1.01707e-06	2	4	1	11	0	1	0	2	30	45	17	81	1	2	0	7	45	68	21	80	1	1	12	1	5	1	26	15	1.541	2.235	0.215	1.22	0	0.955	0	0.722	8.216	12.989	2.684	8.291	0.5	0.56	0
AGTR2	0	-3.05802	-2.33091	0.000154052	-1.54364	1.03391e-06	0	0	22	45	0	0	11	1	0	0	0	3	0	0	0	1	0	0	2	3	0	0	0	0	4	1	2	4	0	0	4.731	4.992	0	0	6.265	0.361	0	0	0	0.307	0	0	0
SLC9A3R1	0	0.45396	0.675788	0.000160959	6.45496	1.09307e-06	137	144	251	414	139	117	83	159	415	359	445	1049	212	392	146	446	696	651	413	942	507	334	402	309	391	328	593	501	105.525	80.474	53.973	45.93	101.919	111.745	47.269	57.412	113.661	103.624	70.245	107.368	106.037	109.821	61.716
HSD17B2	0	-1.88314	-2.91037	0.000160959	-1.81395	1.09797e-06	0	0	7	23	0	0	1	9	0	0	0	3	0	1	3	2	0	0	0	0	0	0	0	0	1	1	0	2	0	0	1.505	2.552	0	0	0.57	3.25	0	0	0	0.307	0	0.28	1.268
HOPX	0	0.132167	-0.567194	0.00016151	6.8388	1.11061e-06	233	360	317	618	409	286	154	235	678	787	479	873	581	811	267	563	426	521	245	476	1160	698	429	369	391	274	386	271	179.469	201.185	68.165	68.563	299.89	273.153	87.704	84.854	185.692	227.165	75.612	89.354	290.601	227.205	112.863
FBXO32	0	2.35485	1.69702	0.000162397	0.257229	1.12565e-06	0	1	9	7	0	0	0	5	4	3	24	129	0	1	7	43	1	2	10	42	3	0	1	1	20	13	47	36	0	0.559	1.935	0.777	0	0	0	1.805	1.096	0.866	3.788	13.203	0	0.28	2.959
EXOC3L2	0	1.26922	2.97369	0.000164389	1.88343	1.1485e-06	0	0	21	55	2	0	4	3	7	1	157	107	2	4	2	18	89	38	374	190	19	18	34	18	42	25	55	36	0	0	4.516	6.102	1.466	0	2.278	1.083	1.917	0.289	24.783	10.952	1	1.121	0.845
ZNF608	0	-0.447287	-0.709703	0.000166459	4.14485	1.17212e-06	32	22	189	341	14	10	76	102	39	32	181	232	21	38	91	186	43	36	115	158	42	31	39	27	201	128	142	123	24.648	12.295	40.641	37.831	10.265	9.551	43.283	36.83	10.681	9.237	28.571	23.746	10.504	10.646	38.467
SMIM20	0	0.243984	0.523681	0.000172249	5.43208	1.23184e-06	47	74	222	406	42	34	63	89	206	183	321	535	60	109	84	261	300	276	273	502	214	139	134	102	254	206	328	284	36.202	41.355	47.737	45.043	30.796	32.473	35.879	32.136	56.42	52.822	50.671	54.758	30.01	30.537	35.508
ITGAE	0	0.307944	0.517465	0.000172249	6.40754	1.23027e-06	86	110	306	570	154	80	103	192	352	378	423	734	183	417	155	499	468	455	418	808	557	320	361	270	502	355	667	638	66.242	61.473	65.8	63.237	112.917	76.407	58.659	69.327	96.407	109.108	66.772	75.127	91.532	116.824	65.52
KCNG1	0	1.96758	1.92351	0.000177536	0.32844	1.27941e-06	0	0	18	27	0	0	2	3	5	5	129	153	0	0	2	18	5	5	88	159	0	1	2	0	4	6	18	13	0	0	3.871	2.995	0	0	1.139	1.083	1.369	1.443	20.363	15.66	0	0	0.845
FBP1	0	-0.301031	1.67763	0.00017864	0.2136	1.30702e-06	0	1	7	5	1	0	3	2	1	1	7	6	0	1	2	7	22	12	22	30	4	2	12	4	8	7	18	13	0	0.559	1.505	0.555	0.733	0	1.709	0.722	0.274	0.289	1.105	0.614	0	0.28	0.845
RHOBTB3	0	0.33506	0.363712	0.00017864	6.49208	1.30674e-06	104	138	432	756	106	83	135	196	409	366	647	1080	183	321	196	584	415	491	512	1025	405	265	310	215	514	362	752	585	80.106	77.121	92.894	83.873	77.722	79.272	76.884	70.772	112.018	105.645	102.131	110.541	91.532	89.93	82.851
PROX1	0	-0.967134	-1.45401	0.00019034	-0.220453	1.4031e-06	0	0	28	96	1	0	5	22	0	0	23	75	0	0	4	16	0	0	9	31	0	0	1	0	11	5	15	18	0	0	6.021	10.65	0.733	0	2.848	7.944	0	0	3.631	7.676	0	0	1.691
ST6GALNAC3	0	1.23054	1.38334	0.000195571	3.17987	1.46318e-06	6	6	45	69	5	4	21	28	47	50	115	302	4	9	28	85	61	58	76	279	24	18	24	8	89	50	120	87	4.622	3.353	9.676	7.655	3.666	3.82	11.96	10.11	12.872	14.432	18.153	30.91	2.001	2.521	11.836
CD109	0	0.00174265	-0.538468	0.000195571	4.6522	1.46261e-06	21	39	271	385	16	18	100	158	78	49	343	485	34	69	116	311	62	48	141	263	53	41	48	20	252	165	257	240	16.175	21.795	58.274	42.713	11.732	17.191	56.951	57.051	21.363	14.144	54.144	49.641	17.006	19.331	49.034
AP1S2	0	0.616572	0.770768	0.000200032	5.30661	1.50756e-06	23	17	246	414	23	20	95	171	85	108	508	877	47	93	137	433	177	182	417	826	87	69	108	84	402	272	495	419	17.716	9.5	52.898	45.93	16.864	19.102	54.103	61.745	23.28	31.174	80.189	89.763	23.508	26.054	57.911
TRIM8	0	0.409679	0.557836	0.000201518	5.87881	1.52984e-06	55	60	317	555	65	37	81	156	253	220	550	718	87	149	134	492	280	269	469	596	238	181	186	120	450	306	661	513	42.364	33.531	68.165	61.573	47.66	35.338	46.13	56.329	69.292	63.502	86.819	73.489	43.515	41.743	56.643
NEURL2	0	0.288505	1.45853	0.000203484	1.35285	1.55597e-06	4	3	8	22	2	1	0	4	9	10	16	18	3	6	3	13	21	20	32	44	13	7	23	13	15	8	34	31	3.081	1.677	1.72	2.441	1.466	0.955	0	1.444	2.465	2.886	2.526	1.842	1.501	1.681	1.268
MYF6	0	0.633137	1.86141	0.000209925	-0.0522138	1.6326e-06	0	0	7	7	0	0	0	3	0	2	12	21	0	1	1	11	4	8	18	34	8	2	2	2	22	7	14	16	0	0	1.505	0.777	0	0	0	1.083	0	0.577	1.894	2.149	0	0.28	0.423
KCNK17	0	0.31526	0.925359	0.000209925	7.76266	1.64585e-06	50	45	2640	5524	73	65	539	1198	269	247	3536	4561	198	301	843	4213	464	453	3684	4492	772	508	400	439	4770	3587	5578	4724	38.513	25.148	567.684	612.847	53.526	62.08	306.965	432.574	73.674	71.296	558.168	466.829	99.034	84.327	356.344
GNPTAB	0	-0.439688	-0.618354	0.000209925	5.21811	1.63871e-06	79	98	218	379	93	60	71	124	111	74	270	324	84	142	100	237	113	101	198	258	176	124	96	93	203	142	203	195	60.85	54.767	46.877	42.047	68.19	57.305	40.435	44.774	30.401	21.36	42.62	33.162	42.015	39.782	42.271
IFI6	0	0.0543919	-2.05937	0.000209925	6.14667	1.65141e-06	219	161	780	1009	76	98	515	621	261	225	631	1519	918	160	2135	633	311	170	339	469	66	65	46	49	205	225	165	125	168.686	89.974	167.725	111.941	55.725	93.598	293.297	224.231	71.483	64.946	99.605	155.473	459.159	44.825	902.485
GYPC	0	0.54854	0.663523	0.000213499	8.18729	1.70301e-06	286	450	840	1676	347	308	394	649	1402	1428	1649	3242	635	981	628	2149	2042	1830	1634	3278	1407	956	1067	679	1533	1140	2950	2163	220.293	251.481	180.627	185.94	254.43	294.165	224.386	234.341	383.983	412.187	260.3	331.826	317.61	274.832	265.462
RAMP1	0	-0.365827	-1.68213	0.000213499	2.31893	1.69467e-06	32	47	36	33	21	11	8	10	52	24	27	42	26	35	12	32	22	11	30	24	8	12	13	7	10	3	19	9	24.648	26.266	7.741	3.661	15.398	10.506	4.556	3.611	14.242	6.928	4.262	4.299	13.005	9.805	5.073
RBP5	0	0.152479	2.38043	0.000214313	-0.400402	1.72129e-06	1	0	2	5	0	0	0	1	3	0	7	6	0	1	0	5	7	4	79	45	4	1	1	1	6	7	11	11	0.77	0	0.43	0.555	0	0	0	0.361	0.822	0	1.105	0.614	0	0.28	0
SYT4	0	-1.76056	-2.74312	0.000216459	-1.71896	1.75044e-06	0	0	7	9	0	0	2	17	0	0	1	1	0	0	4	5	0	1	0	0	0	0	0	0	1	0	1	3	0	0	1.505	0.998	0	0	1.139	6.138	0	0	0.158	0.102	0	0	1.691
ULBP1	0	2.02931	1.86348	0.000218308	1.58505	1.7774e-06	3	5	14	19	0	1	1	5	45	35	43	133	3	3	11	27	32	27	36	109	2	4	21	5	6	6	54	16	2.311	2.794	3.01	2.108	0	0.955	0.57	1.805	12.325	10.103	6.788	13.613	1.501	0.84	4.65
DDC	0	0.153016	1.49944	0.000227665	0.347772	1.86611e-06	0	1	2	9	0	1	1	3	1	2	2	8	2	3	3	11	3	2	8	15	8	10	12	15	19	8	41	30	0	0.559	0.43	0.998	0	0.955	0.57	1.083	0.274	0.577	0.316	0.819	1	0.84	1.268
GSTP1	0	-0.41646	-0.598918	0.000228911	10.4265	1.9015e-06	2943	3453	7001	16488	2684	2442	2349	4569	5371	5103	6657	10584	3709	4841	2806	8954	4506	4780	4331	7126	9404	6034	4030	3427	7548	5430	6466	7399	2266.86	1929.7	1505.44	1829.22	1967.98	2332.31	1337.77	1649.78	1471.02	1472.96	1050.83	1083.3	1855.14	1356.23	1186.12
MT1X	0	-0.568932	-1.01979	0.000228911	3.47715	1.88915e-06	25	20	16	21	109	71	27	58	45	38	7	22	103	130	38	80	23	35	2	22	155	114	113	64	60	41	64	68	19.256	11.177	3.441	2.33	79.922	67.811	15.377	20.943	12.325	10.969	1.105	2.252	51.518	36.42	16.063
GCNT1	0	-0.820494	-0.807345	0.000234083	3.4682	1.95735e-06	17	17	124	286	10	7	55	64	16	17	79	158	16	22	48	107	14	18	59	153	35	25	19	18	136	78	102	86	13.094	9.5	26.664	31.73	7.332	6.686	31.323	23.109	4.382	4.907	12.47	16.172	8.003	6.163	20.29
PCDH10	0	-0.755876	-1.05486	0.000237206	3.09399	1.99651e-06	3	3	422	698	0	2	161	241	2	7	357	421	4	5	126	315	1	4	129	346	11	3	9	3	419	268	187	274	2.311	1.677	90.743	77.438	0	1.91	91.691	87.02	0.548	2.021	56.354	43.09	2.001	1.401	53.261
GSDMD	0	0.140185	0.531605	0.000238486	6.04086	2.0204e-06	75	100	266	563	65	51	113	152	248	218	421	531	125	156	141	489	354	326	396	556	363	249	221	192	496	337	727	601	57.769	55.885	57.198	62.461	47.66	48.709	64.354	54.884	67.923	62.925	66.456	54.349	62.522	43.704	59.602
PLAT	0	1.57065	1.21984	0.000243771	1.40022	2.07858e-06	0	0	56	142	0	0	20	47	1	0	200	891	1	1	25	166	5	3	168	510	0	1	0	0	59	26	122	162	0	0	12.042	15.754	0	0	11.39	16.971	0.274	0	31.571	91.196	0.5	0.28	10.568
ASNS	0	2.24336	2.26788	0.0002442	5.29061	2.09567e-06	75	106	88	160	29	12	38	78	595	576	775	1846	42	43	60	290	808	794	642	1766	40	34	223	36	49	37	497	242	57.769	59.238	18.923	17.751	21.264	11.461	21.641	28.164	162.96	166.26	122.336	188.942	21.007	12.047	25.363
NPR3	0	0.959125	1.37025	0.000248325	6.96857	2.15239e-06	64	88	346	810	133	119	100	241	306	176	1475	1193	287	639	275	1485	298	250	1819	2644	663	439	538	458	1138	957	2033	2059	49.296	49.179	74.401	89.864	97.519	113.655	56.951	87.02	83.808	50.802	232.833	122.106	143.55	179.019	116.245
ROBO4	0	0.92624	1.36585	0.000248325	3.0428	2.1584e-06	6	10	70	83	1	3	21	28	21	10	209	297	4	15	27	44	52	19	187	308	23	13	23	12	115	81	77	68	4.622	5.588	15.052	9.208	0.733	2.865	11.96	10.11	5.752	2.886	32.991	30.399	2.001	4.202	11.413
C5orf56	0	-0.250713	1.23718	0.000250176	1.89401	2.18825e-06	1	5	23	40	1	3	3	10	10	5	28	23	1	3	11	30	45	26	56	58	14	18	16	11	37	30	85	41	0.77	2.794	4.946	4.438	0.733	2.865	1.709	3.611	2.739	1.443	4.42	2.354	0.5	0.84	4.65
UTRN	0	0.278581	0.502144	0.000256753	6.15346	2.2599e-06	51	58	729	1225	37	32	152	246	193	136	1208	1618	70	137	232	620	240	219	1078	1641	174	169	134	107	781	473	791	679	39.283	32.413	156.758	135.905	27.129	30.563	86.565	88.826	52.859	39.256	190.686	165.606	35.012	38.381	98.069
BTF3L4	0	0.247531	0.388994	0.000264352	7.15055	2.34133e-06	149	231	758	1492	147	117	186	354	578	602	1131	1684	216	379	335	1038	698	737	996	1607	556	375	498	362	808	576	1319	1099	114.768	129.094	162.994	165.527	107.784	111.745	105.928	127.822	158.304	173.765	178.532	172.361	108.037	106.179	141.608
WARS	0	0.968419	1.46516	0.000266216	5.79426	2.37248e-06	45	69	196	397	39	32	72	127	466	506	433	888	62	97	96	318	830	955	575	1172	135	94	312	115	196	151	532	339	34.661	38.56	42.146	44.044	28.596	30.563	41.005	45.857	127.629	146.055	68.35	90.889	31.011	27.175	40.58
GPX4	0	0.118792	0.299951	0.0002734	8.95857	2.45154e-06	626	833	2783	5131	552	409	761	1281	1924	1864	3930	6074	796	1402	992	3342	2715	2424	3875	5751	2227	1349	1340	1081	3000	2120	3928	3736	482.179	465.52	598.433	569.247	404.742	390.628	433.395	462.544	526.95	538.037	620.362	621.688	398.138	392.777	419.328
FOSB	0	-0.751576	-1.37258	0.000283596	1.34317	2.55858e-06	0	1	217	313	0	0	56	83	1	4	71	194	0	1	40	253	0	1	88	99	0	0	2	0	30	29	156	159	0	0.559	46.662	34.725	0	0	31.892	29.97	0.274	1.155	11.208	19.856	0	0.28	16.908
ZFHX4	0	2.19119	1.71237	0.000292385	0.433894	2.65395e-06	0	0	29	20	0	0	7	8	0	1	84	338	0	1	14	52	1	0	32	197	0	0	1	0	33	13	55	65	0	0	6.236	2.219	0	0	3.987	2.889	0	0.289	13.26	34.595	0	0.28	5.918
HELZ2	0	-0.499876	-1.40503	0.000292795	2.08989	2.67378e-06	12	6	115	167	3	3	29	28	23	10	100	147	7	2	51	26	17	6	45	75	1	2	3	2	21	15	19	31	9.243	3.353	24.729	18.527	2.2	2.865	16.516	10.11	6.299	2.886	15.785	15.046	3.501	0.56	21.558
SLIT2	0	1.232	0.722629	0.000302026	1.31339	2.83095e-06	0	0	84	148	0	0	23	52	1	1	189	768	0	0	51	198	0	1	96	357	1	0	0	0	135	87	158	153	0	0	18.063	16.42	0	0	13.099	18.776	0.274	0.289	29.834	78.607	0	0	21.558
PBX3	0	0.536236	0.676952	0.000302026	3.81517	2.83561e-06	8	16	68	140	17	10	20	39	36	38	150	239	16	47	26	150	62	62	103	215	45	40	48	25	129	71	167	141	6.162	8.942	14.622	15.532	12.465	9.551	11.39	14.082	9.86	10.969	23.678	24.462	8.003	13.167	10.99
PPARGC1B	0	-0.387162	-0.719014	0.000302026	3.53479	2.84115e-06	26	23	43	89	32	29	23	44	47	29	50	70	47	67	19	78	38	44	35	55	81	55	51	35	45	34	49	46	20.027	12.853	9.246	9.874	23.463	27.697	13.099	15.888	12.872	8.371	7.893	7.165	23.508	18.77	8.031
CTSH	0	-0.800108	-0.911409	0.000302026	4.14143	2.79601e-06	72	115	96	220	41	30	38	34	111	70	92	107	41	41	40	80	91	83	67	94	97	61	28	37	72	57	69	65	55.458	64.267	20.643	24.407	30.062	28.652	21.641	12.277	30.401	20.205	14.522	10.952	20.507	11.486	16.908
OAS1	0	-0.24303	-1.98317	0.000302026	3.18472	2.80555e-06	32	20	41	57	26	32	58	68	40	33	28	82	124	40	135	57	46	28	28	20	26	26	13	7	27	19	26	12	24.648	11.177	8.816	6.324	19.064	30.563	33.031	24.553	10.955	9.525	4.42	8.393	62.022	11.206	57.066
TMEM98	0	0.40326	0.537321	0.000302334	5.88713	2.86068e-06	58	82	305	508	66	42	90	154	216	200	505	978	99	147	147	421	215	231	465	853	291	167	137	112	455	336	593	510	44.675	45.825	65.585	56.359	48.393	40.113	51.256	55.606	59.159	57.729	79.716	100.101	49.517	41.183	62.138
C10orf54	0	0.521364	1.16037	0.000305618	5.97935	2.90856e-06	61	86	184	433	66	39	78	110	444	472	281	493	125	167	96	269	1036	975	381	538	407	241	286	224	372	260	430	284	46.986	48.061	39.566	48.038	48.393	37.248	44.422	39.719	121.604	136.241	44.357	50.46	62.522	46.786	40.58
BEND4	0	0.986188	1.85311	0.000329206	1.57802	3.15116e-06	5	5	3	16	3	0	1	2	13	9	23	14	5	25	4	19	27	36	29	32	26	14	16	13	18	18	25	43	3.851	2.794	0.645	1.775	2.2	0	0.57	0.722	3.56	2.598	3.631	1.433	2.501	7.004	1.691
H2AFY2	0	0.332136	0.755878	0.000333726	5.36878	3.21278e-06	48	70	169	318	32	39	66	76	190	224	250	455	55	96	76	262	313	304	260	477	230	124	111	102	271	183	397	353	36.972	39.119	36.34	35.28	23.463	37.248	37.588	27.442	52.038	64.657	39.463	46.57	27.51	26.895	32.126
CDH18	0	-0.74781	-2.28431	0.00034107	-1.83439	3.30225e-06	0	0	3	6	0	0	2	4	0	0	1	10	0	0	3	5	0	0	0	0	0	0	0	0	1	1	0	2	0	0	0.645	0.666	0	0	1.139	1.444	0	0	0.158	1.024	0	0	1.268
EBF1	0	0.472749	0.887735	0.000346129	3.21672	3.37028e-06	1	2	95	169	1	3	47	45	15	13	171	266	7	14	33	161	20	29	162	279	25	8	30	22	177	110	224	179	0.77	1.118	20.428	18.749	0.733	2.865	26.767	16.249	4.108	3.752	26.993	27.226	3.501	3.922	13.949
SULF2	0	0.182874	1.21963	0.000350029	1.72027	3.42751e-06	2	5	80	157	0	0	3	11	4	4	133	182	2	1	7	29	9	8	277	361	6	2	5	5	30	19	50	35	1.541	2.794	17.203	17.418	0	0	1.709	3.972	1.096	1.155	20.994	18.628	1	0.28	2.959
SURF2	0	0.56868	0.723867	0.000350429	5.07224	3.4507e-06	48	38	116	226	42	24	46	86	149	174	251	426	60	109	60	228	247	218	228	405	170	103	124	86	141	102	298	250	36.972	21.236	24.944	25.073	30.796	22.922	26.197	31.053	40.808	50.225	39.621	43.602	30.01	30.537	25.363
CHCHD10	0	0.425507	0.483798	0.000351609	7.32542	3.48166e-06	181	219	540	988	237	229	185	323	661	685	944	1653	383	875	274	1014	1139	938	816	1353	1017	642	705	541	759	514	1093	921	139.416	122.388	116.117	109.611	173.775	218.714	105.359	116.629	181.036	197.723	149.013	169.188	191.566	245.135	115.822
IGF2	0	-1.58348	-0.889948	0.00035691	6.32471	3.55378e-06	2	2	10488	16223	13	3	2959	3515	25	9	4164	5576	11	27	1236	2608	41	46	5210	6253	86	44	118	87	3348	1714	8906	5113	1.541	1.118	2255.25	1799.82	9.532	2.865	1685.17	1269.2	6.847	2.598	657.3	570.717	5.502	7.564	522.469
GNPDA1	0	-0.408526	-0.596295	0.000370074	5.31246	3.72548e-06	78	102	352	585	49	37	130	160	119	84	375	544	69	108	111	299	84	95	321	434	107	66	66	68	284	215	305	250	60.08	57.002	75.691	64.901	35.928	35.338	74.036	57.773	32.592	24.246	59.195	55.68	34.512	30.257	46.921
FGF13	0	-1.52167	-2.10182	0.000370074	-0.0800793	3.72557e-06	0	0	58	53	1	0	20	18	0	0	9	19	2	0	14	23	0	0	0	18	1	1	1	0	25	16	14	19	0	0	12.472	5.88	0.733	0	11.39	6.499	0	0	1.421	1.945	1	0	5.918
ADGRG1	0	0.0456103	-0.786095	0.00037115	3.96533	3.75683e-06	70	113	25	94	62	37	22	21	196	179	67	105	69	118	22	54	90	112	37	56	123	62	61	43	28	23	43	35	53.918	63.15	5.376	10.429	45.46	35.338	12.529	7.583	53.681	51.668	10.576	10.747	34.512	33.058	9.3
CYP26B1	0	-0.237713	4.84886	0.00037518	-0.779669	3.81826e-06	0	0	0	0	0	0	0	0	0	0	0	0	0	0	1	2	7	0	660	190	0	0	1	4	52	42	73	86	0	0	0	0	0	0	0	0	0	0	0	0	0	0	0.423
REC8	0	-0.100189	0.72949	0.000375873	4.6572	3.84599e-06	39	31	128	209	21	12	41	60	65	56	126	227	32	66	57	152	257	216	140	250	131	104	104	80	200	159	222	235	30.04	17.324	27.524	23.187	15.398	11.461	23.35	21.665	17.802	16.164	19.889	23.234	16.006	18.49	24.094
LMO4	0	0.522915	0.735782	0.000397241	6.76597	4.11941e-06	120	173	476	790	110	74	136	208	550	551	729	1328	162	381	190	819	666	762	677	1290	417	259	679	289	472	347	1302	969	92.431	96.681	102.355	87.645	80.655	70.676	77.453	75.105	150.635	159.044	115.075	135.924	81.028	106.739	80.315
CD69	0	-0.262434	-1.30041	0.000397241	3.19701	4.10449e-06	29	40	12	77	30	26	35	39	55	25	19	63	45	78	30	105	38	13	12	18	60	32	25	33	24	17	54	68	22.337	22.354	2.58	8.543	21.997	24.832	19.933	14.082	15.064	7.216	2.999	6.448	22.508	21.852	12.681
LPL	0	-1.36832	-1.76848	0.000397241	1.40939	4.13019e-06	0	0	262	388	0	1	39	51	1	0	242	98	1	4	26	46	0	2	65	58	0	3	5	10	34	19	81	47	0	0	56.338	43.046	0	0.955	22.211	18.415	0.274	0	38.2	10.031	0.5	1.121	10.99
SMOX	0	1.01102	1.28807	0.000403948	3.13938	4.24437e-06	9	15	48	112	2	3	14	18	90	106	120	246	4	13	15	42	144	160	95	227	17	10	32	10	30	31	79	53	6.932	8.383	10.322	12.426	1.466	2.865	7.973	6.499	24.649	30.597	18.942	25.179	2.001	3.642	6.341
ZNF462	0	0.652761	0.774968	0.000403948	4.84601	4.2251e-06	30	25	139	234	20	16	35	89	149	139	260	463	39	64	70	213	156	191	187	385	114	98	126	65	156	129	305	204	23.108	13.971	29.889	25.961	14.665	15.281	19.933	32.136	40.808	40.122	41.042	47.389	19.507	17.93	29.59
RPH3AL	0	0.979154	1.49818	0.000410451	1.62364	4.35785e-06	1	1	12	16	1	0	10	7	10	12	21	41	3	13	14	22	24	20	39	40	16	11	10	6	36	25	41	23	0.77	0.559	2.58	1.775	0.733	0	5.695	2.528	2.739	3.464	3.315	4.196	1.501	3.642	5.918
ANAPC16	0	0.414983	0.472403	0.000410451	7.70104	4.35225e-06	227	282	904	1637	201	185	343	510	950	1016	1367	2487	417	739	456	1348	1321	1319	1221	2228	921	584	660	526	1174	827	1660	1404	174.848	157.595	194.389	181.613	147.379	176.69	195.341	184.151	260.188	293.265	215.785	254.55	208.572	207.034	192.756
HAPLN3	0	-0.430869	0.534685	0.00041517	3.12351	4.43079e-06	8	9	62	128	5	4	30	27	25	17	55	96	14	20	19	42	50	22	124	151	34	16	19	11	131	84	99	85	6.162	5.03	13.332	14.201	3.666	3.82	17.085	9.749	6.847	4.907	8.682	9.826	7.002	5.603	8.031
LLGL2	0	-0.326434	-0.749572	0.000423736	3.55523	4.54552e-06	23	33	87	168	18	10	21	41	59	35	93	116	27	50	21	86	44	32	37	69	42	29	34	27	61	54	71	69	17.716	18.442	18.708	18.638	13.198	9.551	11.96	14.804	16.159	10.103	14.68	11.873	13.505	14.008	8.877
HNMT	0	0.349783	0.758306	0.000431042	4.27895	4.66935e-06	18	29	64	110	31	18	31	41	63	64	113	181	25	60	52	140	124	126	116	194	108	65	94	41	119	111	190	156	13.865	16.207	13.762	12.204	22.73	17.191	17.655	14.804	17.255	18.473	17.837	18.526	12.504	16.809	21.981
SNCG	0	0.485528	0.656746	0.000431042	5.91073	4.67133e-06	43	59	155	325	93	66	111	153	253	201	342	497	137	250	153	432	376	354	296	447	449	253	218	146	459	340	509	446	33.121	32.972	33.33	36.056	68.19	63.035	63.215	55.245	69.292	58.018	53.986	50.869	68.524	70.039	64.675
ISM1	0	0.0537447	1.71355	0.000434233	-0.141589	4.72979e-06	0	0	5	7	0	0	1	1	1	1	3	6	0	5	0	10	7	3	19	20	6	2	10	4	11	5	14	19	0	0	1.075	0.777	0	0	0.57	0.361	0.274	0.289	0.474	0.614	0	1.401	0
HOXD9	0	-2.36741	-2.34102	0.000445969	-0.910824	4.88216e-06	0	0	69	78	0	0	9	6	0	0	11	28	0	0	4	0	0	0	9	19	0	0	0	0	5	2	3	1	0	0	14.837	8.654	0	0	5.126	2.166	0	0	1.736	2.866	0	0	1.691
TRIM72	0	-1.01974	-2.14607	0.000452529	-2.08414	4.97886e-06	0	0	2	5	0	0	2	2	1	0	1	3	0	1	0	1	1	0	0	0	0	0	0	0	0	0	1	0	0	0	0.43	0.555	0	0	1.139	0.722	0.274	0	0.158	0.307	0	0.28	0
FAM107B	0	0.590486	1.06822	0.00045765	6.22914	5.06039e-06	52	65	631	1106	23	12	168	296	256	243	1400	1973	31	83	240	817	386	398	1423	1925	108	68	331	98	1024	730	1316	969	40.053	36.325	135.685	122.703	16.864	11.461	95.677	106.88	70.114	70.141	220.994	201.941	15.505	23.253	101.45
EIF1B	0	0.517436	0.643579	0.000474603	7.47211	5.27394e-06	118	214	697	1417	183	134	318	524	847	757	1277	2750	239	528	408	1394	1012	1035	1071	2465	693	448	698	413	1068	726	1874	1513	90.89	119.593	149.877	157.206	134.181	127.981	181.104	189.206	231.978	218.506	201.578	281.469	119.541	147.922	172.466
ARC	0	-0.823982	-2.04153	0.000481988	0.95528	5.38252e-06	5	6	37	89	2	5	5	11	9	8	30	70	10	4	3	4	4	4	6	23	5	3	3	2	7	2	5	1	3.851	3.353	7.956	9.874	1.466	4.775	2.848	3.972	2.465	2.309	4.736	7.165	5.002	1.121	1.268
TMEM45A	0	0.516186	0.781782	0.000487037	3.67251	5.4657e-06	4	7	83	158	5	12	21	29	38	32	106	240	14	34	32	153	46	49	122	195	53	45	48	33	111	79	174	165	3.081	3.912	17.848	17.529	3.666	11.461	11.96	10.471	10.408	9.237	16.732	24.565	7.002	9.525	13.527
RPS19	0	0.295121	0.424418	0.00049872	12.4703	5.62425e-06	5736	8366	22671	44657	6095	5024	9437	15113	21269	22856	31225	53937	10958	19382	13691	47659	29209	28871	27719	47377	31169	19830	19229	14828	37205	26991	52449	50190	4418.18	4675.32	4874.98	4954.37	4469.02	4798.33	5374.45	5457.01	5825.21	6597.31	4928.96	5520.58	5480.9	5429.95	5787.32
LCP1	0	-0.35405	-0.644162	0.00051184	6.38564	5.8231e-06	297	430	136	457	362	257	106	177	518	523	213	265	449	774	163	289	523	715	159	227	700	487	601	462	189	151	241	200	228.766	240.304	29.244	50.701	265.428	245.456	60.368	63.911	141.871	150.962	33.623	27.123	224.578	216.84	68.902
GAP43	0	0.326551	-0.931759	0.00051184	1.61511	5.82852e-06	1	0	20	29	1	2	40	64	2	1	39	43	8	10	123	100	1	3	6	22	10	6	5	3	78	56	72	38	0.77	0	4.301	3.217	0.733	1.91	22.78	23.109	0.548	0.289	6.156	4.401	4.001	2.802	51.993
DDR2	0	1.83509	1.79	0.000514815	0.811154	5.91904e-06	0	0	39	55	0	1	1	18	1	0	105	522	0	1	22	58	0	1	62	364	0	4	0	0	49	42	94	74	0	0	8.386	6.102	0	0.955	0.57	6.499	0.274	0	16.575	53.428	0	0.28	9.3
CLEC2D	0	0.60643	0.695554	0.000514815	3.12697	5.89177e-06	7	14	50	121	9	4	8	14	46	32	125	182	14	20	19	50	53	50	83	171	21	17	27	16	54	42	66	60	5.392	7.824	10.752	13.424	6.599	3.82	4.556	5.055	12.599	9.237	19.732	18.628	7.002	5.603	8.031
SESN2	0	1.37743	1.57963	0.000535156	4.24854	6.21179e-06	23	35	67	172	6	9	13	24	192	191	221	572	13	35	34	119	186	291	166	440	46	26	241	23	58	60	317	108	17.716	19.56	14.407	19.082	4.399	8.596	7.404	8.666	52.585	55.132	34.886	58.546	6.502	9.805	14.372
PLA2G2A	0	-1.15422	-2.88874	0.000535156	-1.11633	6.21054e-06	0	0	12	118	0	0	1	15	0	0	15	42	0	0	3	10	0	0	0	12	0	0	0	0	4	1	0	3	0	0	2.58	13.091	0	0	0.57	5.416	0	0	2.368	4.299	0	0	1.268
PSD3	0	-0.574649	-0.591793	0.000547139	3.22313	6.38098e-06	10	16	135	244	7	7	36	50	10	9	121	172	8	21	46	93	19	21	77	150	26	14	14	11	81	54	102	100	7.703	8.942	29.029	27.07	5.133	6.686	20.502	18.054	2.739	2.598	19.1	17.605	4.001	5.883	19.445
C1RL	0	0.0632023	0.583544	0.000555819	3.92705	6.51279e-06	18	23	70	144	11	14	26	38	65	52	131	130	18	32	27	88	88	94	120	172	67	47	65	33	120	82	120	127	13.865	12.853	15.052	15.976	8.066	13.371	14.807	13.721	17.802	15.01	20.679	13.306	9.003	8.965	11.413
ALDH1L2	0	3.00653	3.30387	0.000556692	2.04126	6.59641e-06	2	12	5	6	2	2	2	9	98	95	52	166	7	1	3	50	122	130	59	145	3	5	65	7	5	3	79	28	1.541	6.706	1.075	0.666	1.466	1.91	1.139	3.25	26.84	27.421	8.208	16.99	3.501	0.28	1.268
EDIL3	0	0.777246	1.01748	0.000556692	4.84198	6.61489e-06	3	7	178	289	8	12	102	139	25	46	429	803	31	64	166	421	51	81	267	611	133	123	89	82	578	438	492	498	2.311	3.912	38.276	32.062	5.866	11.461	58.09	50.19	6.847	13.278	67.719	82.189	15.505	17.93	70.17
MRPL16	0	-0.396643	-0.368638	0.000556692	6.59218	6.60289e-06	168	190	631	1354	140	118	189	309	363	338	605	872	194	285	190	550	414	405	406	660	458	277	287	254	565	403	610	595	129.403	106.181	135.685	150.216	102.652	112.7	107.637	111.574	99.419	97.563	95.501	89.251	97.034	79.844	80.315
LIMD2	0	0.298252	0.453817	0.000579483	7.60564	6.91758e-06	187	202	930	1611	181	166	365	642	650	709	1550	2055	347	548	479	1634	892	939	1486	2021	860	584	583	440	1310	980	1882	1762	144.038	112.887	199.98	178.729	132.714	158.544	207.87	231.813	178.024	204.651	244.672	210.334	173.56	153.525	202.478
EPSTI1	0	-0.567149	-2.06024	0.000581703	2.87755	6.97608e-06	34	18	48	77	20	15	42	51	21	20	31	81	88	24	126	40	34	25	20	33	8	12	18	11	16	12	25	11	26.189	10.059	10.322	8.543	14.665	14.326	23.919	18.415	5.752	5.773	4.893	8.291	44.015	6.724	53.261
GDF15	0	0.72211	1.8801	0.000585631	1.61921	7.0554e-06	1	2	10	51	0	0	1	11	10	20	42	48	1	4	2	40	19	42	79	80	11	6	22	3	44	24	90	52	0.77	1.118	2.15	5.658	0	0	0.57	3.972	2.739	5.773	6.63	4.913	0.5	1.121	0.845
KLF12	0	0.513434	0.799171	0.000629873	3.10355	7.62307e-06	4	4	76	118	2	1	23	39	21	25	124	196	10	10	45	89	31	32	104	202	32	21	17	9	117	71	123	138	3.081	2.235	16.342	13.091	1.466	0.955	13.099	14.082	5.752	7.216	19.574	20.061	5.002	2.802	19.022
ADAMTS1	0	-0.130365	-0.935498	0.000658425	2.9484	8.00484e-06	3	6	75	198	8	6	31	83	16	16	73	319	11	16	44	104	9	15	29	95	21	15	14	8	61	39	79	74	2.311	3.353	16.127	21.967	5.866	5.73	17.655	29.97	4.382	4.618	11.523	32.65	5.502	4.482	18.599
LRIG3	0	-0.843675	-0.837422	0.00067303	3.10075	8.21942e-06	4	2	467	818	0	1	156	222	7	3	343	632	3	2	105	206	9	4	185	442	5	3	7	3	381	256	239	259	3.081	1.118	100.42	90.751	0	0.955	88.843	80.16	1.917	0.866	54.144	64.687	1.501	0.56	44.385
IL33	0	-2.46532	-1.40322	0.000678797	-0.398093	8.32719e-06	0	0	119	194	0	0	4	4	0	0	34	26	0	0	1	1	0	0	35	34	0	0	0	0	23	19	13	9	0	0	25.589	21.523	0	0	2.278	1.444	0	0	5.367	2.661	0	0	0.423
DTNA	0	-0.971045	-0.990449	0.000687684	1.57034	8.47405e-06	2	1	36	82	3	3	17	30	3	6	27	37	3	5	11	33	5	2	24	30	6	2	10	12	23	18	44	30	1.541	0.559	7.741	9.097	2.2	2.865	9.682	10.832	0.822	1.732	4.262	3.787	1.501	1.401	4.65
PLEKHO1	0	0.438662	0.736841	0.000697089	6.16974	8.62829e-06	68	48	226	465	78	73	137	179	252	257	451	653	158	262	167	471	527	495	399	602	429	291	430	258	443	312	525	484	52.377	26.825	48.597	51.588	57.192	69.721	78.023	64.633	69.018	74.182	71.192	66.836	79.027	73.4	70.593
INHBB	0	-1.12705	-2.28024	0.000700448	-2.06197	8.7084e-06	0	0	6	15	0	0	0	2	0	0	2	8	0	0	0	3	0	0	1	0	0	0	0	0	0	0	1	0	0	0	1.29	1.664	0	0	0	0.722	0	0	0.316	0.819	0	0	0
CD59	0	-0.289275	-0.588418	0.00071761	5.51441	8.96124e-06	81	110	267	464	101	65	87	174	136	91	374	449	133	160	111	352	125	110	165	299	241	158	121	90	247	187	321	335	62.391	61.473	57.413	51.477	74.056	62.08	49.547	62.828	37.248	26.267	59.037	45.956	66.523	44.825	46.921
HOXB9	0	0.52787	0.360926	0.000749742	7.1081	9.40374e-06	97	130	415	904	210	177	200	441	481	437	970	1285	360	600	462	1266	415	471	599	929	970	651	600	347	1000	803	1363	948	74.715	72.65	89.238	100.292	153.978	169.049	113.902	159.236	131.737	126.139	153.117	131.523	180.062	168.093	195.292
HOXB4	0	0.182995	0.50923	0.000753209	5.63621	9.48867e-06	71	78	216	390	41	34	99	126	191	122	339	471	72	163	120	382	263	246	366	478	229	169	162	111	391	274	504	405	54.688	43.59	46.447	43.268	30.062	32.473	56.381	45.496	52.312	35.215	53.512	48.208	36.012	45.665	50.725
EVX1	0	-1.84954	-1.96878	0.000766757	-2.2708	9.70152e-06	0	0	2	8	0	0	1	2	0	0	0	3	0	0	0	0	0	0	0	3	0	0	0	0	0	0	1	0	0	0	0.43	0.888	0	0	0.57	0.722	0	0	0	0.307	0	0	0
IFIT5	0	-0.0872572	-0.865923	0.000771632	3.31854	9.80564e-06	12	8	84	120	8	12	60	61	17	25	89	152	35	21	76	113	23	18	51	84	20	22	28	18	65	37	76	60	9.243	4.471	18.063	13.313	5.866	11.461	34.17	22.026	4.656	7.216	14.049	15.558	17.506	5.883	32.126
GNAI1	0	0.374876	0.255487	0.000786888	6.7331	1.00515e-05	132	168	398	720	135	102	174	290	403	362	806	964	258	409	325	848	421	424	618	835	495	368	338	286	746	538	803	686	101.674	93.886	85.583	79.879	98.986	97.418	99.094	104.713	110.375	104.49	127.23	98.668	129.045	114.583	137.381
LCORL	0	-0.501645	-0.513615	0.000786888	4.2601	1.01282e-05	30	49	136	289	28	19	44	66	66	53	129	184	39	53	48	117	66	80	86	149	96	50	36	34	127	88	135	119	23.108	27.384	29.244	32.062	20.53	18.147	25.058	23.831	18.076	15.298	20.363	18.833	19.507	14.848	20.29
TRGC2	0	-2.35373	-1.06165	0.000786888	0.380881	1.01294e-05	7	4	11	47	1	2	5	4	1	5	2	3	0	3	0	12	6	11	5	5	6	4	10	4	6	6	13	6	5.392	2.235	2.365	5.214	0.733	1.91	2.848	1.444	0.274	1.443	0.316	0.307	0	0.84	0
LGALS1	0	0.18675	-0.243887	0.000791887	7.60207	1.02373e-05	167	244	907	1975	274	227	450	902	570	419	1242	2293	438	848	871	2422	445	417	604	1497	737	431	641	402	1444	1235	2171	2148	128.633	136.359	195.034	219.112	200.904	216.804	256.279	325.694	156.113	120.943	196.053	234.694	219.076	237.571	368.18
IL6ST	0	0.544797	0.639003	0.000795747	5.44137	1.03899e-05	20	36	304	493	31	26	76	162	124	100	491	1178	48	111	139	407	133	141	344	1006	130	104	139	81	387	259	495	536	15.405	20.119	65.37	54.695	22.73	24.832	43.283	58.495	33.961	28.865	77.506	120.571	24.008	31.097	58.757
SPIN4	0	-0.406724	-0.736472	0.000795747	5.30257	1.04185e-05	36	35	329	573	61	35	182	255	54	42	298	366	87	172	203	478	55	50	149	246	159	138	148	106	477	278	306	349	27.729	19.56	70.745	63.57	44.727	33.428	103.65	92.075	14.79	12.123	47.04	37.461	43.515	48.187	85.81
FAM46A	0	-1.25198	-1.1604	0.000795747	2.67074	1.0413e-05	17	9	56	197	16	6	12	32	17	24	33	42	9	20	12	38	27	28	48	37	19	11	21	26	19	25	30	24	13.094	5.03	12.042	21.856	11.732	5.73	6.834	11.555	4.656	6.928	5.209	4.299	4.502	5.603	5.073
CALN1	0	1.14901	1.15891	0.000806183	2.49319	1.06091e-05	5	4	4	19	9	1	15	13	18	8	26	35	24	38	23	78	19	13	44	32	49	32	32	21	73	43	73	59	3.851	2.235	0.86	2.108	6.599	0.955	8.543	4.694	4.93	2.309	4.104	3.582	12.004	10.646	9.722
SLC18A1	0	-1.56141	-2.05743	0.000806183	0.214852	1.06439e-05	1	2	18	19	0	1	39	20	1	1	6	7	1	4	13	10	0	1	1	2	3	1	2	5	28	14	7	11	0.77	1.118	3.871	2.108	0	0.955	22.211	7.222	0.274	0.289	0.947	0.716	0.5	1.121	5.495
FUT9	0	-1.76116	-1.96169	0.00081336	-2.43015	1.07834e-05	0	0	3	4	0	0	0	2	0	0	0	0	0	0	0	1	0	0	0	0	0	0	0	0	0	1	0	1	0	0	0.645	0.444	0	0	0	0.722	0	0	0	0	0	0	0
TRIM14	0	-0.9351	-1.32255	0.000814933	1.93969	1.0849e-05	17	24	16	36	11	11	8	12	16	16	6	17	29	19	8	18	17	19	10	11	21	20	11	10	15	3	11	15	13.094	13.412	3.441	3.994	8.066	10.506	4.556	4.333	4.382	4.618	0.947	1.74	14.505	5.323	3.382
TMEM52	0	-0.662193	-1.697	0.000841057	0.816533	1.12431e-05	9	15	11	23	9	5	1	2	16	8	3	23	9	12	4	7	3	7	4	5	8	3	7	4	2	3	6	5	6.932	8.383	2.365	2.552	6.599	4.775	0.57	0.722	4.382	2.309	0.474	2.354	4.502	3.362	1.691
CD151	0	0.375804	0.439143	0.000845853	5.92536	1.14003e-05	39	42	376	771	50	43	127	210	143	129	750	917	91	191	180	684	193	203	566	884	217	160	125	122	540	381	764	637	30.04	23.472	80.852	85.537	36.661	41.069	72.327	75.827	39.165	37.235	118.39	93.857	45.516	53.51	76.088
SLC47A2	0	-0.713805	-1.88985	0.000845853	-2.4172	1.13544e-05	0	0	1	1	1	0	1	0	1	0	0	2	0	1	0	1	0	0	0	0	0	0	0	0	0	0	0	0	0	0	0.215	0.111	0.733	0	0.57	0	0.274	0	0	0.205	0	0.28	0
SRPX	0	0.508197	0.922651	0.000849799	2.56744	1.15002e-05	4	2	35	77	1	3	20	23	8	13	85	110	7	6	16	95	20	16	74	128	9	11	19	13	113	51	111	106	3.081	1.118	7.526	8.543	0.733	2.865	11.39	8.305	2.191	3.752	13.418	11.259	3.501	1.681	6.763
GATA2-AS1	0	0.574391	0.994564	0.000852749	3.64783	1.1587e-05	9	17	44	86	8	5	14	39	58	57	96	95	27	32	28	108	96	72	105	138	64	34	47	26	86	77	153	124	6.932	9.5	9.461	9.541	5.866	4.775	7.973	14.082	15.885	16.453	15.154	9.723	13.505	8.965	11.836
SHISA2	0	1.1011	2.06673	0.00086944	0.633051	1.18617e-05	0	0	14	34	0	0	3	1	1	1	62	50	2	2	7	32	1	3	107	98	1	0	3	1	25	26	131	60	0	0	3.01	3.772	0	0	1.709	0.361	0.274	0.289	9.787	5.118	1	0.56	2.959
TBXAS1	0	0.308597	0.906069	0.000874716	3.59159	1.19817e-05	13	12	25	71	14	14	9	30	57	36	44	60	21	64	22	85	88	80	72	81	101	71	74	46	70	66	142	90	10.013	6.706	5.376	7.877	10.265	13.371	5.126	10.832	15.611	10.391	6.946	6.141	10.504	17.93	9.3
ARHGEF12	0	-0.339157	-0.738775	0.000880585	4.12609	1.21366e-05	7	11	331	577	16	13	109	120	30	24	366	553	20	30	80	201	29	28	236	363	38	16	20	20	178	119	129	145	5.392	6.147	71.176	64.014	11.732	12.416	62.076	43.33	8.216	6.928	57.774	56.601	10.003	8.405	33.817
ADAMTS5	0	-0.883355	-1.57685	0.000880585	-1.13015	1.2159e-05	0	0	8	18	0	0	3	10	0	0	6	18	0	0	3	5	0	0	5	7	0	0	0	0	3	1	2	6	0	0	1.72	1.997	0	0	1.709	3.611	0	0	0.947	1.842	0	0	1.268
RTN4RL1	0	-1.69445	-1.98123	0.000897365	-2.26733	1.24401e-05	0	0	1	5	0	0	2	2	0	0	0	1	0	0	0	1	0	0	1	0	0	0	0	0	1	1	0	0	0	0	0.215	0.555	0	0	1.139	0.722	0	0	0	0.102	0	0	0
LINC00176	0	0.821753	1.16021	0.000919198	2.42791	1.27933e-05	7	6	35	92	1	2	4	17	29	26	119	176	2	10	5	30	42	25	140	168	12	14	15	6	40	33	50	25	5.392	3.353	7.526	10.207	0.733	1.91	2.278	6.138	7.943	7.505	18.785	18.014	1	2.802	2.114
WWC3	0	0.467632	0.476346	0.000977661	4.38204	1.36608e-05	17	21	141	265	10	9	37	69	59	59	302	337	30	49	68	217	64	75	213	296	63	55	63	35	158	131	256	212	13.094	11.736	30.319	29.4	7.332	8.596	21.072	24.915	16.159	17.03	47.672	34.493	15.005	13.728	28.744
SFRP2	0	3.08183	3.7849	0.000979066	-0.153868	1.37343e-05	0	0	4	1	0	0	0	3	0	0	32	184	0	0	13	38	0	0	7	271	0	0	0	0	123	77	101	109	0	0	0.86	0.111	0	0	0	1.083	0	0	5.051	18.833	0	0	5.495
CCNA1	0	-2.06305	-2.13306	0.000984047	-2.14211	1.38583e-05	2	1	2	7	0	0	0	2	0	0	1	0	0	0	0	1	2	0	0	0	1	0	0	0	0	0	0	1	1.541	0.559	0.43	0.777	0	0	0	0.722	0	0	0.158	0	0	0	0
H1F0	0	0.943093	1.34035	0.000996431	6.76885	1.44331e-05	87	94	511	1055	58	36	150	204	883	1164	1029	1702	113	203	205	577	1304	1889	821	1648	375	231	616	182	658	452	1226	630	67.012	52.532	109.881	117.045	42.527	34.383	85.426	73.66	241.838	335.985	162.431	174.204	56.52	56.871	86.655
ACTA2	0	1.0888	0.787621	0.000996431	3.11511	1.4526e-05	9	2	79	141	3	2	21	42	9	17	193	478	8	13	27	226	23	23	110	292	27	16	8	9	70	50	164	193	6.932	1.118	16.988	15.643	2.2	1.91	11.96	15.165	2.465	4.907	30.466	48.924	4.001	3.642	11.413
OCIAD2	0	0.283446	0.696153	0.000996431	5.87311	1.4409e-05	78	116	429	836	51	32	71	139	261	302	887	1084	71	84	91	297	346	310	1236	1490	177	102	79	71	357	275	506	437	60.08	64.826	92.249	92.748	37.395	30.563	40.435	50.19	71.483	87.171	140.016	110.95	35.512	23.533	38.467
ESAM	0	0.556939	0.64424	0.000996431	7.42092	1.43459e-05	112	92	1202	1901	95	71	485	884	414	408	2643	4832	176	295	658	1925	662	650	1993	4132	506	308	312	245	1746	1275	2077	1739	86.269	51.414	258.468	210.902	69.657	67.811	276.211	319.195	113.387	117.768	417.205	494.566	88.031	82.646	278.143
EVA1B	0	0.415528	0.476493	0.000996431	7.53008	1.44985e-05	261	292	822	1625	241	178	169	361	1159	1144	1297	2018	385	664	281	1047	1491	1350	1109	1822	1045	581	612	452	768	537	1339	1056	201.036	163.183	176.756	180.282	176.708	170.005	96.247	130.35	317.43	330.212	204.735	206.547	192.567	186.023	118.781
C12orf57	0	0.188373	0.443245	0.000996431	7.83793	1.42194e-05	185	210	1504	2945	131	152	460	900	453	534	1978	3073	306	557	670	2893	601	667	1626	3186	1095	646	634	497	2168	1635	3139	3072	142.497	117.358	323.408	326.726	96.053	145.172	261.974	324.972	124.069	154.137	312.233	314.529	153.053	156.046	283.215
SESN3	0	-0.772052	-0.634448	0.000996431	3.35202	1.40986e-05	5	6	189	286	4	3	81	135	10	17	145	225	3	19	43	133	17	21	92	167	21	12	17	11	203	131	165	153	3.851	3.353	40.641	31.73	2.933	2.865	46.13	48.746	2.739	4.907	22.889	23.029	1.501	5.323	18.177
IRF6	0	-1.29956	-1.29565	0.000996431	1.21522	1.4156e-05	3	9	62	137	1	1	13	18	9	5	40	47	1	0	3	39	2	5	11	53	3	1	4	1	23	10	39	34	2.311	5.03	13.332	15.199	0.733	0.955	7.404	6.499	2.465	1.443	6.314	4.811	0.5	0	1.268
MX1	0	-0.569416	-2.63848	0.000996431	3.56332	1.42829e-05	51	15	187	151	17	27	121	117	26	30	62	170	349	30	410	74	44	27	63	52	9	2	12	22	31	34	37	21	39.283	8.383	40.211	16.752	12.465	25.787	68.91	42.246	7.121	8.659	9.787	17.4	174.561	8.405	173.311
MRPL52	0	0.277807	0.245628	0.00101045	8.09856	1.4786e-05	281	453	1103	2397	314	266	432	794	994	991	1825	3061	588	1164	647	1992	1193	1266	1371	2381	1314	981	1031	713	1614	1207	2154	1886	216.442	253.158	237.18	265.93	230.233	254.052	246.027	286.698	272.239	286.049	288.082	313.3	294.102	326.1	273.493
NQO1	0	0.0425439	-0.604891	0.00101693	4.31834	1.49368e-05	43	62	93	157	52	43	28	51	132	108	123	245	60	104	40	103	79	99	56	165	95	65	67	35	51	61	56	78	33.121	34.649	19.998	17.418	38.128	41.069	15.946	18.415	36.152	31.174	19.416	25.076	30.01	29.136	16.908
HIPK2	0	-0.0418877	0.688831	0.0010175	5.8482	1.50011e-05	21	20	601	1100	30	11	153	240	90	81	660	808	63	121	158	680	202	247	784	1150	194	168	217	171	643	451	1028	926	16.175	11.177	129.234	122.037	21.997	10.506	87.135	86.659	24.649	23.38	104.183	82.701	31.511	33.899	66.788
FST	0	2.98849	2.22593	0.00102075	-0.216827	1.51052e-05	0	0	6	2	0	0	0	1	2	2	19	141	0	5	6	27	0	4	1	78	0	0	1	1	16	10	46	18	0	0	1.29	0.222	0	0	0	0.361	0.548	0.577	2.999	14.432	0	1.401	2.536
RAPGEF2	0	-0.426302	-0.62309	0.00102409	4.5274	1.52109e-05	21	30	236	469	31	23	73	104	67	37	241	315	42	62	70	195	39	40	154	254	86	61	65	31	167	131	187	167	16.175	16.765	50.747	52.032	22.73	21.967	41.574	37.552	18.35	10.68	38.043	32.241	21.007	17.37	29.59
LBR	0	-0.0550144	0.318923	0.00103325	6.37219	1.54606e-05	94	126	429	709	92	69	183	209	203	204	551	781	136	279	195	524	364	408	477	742	438	313	316	289	619	450	627	672	72.404	70.415	92.249	78.658	67.457	65.901	104.22	75.466	55.598	58.884	86.977	79.937	68.024	78.163	82.428
TRPV2	0	0.0125009	-0.755332	0.00103325	3.36488	1.54186e-05	25	39	113	184	20	10	30	21	59	37	216	212	18	40	18	66	39	37	94	117	20	9	20	6	40	22	55	36	19.256	21.795	24.299	20.413	14.665	9.551	17.085	7.583	16.159	10.68	34.096	21.699	9.003	11.206	7.609
STC2	0	2.19143	2.43348	0.00104269	2.51204	1.56593e-05	9	24	15	20	4	2	1	7	103	82	85	185	8	5	5	47	80	116	77	209	6	6	111	4	8	6	125	41	6.932	13.412	3.225	2.219	2.933	1.91	0.57	2.528	28.21	23.669	13.418	18.935	4.001	1.401	2.114
TRIM24	0	-0.129824	-0.332056	0.00107112	5.96383	1.62182e-05	114	145	301	477	124	100	110	167	260	229	355	535	160	294	132	356	219	269	235	397	308	210	226	198	294	238	337	330	87.809	81.033	64.725	52.92	90.92	95.508	62.646	60.3	71.209	66.1	56.038	54.758	80.028	82.365	55.798
PTK2B	0	-0.596105	-0.749774	0.00107112	3.28635	1.6192e-05	27	55	30	73	47	28	13	16	70	48	30	42	44	71	8	30	87	57	32	29	75	47	59	34	24	18	32	24	20.797	30.737	6.451	8.099	34.462	26.742	7.404	5.777	19.172	13.855	4.736	4.299	22.008	19.891	3.382
HBEGF	0	-0.719578	-1.24133	0.00107112	2.86094	1.62806e-05	7	3	139	517	13	5	19	40	21	18	135	209	12	22	14	70	8	13	64	113	20	11	6	6	34	26	70	64	5.392	1.677	29.889	57.357	9.532	4.775	10.821	14.443	5.752	5.196	21.31	21.392	6.002	6.163	5.918
CD3D	0	-0.954172	-2.11341	0.00107112	-1.08173	1.63219e-05	2	3	1	2	2	1	2	3	1	1	1	1	4	1	2	5	0	0	0	1	3	3	2	1	0	1	1	1	1.541	1.677	0.215	0.222	1.466	0.955	1.139	1.083	0.274	0.289	0.158	0.102	2.001	0.28	0.845
GPC3	0	1.19122	1.32034	0.00109314	1.43003	1.67177e-05	0	2	58	48	1	1	3	12	2	1	99	215	1	4	26	50	6	5	106	167	2	4	0	1	64	26	72	64	0	1.118	12.472	5.325	0.733	0.955	1.709	4.333	0.548	0.289	15.627	22.006	0.5	1.121	10.99
TUSC3	0	0.0659947	0.410771	0.001112	5.84852	1.70672e-05	64	39	439	682	49	41	119	212	109	137	618	816	78	121	154	495	190	205	488	856	192	121	150	130	563	381	779	683	49.296	21.795	94.399	75.663	35.928	39.158	67.771	76.549	29.853	39.545	97.553	83.519	39.014	33.899	65.097
PTPN13	0	0.960821	0.875	0.00111202	4.20671	1.71429e-05	30	35	45	57	45	25	15	19	167	115	107	232	55	84	30	84	127	166	82	194	104	71	102	46	83	47	138	71	23.108	19.56	9.676	6.324	32.995	23.877	8.543	6.861	45.738	33.194	16.89	23.746	27.51	23.533	12.681
GIMAP6	0	0.395949	0.732963	0.00111202	3.86089	1.72574e-05	13	12	69	138	14	10	20	53	43	38	159	178	21	41	36	116	52	53	182	222	39	30	58	30	120	87	187	141	10.013	6.706	14.837	15.31	10.265	9.551	11.39	19.137	11.777	10.969	25.099	18.219	10.504	11.486	15.218
HOXA11-AS	0	-1.62431	-1.71439	0.00111202	0.704732	1.72352e-05	1	4	30	70	6	3	17	13	5	2	16	33	1	0	8	5	5	3	8	26	4	4	0	1	17	8	5	7	0.77	2.235	6.451	7.766	4.399	2.865	9.682	4.694	1.369	0.577	2.526	3.378	0.5	0	3.382
CCDC85A	0	-0.898799	-1.83607	0.00111202	-0.726339	1.73122e-05	0	0	16	40	0	0	10	8	0	0	12	34	1	0	5	7	0	0	4	13	0	0	0	0	11	5	6	1	0	0	3.441	4.438	0	0	5.695	2.889	0	0	1.894	3.48	0.5	0	2.114
PCGF2	0	0.388097	0.570268	0.00116196	4.91102	1.81536e-05	22	36	251	430	12	9	47	88	97	115	386	556	39	83	71	248	165	140	332	491	121	76	73	43	242	157	352	249	16.946	20.119	53.973	47.705	8.799	8.596	26.767	31.775	26.567	33.194	60.931	56.908	19.507	23.253	30.012
CASP1	0	-0.717288	1.93925	0.00116904	-0.885932	1.83286e-05	0	0	1	0	1	0	0	2	1	0	0	1	0	1	1	0	8	2	13	6	5	1	9	10	8	2	14	12	0	0	0.215	0	0.733	0	0	0.722	0.274	0	0	0.102	0	0.28	0.423
MMP11	0	0.591368	1.04404	0.00119653	1.20382	1.88254e-05	3	1	40	62	0	1	3	5	6	5	91	117	0	1	5	17	16	5	87	121	3	3	3	1	28	17	33	24	2.311	0.559	8.601	6.878	0	0.955	1.709	1.805	1.643	1.443	14.365	11.975	0	0.28	2.114
KCNT2	0	1.27239	1.61622	0.00122966	1.72733	1.94142e-05	3	0	13	34	0	2	5	6	18	17	42	95	5	7	9	15	27	24	40	71	9	5	29	5	21	18	51	35	2.311	0	2.795	3.772	0	1.91	2.848	2.166	4.93	4.907	6.63	9.723	2.501	1.961	3.804
RBM24	0	-0.494069	-0.996281	0.00123402	0.181564	1.9551e-05	0	0	43	53	0	0	18	21	0	1	36	55	0	0	13	35	0	0	11	23	1	0	1	0	38	22	24	38	0	0	9.246	5.88	0	0	10.251	7.583	0	0.289	5.683	5.629	0	0	5.495
LAP3	0	-0.367168	-0.618257	0.00125077	6.21884	1.98851e-05	115	135	441	829	124	99	246	293	201	196	392	663	244	214	336	471	218	255	325	482	259	236	185	189	480	361	449	387	88.579	75.444	94.829	91.971	90.92	94.553	140.099	105.796	55.05	56.575	61.878	67.86	122.042	59.953	142.03
MXRA7	0	-0.363554	-0.618223	0.00125487	3.98636	2.00194e-05	19	30	222	404	16	13	55	99	43	45	221	421	19	28	49	141	22	30	144	302	24	13	13	18	140	104	156	142	14.635	16.765	47.737	44.821	11.732	12.416	31.323	35.747	11.777	12.989	34.886	43.09	9.503	7.844	20.713
KBTBD11	0	1.04642	2.056	0.00126323	1.06836	2.02223e-05	0	1	18	36	0	0	1	1	9	12	32	57	0	5	2	20	21	27	56	72	3	5	14	6	11	4	93	51	0	0.559	3.871	3.994	0	0	0.57	0.361	2.465	3.464	5.051	5.834	0	1.401	0.845
MSRB2	0	0.406106	0.436811	0.00127058	6.49853	2.04098e-05	139	169	365	748	101	79	117	183	581	545	682	1069	167	256	159	537	643	574	549	938	450	251	285	219	455	300	658	490	107.065	94.445	78.487	82.985	74.056	75.451	66.632	66.078	159.126	157.312	107.656	109.415	83.529	71.72	67.211
JARID2	0	-0.412017	-0.41763	0.00129324	5.59951	2.0845e-05	89	131	256	456	103	60	109	149	145	134	259	346	102	224	102	322	137	175	242	332	199	139	162	132	291	198	362	328	68.553	73.209	55.048	50.59	75.522	57.305	62.076	53.801	39.713	38.679	40.884	35.414	51.018	62.755	43.116
SPINT1	0	-0.447792	-0.886984	0.00130566	3.42944	2.11169e-05	34	43	95	286	16	10	18	30	78	76	133	151	14	27	13	55	59	57	64	88	18	13	20	10	39	29	81	53	26.189	24.03	20.428	31.73	11.732	9.551	10.251	10.832	21.363	21.937	20.994	15.455	7.002	7.564	5.495
RIMS3	0	1.86607	1.78348	0.00131057	1.09466	2.14458e-05	0	4	5	14	3	0	4	3	32	29	24	96	1	5	4	11	41	42	26	60	6	2	6	3	4	5	17	7	0	2.235	1.075	1.553	2.2	0	2.278	1.083	8.764	8.371	3.788	9.826	0.5	1.401	1.691
GNG2	0	0.895473	1.54313	0.00131057	1.08561	2.15178e-05	1	0	21	35	0	1	2	4	4	4	42	109	2	0	6	14	13	12	37	108	6	5	8	3	17	15	39	32	0.77	0	4.516	3.883	0	0.955	1.139	1.444	1.096	1.155	6.63	11.156	1	0	2.536
CARD10	0	0.26365	0.746854	0.00131057	3.29273	2.14481e-05	7	6	74	107	4	4	35	36	24	23	109	172	15	9	30	87	39	40	116	214	31	23	16	18	137	96	116	89	5.392	3.353	15.912	11.871	2.933	3.82	19.933	12.999	6.573	6.639	17.206	17.605	7.503	2.521	12.681
LONP1	0	0.405187	0.445412	0.00131057	5.72564	2.15569e-05	66	97	234	488	61	49	73	97	289	306	429	638	103	154	97	330	334	426	370	568	237	129	170	122	219	164	376	329	50.837	54.208	50.317	54.14	44.727	46.799	41.574	35.025	79.152	88.326	67.719	65.301	51.518	43.144	41.003
PHC2	0	0.235915	0.436186	0.00131057	5.53226	2.14448e-05	25	38	325	572	39	33	121	174	116	116	507	809	55	97	139	451	165	183	498	777	143	84	110	82	431	322	507	459	19.256	21.236	69.885	63.459	28.596	31.518	68.91	62.828	31.77	33.483	80.031	82.803	27.51	27.175	58.757
IFIT3	0	-0.385813	-0.942292	0.00132914	3.82275	2.19354e-05	16	12	160	247	17	17	105	68	18	30	130	224	43	19	119	156	36	27	110	146	22	21	29	21	92	68	108	98	12.324	6.706	34.405	27.403	12.465	16.236	59.798	24.553	4.93	8.659	20.521	22.927	21.507	5.323	50.302
NPY5R	0	-0.266911	-1.40282	0.00133345	0.681049	2.20799e-05	3	3	19	24	1	1	12	17	1	1	23	26	4	4	19	31	0	0	2	4	5	5	2	2	35	29	16	11	2.311	1.677	4.086	2.663	0.733	0.955	6.834	6.138	0.274	0.289	3.631	2.661	2.001	1.121	8.031
PKN1	0	0.28258	0.56189	0.00134248	7.22964	2.23431e-05	170	213	596	1214	157	126	224	406	666	657	976	1510	256	432	300	1012	1218	1106	987	1454	740	463	466	337	992	662	1167	993	130.943	119.035	128.159	134.684	115.117	120.34	127.57	146.599	182.406	189.641	154.065	154.552	128.044	121.027	126.813
TANK	0	-0.687755	-0.545542	0.00134248	5.70012	2.23772e-05	36	47	899	1477	44	27	220	296	119	89	702	681	56	87	142	469	127	141	486	564	167	79	125	91	489	351	525	500	27.729	26.266	193.314	163.862	32.262	25.787	125.292	106.88	32.592	25.69	110.813	69.702	28.01	24.373	60.025
ALOX5AP	0	2.44624	3.1435	0.00136333	1.74601	2.27996e-05	1	4	1	0	14	4	1	4	124	152	12	24	7	14	3	6	262	199	18	28	36	18	64	22	7	6	12	9	0.77	2.235	0.215	0	10.265	3.82	0.57	1.444	33.961	43.874	1.894	2.456	3.501	3.922	1.268
DDX24	0	-0.349394	-0.332511	0.00138212	7.42307	2.31899e-05	283	382	759	1610	300	284	334	565	440	409	804	1158	396	839	393	1352	490	579	635	991	859	662	661	581	1056	779	1259	1371	217.982	213.48	163.209	178.618	219.968	271.243	190.216	204.01	120.508	118.056	126.914	118.524	198.069	235.05	166.125
TP53I13	0	0.235854	0.44904	0.00140365	5.01652	2.37056e-05	41	51	144	333	35	26	43	65	151	133	206	366	64	96	57	226	205	194	197	368	158	103	114	76	175	119	273	225	31.58	28.501	30.965	36.944	25.663	24.832	24.489	23.47	41.356	38.39	32.518	37.461	32.011	26.895	24.094
MALAT1	0	0.238288	0.446001	0.00140365	13.1495	2.36761e-05	5863	10642	75465	155095	4587	4324	24057	33006	24685	27286	120985	174721	9387	16705	23113	92109	30876	40472	94958	164708	21214	15504	23484	19328	71767	48358	115320	103272	4516	5947.26	16227.4	17206.7	3363.32	4129.77	13700.7	11917.8	6760.79	7876.01	19097.8	17883.1	4695.13	4679.98	9770.09
TRIM25	0	-0.159269	-0.5791	0.00141352	4.84216	2.39501e-05	68	60	170	273	51	32	66	82	122	92	182	262	98	127	92	160	128	94	138	162	128	88	97	79	86	79	153	137	52.377	33.531	36.555	30.287	37.395	30.563	37.588	29.609	33.414	26.555	28.729	26.816	49.017	35.58	38.889
CYP4V2	0	0.939639	1.27568	0.00142163	1.64316	2.43085e-05	3	3	21	27	0	1	7	11	26	8	39	92	3	4	9	19	21	22	45	86	9	3	6	3	25	13	44	27	2.311	1.677	4.516	2.995	0	0.955	3.987	3.972	7.121	2.309	6.156	9.416	1.501	1.121	3.804
CCPG1	0	0.911579	1.0204	0.00142163	5.73559	2.42242e-05	56	79	273	462	29	29	64	129	518	431	650	991	57	94	98	337	625	672	427	946	133	80	210	94	241	165	518	262	43.134	44.149	58.704	51.256	21.264	27.697	36.449	46.579	141.871	124.407	102.604	101.431	28.51	26.335	41.426
CLIC4	0	0.365142	0.641709	0.00142163	5.65592	2.43669e-05	38	67	275	475	55	23	95	157	192	160	465	926	55	105	130	356	251	266	399	850	177	105	228	93	336	242	586	429	29.27	37.443	59.134	52.698	40.328	21.967	54.103	56.69	52.585	46.183	73.402	94.778	27.51	29.416	54.952
MGAT4A	0	-0.399284	-0.826194	0.00142163	3.37617	2.44003e-05	20	25	63	116	20	20	36	36	23	22	98	111	29	34	23	74	33	24	41	72	52	38	24	24	66	37	35	46	15.405	13.971	13.547	12.869	14.665	19.102	20.502	12.999	6.299	6.35	15.47	11.361	14.505	9.525	9.722
DACH1	0	0.419635	1.19113	0.00142201	3.43631	2.4485e-05	2	1	96	220	1	0	27	66	18	20	186	209	6	20	31	202	54	53	218	283	43	31	40	33	167	112	336	302	1.541	0.559	20.643	24.407	0.733	0	15.377	23.831	4.93	5.773	29.361	21.392	3.001	5.603	13.104
PGPEP1	0	0.336857	0.732597	0.00143891	4.56495	2.48552e-05	33	44	147	249	12	5	33	51	131	114	226	281	23	69	44	150	201	213	208	321	106	65	92	56	132	91	231	143	25.418	24.589	31.61	27.625	8.799	4.775	18.794	18.415	35.879	32.906	35.675	28.761	11.504	19.331	18.599
LINC00473	0	-1.58482	-2.6574	0.00145205	-2.01418	2.51621e-05	0	0	3	39	0	0	0	5	0	0	0	11	0	0	0	6	0	0	0	0	0	0	0	0	1	0	2	0	0	0	0.645	4.327	0	0	0	1.805	0	0	0	1.126	0	0	0
CKLF	0	0.261104	0.408184	0.0014559	6.31404	2.5389e-05	131	180	304	546	104	80	90	153	419	448	465	784	156	342	122	387	684	618	349	612	436	298	318	257	383	249	481	444	100.903	100.593	65.37	60.575	76.256	76.407	51.256	55.245	114.757	129.314	73.402	80.244	78.027	95.813	51.571
STX3	0	-0.372615	-0.556547	0.0014559	4.97993	2.53696e-05	33	52	395	861	26	15	98	152	87	66	509	435	42	81	107	297	83	80	310	363	70	54	46	33	225	177	319	296	25.418	29.06	84.938	95.522	19.064	14.326	55.812	54.884	23.828	19.051	80.347	44.523	21.007	22.693	45.23
IFIT1	0	-0.499799	-1.89091	0.00146105	3.96884	2.55591e-05	51	26	163	164	28	25	142	109	48	62	78	241	133	33	252	85	84	60	26	124	32	22	22	20	50	28	44	32	39.283	14.53	35.05	18.195	20.53	23.877	80.87	39.358	13.146	17.896	12.313	24.667	66.523	9.245	106.523
SLC32A1	0	-1.82239	-2.34089	0.00146135	-1.96351	2.56448e-05	0	0	11	23	0	0	1	1	0	0	3	8	0	0	0	0	0	0	0	1	0	0	0	0	3	0	0	1	0	0	2.365	2.552	0	0	0.57	0.361	0	0	0.474	0.819	0	0	0
P2RX5	0	-0.397655	1.8088	0.00146618	-0.557523	2.58102e-05	0	0	5	9	1	0	0	0	2	2	2	6	0	0	0	2	12	8	12	35	3	1	0	5	2	3	22	18	0	0	1.075	0.998	0.733	0	0	0	0.548	0.577	0.316	0.614	0	0	0
STAR	0	0.525691	1.41261	0.00150773	0.905252	2.66245e-05	2	4	4	9	2	1	0	4	4	5	10	21	2	4	2	21	8	15	6	31	8	4	15	11	10	8	47	38	1.541	2.235	0.86	0.998	1.466	0.955	0	1.444	1.096	1.443	1.579	2.149	1	1.121	0.845
RARG	0	0.708563	1.77672	0.00156	0.502688	2.77193e-05	0	1	12	19	0	1	1	0	9	5	20	41	1	0	3	2	18	11	28	44	5	3	8	2	16	12	19	12	0	0.559	2.58	2.108	0	0.955	0.57	0	2.465	1.443	3.157	4.196	0.5	0	1.268
IFT22	0	0.178167	0.547464	0.00156	4.78101	2.77069e-05	41	42	150	211	27	16	52	74	101	105	212	314	46	58	50	185	166	196	209	351	135	71	86	53	175	123	222	202	31.58	23.472	32.255	23.409	19.797	15.281	29.614	26.72	27.662	30.308	33.465	32.139	23.008	16.249	21.135
PHLDA3	0	0.932293	1.26843	0.00157398	2.43768	2.80542e-05	2	1	11	32	4	3	8	19	13	16	35	64	12	12	15	78	23	28	31	45	45	22	14	28	54	37	136	84	1.541	0.559	2.365	3.55	2.933	2.865	4.556	6.861	3.56	4.618	5.525	6.551	6.002	3.362	6.341
COLGALT1	0	-0.385304	-0.548812	0.0015819	4.97684	2.82824e-05	33	49	260	495	44	29	125	138	62	58	323	443	52	86	103	236	68	79	198	284	97	62	90	74	265	193	207	223	25.418	27.384	55.908	54.917	32.262	27.697	71.188	49.829	16.981	16.742	50.987	45.342	26.009	24.093	43.539
TEC	0	-0.337293	-0.844145	0.00160023	3.40604	2.88134e-05	20	31	37	66	35	20	28	38	41	33	38	42	45	85	34	66	12	29	27	30	62	39	37	45	52	59	61	75	15.405	17.324	7.956	7.322	25.663	19.102	15.946	13.721	11.229	9.525	5.998	4.299	22.508	23.813	14.372
SOX17	0	-0.752608	-1.081	0.00160023	3.66867	2.88742e-05	3	1	514	823	0	2	400	546	3	3	399	677	8	8	386	440	10	5	207	429	23	10	5	7	905	545	349	359	2.311	0.559	110.526	91.306	0	1.91	227.803	197.15	0.822	0.866	62.983	69.293	4.001	2.241	163.166
RPH3A	0	-0.812146	-2.69984	0.00160023	-1.20707	2.88581e-05	0	0	0	0	13	8	3	9	0	2	0	1	8	5	7	3	0	1	0	0	8	3	0	0	1	1	0	1	0	0	0	0	9.532	7.641	1.709	3.25	0	0.577	0	0.102	4.001	1.401	2.959
DMKN	0	0.836302	2.30582	0.00160195	-0.388683	2.905e-05	0	0	8	10	0	0	2	0	2	3	22	30	0	0	0	5	6	8	89	84	0	0	2	0	4	1	17	11	0	0	1.72	1.109	0	0	1.139	0	0.548	0.866	3.473	3.071	0	0	0
HSD17B11	0	0.420038	0.625864	0.00160195	5.60456	2.90815e-05	71	90	172	363	47	45	56	91	258	261	318	465	84	162	90	320	358	321	273	475	190	159	208	118	239	166	532	387	54.688	50.296	36.985	40.272	34.462	42.979	31.892	32.858	70.662	75.337	50.197	47.594	42.015	45.385	38.044
MARS	0	0.517371	0.488789	0.00160703	5.87523	2.92621e-05	91	122	236	437	79	51	59	132	332	334	495	917	108	176	100	365	365	399	430	767	220	170	204	125	209	155	442	358	70.093	68.179	50.747	48.482	57.925	48.709	33.601	47.663	90.929	96.408	78.137	93.857	54.019	49.307	42.271
ZFC3H1	0	-0.250543	-0.396051	0.00161246	5.10151	2.9488e-05	57	71	228	401	60	39	59	100	143	108	249	298	74	119	75	228	123	124	153	235	166	113	103	93	163	125	213	225	43.905	39.678	49.027	44.488	43.994	37.248	33.601	36.108	39.165	31.174	39.305	30.501	37.013	33.338	31.703
MRC1	0	0.116339	-0.951602	0.00161246	3.40639	2.95384e-05	9	12	170	302	8	3	54	114	16	6	362	438	21	27	113	126	4	3	112	166	26	8	17	36	135	84	84	73	6.932	6.706	36.555	33.505	5.866	2.865	30.753	41.163	4.382	1.732	57.143	44.83	10.504	7.564	47.766
DACT3	0	1.17665	1.62342	0.00165493	1.11785	3.0642e-05	1	0	16	42	0	0	1	11	4	2	58	127	1	1	4	25	17	16	32	130	11	7	6	1	26	17	39	27	0.77	0	3.441	4.66	0	0	0.57	3.972	1.096	0.577	9.155	12.999	0.5	0.28	1.691
TSPAN4	0	0.221237	0.40407	0.00165493	6.42658	3.04997e-05	97	108	395	678	93	81	145	233	331	337	568	795	158	292	199	584	462	516	460	831	444	293	270	229	542	370	741	640	74.715	60.356	84.938	75.219	68.19	77.362	82.579	84.132	90.655	97.274	89.661	81.37	79.027	81.805	84.119
2005-09-01	0	-1.24359	-1.72484	0.00165493	-0.360475	3.05816e-05	2	4	6	19	2	4	1	2	1	3	6	8	1	2	1	3	2	1	3	4	4	0	2	1	5	2	2	1	1.541	2.235	1.29	2.108	1.466	3.82	0.57	0.722	0.274	0.866	0.947	0.819	0.5	0.56	0.423
GALR1	0	-1.61992	-2.02718	0.00165493	-2.27767	3.06806e-05	1	1	1	1	2	0	1	0	0	1	2	0	0	0	0	0	0	1	0	0	1	0	0	0	0	0	0	0	0.77	0.559	0.215	0.111	1.466	0	0.57	0	0	0.289	0.316	0	0	0	0
CKB	0	-0.35797	-0.652073	0.00167298	6.5389	3.11073e-05	318	424	490	1267	216	168	79	156	679	637	559	536	311	359	139	424	471	595	300	519	440	267	304	275	269	178	474	386	244.941	236.951	105.366	140.564	158.377	160.454	44.991	56.329	185.966	183.868	88.24	54.861	155.554	100.575	58.757
OAS3	0	-0.179421	-0.871883	0.00173668	4.65051	3.23872e-05	49	49	136	222	38	40	82	118	57	56	103	226	154	101	189	205	59	71	102	124	82	78	56	44	135	111	146	147	37.742	27.384	29.244	24.629	27.863	38.203	46.7	42.607	15.611	16.164	16.259	23.132	77.027	28.296	79.892
PHYHIPL	0	-2.10109	-1.49372	0.00174097	-1.63701	3.25629e-05	0	0	7	6	0	1	4	2	0	0	0	1	0	0	0	3	0	0	0	6	0	0	0	0	3	3	6	4	0	0	1.505	0.666	0	0.955	2.278	0.722	0	0	0	0.102	0	0	0
ADM2	0	2.03012	2.24219	0.00177708	1.24304	3.34214e-05	8	16	9	28	0	0	0	0	61	57	80	148	1	0	4	14	83	74	56	145	5	1	38	2	1	1	44	14	6.162	8.942	1.935	3.106	0	0	0	0	16.707	16.453	12.628	15.148	0.5	0	1.691
S100A8	0	-0.219663	1.97107	0.00177708	-0.250607	3.34339e-05	0	0	0	0	0	2	3	6	0	0	0	0	2	5	1	21	0	0	1	4	7	3	29	42	40	70	106	89	0	0	0	0	0	1.91	1.709	2.166	0	0	0	0	1	1.401	0.423
HOXD13	0	-1.61331	-1.97766	0.00182912	-2.51308	3.45136e-05	0	0	1	1	0	0	1	3	0	0	0	0	0	0	1	0	0	0	0	0	0	0	0	0	0	0	1	0	0	0	0.215	0.111	0	0	0.57	1.083	0	0	0	0	0	0	0.423
EPB41L4A-AS1	0	0.922483	1.1481	0.00188312	6.61985	3.5636e-05	103	136	320	615	83	66	113	196	882	867	710	1446	125	178	168	785	1126	1102	711	1400	283	234	418	138	499	381	1127	733	79.336	76.003	68.81	68.23	60.858	63.035	64.354	70.772	241.564	250.257	112.076	148.001	62.522	49.868	71.015
AHNAK	0	0.678079	0.87429	0.00189363	4.3191	3.59392e-05	0	2	442	905	1	4	90	132	42	19	848	1551	4	42	132	538	36	31	575	1654	34	25	36	18	524	337	658	535	0	1.118	95.044	100.403	0.733	3.82	51.256	47.663	11.503	5.484	133.859	158.748	2.001	11.766	55.798
DYSF	0	0.678281	0.612348	0.00197099	3.79949	3.75157e-05	2	2	183	274	4	1	63	104	13	14	377	594	20	19	108	296	20	21	231	445	32	25	31	18	297	239	294	278	1.541	1.118	39.351	30.398	2.933	0.955	35.879	37.552	3.56	4.041	59.511	60.797	10.003	5.323	45.653
IGFBP4	0	0.307253	0.678551	0.00200279	7.1513	3.82312e-05	57	47	1366	2411	63	51	477	840	174	253	2228	3919	127	213	727	1600	458	388	2385	3893	472	277	248	204	2177	1554	2062	1639	43.905	26.266	293.733	267.483	46.193	48.709	271.655	303.307	47.656	73.028	351.696	401.119	63.522	59.673	307.31
TLN2	0	0.684265	0.623612	0.0020031	3.86503	3.83474e-05	15	20	66	130	7	12	22	42	50	38	169	311	28	44	37	108	51	69	99	241	58	40	47	34	114	64	119	94	11.554	11.177	14.192	14.423	5.133	11.461	12.529	15.165	13.694	10.969	26.677	31.832	14.005	12.327	15.64
ATP6V1G1	0	0.244876	0.260163	0.00202039	8.38091	3.89007e-05	340	423	1605	2848	375	308	629	1007	1167	1149	2292	3653	642	1227	850	2637	1301	1413	1996	3452	1516	960	1201	881	2057	1423	2925	2614	261.887	236.392	345.126	315.965	274.96	294.165	358.22	363.608	319.621	331.655	361.799	373.893	321.111	343.75	359.303
EGR1	0	-0.669007	-1.55869	0.00202039	2.29738	3.87928e-05	1	3	244	651	3	3	60	30	0	2	104	533	8	8	30	113	3	2	60	107	5	4	4	11	85	44	52	46	0.77	1.677	52.468	72.224	2.2	2.865	34.17	10.832	0	0.577	16.417	54.554	4.001	2.241	12.681
SARS	0	0.630991	0.605353	0.00203003	6.38701	3.91979e-05	99	161	322	581	73	66	116	240	431	335	781	1634	132	244	181	625	516	492	636	1363	257	209	283	153	391	263	828	530	76.255	89.974	69.24	64.458	53.526	63.035	66.063	86.659	118.043	96.697	123.283	167.244	66.023	68.358	76.51
PTGER2	0	-1.89796	-1.66724	0.00203329	-1.84583	3.93727e-05	0	2	5	8	0	0	0	3	0	0	0	2	0	0	0	2	0	0	0	2	0	0	0	2	2	0	2	3	0	1.118	1.075	0.888	0	0	0	1.083	0	0	0	0.205	0	0	0
SMS	0	-0.365328	-0.587361	0.00203762	7.97119	3.95687e-05	254	329	2581	4914	294	197	905	1239	593	512	1775	3232	399	758	1063	2312	646	682	917	1990	803	598	644	507	2177	1555	1941	1973	195.645	183.861	554.997	545.172	215.569	188.151	515.405	447.378	162.412	147.787	280.189	330.803	199.569	212.357	449.34
CLSTN1	0	0.30924	0.426894	0.00205994	4.66004	4.02288e-05	19	36	192	319	18	13	35	71	72	63	293	423	32	69	67	233	90	90	232	361	96	63	67	58	230	149	251	224	14.635	20.119	41.286	35.391	13.198	12.416	19.933	25.637	19.72	18.185	46.251	43.295	16.006	19.331	28.322
ACOX3	0	-0.620844	-0.682673	0.00205994	3.14398	4.01876e-05	20	26	53	144	16	7	26	28	23	19	66	83	18	27	15	61	24	31	44	60	37	28	19	25	60	39	57	41	15.405	14.53	11.397	15.976	11.732	6.686	14.807	10.11	6.299	5.484	10.418	8.495	9.003	7.564	6.341
ZFPM1	0	0.400535	0.514713	0.00206093	4.92608	4.04748e-05	46	59	199	369	26	19	36	47	205	225	303	476	46	67	40	168	254	272	260	407	105	71	93	59	133	81	215	168	35.432	32.972	42.791	40.938	19.064	18.147	20.502	16.971	56.146	64.946	47.829	48.72	23.008	18.77	16.908
HOXB3	0	0.189806	0.41632	0.00206093	5.84222	4.03644e-05	47	71	300	553	39	37	150	190	151	126	492	657	74	156	177	580	231	210	376	621	262	163	206	124	515	361	710	566	36.202	39.678	64.51	61.351	28.596	35.338	85.426	68.605	41.356	36.369	77.664	67.245	37.013	43.704	74.82
HTR7	0	-1.10852	-1.77248	0.00207415	-0.647607	4.08485e-05	0	1	8	25	0	1	2	14	0	1	4	20	0	0	6	10	0	0	0	4	2	1	1	1	7	2	8	8	0	0.559	1.72	2.774	0	0.955	1.139	5.055	0	0.289	0.631	2.047	0	0	2.536
HIC1	0	0.149687	1.51264	0.0021125	0.197699	4.17201e-05	1	1	18	23	0	0	1	2	0	0	23	58	0	0	2	14	13	3	77	68	1	3	1	1	9	11	21	22	0.77	0.559	3.871	2.552	0	0	0.57	0.722	0	0	3.631	5.936	0	0	0.845
SHISA3	0	3.21314	3.65762	0.00212339	-0.681429	4.2052e-05	0	0	0	0	0	0	0	0	0	0	56	92	1	0	2	17	0	0	33	202	1	0	0	0	28	13	39	21	0	0	0	0	0	0	0	0	0	0	8.84	9.416	0.5	0	0.845
TRIM16	0	-0.495973	-0.694615	0.00213107	3.78736	4.23212e-05	18	20	127	262	11	11	45	64	55	37	97	169	23	36	52	96	53	40	59	99	43	31	31	22	95	84	101	107	13.865	11.177	27.309	29.067	8.066	10.506	25.628	23.109	15.064	10.68	15.312	17.298	11.504	10.086	21.981
TJP2	0	-0.345447	-0.642671	0.00215971	4.26641	4.31276e-05	19	14	269	452	15	18	82	119	34	40	288	442	20	45	73	181	20	33	133	267	50	33	25	40	197	135	191	185	14.635	7.824	57.844	50.146	10.998	17.191	46.7	42.969	9.312	11.546	45.462	45.24	10.003	12.607	30.858
MCTP2	0	-0.836012	-1.39572	0.00215971	2.02136	4.30131e-05	34	46	11	33	15	10	9	11	59	35	8	21	15	24	2	12	26	30	2	13	20	24	22	7	7	8	13	10	26.189	25.707	2.365	3.661	10.998	9.551	5.126	3.972	16.159	10.103	1.263	2.149	7.503	6.724	0.845
CTD-2377D24.6	0	-1.03189	-1.28584	0.00216779	0.81856	4.34082e-05	1	1	10	35	3	4	17	17	1	2	19	20	2	4	4	16	2	2	12	11	6	8	3	5	14	9	13	8	0.77	0.559	2.15	3.883	2.2	3.82	9.682	6.138	0.274	0.577	2.999	2.047	1	1.121	1.691
S100A4	0	-0.285366	-1.24949	0.00219329	7.90155	4.40395e-05	1183	1695	146	349	2352	1576	500	756	2239	1473	158	351	2692	4440	1024	1420	1318	891	45	116	3922	2410	2141	1755	1135	589	735	764	911.211	947.246	31.395	38.719	1724.55	1505.21	284.754	272.977	613.223	425.177	24.941	35.926	1346.47	1243.89	432.855
ITPR2	0	-0.626907	-0.335106	0.0021967	5.31131	4.42288e-05	44	37	524	913	41	27	193	166	80	96	455	673	47	72	105	213	103	103	437	717	108	78	69	46	365	278	354	311	33.891	20.677	112.677	101.291	30.062	25.787	109.915	59.939	21.911	27.71	71.823	68.883	23.508	20.171	44.385
CCL2	0	-1.14264	-0.200283	0.00220654	2.18545	4.46698e-05	1	1	194	340	0	1	32	68	3	0	57	211	1	3	24	93	9	2	148	213	4	4	14	5	203	71	131	171	0.77	0.559	41.716	37.721	0	0.955	18.224	24.553	0.822	0	8.998	21.596	0.5	0.84	10.145
DIO3	0	-1.33789	-1.88672	0.00220654	1.21332	4.46305e-05	0	0	113	219	0	0	83	70	1	1	56	154	2	1	41	19	9	3	31	41	1	2	3	0	74	48	17	16	0	0	24.299	24.296	0	0	47.269	25.276	0.274	0.289	8.84	15.762	1	0.28	17.331
PCAT7	0	0.669912	0.724949	0.00221149	3.19337	4.48915e-05	8	21	45	88	2	2	16	23	40	40	104	128	14	25	30	77	32	49	89	126	33	25	32	23	77	41	88	68	6.162	11.736	9.676	9.763	1.466	1.91	9.112	8.305	10.955	11.546	16.417	13.101	7.002	7.004	12.681
EIF2AK2	0	-0.0683436	-0.485961	0.00222314	6.65157	4.52503e-05	170	149	564	863	180	131	268	350	327	292	565	910	400	342	432	746	379	341	468	609	362	321	246	246	518	395	615	558	130.943	83.268	121.278	95.744	131.981	125.116	152.628	126.378	89.56	84.285	89.187	93.141	200.069	95.813	182.611
MILR1	0	0.703683	1.36716	0.00223932	1.0292	4.58198e-05	1	1	12	14	1	1	1	5	17	7	19	29	1	6	4	8	24	26	20	39	5	4	12	4	13	6	21	15	0.77	0.559	2.58	1.553	0.733	0.955	0.57	1.805	4.656	2.021	2.999	2.968	0.5	1.681	1.691
RAB37	0	0.325831	1.01267	0.00223932	4.39674	4.58261e-05	31	34	67	159	21	19	16	27	184	131	89	140	33	54	32	100	274	287	123	181	117	79	125	51	108	96	191	127	23.878	19.001	14.407	17.64	15.398	18.147	9.112	9.749	50.394	37.813	14.049	14.329	16.506	15.128	13.527
ZFHX3	0	0.490504	0.729763	0.00224185	4.62754	4.60012e-05	11	11	227	341	20	6	58	86	40	32	410	705	20	58	96	251	84	74	296	569	82	65	76	52	244	177	396	319	8.473	6.147	48.812	37.831	14.665	5.73	33.031	31.053	10.955	9.237	64.72	72.158	10.003	16.249	40.58
RNF150	0	0.47389	0.830669	0.00225148	2.2389	4.63227e-05	2	2	45	68	1	1	9	20	16	15	58	114	2	7	12	54	16	28	55	119	21	10	12	6	48	38	62	57	1.541	1.118	9.676	7.544	0.733	0.955	5.126	7.222	4.382	4.33	9.155	11.668	1	1.961	5.073
PRLR	0	-0.885666	-1.64751	0.00225924	-1.06795	4.66067e-05	0	0	10	16	0	0	2	15	0	0	3	21	0	0	6	7	0	0	5	3	0	0	0	0	3	1	11	5	0	0	2.15	1.775	0	0	1.139	5.416	0	0	0.474	2.149	0	0	2.536
CTSL	0	0.35108	0.565267	0.00226537	4.33462	4.68578e-05	10	10	174	329	10	9	48	106	31	39	340	520	19	34	91	198	59	53	294	500	53	48	36	34	216	162	286	243	7.703	5.588	37.416	36.5	7.332	8.596	27.336	38.274	8.49	11.257	53.67	53.223	9.503	9.525	38.467
MTHFD2	0	1.01677	1.10578	0.00227142	7.25361	4.71077e-05	274	434	394	846	154	110	106	216	1723	1617	1309	2948	231	439	156	892	2008	2056	1215	2834	421	272	977	281	308	242	1873	879	211.05	242.54	84.723	93.858	112.917	105.059	60.368	77.993	471.9	466.742	206.63	301.735	115.54	122.988	65.943
RP11-532F12.5	0	-1.24785	-1.11777	0.00229247	1.35185	4.76705e-05	7	9	28	87	2	2	9	7	16	5	17	18	4	5	5	19	11	11	14	27	3	5	3	4	10	6	24	14	5.392	5.03	6.021	9.652	1.466	1.91	5.126	2.528	4.382	1.443	2.684	1.842	2.001	1.401	2.114
RAG2	0	-1.5301	-1.83432	0.00230053	-2.54336	4.79647e-05	0	0	3	2	0	0	1	0	0	0	0	0	1	0	0	0	0	0	0	0	0	0	0	0	1	0	0	0	0	0	0.645	0.222	0	0	0.57	0	0	0	0	0	0.5	0	0
NCKAP5	0	0.172423	1.15306	0.00236029	0.0349975	4.93404e-05	0	0	20	26	0	0	3	4	0	0	29	48	0	0	7	11	1	1	38	74	0	0	3	1	18	21	37	36	0	0	4.301	2.885	0	0	1.709	1.444	0	0	4.578	4.913	0	0	2.959
SFR1	0	0.545093	0.793161	0.002374	3.64706	4.97577e-05	17	18	34	84	17	5	23	29	49	74	76	156	23	41	22	71	92	83	87	121	53	34	67	31	70	61	105	82	13.094	10.059	7.311	9.319	12.465	4.775	13.099	10.471	13.42	21.36	11.997	15.967	11.504	11.486	9.3
TSC22D3	0	0.704361	1.22055	0.00238763	5.36148	5.01746e-05	10	27	442	584	5	7	98	210	170	198	700	1184	21	24	145	574	258	266	813	1279	67	54	162	40	393	310	1228	727	7.703	15.089	95.044	64.791	3.666	6.686	55.812	75.827	46.56	57.152	110.497	121.185	10.504	6.724	61.293
DFNA5	0	1.14972	1.3083	0.00243428	1.05728	5.12888e-05	2	0	21	44	0	0	4	3	8	13	69	86	0	2	6	34	15	19	48	95	1	4	4	1	28	7	32	19	1.541	0	4.516	4.881	0	0	2.278	1.083	2.191	3.752	10.892	8.802	0	0.56	2.536
EIF4EBP1	0	0.616413	0.582229	0.00244444	8.63656	5.16375e-05	606	794	1201	2618	475	419	391	765	2642	2726	3034	6222	700	1268	673	2536	2962	3176	2456	5684	1575	1047	1542	725	1446	1036	3658	2420	466.774	443.725	258.253	290.448	348.283	400.179	222.678	276.226	723.598	786.851	478.926	636.836	350.121	355.236	284.484
VLDLR-AS1	0	1.93206	1.86506	0.00249015	1.06098	5.29346e-05	1	3	3	23	2	0	1	2	49	54	26	87	2	2	2	15	26	65	14	76	1	1	13	2	6	6	42	10	0.77	1.677	0.645	2.552	1.466	0	0.57	0.722	13.42	15.587	4.104	8.905	1	0.56	0.845
MCC	0	0.655925	0.721674	0.00249015	3.05612	5.30139e-05	6	6	59	105	2	5	24	25	17	21	149	189	7	9	31	105	25	24	94	165	20	18	19	23	59	55	141	121	4.622	3.353	12.687	11.649	1.466	4.775	13.668	9.027	4.656	6.062	23.52	19.345	3.501	2.521	13.104
KCNJ12	0	-0.320613	-1.54832	0.00249015	0.75931	5.29522e-05	3	8	7	8	11	8	2	5	5	3	8	11	15	30	4	8	4	3	9	4	9	6	3	6	4	2	7	3	2.311	4.471	1.505	0.888	8.066	7.641	1.139	1.805	1.369	0.866	1.263	1.126	7.503	8.405	1.691
CXCL11	0	-0.868166	-1.72568	0.00252666	-0.106147	5.39303e-05	0	1	27	23	0	0	11	17	1	0	12	9	7	3	8	14	0	0	3	2	1	5	0	0	19	9	13	15	0	0.559	5.806	2.552	0	0	6.265	6.138	0.274	0	1.894	0.921	3.501	0.84	3.382
FXYD6	0	0.312852	0.695501	0.00254061	5.34535	5.43677e-05	24	35	390	736	5	9	127	170	122	98	640	960	23	44	217	384	172	152	532	945	128	85	62	72	683	398	588	561	18.486	19.56	83.862	81.654	3.666	8.596	72.327	61.384	33.414	28.287	101.026	98.258	11.504	12.327	91.728
FENDRR	0	-1.74571	-1.82393	0.00256449	-2.58702	5.502e-05	0	0	4	1	0	0	0	2	0	0	0	0	0	0	0	0	0	0	1	0	0	0	0	0	0	0	0	0	0	0	0.86	0.111	0	0	0	0.722	0	0	0	0	0	0	0
KLF2	0	-1.21928	-1.20365	0.00259477	3.60108	5.58122e-05	2	0	1934	3592	0	2	375	312	11	14	1175	2464	3	2	146	156	14	18	757	1687	4	1	7	1	452	297	362	138	1.541	0	415.871	398.506	0	1.91	213.565	112.657	3.013	4.041	185.477	252.196	1.501	0.56	61.716
LINC00467	0	1.0675	1.02035	0.0026164	3.55013	5.67068e-05	18	27	34	72	9	5	22	24	135	110	99	207	14	37	23	50	118	141	91	142	29	26	59	12	49	34	81	62	13.865	15.089	7.311	7.988	6.599	4.775	12.529	8.666	36.974	31.751	15.627	21.187	7.002	10.366	9.722
PSMB8	0	0.31756	0.955821	0.0026164	4.71085	5.65325e-05	25	38	75	160	18	22	30	67	63	45	134	148	68	68	81	275	167	98	225	186	147	122	114	110	171	161	476	378	19.256	21.236	16.127	17.751	13.198	21.012	17.085	24.192	17.255	12.989	21.152	15.148	34.012	19.051	34.239
ADRA2A	0	-0.551553	-1.95665	0.0026164	-0.898828	5.67092e-05	0	0	5	17	0	0	8	7	1	1	8	6	1	1	4	7	2	0	1	0	0	0	1	0	5	1	7	6	0	0	1.075	1.886	0	0	4.556	2.528	0.274	0.289	1.263	0.614	0.5	0.28	1.691
RNF166	0	0.24774	0.606749	0.00261651	5.33337	5.68557e-05	39	59	191	368	35	32	82	82	171	198	265	478	60	87	79	260	344	278	274	423	184	108	142	98	255	166	361	291	30.04	32.972	41.071	40.827	25.663	30.563	46.7	29.609	46.834	57.152	41.831	48.924	30.01	24.373	33.394
SOX4	0	0.100195	0.382137	0.00264396	8.44287	5.76066e-05	176	260	2363	3981	215	193	1269	2287	426	427	3653	5077	331	915	1595	5493	749	792	3604	5305	1085	732	883	747	4555	3305	5432	6110	135.565	145.3	508.12	441.663	157.644	184.331	722.705	825.79	116.674	123.252	576.637	519.643	165.557	256.341	674.222
RPS8	0	0.290853	0.350329	0.00264396	12.4872	5.7743e-05	7661	12247	19780	40911	7026	5728	7648	12921	28276	26876	28943	50098	11900	25092	11125	41921	35104	35818	24870	41936	31238	20072	25482	16295	29048	20716	45108	40131	5900.92	6844.2	4253.33	4538.78	5151.66	5470.71	4355.6	4665.52	7744.3	7757.67	4568.74	5127.65	5952.06	7029.64	4702.65
C1orf106	0	0.541265	1.0615	0.00265118	1.99513	5.81785e-05	2	1	14	28	4	1	7	10	12	5	28	30	4	10	23	39	16	18	33	40	32	14	29	15	44	34	41	51	1.541	0.559	3.01	3.106	2.933	0.955	3.987	3.611	3.287	1.443	4.42	3.071	2.001	2.802	9.722
TEX30	0	-0.343355	-0.496803	0.00265118	5.80477	5.81923e-05	154	162	165	359	191	124	89	116	212	247	177	255	227	372	95	298	246	252	141	188	462	303	212	277	270	152	219	306	118.619	90.533	35.48	39.828	140.046	118.43	50.686	41.885	58.063	71.296	27.94	26.1	113.539	104.217	40.157
ZFAS1	0	0.735469	0.942192	0.00265279	9.06259	5.83738e-05	588	860	2077	4243	403	264	564	1163	4458	4669	3580	7402	626	1228	935	4279	5964	6726	3137	6581	1841	1219	2447	961	2485	1846	5354	4107	452.91	480.609	446.621	470.73	295.491	252.142	321.202	419.936	1220.97	1347.69	565.114	757.612	313.109	344.03	395.234
ACTA1	0	-1.30695	-1.81196	0.00267127	-2.64363	5.89272e-05	0	0	0	2	0	1	1	0	0	0	0	0	0	0	0	1	0	0	0	0	0	0	0	0	0	0	0	0	0	0	0	0.222	0	0.955	0.57	0	0	0	0	0	0	0	0
RP1-170O19.17	0	-1.47955	-1.8537	0.00274491	-2.27328	6.07026e-05	0	0	1	10	0	0	1	1	0	0	1	3	0	0	0	0	0	0	0	2	0	0	0	0	1	0	0	0	0	0	0.215	1.109	0	0	0.57	0.361	0	0	0.158	0.307	0	0	0
PCK2	0	1.46447	1.39978	0.0028229	4.83137	6.2738e-05	76	138	67	108	38	26	12	24	540	463	249	724	56	66	34	131	589	559	201	552	75	51	220	45	36	23	247	89	58.539	77.121	14.407	11.982	27.863	24.832	6.834	8.666	147.897	133.643	39.305	74.103	28.01	18.49	14.372
SEPP1	0	0.240323	0.540589	0.0028229	5.84446	6.25987e-05	28	76	445	848	29	20	104	244	182	160	731	972	58	102	168	524	267	265	644	926	187	147	155	99	463	313	827	574	21.567	42.472	95.689	94.079	21.264	19.102	59.229	88.104	49.847	46.183	115.391	99.486	29.01	28.576	71.015
ISG15	0	0.105718	-1.21535	0.00285961	8.62845	6.37113e-05	1107	731	2689	3777	574	597	1701	1886	1910	2048	2396	5797	3763	916	4478	2168	2232	1822	1628	2641	776	603	512	513	1128	967	1153	1147	852.672	408.518	578.22	419.031	420.873	570.184	968.733	680.997	523.116	591.148	378.216	593.336	1882.15	256.622	1892.89
HPGD	0	-0.102536	-0.883552	0.00288823	3.15581	6.45078e-05	4	4	93	107	7	5	51	92	30	15	83	122	15	35	64	140	9	11	32	47	35	23	46	19	84	29	124	100	3.081	2.235	19.998	11.871	5.133	4.775	29.045	33.219	8.216	4.33	13.102	12.487	7.503	9.805	27.053
TMEM204	0	0.55417	0.854968	0.00290217	3.52695	6.52853e-05	4	7	109	140	10	3	20	19	31	22	205	186	25	26	28	105	44	34	222	196	56	31	25	31	131	75	137	93	3.081	3.912	23.438	15.532	7.332	2.865	11.39	6.861	8.49	6.35	32.36	19.038	12.504	7.284	11.836
IKBKE	0	0.493691	0.701266	0.00290217	4.18989	6.52981e-05	18	26	25	65	37	36	27	30	102	97	60	91	50	117	31	107	106	127	79	86	165	92	121	85	83	72	137	154	13.865	14.53	5.376	7.211	27.129	34.383	15.377	10.832	27.936	27.999	9.471	9.314	25.009	32.778	13.104
RP11-404O13.1	0	-0.767735	-1.6316	0.00290217	-0.644243	6.51145e-05	0	0	20	47	0	0	6	11	0	0	24	48	0	0	4	7	0	0	2	14	0	0	0	0	11	14	9	3	0	0	4.301	5.214	0	0	3.417	3.972	0	0	3.788	4.913	0	0	1.691
TPRKB	0	0.0864382	0.3495	0.0029112	7.15852	6.56613e-05	137	193	666	1232	182	124	277	449	455	456	849	1572	252	365	364	1066	655	586	936	1647	635	456	367	347	1158	798	1323	1264	105.525	107.858	143.211	136.681	133.447	118.43	157.754	162.125	124.617	131.623	134.017	160.898	126.044	102.256	153.866
OR52N1	0	-1.36633	-2.00248	0.0029169	-2.2686	6.59505e-05	0	1	4	11	0	0	0	0	0	0	3	1	0	0	0	1	0	0	2	0	0	0	0	0	0	0	0	0	0	0.559	0.86	1.22	0	0	0	0	0	0	0.474	0.102	0	0	0
PTGER3	0	-0.780729	-1.10666	0.00297168	1.85519	6.73525e-05	4	2	197	388	0	0	24	25	7	5	142	174	2	2	19	82	2	11	70	110	2	0	1	4	101	61	49	51	3.081	1.118	42.361	43.046	0	0	13.668	9.027	1.917	1.443	22.415	17.809	1	0.56	8.031
EXOSC4	0	0.0773043	0.441136	0.00300609	5.12169	6.82977e-05	53	60	117	229	54	39	49	77	155	152	174	252	64	130	53	192	237	241	217	253	275	168	165	116	179	112	176	216	40.823	33.531	25.159	25.406	39.594	37.248	27.906	27.803	42.452	43.874	27.466	25.793	32.011	36.42	22.404
SNRK	0	0.0822321	0.634204	0.00301693	5.54432	6.87099e-05	26	49	499	828	24	16	116	150	69	50	875	1004	41	94	147	361	157	143	964	1178	127	98	131	104	513	379	544	445	20.027	27.384	107.301	91.861	17.597	15.281	66.063	54.162	18.898	14.432	138.121	102.762	20.507	26.335	62.138
RPL39	0	0.281634	0.348095	0.00302775	12.2365	6.92499e-05	4384	8240	18618	39752	5441	4400	7194	14660	17505	16706	24087	47797	9170	21792	11362	44262	22796	22579	23331	38083	20880	14642	21931	13919	29013	21911	48614	44096	3376.8	4604.9	4003.46	4410.19	3989.49	4202.36	4097.04	5293.44	4794.31	4822.13	3802.2	4892.13	4586.59	6105.13	4802.83
LRRC10B	0	-0.940742	-1.69501	0.00302775	-2.16404	6.92895e-05	0	0	1	7	0	0	0	3	0	0	2	3	0	0	0	2	0	0	1	1	0	0	0	0	0	0	1	0	0	0	0.215	0.777	0	0	0	1.083	0	0	0.316	0.307	0	0	0
PRTG	0	0.256023	0.398951	0.0030487	5.14096	6.99366e-05	24	28	232	426	29	15	95	153	71	80	344	630	32	82	146	404	96	105	307	510	101	72	98	89	360	274	505	433	18.486	15.648	49.887	47.262	21.264	14.326	54.103	55.245	19.446	23.092	54.301	64.482	16.006	22.973	61.716
TANC2	0	-0.499609	-0.299944	0.00307027	4.47971	7.06003e-05	26	25	266	492	14	19	92	117	32	33	312	367	17	41	69	197	61	46	258	307	58	51	36	29	268	177	225	205	20.027	13.971	57.198	54.584	10.265	18.147	52.395	42.246	8.764	9.525	49.25	37.563	8.503	11.486	29.167
TRH	0	-1.18801	-1.33417	0.0030731	2.03644	7.08344e-05	25	41	78	196	3	1	9	9	51	32	58	63	1	5	10	6	56	43	30	36	6	3	7	3	14	9	12	18	19.256	22.913	16.772	21.745	2.2	0.955	5.126	3.25	13.968	9.237	9.155	6.448	0.5	1.401	4.227
INMT	0	-2.12238	-1.26084	0.00308054	-1.80184	7.11754e-05	0	0	6	9	0	0	3	1	0	0	1	1	0	0	0	0	0	0	3	3	0	0	0	0	3	0	7	3	0	0	1.29	0.998	0	0	1.709	0.361	0	0	0.158	0.102	0	0	0
GPX8	0	0.473968	0.463727	0.00316763	5.30293	7.33619e-05	34	54	230	412	29	28	73	118	144	143	443	837	45	95	105	309	137	162	301	627	126	93	143	66	267	196	467	286	26.189	30.178	49.457	45.708	21.264	26.742	41.574	42.607	39.439	41.276	69.929	85.669	22.508	26.615	44.385
LPCAT2	0	-0.303855	-0.555857	0.00318556	4.40957	7.39523e-05	48	63	90	220	51	26	45	56	91	91	117	203	52	90	53	91	93	90	63	132	108	63	92	67	88	72	96	74	36.972	35.207	19.353	24.407	37.395	24.832	25.628	20.22	24.923	26.267	18.469	20.778	26.009	25.214	22.404
COPZ2	0	1.16634	0.928529	0.00323189	1.21699	7.52058e-05	0	1	16	21	1	1	3	9	7	15	20	91	1	8	8	30	6	6	14	49	7	5	5	6	20	9	40	34	0	0.559	3.441	2.33	0.733	0.955	1.709	3.25	1.917	4.33	3.157	9.314	0.5	2.241	3.382
INHBE	0	3.21869	3.26052	0.00323264	-0.390461	7.55788e-05	1	1	0	0	0	0	0	1	38	61	26	47	0	0	0	1	39	60	15	47	0	0	20	1	1	0	5	1	0.77	0.559	0	0	0	0	0	0.361	10.408	17.607	4.104	4.811	0	0	0
TMEM99	0	0.678186	0.732285	0.00323264	3.7602	7.54186e-05	9	25	65	103	16	11	17	26	97	95	116	180	21	42	29	76	128	138	81	176	51	25	54	31	53	38	97	70	6.932	13.971	13.977	11.427	11.732	10.506	9.682	9.388	26.567	27.421	18.311	18.423	10.504	11.766	12.259
ARHGEF26	0	-0.422911	-1.11779	0.00325416	1.92951	7.6261e-05	4	7	32	72	2	3	29	43	8	9	37	80	4	7	32	39	3	8	9	41	8	5	3	6	50	35	30	27	3.081	3.912	6.881	7.988	1.466	2.865	16.516	15.526	2.191	2.598	5.841	8.188	2.001	1.961	13.527
CIRBP	0	0.475738	0.646432	0.00326574	7.83241	7.68918e-05	233	322	1203	2459	181	120	379	590	1279	1496	2031	4147	254	476	398	1610	1657	1845	1608	3922	688	442	766	379	1299	917	2086	1722	179.469	179.949	258.683	272.808	132.714	114.61	215.843	213.037	350.296	431.815	320.599	424.455	127.044	133.354	168.238
IFI16	0	-0.145483	-0.385518	0.00326574	8.18719	7.67949e-05	415	552	2122	3679	329	297	764	1059	1094	881	2336	3118	529	896	939	2259	1057	1052	1539	2192	943	660	1002	511	1895	1243	2154	1599	319.656	308.484	456.297	408.158	241.232	283.659	435.104	382.384	299.627	254.298	368.745	319.135	264.592	251.018	396.924
PCDHGB5	0	-0.885946	-1.73276	0.00328563	-2.03788	7.75407e-05	1	1	4	2	0	0	0	1	2	0	3	2	0	0	0	1	0	0	1	1	0	0	0	0	1	0	0	0	0.77	0.559	0.86	0.222	0	0	0	0.361	0.548	0	0.474	0.205	0	0	0
RCN1	0	0.170573	0.358125	0.00331397	7.72042	7.83919e-05	254	286	1439	2788	140	123	405	655	738	636	2004	3407	256	393	515	2080	811	827	1818	2951	665	477	481	380	1770	1196	2542	2157	195.645	159.83	309.431	309.308	102.652	117.475	230.651	236.508	202.125	183.579	316.337	348.714	128.044	110.101	217.695
IGFBP3	0	0.54388	1.10241	0.00332387	2.45286	7.88605e-05	0	1	401	769	0	0	68	223	0	0	652	2984	0	1	126	358	0	1	438	3543	0	0	6	1	484	330	882	773	0	0.559	86.228	85.315	0	0	38.727	80.521	0	0	102.92	305.419	0	0.28	53.261
SHMT2	0	0.890693	0.927681	0.00332387	6.79186	7.89916e-05	163	202	282	568	137	100	111	237	983	959	850	1699	176	267	193	737	1238	1280	718	1729	424	227	411	191	363	271	966	666	125.552	112.887	60.639	63.015	100.452	95.508	63.215	85.576	269.226	276.812	134.175	173.897	88.031	74.801	81.583
ETV4	0	0.866392	1.0634	0.00333911	3.94022	7.95376e-05	26	33	53	94	28	13	9	17	50	50	171	295	31	37	37	81	51	48	166	283	86	42	45	28	116	121	127	115	20.027	18.442	11.397	10.429	20.53	12.416	5.126	6.138	13.694	14.432	26.993	30.194	15.505	10.366	15.64
ID3	0	0.611347	0.824874	0.0033485	4.87927	8.01297e-05	22	2	856	1415	6	4	129	278	52	33	2507	2333	6	7	250	628	33	84	1521	2147	13	7	42	11	818	476	1270	1001	16.946	1.118	184.067	156.984	4.399	3.82	73.467	100.38	14.242	9.525	395.737	238.788	3.001	1.961	105.677
RP11-11N9.4	0	0.34486	0.489781	0.0033485	5.01386	7.99826e-05	36	39	189	379	20	20	58	80	124	145	287	480	37	95	86	237	193	169	257	421	117	65	100	65	209	126	348	279	27.729	21.795	40.641	42.047	14.665	19.102	33.031	28.886	33.961	41.854	45.304	49.129	18.506	26.615	36.353
CH17-340M24.3	0	0.907325	0.757634	0.00335954	3.47466	8.07636e-05	3	17	47	72	13	14	13	22	81	76	80	159	21	50	25	76	97	92	57	132	63	26	48	27	56	29	70	48	2.311	9.5	10.106	7.988	9.532	13.371	7.404	7.944	22.184	21.937	12.628	16.274	10.504	14.008	10.568
CAMKV	0	-1.53787	-1.80237	0.00335954	-2.53042	8.06027e-05	0	1	0	2	1	0	0	1	0	1	0	0	0	0	0	0	0	0	0	1	0	0	0	0	0	0	0	0	0	0.559	0	0.222	0.733	0	0	0.361	0	0.289	0	0	0	0	0
SLIT3	0	1.52242	0.921432	0.00336367	0.719384	8.10478e-05	0	0	53	76	0	0	15	17	0	0	104	593	0	0	45	118	0	0	33	276	0	0	0	0	101	53	96	101	0	0	11.397	8.432	0	0	8.543	6.138	0	0	16.417	60.695	0	0	19.022
CCDC152	0	0.831064	1.08909	0.00336719	2.99949	8.1318e-05	7	9	26	58	3	6	7	19	50	80	49	101	10	25	18	47	78	99	39	89	40	18	41	15	45	37	84	54	5.392	5.03	5.591	6.435	2.2	5.73	3.987	6.861	13.694	23.092	7.735	10.338	5.002	7.004	7.609
LINC00534	0	-2.0364	-1.75407	0.00339126	-2.10885	8.20858e-05	0	0	6	7	0	0	1	1	0	0	0	0	0	0	0	2	0	0	1	1	0	0	0	0	5	0	2	0	0	0	1.29	0.777	0	0	0.57	0.361	0	0	0	0	0	0	0
IFI27L2	0	0.409431	0.388781	0.00342775	4.65777	8.31576e-05	18	24	283	599	7	6	52	86	85	75	430	799	31	53	76	292	81	89	340	652	62	30	40	28	197	163	346	307	13.865	13.412	60.854	66.455	5.133	5.73	29.614	31.053	23.28	21.649	67.877	81.78	15.505	14.848	32.126
DNAJC12	0	0.37716	0.862963	0.00343781	2.85042	8.3621e-05	14	18	15	36	13	5	6	8	32	28	36	66	16	17	19	28	46	40	37	56	57	33	32	25	59	33	63	56	10.784	10.059	3.225	3.994	9.532	4.775	3.417	2.889	8.764	8.082	5.683	6.755	8.003	4.763	8.031
ITGA6	0	-0.248555	-0.509134	0.00343781	4.2478	8.37799e-05	39	49	105	228	37	22	35	58	61	55	135	202	38	59	47	167	75	91	62	139	71	53	49	44	92	76	119	101	30.04	27.384	22.578	25.295	27.129	21.012	19.933	20.943	16.707	15.876	21.31	20.675	19.007	16.529	19.867
PCSK6	0	0.605583	-0.166487	0.00344746	3.25569	8.42046e-05	3	6	45	113	12	7	26	63	33	25	118	167	13	34	43	214	31	30	43	67	21	8	26	20	100	45	140	108	2.311	3.353	9.676	12.537	8.799	6.686	14.807	22.748	9.038	7.216	18.627	17.093	6.502	9.525	18.177
MPP7	0	0.0481968	1.08732	0.00344928	1.14635	8.5198e-05	4	4	14	17	1	0	2	2	11	10	14	14	1	3	4	11	22	16	17	27	14	10	13	6	15	10	33	20	3.081	2.235	3.01	1.886	0.733	0	1.139	0.722	3.013	2.886	2.21	1.433	0.5	0.84	1.691
LYRM1	0	0.293664	0.576189	0.00344928	5.90617	8.50335e-05	59	96	237	495	48	47	88	187	239	255	389	604	80	155	126	559	388	316	393	591	281	180	203	163	355	266	695	555	45.445	53.649	50.963	54.917	35.195	44.889	50.117	67.522	65.458	73.605	61.405	61.821	40.014	43.424	53.261
HOXB7	0	0.34113	0.404296	0.00344928	5.49764	8.51968e-05	37	36	285	472	27	30	105	199	115	106	505	712	61	90	178	488	160	165	366	583	163	95	111	82	493	337	526	419	28.499	20.119	61.284	52.365	19.797	28.652	59.798	71.855	31.496	30.597	79.716	72.875	30.511	25.214	75.242
TMEM214	0	-0.336128	-0.500681	0.00344928	4.20541	8.50542e-05	27	37	112	209	33	26	42	77	40	39	133	201	45	71	53	123	45	55	96	150	84	50	43	43	116	81	108	134	20.797	20.677	24.084	23.187	24.197	24.832	23.919	27.803	10.955	11.257	20.994	20.573	22.508	19.891	22.404
ETV3	0	-0.611591	-0.779974	0.00344928	3.07641	8.4834e-05	11	8	83	197	14	8	20	31	25	13	63	97	12	29	22	78	27	21	45	57	33	29	21	18	39	42	73	61	8.473	4.471	17.848	21.856	10.265	7.641	11.39	11.193	6.847	3.752	9.945	9.928	6.002	8.124	9.3
TSPAN6	0	0.425163	0.619619	0.00345707	3.57306	8.55806e-05	4	4	183	271	5	1	37	75	29	20	299	515	6	14	43	151	38	35	235	458	24	16	20	13	147	95	217	182	3.081	2.235	39.351	30.065	3.666	0.955	21.072	27.081	7.943	5.773	47.198	52.711	3.001	3.922	18.177
MEOX2	0	-2.0959	-1.60518	0.00347389	-2.19736	8.63708e-05	0	0	2	1	0	0	2	5	0	0	0	0	0	0	0	0	0	0	0	0	1	0	0	1	1	0	3	2	0	0	0.43	0.111	0	0	1.139	1.805	0	0	0	0	0	0	0
HOTTIP	0	-1.59517	-2.01753	0.00347389	-1.95495	8.63791e-05	0	0	7	7	1	0	3	0	1	0	1	2	0	0	1	0	1	0	0	2	0	0	0	0	1	1	0	0	0	0	1.505	0.777	0.733	0	1.709	0	0.274	0	0.158	0.205	0	0	0.423
RP11-476H16.1	0	-1.49273	-2.13406	0.00349902	-2.19475	8.71963e-05	0	1	1	2	0	1	2	1	1	1	2	0	0	0	0	0	0	0	0	0	0	0	1	0	1	0	0	0	0	0.559	0.215	0.222	0	0.955	1.139	0.361	0.274	0.289	0.316	0	0	0	0
VNN1	0	-0.860557	-2.31196	0.00355353	-1.41534	8.87503e-05	3	2	1	0	5	1	2	1	0	1	0	0	7	8	1	3	0	0	0	0	4	2	0	1	0	0	4	1	2.311	1.118	0.215	0	3.666	0.955	1.139	0.361	0	0.289	0	0	3.501	2.241	0.423
SLC1A5	0	0.508088	0.479509	0.00358571	7.13616	8.97511e-05	186	319	475	968	167	143	157	296	779	760	1064	2034	264	432	279	928	883	953	792	1531	532	376	657	316	547	442	1368	819	143.267	178.272	102.14	107.393	122.449	136.577	89.413	106.88	213.354	219.371	167.956	208.185	132.046	121.027	117.936
DDX3Y	0	-0.380789	-0.399833	0.00360021	5.42078	9.03128e-05	52	79	301	613	74	48	90	155	94	92	308	422	83	150	109	347	90	122	226	327	184	130	105	116	298	221	381	360	40.053	44.149	64.725	68.008	54.259	45.844	51.256	55.967	25.745	26.555	48.619	43.193	41.514	42.023	46.075
TMEM215	0	-1.30204	-1.86577	0.00360021	-2.31997	9.05104e-05	0	0	4	5	0	0	1	0	0	0	0	4	0	0	0	1	0	0	0	0	0	0	0	0	1	0	1	0	0	0	0.86	0.555	0	0	0.57	0	0	0	0	0.409	0	0	0
CYP2S1	0	0.697747	0.225557	0.00361995	3.51293	9.12057e-05	24	32	33	80	14	12	11	16	119	111	75	126	52	66	22	37	102	113	42	63	78	60	43	30	29	24	40	24	18.486	17.883	7.096	8.875	10.265	11.461	6.265	5.777	32.592	32.04	11.839	12.896	26.009	18.49	9.3
CYB5R3	0	-0.202376	-0.374408	0.00364049	6.77516	9.19235e-05	175	177	897	1744	134	100	244	391	356	343	964	1550	211	330	259	749	388	297	652	1169	432	260	219	178	815	501	740	665	134.795	98.916	192.883	193.484	98.252	95.508	138.96	141.182	97.502	99.006	152.17	158.646	105.537	92.451	109.482
ZFAND2A	0	0.73092	0.835379	0.00366395	3.54067	9.2919e-05	8	12	63	115	5	6	10	35	61	83	110	192	19	45	25	69	95	121	74	155	46	15	62	24	65	38	104	96	6.162	6.706	13.547	12.758	3.666	5.73	5.695	12.638	16.707	23.958	17.364	19.652	9.503	12.607	10.568
RP11-598F7.3	0	-1.64496	-1.90312	0.00366395	0.0235198	9.28893e-05	1	3	5	8	11	6	3	10	7	4	1	0	2	7	6	3	4	5	0	0	12	6	6	2	3	4	6	2	0.77	1.677	1.075	0.888	8.066	5.73	1.709	3.611	1.917	1.155	0.158	0	1	1.961	2.536
PWWP2A	0	-0.2291	-0.466582	0.00368258	4.98126	9.35939e-05	28	35	229	421	44	33	121	145	79	74	261	417	71	82	97	283	86	84	166	253	124	78	56	77	266	184	273	193	21.567	19.56	49.242	46.707	32.262	31.518	68.91	52.357	21.637	21.36	41.2	42.681	35.512	22.973	41.003
S100P	0	1.55409	2.09339	0.00372867	2.08616	9.51757e-05	6	11	10	22	1	2	4	4	143	134	21	56	5	15	1	10	273	242	31	49	10	7	74	13	6	5	28	10	4.622	6.147	2.15	2.441	0.733	1.91	2.278	1.444	39.165	38.679	3.315	5.732	2.501	4.202	0.423
RAB13	0	0.378345	0.267348	0.00372867	7.88846	9.50824e-05	218	274	1397	2392	181	153	563	881	836	763	2565	3702	362	607	658	2584	799	771	1805	2965	888	550	500	417	1741	1289	2734	2281	167.916	153.124	300.399	265.375	132.714	146.127	320.633	318.112	228.966	220.237	404.893	378.908	181.063	170.054	278.143
MYH6	0	0.552049	1.63626	0.00374888	-0.0262516	9.59907e-05	0	0	5	3	1	0	2	0	2	1	3	13	2	2	2	4	13	4	13	6	7	8	6	6	9	6	15	7	0	0	1.075	0.333	0.733	0	1.139	0	0.548	0.289	0.474	1.331	1	0.56	0.845
PPARGC1A	0	0.872306	1.28881	0.00374888	1.21429	9.61038e-05	1	0	16	24	1	0	10	8	4	3	34	79	1	1	16	30	9	7	49	82	9	3	4	4	20	32	46	27	0.77	0	3.441	2.663	0.733	0	5.695	2.889	1.096	0.866	5.367	8.086	0.5	0.28	6.763
ARPC5	0	-0.285536	-0.407627	0.00374941	7.84885	9.63238e-05	311	423	1065	1791	460	373	665	810	529	425	1388	1779	650	1061	665	1703	596	575	859	1334	1353	901	762	817	1793	1217	1388	1496	239.549	236.392	229.009	198.698	337.285	356.245	378.723	292.475	144.884	122.675	219.1	182.085	325.113	297.244	281.102
CD38	0	-0.40698	2.47411	0.00381418	-1.54719	9.81976e-05	0	0	0	0	0	0	0	0	0	0	3	0	0	0	0	0	23	12	24	18	1	0	6	2	1	0	1	4	0	0	0	0	0	0	0	0	0	0	0.474	0	0	0	0
FAM189A1	0	0.690529	1.09504	0.00382602	1.39481	9.90076e-05	0	3	18	34	0	1	3	5	6	5	33	40	3	9	8	29	9	9	39	49	6	9	9	11	29	21	35	31	0	1.677	3.871	3.772	0	0.955	1.709	1.805	1.643	1.443	5.209	4.094	1.501	2.521	3.382
PMAIP1	0	0.378616	0.808241	0.00382602	5.18588	9.88125e-05	50	64	127	302	57	43	22	59	155	185	256	425	66	105	47	213	222	270	366	470	130	102	271	118	123	82	388	297	38.513	35.766	27.309	33.505	41.794	41.069	12.529	21.304	42.452	53.4	40.41	43.5	33.011	29.416	19.867
VAMP5	0	0.0250684	0.568437	0.00382602	8.39671	9.91338e-05	205	190	3136	5153	146	132	1136	1686	563	465	3942	5622	359	524	1227	3278	1033	995	3680	5514	1741	1138	864	855	4126	2949	3966	3736	157.902	106.181	674.34	571.688	107.051	126.071	646.961	608.781	154.196	134.221	622.257	575.425	179.562	146.801	518.665
RNF181	0	0.234901	0.336637	0.00385998	7.06768	0.000100226	152	214	644	1197	127	100	239	410	544	549	961	1657	213	402	291	996	674	681	783	1439	589	384	435	332	838	554	1151	1044	117.079	119.593	138.48	132.798	93.12	95.508	136.112	148.043	148.992	158.467	151.697	169.598	106.537	112.622	123.009
SCAMP5	0	-0.327	-0.833768	0.00387032	3.41088	0.00010092	15	13	133	234	16	9	22	54	28	11	167	205	24	37	28	82	20	26	64	100	47	24	16	19	74	45	72	54	11.554	7.265	28.599	25.961	11.732	8.596	12.529	19.498	7.669	3.175	26.361	20.982	12.004	10.366	11.836
TMEM150B	0	-0.868536	-2.03498	0.00387032	-2.33031	0.000100766	1	4	0	4	0	0	0	0	1	1	0	1	0	4	0	0	0	0	0	0	0	0	0	0	0	0	0	0	0.77	2.235	0	0.444	0	0	0	0	0.274	0.289	0	0.102	0	1.121	0
ITGB2	0	0.0150397	0.767878	0.00392465	3.64583	0.000102553	34	52	41	95	16	7	15	13	115	104	39	104	31	33	18	27	275	235	65	127	82	41	71	52	35	28	45	32	26.189	29.06	8.816	10.54	11.732	6.686	8.543	4.694	31.496	30.019	6.156	10.645	15.505	9.245	7.609
RPLP1	0	0.239716	0.274899	0.0039424	13.0779	0.000103294	10011	14830	29935	59755	11845	9900	12744	22790	34476	33370	41590	71245	19413	37725	19730	70594	40799	39756	35701	60634	49552	32867	34742	25035	50818	37757	75567	72354	7711.02	8287.71	6436.98	6629.38	8685.08	9455.31	7257.81	8229.02	9442.37	9632.14	6565.11	7292.09	9709.87	10568.8	8340.06
METTL8	0	-0.229538	-0.431847	0.0039424	4.89501	0.000103451	52	72	122	227	69	53	61	70	109	86	132	169	85	191	82	183	101	115	107	127	157	116	139	100	136	112	179	170	40.053	40.237	26.234	25.184	50.593	50.619	34.74	25.276	29.853	24.824	20.837	17.298	42.515	53.51	34.662
BATF3	0	1.06893	0.909302	0.00395138	3.33829	0.000103904	18	13	40	121	17	3	10	12	133	132	106	240	17	25	12	47	143	149	76	152	26	16	49	14	24	19	73	40	13.865	7.265	8.601	13.424	12.465	2.865	5.695	4.333	36.426	38.101	16.732	24.565	8.503	7.004	5.073
TRGC1	0	-1.85656	-0.975061	0.00396523	2.66443	0.000104486	13	24	53	104	7	8	34	53	2	9	8	11	10	12	32	59	26	12	16	11	64	42	45	45	47	33	44	85	10.013	13.412	11.397	11.538	5.133	7.641	19.363	19.137	0.548	2.598	1.263	1.126	5.002	3.362	13.527
TGIF1	0	0.520251	0.78563	0.00401103	3.64643	0.000106355	4	6	125	198	5	1	35	81	21	36	244	298	4	17	58	224	50	41	201	313	32	22	40	9	164	109	327	231	3.081	3.353	26.879	21.967	3.666	0.955	19.933	29.247	5.752	10.391	38.516	30.501	2.001	4.763	24.517
ARAP2	0	-0.84744	-0.356291	0.00401103	2.46693	0.000105962	5	7	62	102	6	6	14	16	17	17	42	38	8	10	10	30	19	18	34	54	24	14	16	11	52	25	57	44	3.851	3.912	13.332	11.316	4.399	5.73	7.973	5.777	4.656	4.907	6.63	3.889	4.001	2.802	4.227
EGR3	0	-1.69983	-2.2306	0.00401103	-1.18185	0.000106334	0	0	39	100	0	0	0	4	0	0	8	24	0	0	0	8	0	0	4	4	0	0	0	0	2	0	11	7	0	0	8.386	11.094	0	0	0	1.444	0	0	1.263	2.456	0	0	0
RGS16	0	-0.179941	0.805626	0.00404036	4.02712	0.000107355	15	14	73	216	11	13	19	36	90	64	66	129	23	39	21	68	200	138	130	153	72	59	83	64	80	75	183	216	11.554	7.824	15.697	23.964	8.066	12.416	10.821	12.999	24.649	18.473	10.418	13.203	11.504	10.926	8.877
SEC11A	0	0.198779	0.269117	0.00404472	8.51893	0.000107892	412	506	1769	3330	400	320	653	1092	1334	1364	2459	3970	635	1205	864	3011	1648	1560	2076	3570	1710	1152	1195	905	2360	1591	3277	3066	317.345	282.777	380.391	369.439	293.291	305.626	371.889	394.3	365.359	393.714	388.161	406.339	317.61	337.586	365.221
PGAM1	0	-0.225777	-0.353598	0.00404472	7.87904	0.000107916	479	564	814	1612	580	408	429	643	802	741	915	1512	677	1275	568	1591	828	844	678	1175	1488	982	847	826	1379	919	1344	1698	368.952	315.19	175.036	178.84	425.272	389.673	244.319	232.175	219.654	213.887	144.435	154.757	338.618	357.197	240.099
TCEAL7	0	0.575447	0.834941	0.00405402	3.04443	0.000108387	0	3	125	239	1	1	32	42	19	14	268	374	4	7	34	124	25	21	239	343	22	13	19	9	152	83	190	106	0	1.677	26.879	26.515	0.733	0.955	18.224	15.165	5.204	4.041	42.305	38.28	2.001	1.961	14.372
SEMA6A	0	-0.234771	-0.744962	0.00407192	2.91192	0.000109089	1	4	292	495	0	3	81	80	11	11	387	455	3	6	66	122	7	8	171	289	5	9	11	4	136	63	113	82	0.77	2.235	62.789	54.917	0	2.865	46.13	28.886	3.013	3.175	61.089	46.57	1.501	1.681	27.899
S100A9	0	-0.56778	1.16191	0.00409193	2.19251	0.00010985	12	10	2	37	2	6	12	14	2	2	1	12	15	14	17	50	20	14	8	18	38	23	59	104	77	84	166	120	9.243	5.588	0.43	4.105	1.466	5.73	6.834	5.055	0.548	0.577	0.158	1.228	7.503	3.922	7.186
DOK5	0	-1.01642	0.250869	0.00411688	-0.0583993	0.000110747	1	0	20	30	0	0	1	6	0	1	7	16	0	1	1	8	4	1	16	28	2	2	2	1	12	7	19	22	0.77	0	4.301	3.328	0	0	0.57	2.166	0	0.289	1.105	1.638	0	0.28	0.423
CTD-2377O17.1	0	-1.61334	-1.65229	0.00413805	-2.55674	0.000111544	0	0	0	1	1	0	1	1	0	0	0	0	0	0	0	0	0	0	0	1	0	0	0	0	0	0	0	1	0	0	0	0.111	0.733	0	0.57	0.361	0	0	0	0	0	0	0
VWC2	0	-1.43525	-1.66685	0.00414876	-1.42234	0.000112077	0	0	4	12	0	0	5	4	0	0	2	3	0	0	4	2	0	0	1	0	0	0	0	0	8	4	5	7	0	0	0.86	1.331	0	0	2.848	1.444	0	0	0.316	0.307	0	0	1.691
GABRA2	0	-0.517293	-1.86401	0.00414876	-1.87186	0.000112289	0	0	1	4	0	0	2	5	0	0	9	3	0	0	1	4	0	0	1	1	0	0	0	0	0	1	1	0	0	0	0.215	0.444	0	0	1.139	1.805	0	0	1.421	0.307	0	0	0.423
RP11-161M6.2	0	0.28401	0.602159	0.0041515	4.04179	0.000112592	12	15	115	190	9	10	21	63	62	51	161	270	23	34	46	105	90	90	152	277	73	43	40	34	138	97	163	101	9.243	8.383	24.729	21.079	6.599	9.551	11.96	22.748	16.981	14.721	25.414	27.635	11.504	9.525	19.445
C7orf49	0	0.439475	0.513566	0.00418181	5.02815	0.000113644	34	62	107	195	34	35	51	64	175	192	179	281	77	127	76	168	185	207	161	257	191	120	195	106	175	140	184	165	26.189	34.649	23.008	21.634	24.93	33.428	29.045	23.109	47.929	55.42	28.256	28.761	38.513	35.58	32.126
RP5-1198O20.4	0	1.27685	1.23662	0.00418923	1.74573	0.000114076	3	12	11	30	2	0	4	1	55	33	36	62	4	12	8	14	44	52	18	58	16	5	19	4	16	10	21	17	2.311	6.706	2.365	3.328	1.466	0	2.278	0.361	15.064	9.525	5.683	6.346	2.001	3.362	3.382
HGF	0	-1.30695	-1.65189	0.00420067	-1.82744	0.000114618	0	0	5	4	0	1	1	1	0	0	1	1	0	1	0	3	0	0	2	0	1	0	0	0	1	1	2	1	0	0	1.075	0.444	0	0.955	0.57	0.361	0	0	0.158	0.102	0	0.28	0
CHST15	0	0.569219	0.889579	0.00422342	2.11985	0.000115704	0	0	101	147	0	0	20	42	1	2	180	276	2	3	36	102	10	9	180	236	7	4	6	9	90	80	187	117	0	0	21.718	16.309	0	0	11.39	15.165	0.274	0.577	28.414	28.249	1	0.84	15.218
HEY2	0	0.191641	0.645715	0.00422342	5.20942	0.000115635	14	22	446	840	4	12	95	180	62	56	834	781	29	57	111	527	95	84	686	862	122	81	91	61	512	463	727	618	10.784	12.295	95.904	93.192	2.933	11.461	54.103	64.994	16.981	16.164	131.649	79.937	14.505	15.969	46.921
CPT1A	0	-1.25488	-1.02818	0.00423674	2.69781	0.000116302	40	56	73	144	23	10	7	4	76	30	56	26	10	39	3	12	69	59	59	50	20	13	27	15	12	14	11	13	30.81	31.295	15.697	15.976	16.864	9.551	3.987	1.444	20.815	8.659	8.84	2.661	5.002	10.926	1.268
EPHX4	0	0.676151	1.09365	0.00423787	2.27195	0.000116799	3	2	37	62	2	5	2	17	11	11	72	108	5	7	14	53	28	10	72	129	24	15	3	8	53	39	87	56	2.311	1.118	7.956	6.878	1.466	4.775	1.139	6.138	3.013	3.175	11.365	11.054	2.501	1.961	5.918
PUSL1	0	-0.497769	-0.361045	0.00423787	4.43439	0.000116701	51	63	83	166	53	47	39	46	59	72	84	130	49	105	36	120	94	82	69	102	168	92	85	74	132	81	132	125	39.283	35.207	17.848	18.416	38.861	44.889	22.211	16.61	16.159	20.783	13.26	13.306	24.509	29.416	15.218
USP31	0	-0.221146	-0.633312	0.00424045	3.80383	0.000117103	18	19	145	331	7	6	65	88	11	22	184	286	22	34	86	187	22	25	100	163	39	29	29	14	146	104	120	151	13.865	10.618	31.18	36.722	5.133	5.73	37.018	31.775	3.013	6.35	29.045	29.273	11.004	9.525	36.353
STAT1	0	-0.107486	-0.626943	0.00431742	5.6368	0.000119466	128	96	285	400	85	57	129	170	190	215	250	404	216	189	206	324	199	209	177	286	168	109	174	125	189	160	299	227	98.593	53.649	61.284	44.377	62.324	54.44	73.467	61.384	52.038	62.059	39.463	41.35	108.037	52.949	87.078
DNA2	0	-0.58008	-0.588459	0.00435297	3.62076	0.00012069	27	32	58	81	32	32	24	35	22	36	41	42	38	76	28	96	36	45	25	44	80	64	52	53	77	46	76	91	20.797	17.883	12.472	8.986	23.463	30.563	13.668	12.638	6.025	10.391	6.472	4.299	19.007	21.292	11.836
IFT27	0	0.207701	0.373314	0.00437276	5.17793	0.000121479	37	33	176	334	43	38	69	110	105	102	282	435	52	102	97	314	140	134	280	387	162	117	102	71	316	212	367	285	28.499	18.442	37.846	37.055	31.529	36.293	39.296	39.719	28.758	29.442	44.515	44.523	26.009	28.576	41.003
CC2D2A	0	0.360046	0.513049	0.00445311	3.49581	0.000123956	5	7	74	141	6	7	33	41	27	37	127	207	13	23	39	104	41	42	117	181	34	23	30	23	114	75	119	118	3.851	3.912	15.912	15.643	4.399	6.686	18.794	14.804	7.395	10.68	20.047	21.187	6.502	6.444	16.486
HIST1H4H	0	1.33963	1.46113	0.00445489	1.34303	0.000124514	2	1	3	11	1	1	4	2	10	10	11	20	6	29	11	17	18	19	6	19	12	9	30	7	31	20	21	30	1.541	0.559	0.645	1.22	0.733	0.955	2.278	0.722	2.739	2.886	1.736	2.047	3.001	8.124	4.65
HOXC4	0	0.833174	1.35679	0.00445489	0.417419	0.000124817	0	0	21	28	0	0	1	1	8	5	28	53	0	1	5	10	16	14	33	55	2	1	3	0	14	13	15	13	0	0	4.516	3.106	0	0	0.57	0.361	2.191	1.443	4.42	5.425	0	0.28	2.114
ALKBH3	0	0.471643	0.681867	0.00445489	3.9336	0.000124405	20	28	42	82	25	16	23	34	85	98	78	154	34	64	13	85	116	134	65	167	75	58	78	47	70	37	126	79	15.405	15.648	9.031	9.097	18.331	15.281	13.099	12.277	23.28	28.287	12.313	15.762	17.006	17.93	5.495
F10	0	0.0648753	-1.18882	0.00445489	-0.417984	0.000124986	0	0	16	44	0	0	6	22	0	0	12	121	0	0	14	28	0	0	4	31	0	0	0	0	4	2	20	21	0	0	3.441	4.881	0	0	3.417	7.944	0	0	1.894	12.385	0	0	5.918
SLC7A1	0	0.504531	0.697998	0.00446665	5.39061	0.000125562	49	70	144	328	47	47	53	82	183	154	319	678	81	105	80	287	226	218	322	589	161	112	232	75	187	134	517	333	37.742	39.119	30.965	36.389	34.462	44.889	30.184	29.609	50.12	44.452	50.355	69.395	40.514	29.416	33.817
BNC2	0	1.50436	1.82785	0.00450249	0.974239	0.000126899	0	1	23	9	0	1	4	2	0	1	35	108	2	4	8	29	9	6	22	85	12	5	10	2	32	19	36	27	0	0.559	4.946	0.998	0	0.955	2.278	0.722	0	0.289	5.525	11.054	1	1.121	3.382
CCNB1IP1	0	0.510209	0.732915	0.00450249	6.96389	0.000127064	116	175	434	948	121	92	195	297	727	711	779	1306	183	298	251	1103	990	926	753	1273	575	352	482	251	665	493	1436	1064	89.35	97.798	93.324	105.174	88.721	87.868	111.054	107.241	199.113	205.228	122.967	133.672	91.532	83.486	106.1
VAT1	0	0.408977	0.67214	0.00453361	6.05309	0.000128192	55	65	558	1079	29	25	139	267	249	233	1085	1639	46	74	178	686	510	391	996	1616	129	101	144	91	438	293	788	657	42.364	36.325	119.988	119.707	21.264	23.877	79.162	96.408	68.197	67.255	171.271	167.755	23.008	20.731	75.242
PDK3	0	-0.526529	-0.675419	0.00456268	3.40436	0.000129265	21	28	60	128	21	18	22	39	25	18	63	62	25	39	34	103	15	22	48	46	51	33	38	21	83	49	102	88	16.175	15.648	12.902	14.201	15.398	17.191	12.529	14.082	6.847	5.196	9.945	6.346	12.504	10.926	14.372
ZNF580	0	0.374435	0.403858	0.00458641	5.84413	0.00013019	72	83	381	663	46	29	97	127	294	313	525	897	84	141	115	426	316	346	411	791	230	138	165	100	339	220	482	381	55.458	46.384	81.927	73.555	33.728	27.697	55.242	45.857	80.521	90.346	82.873	91.81	42.015	39.502	48.612
PLIN2	0	0.30289	0.494362	0.00467615	5.74069	0.000133034	45	76	344	695	41	24	80	162	176	165	583	798	68	139	106	558	215	234	543	785	179	107	208	118	322	212	643	604	34.661	42.472	73.971	77.105	30.062	22.922	45.561	58.495	48.203	47.627	92.028	81.677	34.012	38.941	44.807
TRIM22	0	-0.673495	-0.816252	0.00467615	3.59432	0.000133252	21	23	92	177	17	12	41	47	42	31	71	68	43	31	49	68	53	35	79	33	64	38	29	20	73	51	78	77	16.175	12.853	19.783	19.637	12.465	11.461	23.35	16.971	11.503	8.948	11.208	6.96	21.507	8.685	20.713
ITGA8	0	1.7204	1.69333	0.00469398	1.27849	0.000134018	0	0	22	26	4	3	5	15	0	2	71	405	3	2	19	65	0	0	25	326	5	1	3	7	53	31	104	89	0	0	4.731	2.885	2.933	2.865	2.848	5.416	0	0.577	11.208	41.453	1.501	0.56	8.031
RASA2	0	-0.269312	-0.410713	0.00470498	4.19268	0.000134591	19	32	154	265	27	17	46	66	52	49	150	211	27	49	63	161	56	42	121	184	65	44	53	32	115	77	141	136	14.635	17.883	33.115	29.4	19.797	16.236	26.197	23.831	14.242	14.144	23.678	21.596	13.505	13.728	26.631
OTUD1	0	-0.134099	0.588716	0.00476183	2.207	0.000136796	1	5	58	90	3	1	11	16	7	12	49	76	2	6	13	65	13	14	79	109	8	3	17	7	80	42	91	83	0.77	2.794	12.472	9.985	2.2	0.955	6.265	5.777	1.917	3.464	7.735	7.779	1	1.681	5.495
FAM49A	0	0.440423	0.588682	0.00476183	4.06715	0.000136673	10	27	134	296	8	3	20	49	58	47	293	328	17	50	46	147	97	70	231	301	56	37	38	23	143	81	191	158	7.703	15.089	28.814	32.839	5.866	2.865	11.39	17.693	15.885	13.566	46.251	33.572	8.503	14.008	19.445
TNFRSF10B	0	0.357461	0.476156	0.00476183	4.40876	0.000137265	13	23	173	344	7	11	40	76	54	41	259	444	28	53	54	313	61	68	226	358	50	36	56	33	209	139	361	321	10.013	12.853	37.2	38.164	5.133	10.506	22.78	27.442	14.79	11.835	40.884	45.444	14.005	14.848	22.826
PSTPIP2	0	-0.322994	-0.564416	0.00476183	4.91742	0.000137089	45	71	182	460	43	40	54	97	121	80	194	232	67	147	74	246	108	118	104	199	124	60	132	67	175	122	203	165	34.661	39.678	39.136	51.034	31.529	38.203	30.753	35.025	33.14	23.092	30.623	23.746	33.512	41.183	31.281
CMTM3	0	0.321829	0.378569	0.00480403	6.41692	0.000138746	61	95	368	697	96	64	204	302	252	276	703	1050	144	220	265	783	358	321	557	845	388	269	251	197	765	514	820	649	46.986	53.091	79.132	77.327	70.39	61.125	116.18	109.046	69.018	79.666	110.971	107.47	72.025	61.634	112.018
LNX1	0	-0.289758	-0.84103	0.00481223	1.79848	0.000139247	7	8	23	35	7	6	11	9	21	14	26	34	8	12	6	19	15	17	10	13	15	7	6	7	10	15	19	18	5.392	4.471	4.946	3.883	5.133	5.73	6.265	3.25	5.752	4.041	4.104	3.48	4.001	3.362	2.536
AARS	0	0.697321	0.638449	0.00482945	5.64957	0.000140011	68	99	182	351	52	42	52	130	356	306	523	661	73	167	81	368	366	427	383	610	148	90	260	123	209	128	414	242	52.377	55.326	39.136	38.941	38.128	40.113	29.614	46.94	97.502	88.326	82.557	67.655	36.513	46.786	34.239
PRTFDC1	0	0.399028	0.577716	0.00488031	4.70493	0.000141949	25	32	100	146	33	19	39	82	92	103	121	266	63	74	73	223	122	148	136	236	149	97	84	68	178	140	247	227	19.256	17.883	21.503	16.198	24.197	18.147	22.211	29.609	25.197	29.731	19.1	27.226	31.511	20.731	30.858
C1orf234	0	-0.831538	-1.68178	0.00488031	-2.39987	0.000142023	0	1	1	3	0	0	0	0	0	0	1	1	1	1	0	0	0	0	0	0	1	0	0	0	0	0	0	0	0	0.559	0.215	0.333	0	0	0	0	0	0	0.158	0.102	0.5	0.28	0
SRGN	0	-0.411033	0.705922	0.00489774	5.34757	0.000142799	80	83	178	299	36	19	79	79	161	119	124	137	61	157	75	163	422	274	450	257	198	130	323	280	227	184	399	337	61.62	46.384	38.276	33.172	26.396	18.147	44.991	28.525	44.095	34.349	19.574	14.022	30.511	43.984	31.703
DSC3	0	2.19885	1.77817	0.00491618	-0.323998	0.000143819	0	0	1	8	0	0	1	5	0	0	20	172	1	0	14	33	0	0	6	91	0	0	0	0	21	23	44	40	0	0	0.215	0.888	0	0	0.57	1.805	0	0	3.157	17.605	0.5	0	5.918
ERBB3	0	-0.725049	-1.48295	0.00491618	-1.25392	0.000143878	0	0	11	17	0	0	1	2	1	0	5	6	0	1	2	5	1	0	1	5	0	0	0	0	2	2	5	1	0	0	2.365	1.886	0	0	0.57	0.722	0.274	0	0.789	0.614	0	0.28	0.845
NCAM1	0	1.38595	1.04528	0.00493911	2.15993	0.000145092	2	3	28	32	3	6	9	14	6	10	57	268	7	8	22	62	10	8	31	171	16	5	5	6	47	25	54	62	1.541	1.677	6.021	3.55	2.2	5.73	5.126	5.055	1.643	2.886	8.998	27.43	3.501	2.241	9.3
MLLT3	0	-0.266211	-0.445667	0.00493911	5.68552	0.000144887	68	97	161	389	123	105	143	182	213	142	216	316	129	269	146	326	146	151	175	263	373	238	213	169	316	202	261	291	52.377	54.208	34.62	43.157	90.187	100.284	81.44	65.717	58.337	40.988	34.096	32.343	64.522	75.362	61.716
GPCPD1	0	0.483942	0.67793	0.00500778	4.737	0.000148189	25	43	155	289	20	20	47	60	130	176	310	457	37	56	43	142	210	238	254	440	61	41	118	49	126	91	214	150	19.256	24.03	33.33	32.062	14.665	19.102	26.767	21.665	35.605	50.802	48.934	46.775	18.506	15.689	18.177
YIPF3	0	0.283203	0.493883	0.00500778	6.23199	0.000148211	75	82	390	740	50	38	176	293	272	255	631	1105	99	144	203	680	359	361	575	971	264	203	208	155	587	414	868	691	57.769	45.825	83.862	82.098	36.661	36.293	100.233	105.796	74.496	73.605	99.605	113.099	49.517	40.342	85.81
PKIB	0	0.496121	0.370086	0.00500778	5.79035	0.000148159	122	163	225	460	89	40	41	76	343	341	469	783	131	228	112	255	387	369	411	696	211	140	181	115	207	172	300	251	93.971	91.092	48.382	51.034	65.257	38.203	23.35	27.442	93.942	98.429	74.033	80.142	65.523	63.875	47.343
RPL34	0	0.269	0.323441	0.00500778	12.0943	0.000148043	4194	7944	16283	35025	4990	4058	6774	12814	16353	15433	22154	41403	8402	20073	10335	38431	21825	20446	20131	33453	20585	14050	18653	12661	26015	19256	41357	38195	3230.45	4439.48	3501.36	3885.77	3658.81	3875.72	3857.85	4626.88	4478.8	4454.68	3497.07	4237.69	4202.46	5623.54	4368.7
NCOA7	0	0.276114	0.725982	0.00506122	6.24989	0.000151185	52	65	306	674	77	63	152	233	132	113	709	521	153	194	219	1098	192	166	1100	720	353	268	229	198	792	621	1278	1334	40.053	36.325	65.8	74.775	56.459	60.17	86.565	84.132	36.152	32.617	111.918	53.326	76.527	54.35	92.573
ZNF827	0	0.00297556	0.38397	0.00506122	4.63044	0.000150632	25	40	149	259	19	18	58	74	67	62	187	290	34	54	61	211	127	123	221	324	80	59	88	47	204	131	232	204	19.256	22.354	32.04	28.734	13.931	17.191	33.031	26.72	18.35	17.896	29.519	29.682	17.006	15.128	25.785
TNFRSF11A	0	-1.6628	-1.51169	0.00506122	0.166555	0.00015063	1	0	21	22	2	3	20	13	0	0	18	23	1	2	5	3	0	0	9	21	4	5	1	1	22	15	5	6	0.77	0	4.516	2.441	1.466	2.865	11.39	4.694	0	0	2.841	2.354	0.5	0.56	2.114
AIM1	0	-0.789739	-1.53417	0.00506122	1.45803	0.000150544	0	0	67	93	3	1	62	82	2	2	39	157	1	2	48	55	4	0	7	58	3	2	2	5	98	75	28	44	0	0	14.407	10.318	2.2	0.955	35.309	29.609	0.548	0.577	6.156	16.069	0.5	0.56	20.29
IFI44L	0	-0.9063	-2.42755	0.00506122	1.9939	0.00015105	5	1	382	464	1	1	194	113	8	9	189	457	5	1	404	29	15	5	146	144	0	0	0	0	29	32	17	6	3.851	0.559	82.142	51.477	0.733	0.955	110.485	40.802	2.191	2.598	29.834	46.775	2.501	0.28	170.775
CEBPG	0	0.596115	0.70328	0.00515672	5.05094	0.000154322	30	49	129	246	47	32	38	65	232	228	209	446	74	99	51	172	292	323	196	341	166	82	190	70	117	99	250	171	23.108	27.384	27.739	27.292	34.462	30.563	21.641	23.47	63.541	65.811	32.991	45.649	37.013	27.735	21.558
ADORA1	0	-1.73642	-1.72376	0.00516544	-2.19736	0.000154867	0	0	3	5	0	0	2	1	0	0	0	4	0	0	0	0	0	0	2	2	0	0	0	0	1	0	0	0	0	0	0.645	0.555	0	0	1.139	0.361	0	0	0	0.409	0	0	0
WDR45	0	0.569733	0.700958	0.00517124	4.73705	0.000155325	31	25	150	321	18	15	66	72	130	143	330	540	34	39	55	210	200	174	265	542	83	40	46	41	138	97	253	253	23.878	13.971	32.255	35.613	13.198	14.326	37.588	25.998	35.605	41.276	52.091	55.27	17.006	10.926	23.249
RCAN2	0	-0.389706	-0.997756	0.00519645	0.422236	0.000156368	0	0	52	102	0	0	17	16	1	1	52	86	0	0	15	34	1	1	14	50	0	0	3	0	32	25	21	20	0	0	11.182	11.316	0	0	9.682	5.777	0.274	0.289	8.208	8.802	0	0	6.341
GAS7	0	1.09807	1.33633	0.00537325	1.10204	0.000161984	2	2	9	15	1	1	1	1	7	10	29	36	2	6	7	15	17	10	19	42	14	7	13	6	4	6	27	21	1.541	1.118	1.935	1.664	0.733	0.955	0.57	0.361	1.917	2.886	4.578	3.685	1	1.681	2.959
ITGA1	0	0.699653	1.20835	0.0053755	1.79148	0.000164263	0	0	85	117	1	1	9	24	0	2	173	382	2	1	10	62	4	2	126	322	8	7	3	7	77	47	129	123	0	0	18.278	12.98	0.733	0.955	5.126	8.666	0	0.577	27.309	39.099	1	0.28	4.227
CIDEB	0	-0.0811714	0.876954	0.0053755	1.77812	0.000164017	6	3	15	9	6	3	6	5	12	4	15	12	5	7	10	20	21	15	24	23	24	16	20	18	25	24	45	42	4.622	1.677	3.225	0.998	4.399	2.865	3.417	1.805	3.287	1.155	2.368	1.228	2.501	1.961	4.227
GATA2	0	0.487395	0.733511	0.0053755	5.51141	0.000164017	46	49	156	260	54	36	65	105	200	212	200	309	80	168	109	507	227	259	239	348	215	142	216	149	311	197	689	514	35.432	27.384	33.545	28.845	39.594	34.383	37.018	37.913	54.776	61.193	31.571	31.627	40.014	47.066	46.075
NCOA5	0	0.571335	0.543845	0.0053755	3.8152	0.000162422	8	16	70	104	21	16	13	31	33	41	117	180	31	44	46	145	35	55	92	143	63	63	50	41	120	75	133	118	6.162	8.942	15.052	11.538	15.398	15.281	7.404	11.193	9.038	11.835	18.469	18.423	15.505	12.327	19.445
EIF5	0	0.308356	0.428939	0.0053755	7.58935	0.000163928	314	264	574	946	435	289	230	291	1040	1188	862	1114	598	951	368	853	1384	1655	694	1210	1459	950	1019	742	849	644	1022	972	241.86	147.536	123.428	104.952	318.954	276.019	130.987	105.074	284.838	342.912	136.069	114.02	299.104	266.427	155.557
SORBS1	0	-0.495188	-0.645528	0.0053755	2.79465	0.000162717	4	6	85	151	7	4	29	49	12	6	86	104	7	19	26	89	6	12	29	74	20	16	22	14	76	56	93	91	3.081	3.353	18.278	16.752	5.133	3.82	16.516	17.693	3.287	1.732	13.575	10.645	3.501	5.323	10.99
LGALS9	0	-0.982388	-1.12085	0.0053755	2.65784	0.000164417	24	41	49	71	14	11	12	13	21	24	32	26	43	20	17	18	29	17	40	23	24	13	13	23	18	14	38	34	18.486	22.913	10.537	7.877	10.265	10.506	6.834	4.694	5.752	6.928	5.051	2.661	21.507	5.603	7.186
DCDC2	0	-2.39339	-1.31893	0.0053755	-1.89384	0.000163224	0	0	10	15	0	0	0	2	0	0	1	0	0	0	0	0	1	0	5	2	0	0	0	0	0	2	3	2	0	0	2.15	1.664	0	0	0	0.722	0	0	0.158	0	0	0	0
C1QL1	0	-0.697451	-1.403	0.00555858	-1.26852	0.000170323	0	0	7	6	0	0	3	5	0	0	6	5	0	0	3	8	0	0	0	4	1	0	0	0	5	3	5	4	0	0	1.505	0.666	0	0	1.709	1.805	0	0	0.947	0.512	0	0	1.268
LGALS12	0	-0.702576	0.926215	0.00559419	-0.446862	0.000171722	1	0	2	3	1	1	1	1	2	3	0	2	1	3	0	1	14	13	2	3	8	6	9	6	4	1	4	6	0.77	0	0.43	0.333	0.733	0.955	0.57	0.361	0.548	0.866	0	0.205	0.5	0.84	0
SLC12A2	0	-0.481942	0.0449264	0.00563787	5.08643	0.000173373	31	35	338	639	26	26	70	133	54	71	216	341	45	73	91	351	101	123	251	465	113	95	72	92	342	184	417	515	23.878	19.56	72.681	70.892	19.064	24.832	39.866	48.024	14.79	20.494	34.096	34.902	22.508	20.451	38.467
PNPT1	0	-0.18229	-0.344199	0.0056382	5.50032	0.000173693	85	72	217	387	93	62	97	130	147	133	229	310	127	232	126	304	150	167	199	270	219	161	162	126	250	195	281	260	65.472	40.237	46.662	42.935	68.19	59.215	55.242	46.94	40.261	38.39	36.148	31.729	63.522	64.996	53.261
MRI1	0	-0.131296	-0.734888	0.00568782	5.25411	0.000175535	41	43	251	416	47	40	280	224	77	58	377	652	72	115	289	312	73	64	160	267	156	86	66	60	457	379	195	255	31.58	24.03	53.973	46.152	34.462	38.203	159.462	80.882	21.089	16.742	59.511	66.734	36.012	32.218	122.163
RFNG	0	0.349543	0.55582	0.00574461	4.1572	0.000178335	16	35	132	240	15	7	26	42	88	89	234	320	17	37	27	120	113	118	155	327	67	30	36	30	105	67	197	151	12.324	19.56	28.384	26.626	10.998	6.686	14.807	15.165	24.102	25.69	36.938	32.753	8.503	10.366	11.413
RUNX1T1	0	0.139691	0.493699	0.00574461	5.55971	0.000177655	31	29	490	844	13	12	125	241	78	80	640	775	51	105	163	723	81	129	506	1014	134	84	147	76	627	491	907	907	23.878	16.207	105.366	93.636	9.532	11.461	71.188	87.02	21.363	23.092	101.026	79.323	25.509	29.416	68.902
S100A6	0	0.365276	-0.338614	0.00574461	7.88947	0.000178133	266	410	1204	2910	151	147	775	1430	875	716	2346	4295	384	805	1097	3688	779	722	812	1649	726	386	451	350	2148	1426	2075	1892	204.888	229.127	258.898	322.843	110.717	140.397	441.369	516.345	239.647	206.671	370.323	439.603	192.067	225.524	463.712
PTGER4	0	-1.0909	-1.6891	0.00574461	-0.184955	0.000178551	2	2	11	21	2	1	2	8	0	0	7	25	4	2	3	6	1	2	1	8	2	0	3	1	5	4	6	3	1.541	1.118	2.365	2.33	1.466	0.955	1.139	2.889	0	0	1.105	2.559	2.001	0.56	1.268
LYN	0	-0.023365	-0.34153	0.0057649	6.34705	0.000179499	138	172	256	483	177	148	188	231	408	330	342	445	269	434	208	591	330	416	201	340	533	340	358	274	417	262	413	391	106.295	96.122	55.048	53.585	129.781	141.352	107.067	83.41	111.744	95.253	53.986	45.547	134.547	121.587	87.924
ISPD	0	0.338899	1.11903	0.00576832	2.14062	0.000179923	3	3	13	22	8	2	6	7	14	14	16	39	6	16	6	25	29	38	19	29	32	33	33	47	18	22	38	62	2.311	1.677	2.795	2.441	5.866	1.91	3.417	2.528	3.834	4.041	2.526	3.992	3.001	4.482	2.536
GUSB	0	0.0286547	0.369159	0.00579265	5.05826	0.000181	49	50	180	305	28	30	59	87	123	102	238	339	55	78	68	223	199	192	239	306	162	124	84	74	263	162	249	254	37.742	27.942	38.706	33.838	20.53	28.652	33.601	31.414	33.688	29.442	37.569	34.697	27.51	21.852	28.744
IGLON5	0	0.203719	0.778752	0.00580139	3.0449	0.000181688	4	7	112	208	1	0	18	25	15	16	168	237	3	11	21	81	47	42	185	228	35	25	16	20	114	81	92	97	3.081	3.912	24.084	23.076	0.733	0	10.251	9.027	4.108	4.618	26.519	24.258	1.501	3.082	8.877
C4orf36	0	0.848036	0.667199	0.00580139	2.57484	0.000181912	7	7	19	30	11	4	6	9	41	28	49	59	13	30	14	40	32	33	31	50	22	19	43	16	33	16	53	33	5.392	3.912	4.086	3.328	8.066	3.82	3.417	3.25	11.229	8.082	7.735	6.039	6.502	8.405	5.918
YDJC	0	-0.231966	-0.376547	0.00582954	5.92021	0.000183115	134	198	198	433	157	114	86	139	316	303	203	303	213	348	106	332	355	321	180	243	496	301	260	216	190	160	290	260	103.214	110.652	42.576	48.038	115.117	108.879	48.978	50.19	86.547	87.46	32.044	31.013	106.537	97.494	44.807
EPB41L3	0	0.635533	1.33957	0.00583244	1.37479	0.000185258	0	2	28	33	3	0	2	6	9	9	44	65	2	1	4	16	24	20	56	67	10	5	14	5	10	14	35	31	0	1.118	6.021	3.661	2.2	0	1.139	2.166	2.465	2.598	6.946	6.653	1	0.28	1.691
SNHG7	0	0.5297	0.605731	0.00583244	6.76754	0.000185328	105	140	322	575	177	115	145	257	508	517	527	1140	241	379	231	959	763	532	450	986	576	369	468	277	562	411	1339	1006	80.877	78.239	69.24	63.792	129.781	109.834	82.579	92.798	139.132	149.23	83.189	116.682	120.542	106.179	97.646
CD40	0	0.263363	0.379153	0.00583244	5.85853	0.0001842	33	46	510	1113	22	29	132	233	122	134	820	1113	69	122	229	661	168	156	654	1006	176	133	112	86	603	446	912	668	25.418	25.707	109.666	123.479	16.131	27.697	75.175	84.132	33.414	38.679	129.439	113.918	34.512	34.179	96.801
CD9	0	0.378832	-0.197777	0.00583244	5.00345	0.000185452	24	42	447	838	17	13	68	179	84	86	983	1249	41	76	110	373	79	46	403	676	43	31	60	25	227	173	363	351	18.486	23.472	96.119	92.97	12.465	12.416	38.727	64.633	23.006	24.824	155.169	127.838	20.507	21.292	46.498
LTB	0	-0.294788	-1.07398	0.00583244	3.69469	0.000183556	94	83	15	22	99	86	35	13	107	71	8	26	179	206	48	47	45	69	3	10	183	151	129	90	37	31	47	37	72.404	46.384	3.225	2.441	72.59	82.137	19.933	4.694	29.305	20.494	1.263	2.661	89.531	57.712	20.29
GOLGA8N	0	-1.05498	-1.34492	0.00583244	0.423222	0.000185247	3	4	10	24	4	3	4	4	4	3	8	11	5	3	4	3	3	2	10	8	6	2	3	1	2	7	4	10	2.311	2.235	2.15	2.663	2.933	2.865	2.278	1.444	1.096	0.866	1.263	1.126	2.501	0.84	1.691
FAM196B	0	-1.54924	-1.64241	0.00583244	-2.36456	0.00018419	0	0	4	2	0	0	0	2	0	0	0	2	0	0	0	0	0	0	1	0	0	0	0	0	0	0	1	1	0	0	0.86	0.222	0	0	0	0.722	0	0	0	0.205	0	0	0
PRCD	0	1.11572	1.25974	0.00587633	0.806268	0.000187542	0	0	11	22	1	0	1	8	8	3	25	65	3	1	7	17	12	8	21	46	4	4	2	4	18	11	33	16	0	0	2.365	2.441	0.733	0	0.57	2.889	2.191	0.866	3.946	6.653	1.501	0.28	2.959
VCL	0	-0.140816	-0.448218	0.00587633	6.14336	0.000187818	83	121	502	854	96	54	215	304	175	136	602	829	151	302	229	644	132	189	382	540	255	213	184	177	542	426	482	461	63.931	67.621	107.946	94.745	70.39	51.574	122.444	109.768	47.929	39.256	95.028	84.85	75.526	84.607	96.801
KCNH7	0	-1.3291	-1.38723	0.00587633	-1.04057	0.000187648	0	0	14	18	0	0	4	8	0	0	1	16	0	1	2	5	0	0	1	15	0	0	0	0	7	1	11	8	0	0	3.01	1.997	0	0	2.278	2.889	0	0	0.158	1.638	0	0.28	0.845
PIK3CD-AS2	0	0.932743	0.869077	0.00587649	1.93089	0.000188146	5	6	17	50	3	2	1	5	19	18	58	110	3	14	8	21	26	18	35	77	16	3	10	12	26	13	39	25	3.851	3.353	3.656	5.547	2.2	1.91	0.57	1.805	5.204	5.196	9.155	11.259	1.501	3.922	3.382
MDN1	0	-0.256788	-0.355718	0.00593215	5.58047	0.000190254	86	91	232	407	92	69	96	157	155	116	272	363	109	228	125	305	149	148	204	273	254	165	212	152	295	203	274	297	66.242	50.855	49.887	45.154	67.457	65.901	54.673	56.69	42.452	33.483	42.936	37.154	54.519	63.875	52.839
PTPN11	0	-0.139136	-0.285901	0.00596044	5.92901	0.000191711	104	108	314	508	114	82	124	165	244	196	331	445	170	250	141	418	203	213	251	361	333	250	197	187	336	247	401	351	80.106	60.356	67.52	56.359	83.588	78.317	70.619	59.578	66.827	56.575	52.249	45.547	85.03	70.039	59.602
RP11-761I4.5	0	-1.81306	-1.59811	0.00596044	-2.39987	0.000191817	0	0	0	3	1	1	0	1	0	0	0	0	0	0	0	0	0	0	1	0	1	1	0	1	0	0	0	0	0	0	0	0.333	0.733	0.955	0	0.361	0	0	0	0	0	0	0
RP1	0	-1.29258	-1.46401	0.00597164	-0.489879	0.000192686	0	0	57	91	0	0	5	4	0	0	39	26	0	0	5	5	1	0	20	19	0	0	0	0	17	15	2	3	0	0	12.257	10.096	0	0	2.848	1.444	0	0	6.156	2.661	0	0	2.114
RP11-525G13.2	0	-1.60488	-1.69568	0.00597164	-2.39987	0.000192835	0	0	1	3	1	1	0	0	0	0	0	0	0	0	0	1	0	0	1	0	0	1	0	0	0	0	0	1	0	0	0.215	0.333	0.733	0.955	0	0	0	0	0	0	0	0	0
ARFRP1	0	0.248361	0.499921	0.0059843	4.71134	0.000193719	30	37	124	223	18	21	48	88	99	97	194	319	26	68	73	195	136	147	183	320	116	79	82	58	187	128	253	179	23.108	20.677	26.664	24.74	13.198	20.057	27.336	31.775	27.114	27.999	30.623	32.65	13.005	19.051	30.858
RPS27L	0	0.216319	0.355633	0.0059843	7.84725	0.000193902	181	304	963	1834	289	197	376	807	584	553	1366	2179	392	917	619	2663	800	784	984	1730	1266	847	784	735	1978	1461	2593	2775	139.416	169.89	207.076	203.469	211.903	188.151	214.135	291.392	159.947	159.622	215.627	223.026	196.068	256.902	261.657
MAP1A	0	-0.273895	-1.05842	0.00600842	2.95981	0.000195214	24	42	27	44	40	27	8	27	81	65	21	52	47	81	15	19	37	66	1	33	60	43	33	53	14	12	17	19	18.486	23.472	5.806	4.881	29.329	25.787	4.556	9.749	22.184	18.762	3.315	5.322	23.508	22.693	6.341
GPRC5A	0	-1.60861	-1.67764	0.00600842	-2.25476	0.000195345	0	1	1	6	0	0	0	1	0	0	0	0	1	0	0	1	0	1	0	0	0	0	1	0	0	0	1	1	0	0.559	0.215	0.666	0	0	0	0.361	0	0	0	0	0.5	0	0
RASGRP2	0	0.0983793	0.36844	0.00607468	5.41269	0.00019789	71	120	137	313	64	55	38	61	216	228	179	270	121	197	75	199	368	361	176	285	303	191	252	171	162	103	239	217	54.688	67.062	29.459	34.725	46.927	52.529	21.641	22.026	59.159	65.811	28.256	27.635	60.521	55.19	31.703
SYNM	0	-1.1082	-1.39265	0.00607468	0.583079	0.000198167	4	2	23	57	1	1	4	10	1	3	30	13	4	7	2	10	2	1	5	19	5	1	3	2	12	5	9	13	3.081	1.118	4.946	6.324	0.733	0.955	2.278	3.611	0.274	0.866	4.736	1.331	2.001	1.961	0.845
GSE1	0	0.140999	0.437343	0.00619113	5.06839	0.000202647	32	59	137	286	52	31	47	86	161	123	226	312	45	142	46	207	177	213	194	361	146	116	127	94	186	126	302	283	24.648	32.972	29.459	31.73	38.128	29.608	26.767	31.053	44.095	35.504	35.675	31.934	22.508	39.782	19.445
RP11-307C18.1	0	-1.49815	-1.70025	0.00619113	-2.40502	0.000202476	0	1	1	9	0	0	0	0	0	0	1	0	0	0	0	1	0	1	0	1	0	0	0	0	0	0	0	0	0	0.559	0.215	0.998	0	0	0	0	0	0	0.158	0	0	0	0
PGPEP1L	0	-1.65551	-1.56631	0.00619241	-2.43715	0.00020303	0	1	2	5	0	0	0	0	1	0	0	0	0	0	0	0	0	1	0	2	0	0	0	0	0	0	0	0	0	0.559	0.43	0.555	0	0	0	0	0.274	0	0	0	0	0	0
C1RL-AS1	0	0.652551	0.732664	0.00624457	2.51905	0.000205083	4	4	17	23	9	7	8	10	28	17	29	43	12	35	17	39	30	28	24	38	33	34	39	19	49	24	46	38	3.081	2.235	3.656	2.552	6.599	6.686	4.556	3.611	7.669	4.907	4.578	4.401	6.002	9.805	7.186
ITGA4	0	-0.823479	-0.591429	0.0062902	4.45103	0.000206928	72	102	86	210	53	36	46	44	114	81	58	69	66	98	28	99	120	143	51	47	148	114	109	102	100	74	125	108	55.458	57.002	18.493	23.298	38.861	34.383	26.197	15.888	31.223	23.38	9.155	7.062	33.011	27.455	11.836
ITGA2B	0	-0.144643	-0.969957	0.00632411	3.32173	0.000208578	35	69	20	53	43	31	14	22	121	120	13	28	55	113	34	39	74	94	7	13	68	41	58	39	24	20	28	24	26.959	38.56	4.301	5.88	31.529	29.608	7.973	7.944	33.14	34.638	2.052	2.866	27.51	31.657	14.372
COL21A1	0	-0.523591	-1.12873	0.00632411	0.265126	0.000208967	0	0	86	126	0	0	11	33	0	0	29	185	0	0	30	42	0	0	15	65	0	0	0	0	41	12	41	41	0	0	18.493	13.979	0	0	6.265	11.916	0	0	4.578	18.935	0	0	12.681
RP4-657D16.6	0	-0.993949	-1.68995	0.00632411	-2.61334	0.000209087	0	0	0	1	0	1	1	0	0	0	0	1	0	1	0	0	0	0	0	0	0	0	0	0	0	0	0	0	0	0	0	0.111	0	0.955	0.57	0	0	0	0	0.102	0	0.28	0
MID1IP1	0	0.436923	0.63209	0.00635117	4.43018	0.000210331	30	46	95	129	25	18	27	45	80	93	157	213	48	61	44	175	122	111	164	264	83	53	68	45	110	87	220	196	23.108	25.707	20.428	14.312	18.331	17.191	15.377	16.249	21.911	26.844	24.783	21.801	24.008	17.089	18.599
HAND1	0	2.10145	1.26592	0.00635138	0.79064	0.000211037	0	0	69	62	0	0	8	38	0	0	180	1231	0	0	34	128	0	0	18	691	0	0	0	0	73	41	116	114	0	0	14.837	6.878	0	0	4.556	13.721	0	0	28.414	125.996	0	0	14.372
CTD-2269F5.1	0	1.3534	1.24513	0.00635138	0.404643	0.000210892	0	0	2	6	1	0	1	6	2	3	11	23	3	9	4	16	2	7	3	17	13	10	3	5	15	12	20	11	0	0	0.43	0.666	0.733	0	0.57	2.166	0.548	0.866	1.736	2.354	1.501	2.521	1.691
IGFBP6	0	0.487018	1.51992	0.00636485	0.0123785	0.000211835	0	1	1	6	0	1	1	3	4	5	4	13	1	2	2	2	9	17	10	22	3	2	3	1	10	4	10	13	0	0.559	0.215	0.666	0	0.955	0.57	1.083	1.096	1.443	0.631	1.331	0.5	0.56	0.845
SEC62	0	0.246312	0.275934	0.00643054	7.50873	0.000214375	160	251	801	1706	233	164	303	569	692	592	1277	2251	354	649	418	1364	844	858	1039	1676	758	544	669	494	1132	796	1585	1337	123.241	140.271	172.24	189.268	170.842	156.633	172.561	205.455	189.527	170.879	201.578	230.395	177.061	181.82	176.693
FLOT1	0	0.158377	0.472845	0.00643424	5.99101	0.000214852	47	77	385	693	41	37	160	206	204	167	596	861	72	146	153	532	386	262	505	729	246	150	238	152	498	388	732	545	36.202	43.031	82.787	76.883	30.062	35.338	91.121	74.383	55.872	48.204	94.08	88.125	36.012	40.903	64.675
CNIH4	0	0.198433	0.277947	0.00644901	6.42221	0.000216055	76	127	439	771	119	72	150	244	292	292	647	1083	149	274	206	614	369	417	524	893	396	241	261	206	553	398	725	662	58.539	70.974	94.399	85.537	87.254	68.766	85.426	88.104	79.974	84.285	102.131	110.848	74.526	76.762	87.078
DUSP1	0	-0.716094	-0.763845	0.00644901	4.72476	0.000216045	11	16	1603	3096	4	4	140	254	27	29	1229	1762	15	19	82	483	28	37	966	1115	26	22	33	18	239	157	693	399	8.473	8.942	344.696	343.479	2.933	3.82	79.731	91.714	7.395	8.371	194.001	180.345	7.503	5.323	34.662
KRT19	0	1.29734	0.594252	0.00647562	0.364744	0.000217303	0	0	42	70	0	0	8	16	0	0	82	367	0	0	7	120	0	0	21	185	0	0	0	0	26	24	97	64	0	0	9.031	7.766	0	0	4.556	5.777	0	0	12.944	37.563	0	0	2.959
BUD31	0	0.3822	0.400651	0.00664327	7.02756	0.000223294	138	192	438	848	204	146	183	357	622	609	773	1462	293	444	278	883	742	724	736	1317	658	428	488	313	666	475	1058	813	106.295	107.299	94.184	94.079	149.578	139.442	104.22	128.906	170.355	175.786	122.02	149.639	146.551	124.389	117.513
RELN	0	2.79723	2.34264	0.00668778	-0.571187	0.000225158	0	0	5	3	0	0	0	0	0	0	23	200	0	0	10	28	0	0	3	90	0	0	0	0	27	23	46	37	0	0	1.075	0.333	0	0	0	0	0	0	3.631	20.47	0	0	4.227
FAM98A	0	-0.25134	-0.468713	0.00669731	5.07066	0.000226216	74	86	129	223	97	56	58	92	116	84	163	190	107	199	79	229	117	99	138	147	229	138	115	140	196	123	159	166	56.999	48.061	27.739	24.74	71.123	53.485	33.031	33.219	31.77	24.246	25.73	19.447	53.519	55.751	33.394
C1QTNF4	0	-0.842505	-0.66549	0.00669731	6.28123	0.000225998	344	462	284	582	256	140	152	175	510	438	206	383	216	204	146	225	616	637	206	272	577	395	240	135	393	245	332	242	264.968	258.188	61.069	64.569	187.706	133.711	86.565	63.189	139.68	126.427	32.518	39.201	108.037	57.152	61.716
GRP	0	-1.01092	-1.87027	0.006704	-2.19799	0.00022681	0	0	6	15	0	0	0	0	0	0	3	6	0	0	0	1	0	0	0	3	0	0	0	0	0	0	0	0	0	0	1.29	1.664	0	0	0	0	0	0	0.474	0.614	0	0	0
CCDC25	0	0.295436	0.364171	0.00672849	6.05467	0.000228622	71	116	307	646	56	61	100	185	344	257	537	828	102	200	154	440	303	377	388	765	251	170	208	158	445	288	615	460	54.688	64.826	66.015	71.669	41.061	58.26	56.951	66.8	94.216	74.182	84.767	84.748	51.018	56.031	65.097
PPME1	0	-0.408753	-0.353044	0.00672849	4.73074	0.00022912	30	57	139	239	50	44	62	93	60	60	133	187	63	103	76	182	78	72	134	166	167	103	83	88	159	119	175	204	23.108	31.854	29.889	26.515	36.661	42.024	35.309	33.58	16.433	17.319	20.994	19.14	31.511	28.856	32.126
NEDD9	0	-0.529778	-0.660162	0.00672849	4.25274	0.000228909	10	11	245	571	17	10	104	176	34	30	235	521	14	35	97	181	30	23	118	356	38	39	37	33	234	139	237	222	7.703	6.147	52.683	63.348	12.465	9.551	59.229	63.55	9.312	8.659	37.095	53.326	7.002	9.805	41.003
RORB	0	-1.58896	-1.85215	0.00672849	-2.61731	0.000228065	0	0	0	0	1	0	2	2	0	0	0	0	0	0	0	0	0	0	0	0	0	0	0	0	0	1	0	0	0	0	0	0	0.733	0	1.139	0.722	0	0	0	0	0	0	0
FAM105A	0	-0.523645	-0.980163	0.00672858	2.61746	0.000229493	18	12	27	48	17	13	20	25	37	34	18	27	20	33	22	29	24	28	16	28	25	15	19	8	38	14	23	34	13.865	6.706	5.806	5.325	12.465	12.416	11.39	9.027	10.134	9.814	2.841	2.764	10.003	9.245	9.3
C18orf21	0	0.329334	0.469111	0.00673173	4.93039	0.000231003	42	35	151	259	32	29	47	60	136	138	213	313	59	84	75	218	182	179	217	300	141	76	95	66	170	130	278	222	32.351	19.56	32.47	28.734	23.463	27.697	26.767	21.665	37.248	39.833	33.623	32.036	29.51	23.533	31.703
MEAF6	0	0.277929	0.32764	0.00673173	6.36437	0.000231082	97	109	299	530	122	76	139	245	301	304	452	796	179	316	226	592	411	416	396	650	425	284	312	254	531	332	694	592	74.715	60.914	64.294	58.8	89.454	72.586	79.162	88.465	82.439	87.749	71.35	81.472	89.531	88.529	95.532
NANOG	0	-1.34836	-1.34076	0.00673173	-1.41002	0.000230669	0	1	8	10	1	0	1	1	0	0	5	5	0	0	1	1	0	1	1	4	0	0	0	0	4	1	3	3	0	0.559	1.72	1.109	0.733	0	0.57	0.361	0	0	0.789	0.512	0	0	0.423
KCTD8	0	-2.01215	-1.8607	0.00673173	-1.38218	0.000230219	0	0	5	24	0	0	2	12	0	0	3	0	0	0	0	22	0	0	0	2	0	0	0	0	6	6	9	8	0	0	1.075	2.663	0	0	1.139	4.333	0	0	0.474	0	0	0	0
SSNA1	0	0.298062	0.276081	0.0067812	6.95061	0.000233153	138	152	420	798	198	163	201	324	448	502	736	1064	312	577	260	909	593	627	539	928	818	460	454	367	722	510	887	849	106.295	84.945	90.313	88.532	145.179	155.678	114.471	116.99	122.699	144.901	116.18	108.903	156.054	161.649	109.905
BRI3BP	0	-0.524495	-0.648681	0.00683294	4.51604	0.000235307	90	107	70	151	76	57	23	41	80	90	57	87	125	211	37	90	103	103	56	61	223	151	133	119	90	61	73	92	69.323	59.797	15.052	16.752	55.725	54.44	13.099	14.804	21.911	25.978	8.998	8.905	62.522	59.113	15.64
FERMT3	0	-0.292755	-0.688286	0.00684828	5.69499	0.000236213	134	196	136	303	138	130	91	179	316	259	113	180	243	370	135	324	261	329	55	98	437	309	277	278	165	128	186	228	103.214	109.534	29.244	33.616	101.185	124.161	51.825	64.633	86.547	74.759	17.837	18.423	121.542	103.657	57.066
PHLDB1	0	-0.213707	-0.557507	0.00685246	4.10904	0.000236734	17	14	202	430	13	20	52	71	49	28	246	301	27	42	58	188	32	30	120	192	59	38	30	21	175	118	136	136	13.094	7.824	43.436	47.705	9.532	19.102	29.614	25.637	13.42	8.082	38.832	30.808	13.505	11.766	24.517
CCL13	0	-1.33152	-1.77079	0.0068774	-1.80942	0.000237974	0	0	6	7	2	0	2	0	0	0	1	2	0	1	0	3	0	0	1	1	0	0	0	0	1	0	2	3	0	0	1.29	0.777	1.466	0	1.139	0	0	0	0.158	0.205	0	0.28	0
TMCC1-AS1	0	0.584469	0.761453	0.00689667	3.80747	0.000240283	19	35	34	67	17	8	17	34	92	95	84	90	26	65	26	81	115	111	78	113	86	40	75	40	71	41	109	81	14.635	19.56	7.311	7.433	12.465	7.641	9.682	12.277	25.197	27.421	13.26	9.212	13.005	18.21	10.99
DENND5B	0	0.147569	0.520265	0.00689667	3.55184	0.000240197	13	9	78	127	8	7	18	48	26	21	109	170	14	28	27	113	40	30	103	147	38	22	39	38	126	92	173	164	10.013	5.03	16.772	14.09	5.866	6.686	10.251	17.332	7.121	6.062	17.206	17.4	7.002	7.844	11.413
ZFAND3	0	0.314397	0.490977	0.00689667	4.85136	0.000239539	26	36	180	283	33	17	51	94	117	102	278	472	39	54	85	193	137	152	256	460	88	61	79	50	176	153	299	214	20.027	20.119	38.706	31.397	24.197	16.236	29.045	33.942	32.044	29.442	43.883	48.31	19.507	15.128	35.93
TATDN1	0	0.312428	0.432371	0.00689667	5.74671	0.000239323	75	106	211	391	61	53	66	132	288	303	326	592	90	176	91	337	404	354	276	494	249	164	206	153	254	166	418	362	57.769	59.238	45.372	43.379	44.727	50.619	37.588	47.663	78.878	87.46	51.46	60.593	45.016	49.307	38.467
HSPA2	0	-1.21129	-1.28214	0.00689667	1.86621	0.000240537	5	5	109	185	7	4	13	12	1	1	63	65	4	10	14	30	3	3	37	52	18	9	7	8	37	20	23	15	3.851	2.794	23.438	20.524	5.133	3.82	7.404	4.333	0.274	0.289	9.945	6.653	2.001	2.802	5.918
ZNF736	0	-1.34473	-1.84693	0.00690483	-1.82906	0.000241301	0	2	9	26	0	0	0	0	2	1	2	7	0	0	0	0	0	3	2	2	0	0	0	0	0	0	0	0	0	1.118	1.935	2.885	0	0	0	0	0.548	0.289	0.316	0.716	0	0	0
FCN3	0	-0.075921	-2.00626	0.00690483	-0.569457	0.000241582	0	0	40	16	0	0	9	20	1	0	56	64	0	0	11	5	0	0	1	14	0	0	2	0	10	6	1	2	0	0	8.601	1.775	0	0	5.126	7.222	0.274	0	8.84	6.551	0	0	4.65
CORO1C	0	-0.22456	-0.420615	0.00693713	6.17656	0.000243093	50	71	666	1058	88	66	330	408	125	97	855	1127	97	214	287	811	125	125	470	887	255	165	149	141	694	501	698	665	38.513	39.678	143.211	117.377	64.524	63.035	187.938	147.321	34.235	27.999	134.964	115.351	48.517	59.953	121.318
ROBO2	0	-0.797611	-1.33959	0.00697732	-0.432224	0.000244886	1	0	19	31	0	0	7	13	0	1	9	31	0	1	4	11	0	0	8	14	0	0	0	2	2	3	12	20	0.77	0	4.086	3.439	0	0	3.987	4.694	0	0.289	1.421	3.173	0	0.28	1.691
MMP9	0	1.1616	2.20578	0.00700273	6.97101	0.000246163	58	45	2159	4614	4	34	49	230	133	218	12498	4641	37	181	145	2724	185	297	21337	12998	470	289	349	304	948	816	4303	3478	44.675	25.148	464.254	511.89	2.933	32.473	27.906	83.048	36.426	62.925	1972.85	475.017	18.506	50.708	61.293
C2orf74	0	0.550206	0.607736	0.00701113	4.17637	0.000247189	29	41	86	230	17	7	21	30	163	159	197	301	34	50	15	68	212	162	144	247	77	53	67	31	69	43	114	67	22.337	22.913	18.493	25.517	12.465	6.686	11.96	10.832	44.643	45.895	31.097	30.808	17.006	14.008	6.341
EZR	0	-0.219379	-0.270313	0.00701113	6.5659	0.000247229	141	134	672	1266	113	90	243	380	252	238	871	1206	144	253	271	715	278	288	545	921	381	243	234	204	731	432	754	711	108.606	74.886	144.501	140.453	82.855	85.957	138.39	137.21	69.018	68.698	137.49	123.437	72.025	70.879	114.554
HS6ST3	0	-1.70301	-1.25088	0.00706822	-1.22482	0.000249631	0	0	16	22	0	0	1	4	0	0	5	2	0	0	0	9	0	0	2	5	0	0	0	0	9	7	5	8	0	0	3.441	2.441	0	0	0.57	1.444	0	0	0.789	0.205	0	0	0
SLC1A1	0	-1.12584	-1.75728	0.00715542	-2.32394	0.000253105	0	0	1	2	0	0	2	1	0	0	1	5	0	0	0	0	0	0	0	0	0	0	0	0	1	0	0	1	0	0	0.215	0.222	0	0	1.139	0.361	0	0	0.158	0.512	0	0	0
RP4-758J18.10	0	-1.32213	-1.59411	0.00718076	-2.58702	0.000254396	0	1	0	2	1	0	0	0	1	0	0	0	0	0	0	0	1	0	0	0	0	0	0	0	0	0	0	0	0	0.559	0	0.222	0.733	0	0	0	0.274	0	0	0	0	0	0
ATP13A2	0	-0.145378	0.328223	0.00720493	4.71363	0.000255648	38	37	151	265	31	20	48	67	85	48	222	295	42	72	48	118	127	123	191	304	161	86	92	89	213	130	186	158	29.27	20.677	32.47	29.4	22.73	19.102	27.336	24.192	23.28	13.855	35.043	30.194	21.007	20.171	20.29
CCKBR	0	-1.59087	-1.62545	0.00721644	-2.4172	0.000256454	0	0	4	2	0	0	1	0	0	0	0	0	0	0	1	0	0	0	0	0	0	0	0	0	1	0	1	1	0	0	0.86	0.222	0	0	0.57	0	0	0	0	0	0	0	0.423
CACNG8	0	0.734373	0.911008	0.00742565	1.9446	0.000264297	2	4	20	81	2	0	9	9	19	17	98	97	2	6	7	23	25	30	61	88	11	10	6	4	29	21	33	37	1.541	2.235	4.301	8.986	1.466	0	5.126	3.25	5.204	4.907	15.47	9.928	1	1.681	2.959
MLEC	0	-0.293365	-0.528875	0.00744524	6.11139	0.000265404	160	168	297	487	188	144	122	172	236	200	333	528	247	428	150	320	219	236	242	368	501	330	214	288	369	234	254	309	123.241	93.886	63.864	54.029	137.847	137.532	69.48	62.106	64.636	57.729	52.565	54.042	123.543	119.906	63.406
CYTIP	0	-0.479933	-1.473	0.00744935	0.821051	0.00026596	10	11	4	5	11	11	2	5	20	8	1	4	22	22	6	8	24	10	0	2	11	9	14	9	1	2	5	4	7.703	6.147	0.86	0.555	8.066	10.506	1.139	1.805	5.478	2.309	0.158	0.409	11.004	6.163	2.536
CCNDBP1	0	0.196849	0.577585	0.00747261	5.63185	0.000268313	35	64	226	416	54	31	102	166	193	179	348	519	71	99	104	419	327	295	316	518	196	129	165	114	369	273	616	480	26.959	35.766	48.597	46.152	39.594	29.608	58.09	59.939	52.859	51.668	54.933	53.121	35.512	27.735	43.962
ECI1	0	0.328204	0.451767	0.00747261	6.65004	0.000268435	166	174	429	837	101	94	122	235	523	592	713	1216	165	239	197	675	716	718	608	1132	446	323	299	231	455	326	746	669	127.862	97.239	92.249	92.859	74.056	89.778	69.48	84.854	143.241	170.879	112.549	124.46	82.529	66.957	83.274
MYO5C	0	-0.618284	-0.520744	0.00747261	3.53434	0.000267993	12	19	117	194	14	7	61	63	22	14	92	160	17	15	51	105	20	23	59	130	55	30	15	15	173	100	133	99	9.243	10.618	25.159	21.523	10.265	6.686	34.74	22.748	6.025	4.041	14.522	16.376	8.503	4.202	21.558
BSPRY	0	-1.19543	-1.67331	0.00747261	-0.227989	0.000268	11	22	20	41	0	1	0	0	19	15	6	9	1	2	0	2	11	20	3	3	3	2	0	1	1	0	1	1	8.473	12.295	4.301	4.549	0	0.955	0	0	5.204	4.33	0.947	0.921	0.5	0.56	0
TSPAN2	0	-0.342039	-0.434062	0.00751738	4.77389	0.000270457	29	15	331	562	21	25	125	165	56	44	390	397	30	48	104	357	54	43	202	339	76	34	51	43	285	200	396	364	22.337	8.383	71.176	62.35	15.398	23.877	71.188	59.578	15.337	12.7	61.563	40.634	15.005	13.447	43.962
SLFN12L	0	-1.58491	-1.85043	0.00752855	-2.44352	0.000271273	1	0	1	0	1	1	1	0	0	0	1	0	0	0	0	0	0	0	0	0	0	0	0	1	1	0	0	0	0.77	0	0.215	0	0.733	0.955	0.57	0	0	0	0.158	0	0	0	0
LINC00856	0	-0.949839	-1.79382	0.00758445	-2.02493	0.000273704	0	1	2	2	0	0	1	1	0	0	0	1	2	1	1	1	0	0	0	1	1	0	1	0	0	0	1	0	0	0.559	0.43	0.222	0	0	0.57	0.361	0	0	0	0.102	1	0.28	0.423
ZNF335	0	-0.467977	-0.488375	0.0075891	3.28616	0.00027429	12	15	65	144	13	10	29	43	20	13	65	94	26	34	23	94	25	20	44	80	40	29	24	24	66	43	98	108	9.243	8.383	13.977	15.976	9.532	9.551	16.516	15.526	5.478	3.752	10.26	9.621	13.005	9.525	9.722
ITGB3BP	0	0.193819	0.339615	0.00761054	6.00269	0.000275902	66	116	236	531	93	67	72	149	224	206	331	576	143	282	128	513	272	306	307	457	372	233	358	264	345	238	570	528	50.837	64.826	50.747	58.911	68.19	63.99	41.005	53.801	61.35	59.461	52.249	58.955	71.525	79.004	54.107
RP11-428J1.4	0	-1.09222	-1.95124	0.00761054	-1.22919	0.000275684	1	1	1	8	1	0	3	5	0	0	4	3	2	2	2	1	0	0	0	0	3	2	0	0	5	1	6	1	0.77	0.559	0.215	0.888	0.733	0	1.709	1.805	0	0	0.631	0.307	1	0.56	0.845
CDC42EP1	0	0.772092	0.985688	0.00766598	4.78499	0.000279177	8	19	219	400	8	6	71	122	142	173	426	812	14	28	85	292	191	252	399	671	49	43	104	29	213	160	483	232	6.162	10.618	47.092	44.377	5.866	5.73	40.435	44.052	38.891	49.936	67.245	83.11	7.002	7.844	35.93
SLC38A1	0	0.448539	0.407976	0.00766598	6.98706	0.000278974	174	187	450	843	194	120	180	311	524	452	1004	1825	233	482	246	1042	553	595	825	1526	556	364	550	285	605	436	1177	885	134.024	104.504	96.764	93.525	142.246	114.61	102.511	112.296	143.514	130.468	158.484	186.793	116.54	135.034	103.987
LIF	0	-1.11967	-1.85072	0.00766598	-1.8851	0.000278618	0	0	2	18	0	0	0	3	0	1	0	3	1	0	0	6	0	0	0	1	0	0	0	0	0	1	2	3	0	0	0.43	1.997	0	0	0	1.083	0	0.289	0	0.307	0.5	0	0
HYKK	0	-0.218129	0.777781	0.00775283	0.595572	0.000283193	1	1	10	19	2	2	1	3	2	4	12	21	0	2	3	9	9	11	22	30	6	2	5	3	13	5	18	16	0.77	0.559	2.15	2.108	1.466	1.91	0.57	1.083	0.548	1.155	1.894	2.149	0	0.56	1.268
PRKAG1	0	0.261987	0.443592	0.00775283	4.65497	0.000282801	25	43	126	197	31	27	38	68	107	112	195	314	41	71	41	157	148	150	176	299	106	61	84	60	137	95	219	159	19.256	24.03	27.094	21.856	22.73	25.787	21.641	24.553	29.305	32.328	30.781	32.139	20.507	19.891	17.331
BACH2	0	0.842944	1.1906	0.00781742	1.17235	0.000285982	1	1	21	37	0	0	2	6	11	7	45	72	0	2	7	24	13	3	30	81	11	8	4	4	20	20	39	39	0.77	0.559	4.516	4.105	0	0	1.139	2.166	3.013	2.021	7.103	7.369	0	0.56	2.959
NR1H3	0	0.394288	0.708912	0.00781982	3.79515	0.0002865	19	18	56	88	11	13	23	33	100	62	76	131	25	63	16	70	87	139	76	150	60	37	72	39	76	53	109	87	14.635	10.059	12.042	9.763	8.066	12.416	13.099	11.916	27.388	17.896	11.997	13.408	12.504	17.65	6.763
SREBF1	0	0.0992674	0.336301	0.00782412	4.94618	0.000287519	35	43	159	292	38	23	45	100	93	68	221	358	52	104	72	238	108	123	199	350	127	84	114	68	249	192	324	266	26.959	24.03	34.19	32.395	27.863	21.967	25.628	36.108	25.471	19.628	34.886	36.642	26.009	29.136	30.435
RALA	0	0.326881	0.335291	0.00782412	7.88501	0.000287398	176	285	1529	2857	169	133	588	865	766	712	3036	3537	286	479	736	2687	922	783	2281	3009	767	521	537	369	1941	1359	3017	2193	135.565	159.272	328.784	316.963	123.915	127.026	334.871	312.334	209.794	205.516	479.242	362.02	143.05	134.194	311.114
KHK	0	-0.0655242	-0.527793	0.00784128	3.65289	0.000288581	18	36	50	99	37	19	26	26	53	58	51	107	43	71	30	87	60	47	37	55	86	58	36	32	58	48	53	43	13.865	20.119	10.752	10.983	27.129	18.147	14.807	9.388	14.516	16.742	8.051	10.952	21.507	19.891	12.681
APOB	0	-0.811254	0.392178	0.0078413	-0.305231	0.000289013	0	0	7	9	0	0	4	6	0	1	5	6	0	1	1	7	0	2	4	13	3	2	4	5	11	10	20	21	0	0	1.505	0.998	0	0	2.278	2.166	0	0.289	0.789	0.614	0	0.28	0.423
TPT1	0	0.236238	0.260086	0.00786774	12.1876	0.00029042	5789	7330	23169	43459	5199	3965	7317	12534	19283	19040	33403	53145	8180	13759	10643	38827	22430	22968	26962	42863	22336	14570	12673	10865	28760	19363	39165	36053	4459	4096.35	4982.07	4821.46	3812.05	3786.9	4167.09	4525.78	5281.28	5495.83	5272.76	5439.51	4091.42	3854.65	4498.9
KIFC3	0	0.508751	0.639188	0.0078858	3.25663	0.000291954	7	9	43	98	9	6	8	29	46	44	91	121	15	37	15	65	75	52	80	105	48	26	34	28	46	37	84	67	5.392	5.03	9.246	10.872	6.599	5.73	4.556	10.471	12.599	12.7	14.365	12.385	7.503	10.366	6.341
APOD	0	-0.299741	-1.56291	0.0078858	-1.39818	0.0002918	0	0	4	3	0	0	3	10	0	0	6	14	0	0	4	5	0	0	1	2	0	0	0	0	6	3	1	1	0	0	0.86	0.333	0	0	1.709	3.611	0	0	0.947	1.433	0	0	1.691
FCGBP	0	-0.186901	0.92431	0.00789046	0.169789	0.000292561	0	0	14	25	0	0	11	5	0	3	28	21	0	0	6	10	5	3	31	59	1	0	0	1	35	24	22	24	0	0	3.01	2.774	0	0	6.265	1.805	0	0.866	4.42	2.149	0	0	2.536
FAM213A	0	0.154609	0.359836	0.00790072	7.61062	0.000293376	171	238	1048	1980	223	146	361	670	395	420	1674	2258	297	589	574	2129	510	472	1760	2604	834	552	471	444	1769	1394	2572	2200	131.714	133.006	225.353	219.667	163.51	139.442	205.592	241.924	108.184	121.232	264.246	231.112	148.552	165.011	242.635
TSPAN10	0	0.984812	1.36408	0.00791223	1.51704	0.000294238	4	7	19	19	0	0	7	9	19	21	35	59	2	2	14	22	23	29	40	72	8	1	6	2	26	17	22	32	3.081	3.912	4.086	2.108	0	0	3.987	3.25	5.204	6.062	5.525	6.039	1	0.56	5.918
PDE6G	0	-0.114648	0.501135	0.00798082	3.84117	0.000297667	20	33	70	101	16	17	13	32	62	75	78	80	32	35	22	58	95	84	108	120	81	47	49	40	101	70	142	97	15.405	18.442	15.052	11.205	11.732	16.236	7.404	11.555	16.981	21.649	12.313	8.188	16.006	9.805	9.3
AC073254.1	0	-1.49666	-1.89728	0.00798082	-1.9679	0.00029765	0	0	7	7	0	0	1	3	0	0	3	7	0	0	0	0	0	1	0	2	0	0	0	0	0	0	4	0	0	0	1.505	0.777	0	0	0.57	1.083	0	0	0.474	0.716	0	0	0
PITPNA-AS1	0	0.483829	0.503767	0.00808234	4.86642	0.000301898	44	51	94	172	48	29	33	63	200	185	162	291	68	101	54	163	255	220	143	249	159	97	146	77	146	76	160	126	33.891	28.501	20.213	19.082	35.195	27.697	18.794	22.748	54.776	53.4	25.572	29.785	34.012	28.296	22.826
HNRNPR	0	-0.28422	-0.261885	0.00819093	7.88827	0.000306405	421	467	1079	1825	461	379	463	699	643	571	1229	1506	558	1127	597	1674	715	753	976	1291	1372	950	960	714	1520	1105	1698	1807	324.277	260.982	232.019	202.47	338.018	361.976	263.682	252.395	176.106	164.817	194.001	154.143	279.097	315.734	252.358
IFITM1	0	-0.148891	-1.05819	0.00820696	4.34221	0.000307456	74	32	196	524	29	19	36	64	155	116	181	339	81	61	102	108	98	139	184	118	64	23	65	18	40	42	72	26	56.999	17.883	42.146	58.134	21.264	18.147	20.502	23.109	42.452	33.483	28.571	34.697	40.514	17.089	43.116
MTUS1	0	-0.0772886	0.727674	0.00825023	2.77444	0.000309797	3	1	338	593	1	2	18	60	0	2	522	603	1	5	20	141	8	5	499	665	4	3	13	6	205	139	372	244	2.311	0.559	72.681	65.789	0.733	1.91	10.251	21.665	0	0.577	82.399	61.718	0.5	1.401	8.454
PRKAR2B	0	-0.419138	-0.576933	0.00825023	4.48063	0.000309985	33	38	210	407	33	13	56	83	55	38	201	253	33	83	60	207	46	56	90	179	85	59	71	48	195	139	192	157	25.418	21.236	45.157	45.154	24.197	12.416	31.892	29.97	15.064	10.969	31.728	25.895	16.506	23.253	25.363
FAM127B	0	0.264177	0.406843	0.00833184	6.03428	0.00031351	74	82	357	654	45	61	126	169	262	266	509	822	102	165	163	491	320	408	404	794	277	191	178	132	431	325	514	532	56.999	45.825	76.766	72.557	32.995	58.26	71.758	61.023	71.757	76.78	80.347	84.134	51.018	46.225	68.902
F2RL3	0	1.14862	1.20979	0.00835889	1.53313	0.000314987	1	0	6	18	2	3	3	9	7	10	17	42	8	18	7	29	26	28	16	30	12	12	21	5	20	13	34	22	0.77	0	1.29	1.997	1.466	2.865	1.709	3.25	1.917	2.886	2.684	4.299	4.001	5.043	2.959
PSPH	0	0.919557	0.991503	0.00839186	4.98166	0.000316691	58	83	78	144	50	29	34	50	304	268	244	486	63	75	48	145	317	363	219	436	106	66	174	44	99	76	334	128	44.675	46.384	16.772	15.976	36.661	27.697	19.363	18.054	83.26	77.357	38.516	49.743	31.511	21.012	20.29
DPM2	0	0.30561	0.352999	0.00841466	6.06623	0.000318015	73	84	255	453	104	65	121	184	246	274	426	718	146	237	152	469	294	358	396	602	356	203	257	157	447	290	549	431	56.229	46.943	54.833	50.257	76.256	62.08	68.91	66.439	67.375	79.089	67.245	73.489	73.025	66.397	64.252
HOXC9	0	-1.34307	-1.096	0.00843253	0.370913	0.000319154	0	0	79	127	0	0	8	17	3	1	32	50	0	0	12	7	5	2	25	56	1	3	0	0	19	15	11	7	0	0	16.988	14.09	0	0	4.556	6.138	0.822	0.289	5.051	5.118	0	0	5.073
LY6H	0	0.701933	0.629893	0.0084796	3.93063	0.000321564	5	3	347	808	4	2	37	69	49	48	846	1411	6	15	62	181	61	40	513	980	16	16	10	4	291	159	213	156	3.851	1.677	74.616	89.642	2.933	1.91	21.072	24.915	13.42	13.855	133.544	144.419	3.001	4.202	26.208
NHSL2	0	0.275387	0.45201	0.0084796	4.43821	0.000322335	19	34	132	260	16	13	49	60	66	67	234	378	30	45	62	154	126	104	221	348	60	44	64	39	134	115	173	158	14.635	19.001	28.384	28.845	11.732	12.416	27.906	21.665	18.076	19.339	36.938	38.689	15.005	12.607	26.208
FABP5	0	-0.401268	-0.342478	0.0084796	8.62945	0.000322281	776	1031	1349	2957	1096	841	584	992	1060	1176	1321	1775	1341	2292	858	2476	1313	1406	1161	1734	3321	2141	1789	1909	2109	1549	2061	2631	597.718	576.172	290.078	328.058	803.617	803.224	332.593	358.192	290.315	339.449	208.524	181.675	670.733	642.114	362.685
UBAP2L	0	-0.263658	-0.448038	0.00851912	6.14278	0.000324775	81	107	372	710	170	111	165	239	165	134	449	545	205	385	167	577	170	163	288	409	424	269	216	255	414	353	490	526	62.391	59.797	79.992	78.769	124.649	106.014	93.969	86.298	45.191	38.679	70.876	55.782	102.536	107.859	70.593
KALRN	0	-0.301159	-0.705792	0.00851912	3.53118	0.000324462	9	8	93	184	13	22	56	56	27	21	89	152	24	66	46	111	7	21	64	108	45	29	26	21	113	69	93	95	6.932	4.471	19.998	20.413	9.532	21.012	31.892	20.22	7.395	6.062	14.049	15.558	12.004	18.49	19.445
TFRC	0	-0.391779	-0.7561	0.00852227	4.4046	0.000325363	29	49	122	241	56	40	63	82	23	21	138	171	67	124	88	214	30	28	93	119	93	78	37	79	162	124	141	213	22.337	27.384	26.234	26.737	41.061	38.203	35.879	29.609	6.299	6.062	21.784	17.502	33.512	34.739	37.198
C5orf42	0	-0.316525	-0.490945	0.00852859	4.26969	0.000326074	34	35	143	290	26	11	53	80	36	39	176	222	36	62	64	169	56	42	124	169	66	57	52	48	126	86	146	125	26.189	19.56	30.75	32.173	19.064	10.506	30.184	28.886	9.86	11.257	27.782	22.722	18.006	17.37	27.053
EMP1	0	0.36516	-0.472469	0.00855414	3.38933	0.000327521	9	6	386	557	7	7	51	101	6	5	998	1154	12	9	57	191	8	6	265	403	8	3	7	3	124	114	169	151	6.932	3.353	83.002	61.795	5.133	6.686	29.045	36.469	1.643	1.443	157.537	118.115	6.002	2.521	24.094
MOXD1	0	-1.53122	-1.63089	0.008556	-2.19475	0.000328063	0	1	1	7	0	0	0	1	0	0	0	0	0	0	1	2	0	0	0	1	0	0	0	0	0	1	1	2	0	0.559	0.215	0.777	0	0	0	0.361	0	0	0	0	0	0	0.423
POLR3C	0	0.631052	0.70442	0.00856381	3.97339	0.000329305	14	15	55	119	18	13	21	37	106	128	98	164	38	45	30	94	105	149	90	155	73	53	63	30	82	60	111	94	10.784	8.383	11.827	13.202	13.198	12.416	11.96	13.36	29.032	36.947	15.47	16.786	19.007	12.607	12.681
RP11-49P4.7	0	-1.18816	-1.70954	0.00856381	-2.66995	0.000329265	0	0	0	0	1	0	1	1	0	0	0	1	0	0	0	0	0	0	0	0	0	0	0	0	0	0	0	0	0	0	0	0	0.733	0	0.57	0.361	0	0	0	0.102	0	0	0
PARP1	0	-0.302955	-0.322892	0.00856448	8.0021	0.000329802	528	752	1080	2072	518	408	425	629	1040	932	1123	1424	650	1210	536	1498	909	974	927	1207	1740	1097	1008	853	1446	981	1547	1520	406.694	420.253	232.234	229.873	379.812	389.673	242.041	227.119	284.838	269.019	177.269	145.75	325.113	338.987	226.572
RRP1B	0	-0.249248	-0.340749	0.00861664	6.29138	0.000332284	187	154	343	605	141	127	175	219	284	279	387	526	222	339	177	465	306	338	380	459	412	282	260	232	364	267	474	410	144.038	86.063	73.756	67.12	103.385	121.295	99.664	79.077	77.783	80.532	61.089	53.837	111.039	94.972	74.82
TLN1	0	0.172519	0.294206	0.00864087	7.61642	0.000334169	225	261	969	1808	209	181	369	503	660	584	1699	1966	348	706	447	1373	831	886	1261	1754	857	655	711	599	1414	1020	1483	1270	173.307	145.859	208.366	200.584	153.245	172.87	210.148	181.623	180.762	168.57	268.192	201.225	174.06	197.789	188.951
ZMYM3	0	-0.142366	-0.402623	0.00864087	5.03339	0.000333799	61	73	179	390	55	37	53	83	127	97	218	304	84	168	73	214	106	121	128	193	177	117	93	86	153	124	221	204	46.986	40.796	38.491	43.268	40.328	35.338	30.184	29.97	34.783	27.999	34.412	31.115	42.015	47.066	30.858
MAN1A1	0	0.44549	0.701834	0.00864181	3.66611	0.000334681	11	7	74	128	4	2	40	58	25	25	115	231	13	30	53	148	54	37	119	185	39	29	61	47	126	86	179	202	8.473	3.912	15.912	14.201	2.933	1.91	22.78	20.943	6.847	7.216	18.153	23.643	6.502	8.405	22.404
KAT6B	0	0.0611436	0.365912	0.00866762	5.23582	0.000336157	45	46	183	261	51	39	64	100	143	124	229	290	68	116	76	259	192	208	183	295	199	128	171	98	260	186	353	319	34.661	25.707	39.351	28.956	37.395	37.248	36.449	36.108	39.165	35.792	36.148	29.682	34.012	32.498	32.126
MAB21L2	0	2.32868	1.76993	0.00867744	-0.356659	0.000337016	0	0	27	10	0	0	1	1	0	0	129	208	0	0	2	18	0	0	23	153	0	0	0	0	8	10	26	22	0	0	5.806	1.109	0	0	0.57	0.361	0	0	20.363	21.289	0	0	0.845
NTRK2	0	2.23668	2.098	0.00878175	0.879914	0.000342033	0	0	23	41	3	0	6	9	0	0	44	760	0	0	42	144	0	1	6	640	1	2	0	0	113	77	168	169	0	0	4.946	4.549	2.2	0	3.417	3.25	0	0	6.946	77.788	0	0	17.754
MOV10	0	0.156663	0.441962	0.00878175	4.2657	0.000341971	22	16	118	225	12	13	32	50	61	45	146	217	36	57	50	168	72	70	153	220	67	57	66	49	167	105	247	205	16.946	8.942	25.374	24.962	8.799	12.416	18.224	18.054	16.707	12.989	23.047	22.21	18.006	15.969	21.135
XPOT	0	0.450008	0.436678	0.00878303	5.89575	0.000342566	65	96	242	456	84	65	76	127	300	273	454	779	132	209	114	370	363	391	390	620	221	168	268	149	229	175	557	317	50.067	53.649	52.038	50.59	61.591	62.08	43.283	45.857	82.165	78.801	71.665	79.732	66.023	58.552	48.189
RSPH4A	0	-1.68056	-1.20514	0.00880642	-1.81145	0.000343963	0	0	4	4	0	1	1	1	0	0	1	1	1	0	0	0	0	0	1	2	1	0	0	0	2	1	3	2	0	0	0.86	0.444	0	0.955	0.57	0.361	0	0	0.158	0.102	0.5	0	0
SLC7A11	0	1.87287	1.93596	0.00883326	3.06511	0.000345497	14	34	33	42	13	5	4	17	126	103	148	449	7	14	5	41	105	162	89	347	12	6	161	10	3	3	205	39	10.784	19.001	7.096	4.66	9.532	4.775	2.278	6.138	34.509	29.731	23.362	45.956	3.501	3.922	2.114
HINT2	0	0.463738	0.545809	0.00886256	6.72991	0.000347131	144	164	383	703	114	94	154	256	641	686	639	1173	185	294	219	711	813	789	525	1014	515	283	378	247	600	400	822	712	110.917	91.651	82.357	77.993	83.588	89.778	87.704	92.437	175.559	198.012	100.868	120.059	92.532	82.365	92.573
RARA-AS1	0	0.285299	0.880318	0.00888276	2.34227	0.000348835	2	5	36	77	3	3	8	12	32	23	74	88	1	7	8	25	42	49	58	108	16	8	26	10	35	21	62	34	1.541	2.794	7.741	8.543	2.2	2.865	4.556	4.333	8.764	6.639	11.681	9.007	0.5	1.961	3.382
FKBP1B	0	0.344422	-0.138515	0.00888276	4.46742	0.000348899	29	45	136	326	31	21	21	52	140	120	255	352	46	91	56	126	89	92	140	246	90	50	36	43	92	68	130	119	22.337	25.148	29.244	36.167	22.73	20.057	11.96	18.776	38.344	34.638	40.253	36.028	23.008	25.494	23.672
CX3CL1	0	-0.990561	-1.28585	0.00897427	0.200999	0.000352987	0	1	35	72	0	1	6	8	3	4	20	25	0	2	4	15	0	1	14	14	1	2	0	0	22	12	23	8	0	0.559	7.526	7.988	0	0.955	3.417	2.889	0.822	1.155	3.157	2.559	0	0.56	1.691
FAM229B	0	0.284784	0.452512	0.00904453	4.67549	0.000356746	28	28	131	309	25	20	39	70	87	108	262	403	42	55	51	159	135	127	204	369	112	68	70	60	192	107	193	153	21.567	15.648	28.169	34.281	18.331	19.102	22.211	25.276	23.828	31.174	41.357	41.248	21.007	15.408	21.558
RP4-569M23.2	0	-1.40601	-1.31097	0.00904453	-1.20436	0.000356714	1	0	13	18	0	0	2	2	0	0	7	6	1	0	1	1	0	0	7	9	0	0	0	0	2	2	6	2	0.77	0	2.795	1.997	0	0	1.139	0.722	0	0	1.105	0.614	0.5	0	0.423
FAM27C	0	-0.607443	0.66728	0.00914588	0.381628	0.000361247	2	2	14	26	0	0	1	2	2	3	14	15	1	0	1	6	10	8	13	28	9	3	12	3	11	5	11	13	1.541	1.118	3.01	2.885	0	0	0.57	0.722	0.548	0.866	2.21	1.535	0.5	0	0.423
RPS15A	0	0.225673	0.287661	0.00916334	11.8484	0.000362441	4518	7283	14151	27532	4546	3680	5581	9061	16069	15965	18856	33070	7312	14943	8037	27630	20293	19570	16111	28990	19288	12767	14065	10530	19859	14849	29957	28271	3480.01	4070.09	3042.91	3054.47	3333.25	3514.7	3178.42	3271.75	4401.02	4608.24	2976.48	3384.79	3657.27	4186.35	3397.32
GNG4	0	-0.190245	1.2885	0.00926056	1.07766	0.000366795	0	0	16	31	2	0	4	6	0	2	19	11	2	6	4	25	17	7	43	42	11	7	19	19	23	12	41	48	0	0	3.441	3.439	1.466	0	2.278	2.166	0	0.577	2.999	1.126	1	1.681	1.691
RPL10	0	0.249729	0.283224	0.00937172	12.6918	0.000371714	7910	9851	29059	57806	7273	5696	11697	18185	26849	25843	42011	72389	12125	21091	15966	54484	33426	29271	34283	57779	35062	21248	20585	15249	42181	28685	57393	53642	6092.71	5505.21	6248.61	6413.15	5332.76	5440.15	6661.53	6566.24	7353.47	7459.5	6631.56	7409.18	6064.6	5908.74	6748.98
C9orf85	0	0.384106	0.525444	0.00940134	4.59048	0.000373624	34	37	114	207	14	25	34	47	117	137	156	284	50	59	52	160	139	145	166	254	107	60	107	59	123	108	203	143	26.189	20.677	24.514	22.965	10.265	23.877	19.363	16.971	32.044	39.545	24.625	29.068	25.009	16.529	21.981
NAA10	0	0.267409	0.286261	0.00940134	7.05535	0.00037444	164	201	601	1113	173	130	217	318	564	624	962	1564	270	466	257	824	720	692	737	1343	696	425	365	316	741	511	993	896	126.322	112.328	129.234	123.479	126.848	124.161	123.583	114.823	154.47	180.116	151.855	160.079	135.047	130.552	108.636
KATNBL1	0	-0.242332	-0.32257	0.00940134	5.93302	0.000374354	91	122	361	723	106	70	126	167	188	170	399	600	137	254	144	372	209	217	274	442	311	218	162	172	357	261	379	387	70.093	68.179	77.626	80.212	77.722	66.856	71.758	60.3	51.49	49.07	62.983	61.411	68.524	71.159	60.87
CAV1	0	-0.47799	-0.745274	0.00942091	4.03414	0.000375738	1	1	695	813	7	0	308	471	13	1	623	761	9	19	262	649	11	13	289	505	19	10	39	28	504	366	648	733	0.77	0.559	149.447	90.196	5.133	0	175.408	170.069	3.56	0.289	98.342	77.89	4.502	5.323	110.75
SRP14-AS1	0	1.06461	0.933392	0.00945686	2.73858	0.000378212	5	18	21	28	9	3	3	13	75	70	30	73	17	23	17	44	65	54	28	56	41	16	31	17	35	23	56	30	3.851	10.059	4.516	3.106	6.599	2.865	1.709	4.694	20.541	20.205	4.736	7.472	8.503	6.444	7.186
PARD3	0	0.42278	0.668293	0.00945686	3.27566	0.000377943	7	8	68	116	4	5	13	28	50	38	102	171	12	21	27	54	76	56	73	157	38	20	37	15	66	53	88	81	5.392	4.471	14.622	12.869	2.933	4.775	7.404	10.11	13.694	10.969	16.101	17.502	6.002	5.883	11.413
PPP6R1	0	-0.144906	-0.351625	0.00946511	5.56209	0.000379063	79	83	214	406	112	84	91	112	164	173	270	348	150	254	114	244	195	212	204	258	297	164	168	124	238	151	240	229	60.85	46.384	46.017	45.043	82.121	80.227	51.825	40.441	44.917	49.936	42.62	35.619	75.026	71.159	48.189
RP11-248N22.1	0	-1.09637	-1.80541	0.00946769	-2.39945	0.000379687	0	0	0	2	0	0	1	3	0	0	0	1	0	0	0	3	0	0	0	0	0	0	0	0	3	0	0	0	0	0	0	0.222	0	0	0.57	1.083	0	0	0	0.102	0	0	0
METTL23	0	0.376567	0.353259	0.00954996	5.57731	0.000383511	58	89	205	395	56	32	84	108	268	230	359	583	94	155	81	324	275	293	262	429	215	139	166	109	281	202	358	267	44.675	49.737	44.082	43.822	41.061	30.563	47.839	38.997	73.401	66.389	56.669	59.671	47.016	43.424	34.239
SWI5	0	0.343097	0.364401	0.00960097	5.41002	0.000386616	62	81	186	386	48	38	57	93	263	253	315	496	72	141	82	229	288	295	296	445	208	120	131	90	176	153	273	205	47.756	45.267	39.996	42.824	35.195	36.293	32.462	33.58	72.031	73.028	49.724	50.767	36.012	39.502	34.662
ARX	0	-0.621072	-1.43071	0.00960097	-0.113203	0.000386335	0	0	21	54	0	0	20	17	0	1	32	34	1	0	14	13	0	1	14	26	1	0	0	0	21	12	3	6	0	0	4.516	5.991	0	0	11.39	6.138	0	0.289	5.051	3.48	0.5	0	5.918
HOXC-AS1	0	-1.19833	-1.68548	0.00961912	-2.11046	0.000387876	0	0	4	5	0	0	0	3	0	1	2	1	0	0	0	1	0	1	2	1	0	0	0	0	0	0	0	0	0	0	0.86	0.555	0	0	0	1.083	0	0.289	0.316	0.102	0	0	0
RIPK3	0	-0.554196	1.00538	0.00965364	0.239748	0.000390218	2	0	5	14	2	1	2	3	5	1	8	14	0	0	2	4	22	12	28	22	7	3	4	3	8	3	7	6	1.541	0	1.075	1.553	1.466	0.955	1.139	1.083	1.369	0.289	1.263	1.433	0	0	0.845
SEC13	0	-0.379705	-0.419906	0.00965364	5.80325	0.00039033	85	100	414	655	92	62	150	191	123	110	346	598	109	180	164	459	133	95	282	432	319	183	143	132	463	294	413	491	65.472	55.885	89.023	72.667	67.457	59.215	85.426	68.966	33.688	31.751	54.617	61.207	54.519	50.428	69.324
DTX3	0	0.368821	0.566173	0.00969017	3.64739	0.00039234	15	20	65	175	9	2	18	32	50	61	127	188	20	34	22	100	73	72	111	183	44	29	34	24	71	69	136	104	11.554	11.177	13.977	19.415	6.599	1.91	10.251	11.555	13.694	17.607	20.047	19.242	10.003	9.525	9.3
YBEY	0	0.388194	0.620772	0.00969508	3.72218	0.000393073	13	11	55	105	14	10	26	55	37	45	102	177	13	38	34	126	61	70	97	159	38	35	41	18	122	69	163	161	10.013	6.147	11.827	11.649	10.265	9.551	14.807	19.859	10.134	12.989	16.101	18.116	6.502	10.646	14.372
PLXNA4	0	-1.02417	-1.00978	0.00976784	0.628863	0.00039656	2	2	59	69	1	0	11	7	2	2	20	54	0	6	3	12	1	2	26	35	2	2	1	1	15	11	10	12	1.541	1.118	12.687	7.655	0.733	0	6.265	2.528	0.548	0.577	3.157	5.527	0	1.681	1.268
PROCR	0	-0.407098	-0.49266	0.00979837	5.5695	0.000398338	61	77	845	1449	31	32	190	197	142	96	956	1282	49	62	144	303	154	118	653	982	114	83	43	32	459	339	293	226	46.986	43.031	181.702	160.756	22.73	30.563	108.206	71.133	38.891	27.71	150.907	131.216	24.509	17.37	60.87
PPP1R11	0	0.254783	0.378913	0.00981547	5.33982	0.000400113	39	44	207	407	33	30	73	119	146	134	296	478	92	120	97	306	190	215	264	408	220	129	114	93	290	187	361	296	30.04	24.589	44.512	45.154	24.197	28.652	41.574	42.969	39.987	38.679	46.724	48.924	46.016	33.619	41.003
NDUFB6	0	-0.338781	-0.344626	0.00981547	6.8448	0.000399696	194	259	579	949	230	179	215	356	276	263	563	777	302	515	294	858	310	316	447	675	763	510	397	364	732	582	778	769	149.429	144.741	124.503	105.285	168.642	170.96	122.444	128.545	75.592	75.914	88.871	79.528	151.052	144.28	124.277
HMHA1	0	0.342044	0.678253	0.00981605	4.17688	0.000400677	23	24	64	128	16	15	24	31	96	96	96	108	31	64	48	124	131	141	93	142	125	65	77	60	91	65	173	138	17.716	13.412	13.762	14.201	11.732	14.326	13.668	11.193	26.293	27.71	15.154	11.054	15.505	17.93	20.29
GALNT14	0	0.553417	0.785068	0.00984585	2.7809	0.000403518	6	7	18	30	13	7	6	16	16	10	31	40	20	51	14	89	21	26	31	50	46	31	42	20	60	38	116	93	4.622	3.912	3.871	3.328	9.532	6.686	3.417	5.777	4.382	2.886	4.893	4.094	10.003	14.288	5.918
TBRG4	0	-0.374274	-0.396657	0.00984585	5.48861	0.000402659	100	126	211	412	96	75	64	121	149	146	245	280	124	159	86	318	175	164	161	273	281	180	128	138	234	148	274	306	77.025	70.415	45.372	45.708	70.39	71.631	36.449	43.691	40.808	42.142	38.674	28.659	62.022	44.545	36.353
ARFGAP1	0	-0.445247	-0.502904	0.00984585	3.74661	0.000403206	10	19	142	250	19	14	32	51	45	31	112	187	24	38	36	86	38	32	69	144	44	34	28	25	115	63	103	110	7.703	10.618	30.535	27.736	13.931	13.371	18.224	18.415	12.325	8.948	17.68	19.14	12.004	10.646	15.218
TSEN15	0	0.449026	0.298935	0.00986809	5.37428	0.000404973	64	97	158	315	58	49	43	77	239	217	306	582	90	120	97	262	210	263	211	404	190	99	161	104	197	131	287	212	49.296	54.208	33.975	34.947	42.527	46.799	24.489	27.803	65.458	62.636	48.303	59.569	45.016	33.619	41.003
DPP4	0	-1.48319	-1.97136	0.00989464	0.144639	0.000406607	2	5	10	44	2	0	7	12	5	0	5	5	2	3	8	8	3	1	0	1	7	1	5	5	9	7	6	6	1.541	2.794	2.15	4.881	1.466	0	3.987	4.333	1.369	0	0.789	0.512	1	0.84	3.382
SERF2	0	-0.0244279	-0.18158	0.00996711	10.4682	0.000410681	1817	2562	7462	14815	2067	1653	2660	4583	4941	4204	9397	14518	3152	5717	3598	10648	4379	4509	6637	11327	6764	4216	4497	3389	8826	6538	10343	10230	1399.55	1431.77	1604.57	1643.62	1515.58	1578.75	1514.89	1654.83	1353.25	1213.47	1483.35	1485.95	1576.55	1601.64	1520.91
NUDC	0	-0.399312	-0.461337	0.00996711	7.80738	0.000410577	470	558	1002	1967	468	408	408	663	528	488	1133	1463	641	1083	539	1654	563	575	888	1127	1552	986	716	806	1364	973	1373	1650	362.02	311.837	215.462	218.224	343.151	389.673	232.359	239.396	144.61	140.86	178.847	149.741	320.611	303.407	227.841
ADI1	0	-0.204453	-0.301295	0.0100134	5.92907	0.000413138	99	117	192	311	164	129	125	192	190	182	218	282	187	379	166	421	168	199	175	269	438	293	274	248	388	240	423	426	76.255	65.385	41.286	34.503	120.249	123.206	71.188	69.327	52.038	52.534	34.412	28.863	93.532	106.179	70.17
SLC25A29	0	-0.487921	-0.702549	0.0100398	4.66219	0.00041478	22	36	270	731	43	29	49	88	67	63	292	350	51	89	48	174	57	50	154	234	93	72	51	53	164	106	198	178	16.946	20.119	58.059	81.099	31.529	27.697	27.906	31.775	18.35	18.185	46.093	35.823	25.509	24.934	20.29
PPP1R32	0	-0.63753	-1.25779	0.0101078	0.0789964	0.000418147	1	1	14	25	2	2	3	5	3	3	16	14	0	3	3	10	4	1	9	9	3	2	1	1	6	1	4	4	0.77	0.559	3.01	2.774	1.466	1.91	1.709	1.805	0.822	0.866	2.526	1.433	0	0.84	1.268
TMEM132A	0	-0.127141	0.277059	0.0101162	4.83423	0.000419052	20	17	382	795	7	9	108	136	48	40	508	708	15	39	107	321	74	77	414	701	67	60	39	42	424	337	471	401	15.405	9.5	82.142	88.199	5.133	8.596	61.507	49.107	13.146	11.546	80.189	72.465	7.503	10.926	45.23
CTDSP1	0	0.369491	0.440038	0.0101278	5.23708	0.000420088	36	67	170	340	35	23	60	99	128	162	308	456	69	105	85	329	216	181	227	347	148	128	120	77	225	187	415	315	27.729	37.443	36.555	37.721	25.663	21.967	34.17	35.747	35.057	46.761	48.619	46.673	34.512	29.416	35.93
RAB34	0	0.276627	0.29927	0.0101559	6.52989	0.000421812	131	191	393	816	118	104	107	165	390	333	688	1050	200	363	157	680	417	444	530	937	487	312	286	250	464	374	720	636	100.903	106.74	84.507	90.529	86.521	99.328	60.937	59.578	106.814	96.119	108.603	107.47	100.035	101.696	66.365
PSAT1	0	1.34518	1.44967	0.0101845	6.37951	0.000424971	168	282	172	328	94	71	55	137	1116	1103	828	2423	105	114	109	504	1149	1311	892	2165	154	114	603	137	115	95	1163	452	129.403	157.595	36.985	36.389	68.923	67.811	31.323	49.468	305.653	318.377	130.702	248	52.518	31.938	46.075
TMEM182	0	0.550872	1.16601	0.0101845	1.59193	0.000425239	3	3	12	22	0	2	6	5	16	11	15	41	6	11	2	14	39	26	19	37	17	13	14	18	19	15	16	20	2.311	1.677	2.58	2.441	0	1.91	3.417	1.805	4.382	3.175	2.368	4.196	3.001	3.082	0.845
INPP1	0	0.173274	0.373563	0.0101845	4.70526	0.000425192	21	28	142	299	21	20	51	98	76	70	224	354	31	61	83	237	111	103	174	342	100	65	62	59	223	131	340	270	16.175	15.648	30.535	33.172	15.398	19.102	29.045	35.386	20.815	20.205	35.359	36.233	15.505	17.089	35.085
KLHL18	0	-0.107211	-0.425746	0.0101845	4.08623	0.000423929	24	36	101	159	35	17	29	54	71	56	102	142	34	89	43	136	49	61	55	97	90	44	56	55	106	61	107	116	18.486	20.119	21.718	17.64	25.663	16.236	16.516	19.498	19.446	16.164	16.101	14.534	17.006	24.934	18.177
PPP1R18	0	0.382721	0.487698	0.0101985	6.6787	0.000426386	109	95	487	757	130	82	199	259	478	470	771	1169	180	342	225	613	731	670	650	1000	566	350	351	278	614	385	645	534	83.958	53.091	104.72	83.984	95.32	78.317	113.332	93.52	130.916	135.664	121.705	119.65	90.031	95.813	95.11
FBXO6	0	-0.64627	-1.07241	0.0102158	1.97931	0.000427674	9	16	25	63	12	4	12	7	26	7	25	31	18	14	10	17	17	20	13	27	11	13	11	9	6	16	13	13	6.932	8.942	5.376	6.989	8.799	3.82	6.834	2.528	7.121	2.021	3.946	3.173	9.003	3.922	4.227
NPNT	0	3.25316	2.59247	0.0102525	-1.00775	0.0004309	0	0	1	0	0	0	0	0	0	0	61	149	0	0	1	16	0	0	5	86	0	0	0	0	5	7	20	29	0	0	0.215	0	0	0	0	0	0	0	9.629	15.25	0	0	0.423
CFL2	0	0.290734	0.3928	0.0102525	5.32138	0.000430409	36	64	209	454	33	32	58	128	149	148	357	616	51	105	95	326	208	236	302	491	173	109	84	72	256	187	352	312	27.729	35.766	44.942	50.368	24.197	30.563	33.031	46.218	40.808	42.72	56.354	63.049	25.509	29.416	40.157
TNFRSF21	0	-0.651103	-0.705454	0.0102525	2.56413	0.000430247	8	7	70	162	5	6	23	23	11	9	79	97	10	20	16	31	8	12	47	77	19	14	11	7	52	34	43	38	6.162	3.912	15.052	17.973	3.666	5.73	13.099	8.305	3.013	2.598	12.47	9.928	5.002	5.603	6.763
CCT6A	0	-0.197667	-0.233485	0.010254	8.39161	0.000431527	672	764	1352	2574	704	559	579	792	1317	1283	1666	2161	898	1407	659	2116	1354	1464	1371	1929	1968	1327	1156	1067	1760	1278	1982	1973	517.611	426.959	290.723	285.567	516.192	533.891	329.745	285.976	360.703	370.334	262.983	221.183	449.156	394.177	278.566
HOXA10	0	-0.996608	-0.898892	0.010335	4.59437	0.000435506	37	43	277	323	34	42	131	118	34	67	140	254	63	47	115	81	78	91	92	220	134	99	29	29	290	147	120	73	28.499	24.03	59.564	35.834	24.93	40.113	74.606	42.607	9.312	19.339	22.099	25.997	31.511	13.167	48.612
TMEM222	0	0.294045	0.430334	0.0103792	4.58792	0.00043837	16	22	93	172	23	30	64	101	61	52	165	293	35	78	76	251	81	76	159	276	118	64	70	51	195	160	305	261	12.324	12.295	19.998	19.082	16.864	28.652	36.449	36.469	16.707	15.01	26.046	29.989	17.506	21.852	32.126
PLPP2	0	-0.879417	-1.63751	0.0103792	-1.85865	0.000438509	0	0	2	7	0	0	2	1	0	0	2	2	0	0	2	3	0	0	3	0	0	0	0	0	1	0	1	4	0	0	0.43	0.777	0	0	1.139	0.361	0	0	0.316	0.205	0	0	0.845
AK4	0	-0.743737	-0.752707	0.0104087	2.75	0.00044033	12	14	23	78	23	19	25	22	6	6	27	27	21	45	27	59	11	13	15	28	52	24	25	14	45	35	92	66	9.243	7.824	4.946	8.654	16.864	18.147	14.238	7.944	1.643	1.732	4.262	2.764	10.504	12.607	11.413
DVL3	0	0.214868	0.565884	0.0104459	4.35742	0.000442475	14	22	127	277	12	12	42	65	63	92	216	329	26	34	43	137	166	138	177	319	68	55	51	42	150	110	164	150	10.784	12.295	27.309	30.731	8.799	11.461	23.919	23.47	17.255	26.555	34.096	33.674	13.005	9.525	18.177
C9orf47	0	-0.906851	-1.53489	0.0104737	-1.44932	0.000444233	0	0	7	14	0	0	1	5	0	0	3	15	0	0	1	4	0	1	0	10	0	0	0	0	1	1	5	1	0	0	1.505	1.553	0	0	0.57	1.805	0	0	0.474	1.535	0	0	0.423
KRT18	0	0.186062	0.423978	0.0105336	8.11852	0.000447351	409	452	1511	2569	273	217	375	740	1019	1149	2351	3554	438	573	565	2114	1284	1490	2166	4010	1252	846	587	469	1708	1256	2909	2434	315.034	252.599	324.913	285.012	200.171	207.253	213.565	267.199	279.086	331.655	371.112	363.76	219.076	160.529	238.831
NELFCD	0	-0.303849	-0.338282	0.0105348	5.44676	0.000447979	74	98	209	412	82	56	88	150	111	124	231	341	105	181	110	303	112	126	201	290	220	155	142	105	310	192	303	362	56.999	54.767	44.942	45.708	60.125	53.485	50.117	54.162	30.401	35.792	36.464	34.902	52.518	50.708	46.498
PXN	0	-0.247091	-0.432809	0.0105451	4.65868	0.000449001	27	50	243	378	23	20	66	111	88	65	227	372	43	77	86	163	89	84	162	259	89	47	59	38	194	105	183	142	20.797	27.942	52.253	41.936	16.864	19.102	37.588	40.08	24.102	18.762	35.833	38.075	21.507	21.572	36.353
S100A1	0	-0.845212	-1.86922	0.0105847	-0.00428022	0.000451269	8	11	4	9	3	4	2	2	14	9	1	5	3	7	1	6	13	3	1	4	3	1	0	1	3	4	1	2	6.162	6.147	0.86	0.998	2.2	3.82	1.139	0.722	3.834	2.598	0.158	0.512	1.501	1.961	0.423
SLC16A1	0	-0.39604	-0.400387	0.0106155	5.91044	0.000453165	53	62	473	761	100	60	239	343	73	83	511	722	89	188	229	620	96	110	330	639	203	169	150	154	678	503	538	580	40.823	34.649	101.71	84.427	73.323	57.305	136.112	123.851	19.993	23.958	80.663	73.898	44.515	52.669	96.801
WDR13	0	0.315466	0.374544	0.0107116	5.03607	0.00045805	46	36	170	314	31	22	59	99	136	134	302	437	49	77	85	238	140	156	225	399	149	86	90	70	201	143	312	252	35.432	20.119	36.555	34.836	22.73	21.012	33.601	35.747	37.248	38.679	47.672	44.728	24.509	21.572	35.93
AKR1C1	0	-1.28089	-1.21484	0.0107116	0.583438	0.000458444	1	3	48	81	1	1	4	4	1	3	18	20	1	2	6	16	7	1	9	17	4	0	2	1	18	10	27	12	0.77	1.677	10.322	8.986	0.733	0.955	2.278	1.444	0.274	0.866	2.841	2.047	0.5	0.56	2.536
CFAP161	0	0.38188	0.955269	0.010731	2.3013	0.000459865	2	3	18	41	4	4	12	16	4	4	11	34	10	17	19	140	4	3	17	37	30	29	43	28	74	73	205	163	1.541	1.677	3.871	4.549	2.933	3.82	6.834	5.777	1.096	1.155	1.736	3.48	5.002	4.763	8.031
CHAC2	0	-0.509537	-0.445371	0.0107829	3.59011	0.000462683	26	27	42	61	36	35	21	35	34	36	29	38	50	106	18	57	47	44	29	38	106	64	87	76	65	42	57	64	20.027	15.089	9.031	6.768	26.396	33.428	11.96	12.638	9.312	10.391	4.578	3.889	25.009	29.696	7.609
RP11-21L23.3	0	1.41424	1.21216	0.0107837	-0.185227	0.000463904	0	2	3	5	1	0	0	0	10	7	12	16	1	3	2	4	14	6	10	11	5	2	2	0	3	6	5	2	0	1.118	0.645	0.555	0.733	0	0	0	2.739	2.021	1.894	1.638	0.5	0.84	0.845
STOML3	0	-1.49448	-1.89038	0.0107837	-2.52603	0.000463653	0	0	1	0	0	0	3	3	0	0	1	0	0	0	0	0	0	0	0	0	0	0	0	0	0	0	1	0	0	0	0.215	0	0	0	1.709	1.083	0	0	0.158	0	0	0	0
PKDCC	0	1.01551	1.0635	0.0108975	2.87393	0.000469398	4	5	62	70	3	7	8	19	10	10	80	350	12	27	21	84	17	14	72	243	33	23	8	15	90	44	109	85	3.081	2.794	13.332	7.766	2.2	6.686	4.556	6.861	2.739	2.886	12.628	35.823	6.002	7.564	8.877
SFRP1	0	0.808798	0.939151	0.0109276	3.75756	0.000471297	3	5	314	641	0	1	49	137	8	20	784	2089	5	11	69	195	25	27	503	2147	19	16	15	18	171	101	272	280	2.311	2.794	67.52	71.114	0	0.955	27.906	49.468	2.191	5.773	123.757	213.814	2.501	3.082	29.167
BCDIN3D	0	0.781244	0.670224	0.0109296	2.28099	0.000472584	8	10	21	24	4	3	5	7	36	33	35	57	8	26	9	25	41	41	25	43	14	16	27	15	27	14	24	20	6.162	5.588	4.516	2.663	2.933	2.865	2.848	2.528	9.86	9.525	5.525	5.834	4.001	7.284	3.804
PYDC1	0	-2.01192	-1.67305	0.0109296	-1.93697	0.000472042	0	0	1	14	0	1	0	5	1	0	0	0	0	0	0	1	0	0	0	0	2	1	0	0	3	1	1	2	0	0	0.215	1.553	0	0.955	0	1.805	0.274	0	0	0	0	0	0
MNDA	0	-0.852791	1.10437	0.010993	-1.2438	0.000475931	0	0	0	1	0	0	0	4	0	0	0	0	0	0	1	4	1	0	3	3	5	1	14	8	4	9	7	9	0	0	0	0.111	0	0	0	1.444	0	0	0	0	0	0	0.423
CTD-2378E12.1	0	-1.25527	-1.73876	0.0111016	-2.18639	0.000481246	0	0	3	4	0	0	1	1	1	0	3	0	0	0	0	1	1	1	1	0	0	0	0	0	0	0	0	0	0	0	0.645	0.444	0	0	0.57	0.361	0.274	0	0.474	0	0	0	0
PRDM1	0	0.666218	0.716984	0.0112841	2.08135	0.000490287	1	3	22	47	0	1	11	30	3	5	50	67	5	10	27	112	8	13	26	54	15	12	13	8	72	51	116	121	0.77	1.677	4.731	5.214	0	0.955	6.265	10.832	0.822	1.443	7.893	6.858	2.501	2.802	11.413
DDX58	0	-0.145051	-0.703425	0.0112841	3.20098	0.000490399	16	15	100	120	8	9	47	36	40	23	92	146	26	11	69	70	29	27	76	81	20	10	13	10	50	48	61	47	12.324	8.383	21.503	13.313	5.866	8.596	26.767	12.999	10.955	6.639	14.522	14.943	13.005	3.082	29.167
SLC39A8	0	-0.407476	-0.449417	0.0113112	4.30481	0.000492197	36	31	108	207	47	26	33	65	57	49	114	125	55	107	37	118	57	64	76	96	126	87	63	67	123	90	132	124	27.729	17.324	23.223	22.965	34.462	24.832	18.794	23.47	15.611	14.144	17.995	12.794	27.51	29.977	15.64
IDNK	0	1.19107	1.06355	0.0114175	2.07599	0.000497501	3	10	9	24	2	4	7	9	35	34	46	67	6	9	15	26	43	40	23	63	11	11	14	2	30	17	36	18	2.311	5.588	1.935	2.663	1.466	3.82	3.987	3.25	9.586	9.814	7.261	6.858	3.001	2.521	6.341
LRFN2	0	-1.12777	-2.04443	0.0114175	-0.915923	0.00049808	0	0	8	9	0	2	17	14	0	0	6	10	0	0	8	7	0	0	8	8	0	0	0	0	11	6	0	2	0	0	1.72	0.998	0	1.91	9.682	5.055	0	0	0.947	1.024	0	0	3.382
ZNF302	0	0.234132	0.336001	0.0116294	4.57646	0.000507961	29	40	129	251	19	21	36	59	94	90	208	323	36	64	52	164	130	120	187	246	88	69	78	51	156	110	181	153	22.337	22.354	27.739	27.847	13.931	20.057	20.502	21.304	25.745	25.978	32.833	33.06	18.006	17.93	21.981
VPS25	0	0.281382	0.271791	0.0117067	6.65483	0.000511982	124	187	383	819	130	97	154	249	399	418	698	1127	211	315	235	753	461	497	489	943	520	376	312	227	642	425	779	675	95.512	104.504	82.357	90.862	95.32	92.643	87.704	89.909	109.279	120.654	110.181	115.351	105.537	88.249	99.337
H1FX	0	0.412606	0.623423	0.0117849	8.37745	0.000519292	356	416	1348	2462	284	252	522	904	1520	2045	2084	3292	459	886	788	2497	1997	2466	1452	2877	1687	975	1527	730	2615	1672	3329	2500	274.211	232.481	289.863	273.141	208.237	240.681	297.283	326.416	416.301	590.282	328.966	336.944	229.58	248.217	333.095
LRRC61	0	0.334792	0.417796	0.0117849	4.67423	0.000519264	31	44	158	246	20	16	39	62	120	121	228	371	57	56	64	142	154	171	191	323	106	65	68	45	137	96	199	150	23.878	24.589	33.975	27.292	14.665	15.281	22.211	22.387	32.866	34.926	35.99	37.973	28.51	15.689	27.053
TNN	0	-1.12761	0.331197	0.0117849	-1.20846	0.000516739	0	0	3	3	0	0	1	3	0	0	4	2	0	0	0	1	0	1	6	6	1	2	0	1	10	7	6	6	0	0	0.645	0.333	0	0	0.57	1.083	0	0	0.631	0.205	0	0	0
MTIF3	0	0.254541	0.292748	0.0117849	6.42682	0.000517805	89	127	389	755	88	88	146	240	356	305	633	999	171	309	197	560	430	442	458	819	411	258	340	196	463	351	764	599	68.553	70.974	83.647	83.762	64.524	84.047	83.148	86.659	97.502	88.037	99.921	102.25	85.53	86.568	83.274
COMMD6	0	0.194781	0.212187	0.0117849	8.14395	0.000516157	285	399	1504	2952	281	246	535	904	880	861	2194	3925	481	939	719	2398	1188	1148	1904	3110	1155	747	759	586	1944	1509	2440	2194	219.523	222.98	323.408	327.503	206.037	234.95	304.687	326.416	241.017	248.525	346.329	401.733	240.583	263.065	303.928
ZNF385D	0	-1.65654	-1.56249	0.0117849	-1.25416	0.000518217	0	0	9	22	0	0	2	5	0	0	3	5	0	0	6	1	0	0	0	4	0	0	0	1	4	2	7	13	0	0	1.935	2.441	0	0	1.139	1.805	0	0	0.474	0.512	0	0	2.536
TMEM63C	0	-1.00824	-1.7504	0.0118044	-2.2171	0.0005208	0	0	1	1	1	1	0	1	0	0	0	4	1	0	0	1	0	0	0	0	0	0	0	1	1	0	1	0	0	0	0.215	0.111	0.733	0.955	0	0.361	0	0	0	0.409	0.5	0	0
PPP2R3C	0	0.304195	0.480021	0.0118594	5.77388	0.000523882	60	91	229	417	48	36	85	157	257	229	343	487	86	194	145	378	314	352	276	459	262	154	216	147	391	255	527	401	46.215	50.855	49.242	46.263	35.195	34.383	48.408	56.69	70.388	66.1	54.144	49.846	43.015	54.35	61.293
RBM26	0	-0.247769	-0.331865	0.0119186	6.14025	0.00052715	128	119	382	763	144	106	123	194	224	167	473	605	170	306	147	490	216	254	343	457	352	225	248	173	396	312	463	476	98.593	66.503	82.142	84.649	105.585	101.239	70.049	70.05	61.35	48.204	74.664	61.923	85.03	85.727	62.138
GNB4	0	-0.24113	-0.359179	0.0119305	5.43032	0.000528334	48	61	282	500	67	44	145	158	97	101	346	474	76	188	107	330	110	124	215	324	184	115	120	121	302	211	352	345	36.972	34.09	60.639	55.471	49.126	42.024	82.579	57.051	26.567	29.153	54.617	48.515	38.013	52.669	45.23
RPS27	0	0.31009	0.313678	0.012098	11.9781	0.000537084	3400	6972	14828	33788	4077	3691	6573	14007	14052	13144	21984	43591	8095	16251	10756	38692	18301	18810	19683	30032	16096	11998	16561	10648	25973	19733	42719	36462	2618.87	3896.28	3188.49	3748.53	2989.37	3525.21	3743.38	5057.65	3848.6	3793.97	3470.24	4461.64	4048.91	4552.79	4546.66
PI16	0	-1.15328	-1.65466	0.012098	-1.67057	0.000536834	0	1	5	4	0	0	4	1	0	0	1	4	1	0	1	2	0	0	3	3	0	0	0	0	2	1	1	0	0	0.559	1.075	0.444	0	0	2.278	0.361	0	0	0.158	0.409	0.5	0	0.423
NR2F6	0	0.249798	0.396157	0.0121817	6.594	0.000541467	109	141	511	934	129	77	144	213	429	422	750	1212	174	334	177	531	679	610	718	1116	527	339	221	237	526	341	586	531	83.958	78.797	109.881	103.62	94.586	73.541	82.009	76.91	117.496	121.809	118.39	124.051	87.03	93.572	74.82
PTPN12	0	0.270137	0.37056	0.0121884	6.13245	0.000543063	46	67	533	913	58	37	145	214	181	179	778	1012	111	210	195	683	244	231	700	1006	267	143	218	170	582	379	728	608	35.432	37.443	114.612	101.291	42.527	35.338	82.579	77.271	49.573	51.668	122.81	103.581	55.519	58.832	82.428
RGMB	0	-0.41176	-0.996003	0.0121884	2.93235	0.000543108	2	3	151	278	2	0	173	128	12	15	112	364	2	7	126	160	7	13	62	139	12	4	17	4	178	130	144	122	1.541	1.677	32.47	30.842	1.466	0	98.525	46.218	3.287	4.33	17.68	37.256	1	1.961	53.261
SUPT3H	0	0.373696	0.5488	0.0121963	4.32649	0.000544131	21	23	130	275	18	10	38	61	91	69	236	398	22	25	53	175	130	111	202	364	63	35	28	25	156	114	219	151	16.175	12.853	27.954	30.509	13.198	9.551	21.641	22.026	24.923	19.917	37.253	40.736	11.004	7.004	22.404
KAT2B	0	-0.155374	-0.740206	0.0124802	1.77062	0.000557481	5	5	28	51	2	3	14	15	7	11	33	49	10	9	15	30	5	16	18	25	6	8	7	5	15	16	31	17	3.851	2.794	6.021	5.658	1.466	2.865	7.973	5.416	1.917	3.175	5.209	5.015	5.002	2.521	6.341
RQCD1	0	-0.222842	-0.274706	0.0124864	5.2376	0.000558445	54	77	164	326	69	60	74	116	95	108	189	279	98	151	104	285	116	128	135	217	207	139	153	115	225	174	267	280	41.594	43.031	35.265	36.167	50.593	57.305	42.144	41.885	26.019	31.174	29.834	28.556	49.017	42.303	43.962
ITGA2	0	0.922938	0.627932	0.0124982	2.60533	0.000559662	3	5	79	158	1	2	10	30	8	13	340	312	5	4	22	78	12	11	146	254	16	13	7	7	41	37	92	58	2.311	2.794	16.988	17.529	0.733	1.91	5.695	10.832	2.191	3.752	53.67	31.934	2.501	1.121	9.3
C10orf91	0	0.0680381	-1.39362	0.0125075	-1.98127	0.000560765	2	1	1	0	0	1	0	0	3	2	1	2	1	1	0	1	1	1	0	0	0	0	1	0	0	0	0	0	1.541	0.559	0.215	0	0	0.955	0	0	0.822	0.577	0.158	0.205	0.5	0.28	0
ZC3H8	0	0.401586	0.512093	0.0125251	5.43625	0.000562244	47	61	176	305	51	60	52	86	231	185	299	403	84	135	105	295	296	300	247	379	169	132	243	116	214	147	360	254	36.202	34.09	37.846	33.838	37.395	57.305	29.614	31.053	63.267	53.4	47.198	41.248	42.015	37.821	44.385
MDH1	0	-0.245921	-0.332297	0.0126351	6.8447	0.000568572	246	329	450	786	268	214	199	270	416	404	552	854	291	442	284	703	499	428	414	651	664	415	405	317	625	433	659	704	189.483	183.861	96.764	87.201	196.505	204.387	113.332	97.492	113.935	116.613	87.135	87.409	145.551	123.828	120.05
TCF23	0	-1.23724	-1.55426	0.0126351	-2.61334	0.000568138	1	0	1	1	0	0	0	0	0	0	0	0	1	0	0	0	0	0	0	0	0	0	0	0	0	1	0	0	0.77	0	0.215	0.111	0	0	0	0	0	0	0	0	0.5	0	0
SV2C	0	-0.43072	1.54814	0.012901	-0.977873	0.000581248	0	0	3	7	0	0	0	0	0	0	5	1	0	0	2	3	0	0	12	22	0	1	2	3	9	6	39	26	0	0	0.645	0.777	0	0	0	0	0	0	0.789	0.102	0	0	0.845
PPP1R9A	0	0.412574	0.698706	0.0130844	3.44667	0.000590232	7	10	64	116	4	7	21	29	29	47	100	172	19	23	23	89	72	85	54	165	44	23	40	23	94	53	124	104	5.392	5.588	13.762	12.869	2.933	6.686	11.96	10.471	7.943	13.566	15.785	17.605	9.503	6.444	9.722
NUTF2	0	-0.340169	-0.316357	0.013103	7.33625	0.000591788	229	347	838	1491	291	240	350	533	360	317	873	1194	351	619	452	1450	421	353	721	971	941	615	554	469	1242	861	1282	1369	176.388	193.92	180.197	165.416	213.369	229.22	199.328	192.456	98.598	91.501	137.806	122.209	175.561	173.416	191.065
MSH6	0	-0.390407	-0.401195	0.0131554	6.46433	0.000594879	193	199	420	765	191	139	168	240	229	262	419	505	252	371	170	708	256	301	315	400	519	363	285	293	655	418	536	667	148.659	111.211	90.313	84.871	140.046	132.756	95.677	86.659	62.719	75.625	66.14	51.688	126.044	103.937	71.861
PTGDS	0	-1.22084	-1.62423	0.0131804	-2.11919	0.000596738	0	0	1	7	0	0	2	1	0	0	2	6	0	0	0	0	0	1	0	1	0	0	0	0	0	0	1	1	0	0	0.215	0.777	0	0	1.139	0.361	0	0	0.316	0.614	0	0	0
RP11-673E1.1	0	-0.294936	-1.58556	0.0131877	-2.00463	0.000597791	0	0	5	3	0	0	1	0	0	1	1	6	1	2	0	1	0	0	1	1	0	0	0	0	0	0	0	1	0	0	1.075	0.333	0	0	0.57	0	0	0.289	0.158	0.614	0.5	0.56	0
CXorf38	0	-0.339513	-0.524356	0.0132055	4.37348	0.000599326	59	85	106	215	44	23	39	38	148	111	110	141	52	76	36	100	122	150	63	108	93	65	71	43	84	56	112	76	45.445	47.502	22.793	23.853	32.262	21.967	22.211	13.721	40.535	32.04	17.364	14.432	26.009	21.292	15.218
LACTB2-AS1	0	-1.57351	-1.28559	0.0132916	-1.43213	0.000603963	1	1	1	2	1	2	1	1	0	0	1	1	0	0	1	3	1	0	0	1	1	2	1	2	1	1	2	3	0.77	0.559	0.215	0.222	0.733	1.91	0.57	0.361	0	0	0.158	0.102	0	0	0.423
DYNC2H1	0	0.421736	0.621151	0.0133265	3.73534	0.000606282	8	23	80	126	11	5	27	45	67	57	132	214	10	32	20	111	81	75	114	198	71	30	34	26	107	68	109	94	6.162	12.853	17.203	13.979	8.066	4.775	15.377	16.249	18.35	16.453	20.837	21.903	5.002	8.965	8.454
RP11-152N13.16	0	-0.540515	-0.857554	0.013342	1.49382	0.000607723	3	4	10	15	10	8	10	15	9	7	8	15	9	17	6	20	6	5	8	8	32	17	12	8	15	10	22	8	2.311	2.235	2.15	1.664	7.332	7.641	5.695	5.416	2.465	2.021	1.263	1.535	4.502	4.763	2.536
RP1-79C4.4	0	-0.993892	-1.80602	0.0133437	-2.05885	0.000608535	0	0	4	8	0	0	0	2	0	0	0	18	0	0	1	1	0	0	0	1	0	0	0	0	0	0	2	1	0	0	0.86	0.888	0	0	0	0.722	0	0	0	1.842	0	0	0.423
ATP5J2	0	-0.218328	-0.347992	0.0133668	8.70191	0.000610323	628	1091	1642	3325	799	674	741	1383	1178	1114	1841	2915	1084	2199	1137	3187	1057	1189	1302	2335	2399	1720	1627	1444	2648	1957	2812	3131	483.72	609.703	353.082	368.884	585.849	643.725	422.005	499.374	322.634	321.552	290.607	298.357	542.188	616.06	480.621
GUCY1A3	0	0.0690281	-0.738896	0.0133952	4.00929	0.000612356	37	71	66	129	70	42	22	22	80	74	103	328	72	102	26	77	54	75	41	143	82	46	55	32	43	24	61	49	28.499	39.678	14.192	14.312	51.326	40.113	12.529	7.944	21.911	21.36	16.259	33.572	36.012	28.576	10.99
RPL28	0	0.252269	0.261985	0.0134019	12.3852	0.000613399	6565	9443	21549	43529	6300	4959	8318	14318	22935	22182	30061	52539	10742	20014	12268	42583	27980	26156	24228	42540	28247	17355	19278	13568	30303	21660	45861	41859	5056.72	5277.2	4633.72	4829.23	4619.33	4736.25	4737.17	5169.95	6281.49	6402.76	4745.22	5377.49	5372.86	5607.01	5185.8
CPAMD8	0	0.740479	0.931838	0.0134305	1.50959	0.000617057	2	3	22	42	0	2	3	5	20	12	39	78	1	3	6	31	28	16	45	55	6	3	4	4	24	25	28	30	1.541	1.677	4.731	4.66	0	1.91	1.709	1.805	5.478	3.464	6.156	7.983	0.5	0.84	2.536
ABI3	0	0.862746	0.858288	0.0134305	2.59847	0.000616815	1	6	34	60	4	5	14	14	26	13	112	134	9	12	20	40	42	24	87	90	15	6	14	20	75	46	51	30	0.77	3.353	7.311	6.657	2.933	4.775	7.973	5.055	7.121	3.752	17.68	13.715	4.502	3.362	8.454
TMEM150C	0	-0.451436	-0.688836	0.0134305	3.63099	0.000617664	11	20	131	268	10	3	70	81	25	29	144	168	15	26	72	121	33	15	90	132	32	25	29	14	190	116	82	82	8.473	11.177	28.169	29.733	7.332	2.865	39.866	29.247	6.847	8.371	22.731	17.195	7.503	7.284	30.435
SGMS2	0	-1.38918	-1.39341	0.0134305	-1.04622	0.000616089	1	1	7	12	0	0	3	3	0	0	5	3	0	0	1	9	0	1	1	2	3	1	0	0	3	1	6	10	0.77	0.559	1.505	1.331	0	0	1.709	1.083	0	0	0.789	0.307	0	0	0.423
FGF10	0	-1.52002	-1.78113	0.013516	-1.98545	0.000622338	0	0	3	3	0	0	3	2	0	0	0	4	0	0	3	0	0	0	0	0	0	0	0	0	3	1	3	1	0	0	0.645	0.333	0	0	1.709	0.722	0	0	0	0.409	0	0	1.268
RHOU	0	0.0871352	0.841256	0.0135183	2.52986	0.000624403	10	4	64	126	3	0	11	9	14	22	74	151	2	9	7	43	45	42	164	131	20	14	21	13	36	31	57	40	7.703	2.235	13.762	13.979	2.2	0	6.265	3.25	3.834	6.35	11.681	15.455	1	2.521	2.959
ZMIZ1	0	0.243866	0.38942	0.0135183	6.09283	0.000624676	58	75	410	687	70	54	99	211	209	180	600	783	93	223	183	643	223	286	520	704	240	182	293	191	430	380	828	628	44.675	41.914	88.163	76.218	51.326	51.574	56.381	76.188	57.241	51.956	94.712	80.142	46.516	62.474	77.356
VDAC1	0	-0.265579	-0.38426	0.0135183	7.72313	0.000623754	408	562	832	1801	434	339	396	565	640	507	958	1393	583	1164	552	1515	661	569	804	1095	1183	797	785	726	1326	959	1340	1403	314.264	314.072	178.906	199.808	318.221	323.773	225.525	204.01	175.285	146.344	151.223	142.577	291.601	326.1	233.336
LMF2	0	0.390917	0.367672	0.0135517	4.83678	0.000626966	30	41	160	305	22	16	47	89	96	114	258	469	40	81	77	262	144	172	193	350	114	61	68	59	220	135	227	194	23.108	22.913	34.405	33.838	16.131	15.281	26.767	32.136	26.293	32.906	40.726	48.003	20.007	22.693	32.549
IGFBP7	0	-0.728347	-1.11746	0.0136484	3.89079	0.000632189	71	94	101	150	69	52	15	22	121	73	204	64	48	50	21	33	75	83	179	50	76	49	48	37	29	15	41	29	54.688	52.532	21.718	16.641	50.593	49.664	8.543	7.944	33.14	21.071	32.202	6.551	24.008	14.008	8.877
C5orf63	0	0.464482	0.598982	0.0136641	3.14787	0.000633669	13	17	48	61	9	11	10	12	57	46	74	102	19	34	12	42	87	81	64	95	29	27	32	16	42	22	52	46	10.013	9.5	10.322	6.768	6.599	10.506	5.695	4.333	15.611	13.278	11.681	10.44	9.503	9.525	5.073
SPECC1	0	0.0172129	0.539129	0.0137125	4.16677	0.000636667	24	34	70	122	28	19	26	28	95	78	79	129	35	52	23	90	172	178	66	125	96	79	81	65	118	71	144	105	18.486	19.001	15.052	13.535	20.53	18.147	14.807	10.11	26.019	22.514	12.47	13.203	17.506	14.568	9.722
TRIM50	0	-1.39554	-1.29129	0.0137211	-1.77041	0.000637822	0	0	4	10	0	0	0	3	0	0	1	1	0	0	1	2	0	0	0	2	1	0	0	0	3	1	5	2	0	0	0.86	1.109	0	0	0	1.083	0	0	0.158	0.102	0	0	0.423
GGCT	0	0.232712	0.370341	0.0137637	7.37037	0.00064056	226	303	441	997	268	208	236	371	779	751	732	1220	368	709	327	1118	1076	990	743	1041	938	574	800	531	932	629	1338	1153	174.078	169.331	94.829	110.61	196.505	198.657	134.404	133.961	213.354	216.774	115.548	124.87	184.064	198.63	138.226
PID1	0	-0.59297	-1.09572	0.0137815	-0.775849	0.000642324	0	0	10	26	0	0	4	9	0	0	8	32	0	0	6	9	0	0	3	13	0	0	0	0	14	2	10	12	0	0	2.15	2.885	0	0	2.278	3.25	0	0	1.263	3.275	0	0	2.536
CMKLR1	0	-1.58046	-1.22624	0.0137815	-0.783538	0.000642905	0	1	12	16	2	0	8	2	0	0	4	11	0	1	0	5	0	1	6	8	2	0	0	1	3	6	4	5	0	0.559	2.58	1.775	1.466	0	4.556	0.722	0	0	0.631	1.126	0	0.28	0
PALM3	0	-0.203188	-1.78828	0.0138681	-1.71119	0.000647708	0	2	1	2	2	0	1	0	0	1	1	3	3	4	1	1	0	0	0	0	0	0	4	0	1	1	1	0	0	1.118	0.215	0.222	1.466	0	0.57	0	0	0.289	0.158	0.307	1.501	1.121	0.423
SLBP	0	-0.335876	-0.425218	0.0141402	6.4222	0.000663132	160	208	314	689	235	191	149	212	221	207	367	567	254	478	194	619	285	261	317	453	501	323	288	341	565	348	453	581	123.241	116.24	67.52	76.44	172.308	182.421	84.857	76.549	60.528	59.75	57.932	58.034	127.044	133.914	82.006
CD200	0	-0.347617	-0.538363	0.0141402	4.97438	0.000662378	80	104	168	256	70	52	70	76	133	114	171	266	109	113	73	140	134	146	147	208	160	93	65	50	232	112	132	120	61.62	58.12	36.125	28.401	51.326	49.664	39.866	27.442	36.426	32.906	26.993	27.226	54.519	31.657	30.858
IMPA2	0	-0.573637	-0.553766	0.0141402	3.9591	0.000663677	65	93	97	246	26	19	26	14	111	103	102	137	25	57	25	41	143	138	93	81	81	49	41	28	50	35	58	40	50.067	51.973	20.858	27.292	19.064	18.147	14.807	5.055	30.401	29.731	16.101	14.022	12.504	15.969	10.568
CALML4	0	-0.663388	-0.87493	0.0141402	1.29099	0.000664304	3	6	16	33	5	3	7	10	8	9	15	16	7	14	5	9	10	7	10	13	9	4	7	2	13	11	13	17	2.311	3.353	3.441	3.661	3.666	2.865	3.987	3.611	2.191	2.598	2.368	1.638	3.501	3.922	2.114
CXCL14	0	-0.943076	-1.9455	0.0141402	0.0468322	0.000664194	0	0	37	112	0	0	50	76	0	0	41	180	0	0	13	10	0	0	18	90	1	0	0	0	13	5	4	13	0	0	7.956	12.426	0	0	28.475	27.442	0	0	6.472	18.423	0	0	5.495
VPS37B	0	-0.24678	-0.507891	0.0141722	4.42856	0.000666587	23	28	185	386	37	18	46	70	79	67	220	259	35	92	48	137	64	65	117	179	85	62	71	44	118	87	147	120	17.716	15.648	39.781	42.824	27.129	17.191	26.197	25.276	21.637	19.339	34.728	26.509	17.506	25.774	20.29
LHFPL2	0	0.264572	0.701037	0.01422	2.45534	0.000670367	7	4	55	95	6	0	16	35	10	4	97	159	4	3	25	63	17	8	108	176	10	6	11	9	96	54	78	85	5.392	2.235	11.827	10.54	4.399	0	9.112	12.638	2.739	1.155	15.312	16.274	2.001	0.84	10.568
SEMA7A	0	-0.635084	-0.835315	0.01422	2.76989	0.000670399	5	3	90	198	9	6	31	33	31	21	76	103	12	17	16	41	19	25	51	80	25	7	10	11	58	36	39	29	3.851	1.677	19.353	21.967	6.599	5.73	17.655	11.916	8.49	6.062	11.997	10.542	6.002	4.763	6.763
GTF2IRD2	0	0.617377	0.829445	0.0142756	2.18999	0.000673805	3	3	20	36	1	4	9	13	25	19	33	60	6	12	15	37	22	24	33	51	11	12	19	7	35	26	62	62	2.311	1.677	4.301	3.994	0.733	3.82	5.126	4.694	6.847	5.484	5.209	6.141	3.001	3.362	6.341
PAPSS1	0	-0.15078	-0.338221	0.0142891	7.22036	0.00067523	129	182	1198	2518	145	135	469	684	321	333	1299	1973	233	413	569	1654	301	313	690	1383	614	378	355	283	1407	1000	1386	1492	99.363	101.71	257.608	279.354	106.318	128.936	267.099	246.979	87.916	96.119	205.051	201.941	116.54	115.704	240.522
MRC2	0	0.155704	0.525476	0.014291	4.41214	0.000676105	5	20	298	645	10	4	42	77	50	26	406	743	16	28	75	222	90	62	443	593	52	43	32	32	251	167	351	259	3.851	11.177	64.079	71.558	7.332	3.82	23.919	27.803	13.694	7.505	64.088	76.048	8.003	7.844	31.703
RP11-1228E12.1	0	-1.53363	-1.39123	0.0143582	-2.53042	0.000680076	1	0	0	2	1	0	0	0	0	0	0	0	0	0	0	0	0	1	0	0	1	0	0	0	0	1	0	0	0.77	0	0	0.222	0.733	0	0	0	0	0	0	0	0	0	0
TMEM101	0	0.362748	0.435277	0.014372	4.94708	0.000681521	50	81	202	403	23	12	45	62	162	139	348	592	37	64	67	225	203	196	312	488	80	56	82	33	203	126	248	202	38.513	45.267	43.436	44.71	16.864	11.461	25.628	22.387	44.369	40.122	54.933	60.593	18.506	17.93	28.322
RNFT1	0	0.474439	0.527431	0.0143749	3.55362	0.000682485	17	18	46	73	17	8	19	26	62	60	89	125	30	37	20	67	76	90	61	112	66	29	40	33	53	31	87	80	13.094	10.059	9.891	8.099	12.465	7.641	10.821	9.388	16.981	17.319	14.049	12.794	15.005	10.366	8.454
BMX	0	-0.773926	-0.357711	0.0143749	2.26302	0.000683241	6	2	130	249	2	0	33	43	5	3	121	111	3	3	24	77	1	8	120	153	13	6	5	3	109	54	97	84	4.622	1.118	27.954	27.625	1.466	0	18.794	15.526	1.369	0.866	19.1	11.361	1.501	0.84	10.145
IL1B	0	-0.31642	0.652151	0.0143773	3.87408	0.000685191	18	37	118	326	4	0	25	46	43	27	142	146	12	27	31	175	88	85	246	232	51	22	39	40	190	125	287	231	13.865	20.677	25.374	36.167	2.933	0	14.238	16.61	11.777	7.793	22.415	14.943	6.002	7.564	13.104
ACTN1	0	-0.0173521	-0.513846	0.0143773	4.98079	0.000684783	64	96	174	246	87	45	43	85	171	136	224	415	87	170	58	146	94	151	114	293	154	107	113	87	111	82	97	117	49.296	53.649	37.416	27.292	63.791	42.979	24.489	30.692	46.834	39.256	35.359	42.476	43.515	47.626	24.517
PARM1	0	-1.70565	-1.1168	0.0143773	-1.02351	0.000685726	0	0	27	25	0	0	1	3	0	0	3	5	0	0	1	4	0	0	1	13	1	0	2	1	6	4	4	6	0	0	5.806	2.774	0	0	0.57	1.083	0	0	0.474	0.512	0	0	0.423
PEAR1	0	0.621772	0.465232	0.0145156	3.75015	0.000694101	5	15	94	167	3	9	32	54	57	50	176	335	18	40	43	114	59	42	121	213	40	26	26	21	128	95	155	100	3.851	8.383	20.213	18.527	2.2	8.596	18.224	19.498	15.611	14.432	27.782	34.288	9.003	11.206	18.177
A1BG	0	0.191535	-0.264114	0.0145156	5.01995	0.000694719	47	122	254	609	29	21	42	61	260	193	350	603	50	124	60	203	165	187	194	373	99	55	82	42	153	102	177	131	36.202	68.179	54.618	67.564	21.264	20.057	23.919	22.026	71.209	55.709	55.249	61.718	25.009	34.739	25.363
ITPR3	0	-0.133985	-0.732932	0.0145156	1.16172	0.000694654	0	2	148	269	0	0	27	40	2	2	188	366	0	0	24	55	0	0	70	180	1	1	1	0	76	32	51	42	0	1.118	31.825	29.844	0	0	15.377	14.443	0.548	0.577	29.676	37.461	0	0	10.145
DUSP8	0	-0.923236	-1.03257	0.0145319	0.301885	0.000696298	2	0	46	121	0	0	7	16	0	0	41	55	0	0	9	33	1	1	16	35	1	0	2	0	8	13	53	44	1.541	0	9.891	13.424	0	0	3.987	5.777	0	0	6.472	5.629	0	0	3.804
HOMER1	0	-0.380654	-0.419378	0.0145561	4.42057	0.000698257	26	27	238	423	23	17	49	83	38	43	239	287	39	57	63	178	52	67	154	246	76	48	50	37	149	121	155	176	20.027	15.089	51.178	46.929	16.864	16.236	27.906	29.97	10.408	12.412	37.727	29.375	19.507	15.969	26.631
PLEKHH3	0	0.482252	0.686894	0.0145779	3.51546	0.00070142	6	12	85	163	8	7	17	23	49	48	180	193	6	26	25	102	67	56	127	189	34	15	55	16	84	49	152	127	4.622	6.706	18.278	18.084	5.866	6.686	9.682	8.305	13.42	13.855	28.414	19.754	3.001	7.284	10.568
TTTY15	0	-0.404187	-0.400846	0.0145779	4.02142	0.00070171	22	24	80	162	35	23	46	57	41	34	106	131	35	59	37	107	49	74	48	106	85	68	64	49	91	75	108	103	16.946	13.412	17.203	17.973	25.663	21.967	26.197	20.582	11.229	9.814	16.732	13.408	17.506	16.529	15.64
EGFLAM	0	0.362512	-0.889858	0.0145779	-0.723672	0.000700343	0	0	19	22	0	0	1	7	0	0	15	69	0	1	5	16	0	0	2	23	0	0	0	0	7	2	7	10	0	0	4.086	2.441	0	0	0.57	2.528	0	0	2.368	7.062	0	0.28	2.114
DPEP3	0	0.0963906	1.66244	0.0146376	-1.5515	0.000705387	0	0	0	0	0	0	0	0	1	2	0	1	0	0	0	1	9	7	2	2	3	1	5	0	2	1	6	2	0	0	0	0	0	0	0	0	0.274	0.577	0	0.102	0	0	0
PRKAB2	0	0.379297	0.424564	0.0147018	3.83775	0.000709289	14	15	84	149	12	6	24	45	67	55	139	207	19	35	38	106	81	74	105	165	52	40	46	32	84	74	114	110	10.784	8.383	18.063	16.53	8.799	5.73	13.668	16.249	18.35	15.876	21.942	21.187	9.503	9.805	16.063
ATE1	0	0.333059	0.377688	0.014768	4.21907	0.000713296	15	21	101	204	16	15	35	45	72	76	179	265	39	45	48	116	77	89	128	218	69	52	49	50	124	92	159	140	11.554	11.736	21.718	22.632	11.732	14.326	19.933	16.249	19.72	21.937	28.256	27.123	19.507	12.607	20.29
VAMP8	0	-0.363562	-0.197525	0.014769	7.31394	0.000714157	416	555	420	948	469	318	216	293	641	547	482	682	608	939	279	705	1023	845	500	739	1456	918	816	786	659	425	687	706	320.426	310.16	90.313	105.174	343.884	303.716	123.014	105.796	175.559	157.89	76.085	69.804	304.106	263.065	117.936
CREG1	0	0.108054	0.453762	0.0147865	5.13438	0.000715819	39	50	147	290	44	29	57	117	142	144	235	310	40	92	71	262	191	192	247	321	152	90	110	92	250	183	360	331	30.04	27.942	31.61	32.173	32.262	27.697	32.462	42.246	38.891	41.565	37.095	31.729	20.007	25.774	30.012
SLC25A28	0	-0.231127	-0.451614	0.0148693	3.81502	0.000720641	17	36	92	176	28	17	28	32	46	45	103	156	28	55	33	88	48	37	73	97	61	47	44	39	73	51	87	80	13.094	20.119	19.783	19.526	20.53	16.236	15.946	11.555	12.599	12.989	16.259	15.967	14.005	15.408	13.949
CTDSP2	0	0.309104	0.342397	0.0148829	5.56902	0.000722256	52	45	223	449	48	29	97	170	151	159	380	618	79	143	154	383	218	185	293	518	211	107	149	109	326	252	495	408	40.053	25.148	47.952	49.813	35.195	27.697	55.242	61.384	41.356	45.895	59.984	63.254	39.514	40.062	65.097
CISD3	0	-0.16583	-0.4115	0.0148829	5.99266	0.000722938	136	178	359	698	100	92	92	149	263	246	393	657	186	306	125	314	306	226	216	447	395	211	170	161	323	228	342	267	104.755	99.475	77.196	77.438	73.323	87.868	52.395	53.801	72.031	71.007	62.036	67.245	93.032	85.727	52.839
PBX1	0	0.255388	0.570353	0.0149616	4.8031	0.00072921	18	17	179	273	13	15	79	121	76	86	251	436	22	73	89	228	106	110	215	490	125	81	101	85	269	163	303	252	13.865	9.5	38.491	30.287	9.532	14.326	44.991	43.691	20.815	24.824	39.621	44.626	11.004	20.451	37.621
PLIN3	0	-0.311464	-0.421256	0.0149616	5.71575	0.000728752	105	155	289	631	91	57	97	142	195	178	290	509	99	201	123	342	212	191	212	335	281	209	113	106	329	212	314	331	80.877	86.621	62.144	70.005	66.724	54.44	55.242	51.273	53.407	51.379	45.777	52.097	49.517	56.311	51.993
HPR	0	-1.31992	-1.47762	0.0149616	-2.08018	0.000729231	0	0	5	3	0	0	0	4	0	0	1	2	0	0	0	1	0	0	1	4	0	0	0	0	1	0	0	1	0	0	1.075	0.333	0	0	0	1.444	0	0	0.158	0.205	0	0	0
TNFRSF1B	0	0.0916843	0.311652	0.0149767	5.96004	0.00073079	50	59	444	872	41	48	139	213	180	147	616	764	86	149	194	569	212	220	526	866	194	128	182	107	624	462	771	566	38.513	32.972	95.474	96.742	30.062	45.844	79.162	76.91	49.299	42.431	97.237	78.197	43.015	41.743	82.006
RPL36A	0	0.147271	0.312759	0.0150239	7.85053	0.00073392	250	459	1031	1805	272	202	399	612	821	847	1336	2327	398	733	548	1841	1055	1156	1382	2204	1021	767	716	535	1379	1219	2111	1942	192.564	256.511	221.698	200.252	199.438	192.926	227.234	220.981	224.858	244.484	210.892	238.174	199.069	205.353	231.645
RP11-320G24.1	0	-0.759642	-1.56711	0.0150244	-1.75461	0.000734773	0	0	6	10	0	0	1	1	1	0	6	7	0	0	0	2	0	0	1	6	0	0	0	0	0	2	0	1	0	0	1.29	1.109	0	0	0.57	0.361	0.274	0	0.947	0.716	0	0	0
ERAP2	0	-0.154727	0.974388	0.0150506	1.251	0.000736879	3	5	38	67	0	2	1	2	8	3	44	55	2	6	1	18	20	14	100	102	5	0	4	3	17	19	31	30	2.311	2.794	8.171	7.433	0	1.91	0.57	0.722	2.191	0.866	6.946	5.629	1	1.681	0.423
SLCO3A1	0	0.440587	0.776932	0.0151207	3.42322	0.000741144	16	20	23	65	13	10	9	15	32	28	81	63	29	66	19	72	48	59	81	79	56	48	66	51	51	46	106	106	12.324	11.177	4.946	7.211	9.532	9.551	5.126	5.416	8.764	8.082	12.786	6.448	14.505	18.49	8.031
CSNK2A2	0	0.29888	0.287341	0.0152528	6.13984	0.0007493	97	116	333	657	84	71	103	169	332	362	615	922	108	214	142	445	420	403	435	751	302	189	180	162	374	243	547	437	74.715	64.826	71.606	72.889	61.591	67.811	58.659	61.023	90.929	104.49	97.08	94.369	54.019	59.953	60.025
SELPLG	0	-0.262376	-0.713847	0.0152528	3.34894	0.000749082	25	52	32	62	40	15	18	25	71	58	24	33	56	85	28	48	53	69	11	29	81	60	66	39	31	15	37	29	19.256	29.06	6.881	6.878	29.329	14.326	10.251	9.027	19.446	16.742	3.788	3.378	28.01	23.813	11.836
RPL9	0	0.19914	0.285995	0.0153683	11.6601	0.000756664	4378	5761	17393	32338	3174	2324	5582	7816	14083	14444	22692	38197	4826	9664	7170	24078	17767	17255	18814	31903	15135	9227	9621	7369	19481	13233	24983	24202	3372.18	3219.52	3740.05	3587.66	2327.26	2219.61	3178.99	2822.2	3857.09	4169.21	3582	3909.55	2413.84	2707.41	3030.83
ADGRG6	0	-0.909547	-0.538277	0.0153683	2.50793	0.000755893	2	11	225	304	1	0	45	30	10	15	149	176	1	10	11	39	12	15	94	208	15	6	7	4	82	55	60	58	1.541	6.147	48.382	33.727	0.733	0	25.628	10.832	2.739	4.33	23.52	18.014	0.5	2.802	4.65
ASB2	0	0.26202	1.55905	0.0154362	0.269667	0.000761252	1	3	3	1	1	1	0	2	1	4	0	6	2	4	3	15	12	11	3	10	6	7	11	6	10	10	24	33	0.77	1.677	0.645	0.111	0.733	0.955	0	0.722	0.274	1.155	0	0.614	1	1.121	1.268
HLA-A	0	0.308943	0.444461	0.0154362	6.42896	0.000761705	117	127	705	1573	37	40	130	249	319	282	1207	1917	101	117	309	709	566	472	1174	1592	205	148	160	114	469	391	848	755	90.12	70.974	151.597	174.513	27.129	38.203	74.036	89.909	87.369	81.398	190.529	196.209	50.518	32.778	130.617
IGSF6	0	1.23252	1.16719	0.0154802	0.835163	0.00076606	1	0	1	5	1	4	3	4	8	3	19	15	4	9	7	15	15	4	10	12	12	8	7	12	11	10	14	22	0.77	0	0.215	0.555	0.733	3.82	1.709	1.444	2.191	0.866	2.999	1.535	2.001	2.521	2.959
SCNM1	0	0.367344	0.333792	0.0154802	5.54972	0.000765075	68	80	179	259	69	51	72	95	242	277	267	369	119	205	79	305	296	267	210	333	255	157	204	158	220	155	347	264	52.377	44.708	38.491	28.734	50.593	48.709	41.005	34.303	66.28	79.955	42.147	37.768	59.521	57.432	33.394
RP11-338C15.3	0	-0.725794	-1.59413	0.0154802	-2.20373	0.000766431	0	0	0	2	0	1	1	1	1	1	0	1	0	1	0	1	0	0	0	1	0	0	0	0	0	0	3	0	0	0	0	0.222	0	0.955	0.57	0.361	0.274	0.289	0	0.102	0	0.28	0
BCHE	0	0.663855	0.792661	0.0154922	2.37942	0.00076788	0	3	69	87	2	1	20	44	2	8	157	250	4	9	26	70	16	8	93	197	7	6	11	4	78	71	124	98	0	1.677	14.837	9.652	1.466	0.955	11.39	15.888	0.548	2.309	24.783	25.588	2.001	2.521	10.99
RP3-467D16.3	0	-1.18565	-1.54746	0.0155007	-2.61334	0.000769149	1	0	0	1	0	0	1	0	0	0	0	0	0	0	0	1	0	0	0	0	0	0	0	0	0	0	0	1	0.77	0	0	0.111	0	0	0.57	0	0	0	0	0	0	0	0
TACC2	0	0.535184	0.682098	0.0155609	2.70126	0.00077387	9	6	43	92	4	2	8	11	40	19	83	134	6	10	11	62	31	48	68	102	22	12	32	8	44	32	67	58	6.932	3.353	9.246	10.207	2.933	1.91	4.556	3.972	10.955	5.484	13.102	13.715	3.001	2.802	4.65
MRPS18B	0	0.292498	0.359777	0.0155609	6.29583	0.000774706	125	136	300	535	101	89	108	161	416	417	449	709	171	268	157	494	534	541	387	618	373	265	315	216	364	257	615	474	96.282	76.003	64.51	59.354	74.056	85.002	61.507	58.134	113.935	120.366	70.876	72.568	85.53	75.081	66.365
CXorf65	0	-1.61174	-1.26375	0.0155609	-1.99464	0.000773897	0	0	2	2	0	1	1	1	0	0	0	0	0	1	0	1	1	1	0	1	1	0	0	1	0	1	1	1	0	0	0.43	0.222	0	0.955	0.57	0.361	0	0	0	0	0	0.28	0
POLR2J	0	0.21501	0.246708	0.0156189	7.2441	0.000778454	179	260	620	1038	215	173	241	354	603	663	817	1391	333	673	341	931	672	731	642	1296	966	554	580	445	885	640	1019	1072	137.876	145.3	133.32	115.159	157.644	165.229	137.251	127.822	165.151	191.373	128.966	142.372	166.558	188.544	144.144
UCHL1	0	0.440386	0.430995	0.0157121	6.60118	0.000785693	106	158	250	527	172	113	172	234	344	374	630	1045	187	402	266	720	340	401	537	1169	456	270	355	254	680	515	746	769	81.647	88.298	53.758	58.467	126.115	107.924	97.955	84.493	94.216	107.954	99.447	106.958	93.532	112.622	112.441
POU2F2	0	0.462949	0.341457	0.0157121	5.45845	0.000784664	60	77	138	313	53	44	77	91	237	174	345	407	84	208	82	367	192	228	194	333	189	114	185	126	240	165	407	389	46.215	43.031	29.674	34.725	38.861	42.024	43.852	32.858	64.91	50.225	54.459	41.657	42.015	58.272	34.662
HBQ1	0	-0.846492	-1.00363	0.0157121	1.98336	0.000785331	17	36	15	39	12	13	7	2	22	13	14	17	15	30	5	17	23	21	9	13	29	21	24	18	4	6	18	11	13.094	20.119	3.225	4.327	8.799	12.416	3.987	0.722	6.025	3.752	2.21	1.74	7.503	8.405	2.114
COL2A1	0	-0.163903	-0.89156	0.0157685	4.29854	0.000789381	62	76	47	74	117	85	14	40	137	134	47	89	137	184	56	62	52	87	15	68	168	118	52	85	95	73	81	93	47.756	42.472	10.106	8.21	85.788	81.182	7.973	14.443	37.522	38.679	7.419	9.109	68.524	51.548	23.672
PTCHD1	0	-0.214282	-1.68918	0.0158031	-0.893992	0.000791982	0	0	8	2	1	0	3	14	0	0	6	3	3	2	9	11	2	0	0	3	0	0	3	0	9	2	2	4	0	0	1.72	0.222	0.733	0	1.709	5.055	0	0	0.947	0.307	1.501	0.56	3.804
KIF1A	0	1.16699	1.56213	0.0158256	-0.26883	0.000795722	0	1	2	10	0	0	3	3	2	4	25	46	0	0	0	9	4	10	16	56	1	0	1	0	5	3	13	8	0	0.559	0.43	1.109	0	0	1.709	1.083	0.548	1.155	3.946	4.708	0	0	0
PGLYRP2	0	-1.11079	0.768272	0.0158256	-1.2484	0.000794571	0	2	0	2	1	0	0	1	2	0	1	0	0	0	0	1	15	2	3	2	3	2	3	3	1	2	5	2	0	1.118	0	0.222	0.733	0	0	0.361	0.548	0	0.158	0	0	0	0
TMEM39B	0	0.344624	0.395267	0.0158256	4.49879	0.000795241	22	33	83	161	29	25	34	67	77	70	179	256	50	80	52	154	107	85	119	234	109	98	71	57	129	99	217	169	16.946	18.442	17.848	17.862	21.264	23.877	19.363	24.192	21.089	20.205	28.256	26.202	25.009	22.412	21.981
SCT	0	0.744393	1.34591	0.0158331	0.866182	0.000797839	0	2	16	43	0	0	0	4	9	9	26	59	3	1	2	11	32	30	23	54	3	4	5	3	17	6	32	12	0	1.118	3.441	4.771	0	0	0	1.444	2.465	2.598	4.104	6.039	1.501	0.28	0.845
CCDC91	0	0.375643	0.596038	0.0158331	4.10924	0.00079728	21	28	59	104	26	18	28	42	109	83	99	165	31	48	27	112	117	125	117	170	83	52	73	32	84	66	132	112	16.175	15.648	12.687	11.538	19.064	17.191	15.946	15.165	29.853	23.958	15.627	16.888	15.505	13.447	11.413
GARS	0	0.720047	0.674312	0.0158346	6.93908	0.00080053	200	334	371	730	163	105	120	223	995	931	1021	2115	218	336	197	733	1053	1221	813	1810	361	226	653	239	318	259	1275	642	154.051	186.655	79.777	80.988	119.516	100.284	68.341	80.521	272.513	268.73	161.168	216.475	109.038	94.132	83.274
TNFRSF1A	0	0.210694	0.313942	0.0158346	6.71853	0.000799146	142	157	538	1088	108	89	138	280	489	438	762	1283	176	301	238	677	650	600	609	1034	561	293	338	280	578	393	767	680	109.376	87.739	115.687	120.706	79.189	85.002	78.592	101.102	133.929	126.427	120.284	131.318	88.031	84.327	100.605
PRKAR2A-AS1	0	-0.567686	-1.64765	0.0158346	-1.77678	0.000799722	1	1	1	4	0	1	1	0	2	0	1	3	0	1	1	3	1	0	0	3	0	0	0	0	0	0	1	1	0.77	0.559	0.215	0.444	0	0.955	0.57	0	0.548	0	0.158	0.307	0	0.28	0.423
MAP2K6	0	0.797623	0.814566	0.0158946	2.68887	0.000806727	6	9	24	42	7	9	16	14	32	24	78	128	9	15	19	28	30	29	65	128	20	15	16	9	34	32	49	29	4.622	5.03	5.161	4.66	5.133	8.596	9.112	5.055	8.764	6.928	12.313	13.101	4.502	4.202	8.031
LYL1	0	0.3774	0.60175	0.0158946	7.57574	0.000807934	320	323	485	867	270	208	291	428	1314	1226	900	1411	441	689	323	903	2111	1845	1135	1271	1106	729	913	559	893	638	1169	794	246.481	180.508	104.29	96.187	197.971	198.657	165.727	154.542	359.882	353.881	142.068	144.419	220.577	193.026	136.535
UBXN1	0	0.270682	0.334973	0.0158946	7.59889	0.0008048	242	287	1020	1895	191	154	342	501	893	918	1621	2531	274	468	440	1452	1076	1053	1308	2202	758	523	554	366	1089	798	1770	1401	186.402	160.389	219.332	210.236	140.046	147.083	194.772	180.901	244.577	264.978	255.88	259.054	137.048	131.112	185.992
PIK3C2B	0	-0.224241	-0.470352	0.0158946	4.39629	0.000807893	8	17	331	558	17	9	96	137	37	43	379	533	20	40	107	217	36	41	218	395	50	26	43	27	233	144	200	198	6.162	9.5	71.176	61.906	12.465	8.596	54.673	49.468	10.134	12.412	59.826	54.554	10.003	11.206	45.23
LL22NC03-N95F10.1	0	-1.23151	-1.95544	0.0158946	-1.77636	0.000807379	1	0	1	3	0	0	7	2	0	0	0	1	0	1	3	3	0	0	0	0	0	1	0	1	3	3	1	0	0.77	0	0.215	0.333	0	0	3.987	0.722	0	0	0	0.102	0	0.28	1.268
AGBL5	0	-0.199222	-0.42355	0.0159008	3.70117	0.000809121	22	31	76	127	28	10	25	40	69	43	88	102	31	46	30	83	49	58	47	82	59	46	38	32	66	48	73	74	16.946	17.324	16.342	14.09	20.53	9.551	14.238	14.443	18.898	12.412	13.891	10.44	15.505	12.887	12.681
HIST3H2A	0	0.377948	0.746095	0.0161465	4.65444	0.000824262	17	30	150	280	15	18	35	55	133	107	239	292	35	47	48	213	161	183	199	310	79	62	98	35	147	134	408	284	13.094	16.765	32.255	31.064	10.998	17.191	19.933	19.859	36.426	30.885	37.727	29.887	17.506	13.167	20.29
BEX2	0	0.452128	0.637185	0.0161465	6.20107	0.000824538	109	183	401	813	39	33	80	198	481	477	707	1185	80	128	156	540	606	686	638	1081	205	147	205	103	343	261	789	580	83.958	102.269	86.228	90.196	28.596	31.518	45.561	71.494	131.737	137.684	111.602	121.288	40.014	35.86	65.943
ERCC1	0	0.23267	0.355728	0.0161465	6.57047	0.000826358	119	152	397	729	114	99	146	252	383	416	630	983	177	265	208	709	569	536	562	905	513	301	281	204	565	377	770	661	91.66	84.945	85.368	80.877	83.588	94.553	83.148	90.992	104.897	120.077	99.447	100.612	88.531	74.241	87.924
CECR5	0	-0.277017	-0.320492	0.0161465	5.34159	0.000825165	81	114	188	356	88	53	79	95	170	153	216	295	112	144	76	230	176	161	201	243	213	141	108	117	211	141	269	216	62.391	63.709	40.426	39.496	64.524	50.619	44.991	34.303	46.56	44.163	34.096	30.194	56.019	40.342	32.126
STXBP6	0	-0.675185	-0.885664	0.0161465	3.63339	0.000827846	13	25	60	129	50	36	27	44	41	33	33	31	69	115	32	65	9	23	27	33	133	100	77	75	78	32	78	82	10.013	13.971	12.902	14.312	36.661	34.383	15.377	15.888	11.229	9.525	5.209	3.173	34.512	32.218	13.527
BRINP1	0	-0.88885	-1.15496	0.0161465	-0.229957	0.000827044	0	0	30	33	0	0	7	18	0	0	18	28	0	0	8	14	1	1	4	21	3	0	0	0	16	18	8	12	0	0	6.451	3.661	0	0	3.987	6.499	0	0	2.841	2.866	0	0	3.382
RP11-404O13.5	0	-1.70132	-1.7448	0.0161465	-2.17841	0.000825254	0	0	10	5	0	0	2	0	0	0	2	1	0	0	0	0	0	0	0	6	0	0	0	0	0	0	0	2	0	0	2.15	0.555	0	0	1.139	0	0	0	0.316	0.102	0	0	0
TP53I11	0	0.103961	-0.38198	0.016209	5.65146	0.000831942	36	51	523	976	33	40	140	229	133	152	640	1121	72	202	155	516	92	124	270	638	167	108	99	85	421	317	391	356	27.729	28.501	112.462	108.28	24.197	38.203	79.731	82.687	36.426	43.874	101.026	114.737	36.012	56.591	65.52
CH17-189H20.1	0	0.435591	0.853477	0.0162183	2.82728	0.000837048	9	14	43	92	5	1	9	12	41	43	99	101	4	17	8	47	64	61	85	120	22	15	38	8	25	32	79	67	6.932	7.824	9.246	10.207	3.666	0.955	5.126	4.333	11.229	12.412	15.627	10.338	2.001	4.763	3.382
PLXNA1	0	0.744937	0.820466	0.0162183	2.04549	0.000836454	1	3	65	92	1	1	3	10	22	13	119	161	2	3	9	43	32	28	66	145	10	6	9	7	17	15	51	49	0.77	1.677	13.977	10.207	0.733	0.955	1.709	3.611	6.025	3.752	18.785	16.479	1	0.84	3.804
C14orf93	0	0.193791	0.670172	0.0162183	2.42223	0.000837237	9	6	23	53	6	3	8	7	26	36	37	50	6	13	9	26	41	48	38	59	23	18	21	9	30	24	41	43	6.932	3.353	4.946	5.88	4.399	2.865	4.556	2.528	7.121	10.391	5.841	5.118	3.001	3.642	3.804
OXLD1	0	0.362784	0.462065	0.0162183	5.87903	0.000834352	95	139	221	415	63	62	68	116	461	456	383	491	123	220	85	247	512	580	295	484	300	198	296	135	245	178	330	262	73.174	77.68	47.522	46.041	46.193	59.215	38.727	41.885	126.26	131.623	60.458	50.255	61.521	61.634	35.93
SRSF8	0	0.245799	0.342116	0.0162183	5.66639	0.000838614	44	66	225	376	59	58	100	151	181	164	352	564	80	169	132	396	228	229	321	487	264	167	189	113	370	223	449	336	33.891	36.884	48.382	41.714	43.26	55.395	56.951	54.523	49.573	47.338	55.564	57.727	40.014	47.346	55.798
SPATA13	0	-0.459752	-0.807661	0.0162183	2.02788	0.000835665	6	7	26	39	12	8	11	11	10	14	17	29	5	31	11	32	11	12	10	15	27	10	15	12	33	15	17	27	4.622	3.912	5.591	4.327	8.799	7.641	6.265	3.972	2.739	4.041	2.684	2.968	2.501	8.685	4.65
TULP2	0	-0.695882	-1.65447	0.0162183	-2.02889	0.000838664	1	2	1	2	0	0	0	1	0	2	2	2	0	0	1	1	1	0	0	1	0	0	0	0	1	0	0	0	0.77	1.118	0.215	0.222	0	0	0	0.361	0	0.577	0.316	0.205	0	0	0.423
GRB10	0	0.297639	0.421077	0.016309	5.1492	0.000844248	28	51	208	477	26	29	52	82	127	107	338	471	50	110	85	337	121	119	293	482	116	79	110	89	211	177	485	406	21.567	28.501	44.727	52.92	19.064	27.697	29.614	29.609	34.783	30.885	53.354	48.208	25.009	30.817	35.93
CD3EAP	0	-0.523079	-0.647957	0.0164466	4.38078	0.00085228	52	53	91	147	71	43	34	62	52	37	107	98	88	143	45	108	61	64	85	103	186	122	77	88	114	55	75	92	40.053	29.619	19.568	16.309	52.059	41.069	19.363	22.387	14.242	10.68	16.89	10.031	44.015	40.062	19.022
PRKX	0	-0.511911	-0.574241	0.0165234	4.07797	0.000857168	23	47	118	228	33	21	38	51	46	32	117	117	43	58	51	119	38	25	99	133	88	51	47	47	95	92	95	142	17.716	26.266	25.374	25.295	24.197	20.057	21.641	18.415	12.599	9.237	18.469	11.975	21.507	16.249	21.558
RPS18	0	0.236567	0.324395	0.0165982	13.1934	0.000861962	11063	15395	38710	76525	10890	8543	15067	24527	40089	41335	52138	93367	16932	29168	21776	75477	50764	48456	45050	77760	50760	32692	30189	23040	57570	39175	80402	75406	8521.33	8603.46	8323.88	8489.89	7984.85	8159.26	8580.77	8856.21	10979.7	11931.2	8230.14	9556.33	8468.94	8171.55	9204.92
GATA6-AS1	0	1.33036	1.13709	0.0166234	0.556627	0.000866862	0	0	39	50	0	0	6	11	0	0	69	335	0	1	12	61	1	0	18	253	1	0	1	0	55	30	73	61	0	0	8.386	5.547	0	0	3.417	3.972	0	0	10.892	34.288	0	0.28	5.073
HSPH1	0	-0.370819	-0.428051	0.0166234	6.88866	0.000866739	194	218	491	785	352	283	206	329	276	320	442	463	504	772	254	809	337	376	341	350	1020	671	574	655	780	498	585	766	149.429	121.829	105.581	87.09	258.096	270.288	117.319	118.795	75.592	92.367	69.771	47.389	252.087	216.279	107.368
SDPR	0	-0.807239	-0.741263	0.0166234	3.81444	0.000866928	25	20	160	173	19	8	62	69	40	21	81	96	29	73	32	90	39	29	162	72	57	37	58	43	120	68	86	55	19.256	11.177	34.405	19.193	13.931	7.641	35.309	24.915	10.955	6.062	12.786	9.826	14.505	20.451	13.527
VNN2	0	-1.63349	-2.03773	0.0166234	-2.11642	0.000864314	1	3	0	0	3	2	1	0	1	0	0	0	0	3	0	0	1	0	0	1	0	1	0	0	0	0	1	0	0.77	1.677	0	0	2.2	1.91	0.57	0	0.274	0	0	0	0	0.84	0
BOD1	0	0.173242	0.342237	0.0166369	6.35906	0.000868544	72	104	537	989	51	63	191	261	231	225	800	1327	116	168	224	725	361	327	688	1190	341	246	168	173	607	426	788	671	55.458	58.12	115.472	109.722	37.395	60.17	108.776	94.242	63.267	64.946	126.282	135.822	58.02	47.066	94.687
RPL26	0	0.213084	0.326107	0.0166499	11.2735	0.000871058	3055	4957	10918	19444	2856	2372	3704	5632	10910	11234	14438	24526	4511	7706	5504	17981	13929	13114	12338	23599	13525	8766	6708	6481	13587	10597	19481	19429	2353.13	2770.21	2347.72	2157.17	2094.1	2265.45	2109.46	2033.6	2988.06	3242.66	2279.08	2510.29	2256.28	2158.87	2326.59
LINC00501	0	-1.27234	-1.70921	0.0166499	-2.64363	0.000870415	1	0	1	0	0	0	0	2	0	1	0	0	0	0	0	0	0	0	0	0	0	0	0	0	0	0	0	0	0.77	0	0.215	0	0	0	0	0.722	0	0.289	0	0	0	0	0
RP1-153G14.4	0	-0.951491	-1.48554	0.0167047	-1.82242	0.000874839	0	1	5	7	0	0	1	0	0	1	2	2	0	0	1	2	0	0	2	2	0	0	0	0	0	1	1	1	0	0.559	1.075	0.777	0	0	0.57	0	0	0.289	0.316	0.205	0	0	0.423
SMIM3	0	0.0732365	0.449067	0.0167084	3.56457	0.000875956	18	31	41	101	17	11	16	17	60	58	57	122	24	33	21	52	99	102	56	115	70	49	57	39	44	27	80	62	13.865	17.324	8.816	11.205	12.465	10.506	9.112	6.138	16.433	16.742	8.998	12.487	12.004	9.245	8.877
GOT1	0	0.507992	0.50138	0.0167419	5.38561	0.000879555	47	77	154	297	56	47	56	103	245	262	292	583	79	113	84	261	235	315	230	569	158	104	139	84	176	127	403	237	36.202	43.031	33.115	32.95	41.061	44.889	31.892	37.191	67.101	75.625	46.093	59.671	39.514	31.657	35.508
SNX8	0	-0.113829	-0.466436	0.0167419	3.96145	0.000879478	36	40	81	116	25	27	30	54	64	44	107	146	36	81	35	98	45	52	60	95	80	40	31	38	97	68	95	88	27.729	22.354	17.418	12.869	18.331	25.787	17.085	19.498	17.528	12.7	16.89	14.943	18.006	22.693	14.795
SH3BP1	0	0.293072	0.463634	0.0168054	5.14749	0.000884668	62	71	99	237	70	46	36	51	265	226	157	276	101	164	55	125	417	376	127	219	264	173	164	127	140	85	168	138	47.756	39.678	21.288	26.293	51.326	43.934	20.502	18.415	72.579	65.234	24.783	28.249	50.518	45.945	23.249
AC018890.6	0	-1.16525	-1.63744	0.0168054	-2.66995	0.000884737	0	1	0	0	0	1	0	1	0	0	0	1	0	0	0	0	0	0	0	0	0	0	0	0	0	0	0	0	0	0.559	0	0	0	0.955	0	0.361	0	0	0	0.102	0	0	0
GLIS2	0	0.0224834	0.585587	0.016854	1.56496	0.000888222	2	3	37	80	1	0	7	5	6	6	48	89	1	4	7	18	15	14	52	82	12	4	6	3	30	20	37	36	1.541	1.677	7.956	8.875	0.733	0	3.987	1.805	1.643	1.732	7.577	9.109	0.5	1.121	2.959
SENP5	0	-0.315328	-0.253603	0.0170885	4.69308	0.000901521	31	45	159	295	42	34	60	88	68	74	197	215	42	86	59	192	74	93	143	225	103	70	82	64	180	109	191	216	23.878	25.148	34.19	32.728	30.796	32.473	34.17	31.775	18.624	21.36	31.097	22.006	21.007	24.093	24.94
TXN	0	-0.253915	-0.337418	0.0171232	9.37175	0.000904423	1089	1495	2605	5091	1603	1146	1156	1806	1881	1710	2843	3730	1927	3821	1589	5082	1766	1781	2270	3027	4812	3090	2996	2496	3934	2872	4289	4821	838.807	835.477	560.158	564.809	1175.36	1094.52	658.351	652.111	515.173	493.586	448.776	381.774	963.834	1070.47	671.686
JOSD1	0	-0.31608	-0.452911	0.0171232	4.58368	0.000905481	22	31	189	403	26	25	58	100	70	48	191	269	42	115	62	185	65	75	108	186	97	75	71	48	147	116	215	203	16.946	17.324	40.641	44.71	19.064	23.877	33.031	36.108	19.172	13.855	30.15	27.533	21.007	32.218	26.208
CCNE1	0	-0.411723	-0.886487	0.0171232	3.00217	0.000906177	30	25	23	44	31	31	12	16	22	22	26	28	50	83	13	49	28	13	13	33	62	43	31	62	44	27	23	40	23.108	13.971	4.946	4.881	22.73	29.608	6.834	5.777	6.025	6.35	4.104	2.866	25.009	23.253	5.495
TCF4	0	0.165749	0.416559	0.0171592	6.42442	0.000909029	57	73	881	1809	49	31	215	324	167	154	1749	2244	74	146	251	770	245	243	1235	1944	250	163	224	131	794	559	1126	992	43.905	40.796	189.443	200.695	35.928	29.608	122.444	116.99	45.738	44.452	276.085	229.679	37.013	40.903	106.1
SERPINE2	0	0.379539	0.563707	0.0173455	3.79714	0.000919853	11	22	66	140	9	8	28	36	48	38	105	239	21	37	49	96	87	83	100	200	44	44	53	35	83	46	107	114	8.473	12.295	14.192	15.532	6.599	7.641	15.946	12.999	13.146	10.969	16.575	24.462	10.504	10.366	20.713
ZNRF1	0	-0.178296	-0.311813	0.0173642	5.94088	0.000922752	90	155	313	654	93	76	113	211	260	186	425	625	131	227	122	391	210	213	294	460	313	203	173	163	359	229	349	391	69.323	86.621	67.305	72.557	68.19	72.586	64.354	76.188	71.209	53.688	67.088	63.97	65.523	63.595	51.571
RP11-338K17.8	0	-1.03962	-1.77127	0.0173642	-2.02889	0.000922264	0	0	0	2	1	1	2	1	0	2	1	0	0	1	0	2	0	0	0	1	0	0	0	1	1	0	2	0	0	0	0	0.222	0.733	0.955	1.139	0.361	0	0.577	0.158	0	0	0.28	0
NAT8	0	-1.21917	0.0125806	0.0174044	-0.454928	0.000926805	0	0	6	14	0	0	7	7	0	0	6	3	0	0	4	6	4	0	9	15	1	3	3	0	25	13	11	8	0	0	1.29	1.553	0	0	3.987	2.528	0	0	0.947	0.307	0	0	1.691
SERINC5	0	-0.535343	-0.433377	0.0174044	4.54408	0.000926654	8	21	943	1714	9	1	136	244	22	17	776	1417	7	28	125	377	16	30	506	1147	28	22	26	24	375	285	495	483	6.162	11.736	202.775	190.156	6.599	0.955	77.453	88.104	6.025	4.907	122.494	145.033	3.501	7.844	52.839
TCERG1	0	-0.293014	-0.340024	0.0174079	6.39439	0.000928906	191	203	391	742	158	126	144	212	273	238	413	512	216	378	204	608	334	303	318	417	465	350	270	251	508	346	497	589	147.119	113.446	84.077	82.319	115.85	120.34	82.009	76.549	74.77	68.698	65.193	52.404	108.037	105.898	86.233
TERC	0	-1.92318	-0.802241	0.0174079	-1.99819	0.000928089	1	2	1	1	1	0	0	0	0	0	0	0	0	0	0	0	0	1	0	0	2	2	2	2	0	0	3	3	0.77	1.118	0.215	0.111	0.733	0	0	0	0	0	0	0	0	0	0
CDH13	0	0.294893	0.922537	0.0174624	1.87572	0.000932774	0	1	29	48	1	0	31	38	0	0	49	59	4	4	44	133	8	4	81	102	3	6	16	23	102	78	188	168	0	0.559	6.236	5.325	0.733	0	17.655	13.721	0	0	7.735	6.039	2.001	1.121	18.599
PIWIL2	0	-0.324575	-1.50669	0.0174825	-2.08571	0.00093481	0	1	3	3	0	0	0	0	1	1	3	2	0	0	0	3	0	0	1	0	0	0	0	0	0	0	0	3	0	0.559	0.645	0.333	0	0	0	0	0.274	0.289	0.474	0.205	0	0	0
CLDN5	0	-0.400193	-0.750675	0.0175231	6.24343	0.000938114	29	24	2895	4605	12	5	1229	1452	48	28	2605	5157	54	58	1216	1828	70	39	1349	3241	126	76	61	50	2369	1490	1452	1388	22.337	13.412	622.517	510.891	8.799	4.775	699.925	524.288	13.146	8.082	411.207	527.831	27.009	16.249	514.015
CLDN19	0	0.189334	-1.26253	0.0175231	-2.06259	0.000938911	0	0	2	1	1	0	0	0	2	2	1	6	0	1	0	1	0	1	0	0	0	1	0	0	0	0	0	1	0	0	0.43	0.111	0.733	0	0	0	0.548	0.577	0.158	0.614	0	0.28	0
CARD19	0	0.38377	0.267702	0.0175673	5.77332	0.000942242	93	95	171	339	80	73	79	94	318	287	313	422	174	261	96	324	297	321	216	341	358	202	195	169	268	171	443	318	71.634	53.091	36.77	37.61	58.658	69.721	44.991	33.942	87.095	82.842	49.408	43.193	87.03	73.12	40.58
FARP2	0	-0.451233	-0.665525	0.017588	2.84199	0.000944321	15	12	53	124	14	8	20	18	11	19	59	81	10	28	22	57	18	10	35	66	26	26	20	16	43	31	44	51	11.554	6.706	11.397	13.757	10.265	7.641	11.39	6.499	3.013	5.484	9.313	8.291	5.002	7.844	9.3
ANKS1A	0	-0.447305	-0.52297	0.0176312	3.42685	0.00094761	21	16	77	131	22	12	23	41	22	24	74	106	25	35	21	88	38	40	65	82	53	36	22	33	58	43	57	54	16.175	8.942	16.557	14.533	16.131	11.461	13.099	14.804	6.025	6.928	11.681	10.849	12.504	9.805	8.877
RMND1	0	0.351768	0.574094	0.0176819	4.42388	0.000952283	34	33	73	138	27	28	31	40	123	112	124	200	34	70	34	128	172	132	128	178	86	62	87	59	105	89	208	146	26.189	18.442	15.697	15.31	19.797	26.742	17.655	14.443	33.688	32.328	19.574	20.47	17.006	19.611	14.372
SLC52A3	0	-0.853605	-1.62355	0.0176819	-2.5607	0.000952228	0	2	0	2	0	0	0	0	1	1	0	0	1	0	0	0	0	0	0	0	0	0	0	0	0	0	0	0	0	1.118	0	0.222	0	0	0	0	0.274	0.289	0	0	0.5	0	0
IDH1	0	0.29703	0.421942	0.0177261	6.12185	0.000956611	94	135	215	294	105	79	115	171	282	266	317	590	158	329	175	409	395	426	289	573	416	252	281	239	449	316	458	414	72.404	75.444	46.232	32.617	76.989	75.451	65.493	61.745	77.235	76.78	50.039	60.388	79.027	92.171	73.974
HPSE	0	0.0694983	-0.957163	0.0177261	0.840703	0.000955839	2	2	9	21	4	2	4	8	5	2	14	17	5	22	7	24	0	2	10	3	8	7	8	5	10	6	16	17	1.541	1.118	1.935	2.33	2.933	1.91	2.278	2.889	1.369	0.577	2.21	1.74	2.501	6.163	2.959
PDZD8	0	-0.3587	-0.475563	0.0178214	4.39911	0.000962738	40	24	174	334	30	24	50	59	56	54	204	209	39	74	46	148	59	66	106	163	94	72	63	52	134	76	152	134	30.81	13.412	37.416	37.055	21.997	22.922	28.475	21.304	15.337	15.587	32.202	21.392	19.507	20.731	19.445
KCNJ2	0	-1.12955	-1.23141	0.0178641	0.241177	0.000966025	0	0	92	169	0	0	2	24	0	1	42	53	0	0	8	44	1	0	7	44	0	0	1	0	43	28	44	41	0	0	19.783	18.749	0	0	1.139	8.666	0	0.289	6.63	5.425	0	0	3.382
GCHFR	0	-0.316598	-0.571534	0.0179321	6.16146	0.000970687	151	261	274	678	157	120	133	223	482	396	307	372	178	322	118	500	397	422	239	333	389	236	212	133	273	171	470	342	116.308	145.859	58.919	75.219	115.117	114.61	75.745	80.521	132.011	114.304	48.461	38.075	89.031	90.21	49.88
CARTPT	0	1.24193	-0.070374	0.0180537	2.89107	0.000978264	0	1	670	316	0	0	258	248	23	2	2243	2100	0	9	218	341	20	18	529	1079	1	0	0	1	279	196	71	187	0	0.559	144.071	35.058	0	0	146.933	89.548	6.299	0.577	354.064	214.94	0	2.521	92.151
ZNF800	0	-0.315339	-0.363413	0.0181326	4.52521	0.000983539	31	47	169	332	36	33	45	54	75	70	175	241	41	81	57	135	79	86	147	184	106	64	52	54	122	83	149	156	23.878	26.266	36.34	36.833	26.396	31.518	25.628	19.498	20.541	20.205	27.624	24.667	20.507	22.693	24.094
CARD9	0	0.951361	1.17525	0.0182772	3.05519	0.000993392	18	22	11	16	19	15	4	5	112	113	20	45	25	51	11	40	140	166	15	39	70	40	105	34	16	15	68	48	13.865	12.295	2.365	1.775	13.931	14.326	2.278	1.805	30.675	32.617	3.157	4.606	12.504	14.288	4.65
TBL2	0	0.261139	0.407434	0.0182772	4.14258	0.000992622	24	24	80	138	24	12	29	43	67	72	114	199	39	46	38	126	94	99	117	176	96	57	57	39	118	79	109	119	18.486	13.412	17.203	15.31	17.597	11.461	16.516	15.526	18.35	20.783	17.995	20.368	19.507	12.887	16.063
ARHGEF10L	0	0.708887	1.00454	0.0182989	1.33345	0.000996203	1	0	24	36	2	1	4	2	11	10	33	49	4	3	7	29	9	5	35	63	10	3	5	4	26	24	37	32	0.77	0	5.161	3.994	1.466	0.955	2.278	0.722	3.013	2.886	5.209	5.015	2.001	0.84	2.959
NINJ1	0	0.350441	0.503403	0.0182989	5.99097	0.000998597	57	107	307	725	56	42	104	152	364	364	474	846	89	150	131	427	484	422	557	670	265	182	163	126	370	237	554	379	43.905	59.797	66.015	80.433	41.061	40.113	59.229	54.884	99.693	105.067	74.822	86.59	44.515	42.023	55.375
ZNF92	0	-0.0752419	0.339188	0.0182989	3.9313	0.000998007	24	27	62	130	14	14	33	34	41	41	91	119	29	37	30	113	69	69	110	121	78	63	58	57	116	82	125	104	18.486	15.089	13.332	14.423	10.265	13.371	18.794	12.277	11.229	11.835	14.365	12.18	14.505	10.366	12.681
CMPK2	0	-0.00700961	-0.916231	0.0182989	1.72916	0.000997044	5	9	14	22	14	15	4	6	11	9	17	25	26	22	17	21	6	7	13	21	15	5	6	7	11	10	22	18	3.851	5.03	3.01	2.441	10.265	14.326	2.278	2.166	3.013	2.598	2.684	2.559	13.005	6.163	7.186
SMDT1	0	0.206294	0.291172	0.0183566	6.98792	0.00100458	130	167	684	1223	166	120	195	320	497	519	901	1495	262	415	257	817	697	607	785	1362	668	406	413	283	743	493	947	828	100.133	93.328	147.082	135.683	121.716	114.61	111.054	115.546	136.12	149.808	142.226	153.017	131.045	116.264	108.636
UBE2F	0	0.0177694	-0.257261	0.0183566	5.59542	0.00100409	103	113	234	369	73	72	87	115	253	190	295	448	129	238	89	290	208	186	188	342	261	140	148	135	241	160	291	237	79.336	63.15	50.317	40.938	53.526	68.766	49.547	41.524	69.292	54.843	46.567	45.854	64.522	66.677	37.621
EGF	0	-0.249914	-0.773464	0.0183566	1.82003	0.00100478	0	3	77	137	2	0	26	45	5	4	71	152	3	4	24	62	9	4	42	67	5	1	4	6	50	48	42	37	0	1.677	16.557	15.199	1.466	0	14.807	16.249	1.369	1.155	11.208	15.558	1.501	1.121	10.145
GALNT11	0	-0.324123	-0.439275	0.0183869	4.65974	0.00100744	38	49	193	352	37	32	60	78	58	50	216	277	62	88	65	184	57	56	172	206	112	70	53	51	213	112	174	192	29.27	27.384	41.501	39.052	27.129	30.563	34.17	28.164	15.885	14.432	34.096	28.352	31.011	24.654	27.476
HOXB2	0	0.574421	0.663393	0.0184226	5.08812	0.00101041	26	41	73	150	47	39	71	97	176	135	159	255	74	139	87	299	264	190	179	208	209	150	113	69	262	196	311	233	20.027	22.913	15.697	16.641	34.462	37.248	40.435	35.025	48.203	38.967	25.099	26.1	37.013	38.941	36.776
AGT	0	1.15358	2.1829	0.0184291	0.0355241	0.00101179	0	0	3	2	0	0	0	2	5	2	0	3	3	6	3	19	28	19	1	6	11	11	9	4	4	10	31	16	0	0	0.645	0.222	0	0	0	0.722	1.369	0.577	0	0.307	1.501	1.681	1.268
EIF1	0	0.401085	0.554474	0.018475	10.5871	0.00101634	1892	2680	6854	13975	1362	994	2342	4203	9315	9120	13470	24928	1942	2906	2807	11285	12492	11865	12319	23197	4763	3018	4787	2559	7242	5123	15709	11552	1457.32	1497.71	1473.83	1550.42	998.656	949.351	1333.79	1517.62	2551.22	2632.46	2126.28	2551.44	971.337	814.129	1186.55
PDZD2	0	-0.494353	-0.892868	0.018475	1.90229	0.00101535	1	1	94	215	4	1	24	27	3	3	174	97	4	9	19	45	1	4	63	78	8	5	4	3	36	38	48	37	0.77	0.559	20.213	23.853	2.933	0.955	13.668	9.749	0.822	0.866	27.466	9.928	2.001	2.521	8.031
SYDE2	0	-0.276743	-0.986209	0.0185547	1.3819	0.00102174	8	5	9	13	13	8	4	9	15	7	10	15	13	29	2	17	8	10	2	14	22	6	12	5	10	10	14	8	6.162	2.794	1.935	1.442	9.532	7.641	2.278	3.25	4.108	2.021	1.579	1.535	6.502	8.124	0.845
VEGFA	0	0.773018	0.826103	0.0186652	3.75437	0.00102885	10	30	52	125	13	11	23	37	89	106	117	324	8	26	22	107	69	141	81	209	21	20	69	21	50	44	200	149	7.703	16.765	11.182	13.868	9.532	10.506	13.099	13.36	24.376	30.597	18.469	33.162	4.001	7.284	9.3
CCL27	0	-0.22695	-1.70976	0.018708	-2.13814	0.00103224	1	0	2	1	1	0	0	0	2	0	0	4	1	0	1	4	0	0	0	2	0	0	0	0	0	0	0	0	0.77	0	0.43	0.111	0.733	0	0	0	0.548	0	0	0.409	0.5	0	0.423
ZNF2	0	0.869074	0.562131	0.0187084	1.67061	0.00103329	1	6	8	20	5	4	4	3	16	18	29	34	12	12	8	20	13	15	19	23	16	13	9	7	17	20	19	19	0.77	3.353	1.72	2.219	3.666	3.82	2.278	1.083	4.382	5.196	4.578	3.48	6.002	3.362	3.382
KIF3C	0	0.467542	0.476808	0.0188169	3.05503	0.00104032	6	10	48	95	5	2	12	33	23	28	90	152	11	29	25	64	33	33	69	108	36	18	28	22	69	41	76	71	4.622	5.588	10.322	10.54	3.666	1.91	6.834	11.916	6.299	8.082	14.207	15.558	5.502	8.124	10.568
RP4-647C14.2	0	0.615047	1.0437	0.0188933	0.709845	0.00104663	3	3	9	12	0	0	1	3	9	6	13	22	2	4	4	11	20	19	13	24	7	3	4	2	12	6	16	8	2.311	1.677	1.935	1.331	0	0	0.57	1.083	2.465	1.732	2.052	2.252	1	1.121	1.691
SLC7A5	0	0.899419	1.02655	0.0188933	4.64494	0.00104655	44	70	91	199	37	24	19	22	178	175	252	707	43	80	26	100	243	240	276	532	79	56	171	37	36	39	341	92	33.891	39.119	19.568	22.078	27.129	22.922	10.821	7.944	48.751	50.513	39.779	72.363	21.507	22.412	10.99
RP11-895M11.3	0	-1.14112	-1.55638	0.0189621	-2.58702	0.00105148	0	0	1	1	0	0	1	0	0	0	0	0	0	2	0	0	0	0	1	0	0	0	0	0	0	0	0	0	0	0	0.215	0.111	0	0	0.57	0	0	0	0	0	0	0.56	0
APOBEC3H	0	-0.659953	0.989433	0.0189724	-1.36184	0.0010543	0	0	0	1	0	0	1	1	2	1	0	0	0	0	0	2	2	3	1	5	1	2	2	2	4	4	5	5	0	0	0	0.111	0	0	0.57	0.361	0.548	0.289	0	0	0	0	0
RPL32	0	0.213969	0.286008	0.0189724	12.3729	0.00105399	5442	7961	20377	40549	6589	5266	9395	15821	19720	19711	27212	48343	10808	18224	13482	46021	25187	22286	24403	40146	29847	18945	18013	13922	35601	25460	50045	45972	4191.73	4448.98	4381.7	4498.62	4831.24	5029.46	5350.53	5712.65	5400.96	5689.52	4295.5	4948.02	5405.88	5105.54	5698.97
MAFF	0	-0.502164	-0.711672	0.0189724	3.1132	0.00105518	5	6	124	355	5	5	30	114	23	15	95	278	6	8	29	193	23	13	77	142	20	11	8	3	62	49	239	180	3.851	3.353	26.664	39.385	3.666	4.775	17.085	41.163	6.299	4.33	14.996	28.454	3.001	2.241	12.259
CMTM5	0	0.936555	-0.17644	0.019261	0.925833	0.00107229	0	6	1	3	4	6	3	10	9	7	5	13	7	27	17	37	2	3	4	6	8	4	21	15	13	4	20	11	0	3.353	0.215	0.333	2.933	5.73	1.709	3.611	2.465	2.021	0.789	1.331	3.501	7.564	7.186
SCML1	0	-0.49144	-0.540858	0.0192843	3.60388	0.00107465	10	11	181	356	13	10	45	58	19	16	144	326	15	36	41	96	20	19	111	217	33	22	16	14	117	86	118	107	7.703	6.147	38.921	39.496	9.532	9.551	25.628	20.943	5.204	4.618	22.731	33.367	7.503	10.086	17.331
RP11-403P17.6	0	-1.56154	-1.63042	0.0192965	-2.39088	0.00107639	0	0	1	4	0	1	1	0	0	2	0	0	0	0	0	0	0	1	0	2	0	0	0	0	0	0	0	0	0	0	0.215	0.444	0	0.955	0.57	0	0	0.577	0	0	0	0	0
RPS27A	0	0.208383	0.23534	0.01953	12.4139	0.00109049	7009	10112	19594	39235	8073	6173	7879	13066	24856	23856	26668	45379	11519	23425	11378	40872	29123	27116	22137	38452	32294	19537	22855	16232	29563	20644	42183	40739	5398.72	5651.07	4213.33	4352.84	5919.35	5895.72	4487.15	4717.87	6807.62	6885.95	4209.62	4644.65	5761.5	6562.62	4809.59
NPPC	0	-0.732698	-0.834025	0.0195759	2.03866	0.00109413	0	0	495	960	0	1	31	108	3	1	380	334	1	1	53	206	0	1	296	245	4	3	0	1	214	112	157	118	0	0	106.441	106.505	0	0.955	17.655	38.997	0.822	0.289	59.984	34.186	0.5	0.28	22.404
BMP1	0	0.202489	0.452914	0.0196271	3.63297	0.00109915	5	15	105	146	12	6	29	44	27	26	123	244	17	28	37	113	37	26	127	206	38	33	28	19	121	93	176	163	3.851	8.383	22.578	16.198	8.799	5.73	16.516	15.888	7.395	7.505	19.416	24.974	8.503	7.844	15.64
LVCAT1	0	-1.08645	-1.61867	0.0196271	-2.18639	0.00109857	0	0	1	4	0	0	0	3	0	0	0	1	1	0	1	1	0	0	0	1	0	0	0	0	3	0	1	0	0	0	0.215	0.444	0	0	0	1.083	0	0	0	0.102	0.5	0	0.423
SKA2	0	0.166644	0.314914	0.0196495	6.36534	0.0011019	104	164	236	522	144	100	109	174	298	337	342	557	230	366	179	552	401	476	300	462	559	389	339	288	549	365	635	629	80.106	91.651	50.747	57.912	105.585	95.508	62.076	62.828	81.617	97.274	53.986	57.01	115.04	102.537	75.665
CD58	0	-0.292881	-0.448854	0.0196495	3.48995	0.00110257	26	36	58	115	20	13	16	32	54	35	63	96	22	43	28	68	50	45	44	68	41	34	44	26	54	45	64	60	20.027	20.119	12.472	12.758	14.665	12.416	9.112	11.555	14.79	10.103	9.945	9.826	11.004	12.047	11.836
ATP2B1	0	0.584685	0.469087	0.0196996	5.82194	0.00110647	52	57	282	458	64	52	78	188	157	157	519	1374	104	220	142	478	201	210	300	1159	228	152	158	136	347	221	500	486	40.053	31.854	60.639	50.812	46.927	49.664	44.422	67.883	43	45.318	81.926	140.632	52.018	61.634	60.025
FBXL19	0	-0.293134	-0.41509	0.0197238	4.22446	0.00110891	21	16	180	312	25	15	46	84	43	36	170	267	32	53	63	155	57	40	114	182	85	43	46	35	143	108	141	153	16.175	8.942	38.706	34.614	18.331	14.326	26.197	30.331	11.777	10.391	26.835	27.328	16.006	14.848	26.631
EXOSC2	0	-0.358242	-0.399756	0.0197665	4.86346	0.00111348	69	79	100	226	59	60	49	81	90	70	125	152	98	167	63	174	100	105	108	124	200	117	122	85	196	120	174	159	53.148	44.149	21.503	25.073	43.26	57.305	27.906	29.247	24.649	20.205	19.732	15.558	49.017	46.786	26.631
TGFBR1	0	-0.154021	-0.438777	0.0197665	4.17492	0.00111271	27	32	139	227	27	26	48	54	49	39	150	285	36	58	49	144	41	37	98	173	67	50	32	35	121	100	119	139	20.797	17.883	29.889	25.184	19.797	24.832	27.336	19.498	13.42	11.257	23.678	29.17	18.006	16.249	20.713
NUBP1	0	0.261305	0.321784	0.0197756	4.66125	0.00111513	32	35	110	165	31	27	43	71	94	93	163	260	51	93	60	168	121	113	132	211	129	90	83	55	175	123	210	186	24.648	19.56	23.653	18.306	22.73	25.787	24.489	25.637	25.745	26.844	25.73	26.612	25.509	26.054	25.363
RPL41	0	0.194181	0.275889	0.0197756	11.4577	0.00111617	3167	5907	10899	20194	3680	2807	4219	7358	11536	10588	14000	24985	5834	12139	6432	20445	14800	14528	13822	22556	13250	9659	10795	7693	15090	13203	22714	21373	2439.4	3301.11	2343.63	2240.38	2698.28	2680.91	2402.75	2656.83	3159.51	3056.19	2209.94	2557.27	2918.01	3400.8	2718.87
SNRPN	0	0.343757	0.337641	0.0199285	6.28887	0.0011259	97	141	359	586	91	81	130	178	389	353	636	952	137	214	197	490	342	401	479	930	321	258	184	151	510	351	608	523	74.715	78.797	77.196	65.012	66.724	77.362	74.036	64.272	106.54	101.892	100.395	97.439	68.524	59.953	83.274
NLGN1	0	0.905211	1.05126	0.020011	0.694602	0.00113296	0	1	8	15	0	0	3	9	0	7	30	40	2	5	10	19	1	5	23	33	4	2	4	5	23	17	31	27	0	0.559	1.72	1.664	0	0	1.709	3.25	0	2.021	4.736	4.094	1	1.401	4.227
MYCL	0	0.242895	0.850099	0.020011	1.71011	0.00113488	4	7	29	41	0	2	4	7	15	13	35	57	2	2	5	29	27	21	39	74	14	3	11	6	30	25	31	20	3.081	3.912	6.236	4.549	0	1.91	2.278	2.528	4.108	3.752	5.525	5.834	1	0.56	2.114
BICC1	0	0.231095	0.837828	0.020011	1.41192	0.00113284	1	1	16	25	3	0	7	8	5	9	20	26	5	6	3	30	11	13	24	37	12	9	7	6	26	24	38	32	0.77	0.559	3.441	2.774	2.2	0	3.987	2.889	1.369	2.598	3.157	2.661	2.501	1.681	1.268
FES	0	-0.279496	-0.336352	0.020011	5.33573	0.00113496	66	90	274	555	65	46	55	115	175	126	314	373	95	124	71	248	185	157	196	280	177	121	131	99	200	164	273	224	50.837	50.296	58.919	61.573	47.66	43.934	31.323	41.524	47.929	36.369	49.566	38.177	47.516	34.739	30.012
NECAP1	0	-0.463831	-0.349771	0.0201358	3.46053	0.00114315	14	18	65	156	13	20	28	38	24	22	55	116	17	30	35	91	33	39	61	105	41	29	31	33	70	55	87	72	10.784	10.059	13.977	17.307	9.532	19.102	15.946	13.721	6.573	6.35	8.682	11.873	8.503	8.405	14.795
GGPS1	0	0.239741	0.369203	0.0201987	5.14163	0.00114859	37	47	171	300	41	28	63	92	150	141	228	390	57	102	85	268	187	199	170	362	152	96	125	97	237	146	307	287	28.499	26.266	36.77	33.283	30.062	26.742	35.879	33.219	41.082	40.699	35.99	39.917	28.51	28.576	35.93
GTF2H5	0	-0.168143	-0.309887	0.0201987	6.55061	0.00114894	155	228	582	999	126	110	185	298	299	271	746	1049	165	379	226	629	290	294	522	835	370	251	229	243	601	412	588	608	119.389	127.417	125.148	110.832	92.387	105.059	105.359	107.602	81.891	78.223	117.758	107.368	82.529	106.179	95.532
GUCY1B3	0	-0.628695	-0.665638	0.0202011	3.67324	0.00115019	21	27	129	312	15	8	24	43	38	34	131	150	19	55	13	82	40	42	78	129	44	44	52	39	73	29	76	69	16.175	15.089	27.739	34.614	10.998	7.641	13.668	15.526	10.408	9.814	20.679	15.353	9.503	15.408	5.495
CAMLG	0	0.288646	0.351368	0.0202345	6.84409	0.0011532	141	214	532	1172	119	101	183	258	612	527	946	1533	163	311	222	822	737	629	765	1288	449	259	399	225	576	403	1040	846	108.606	119.593	114.397	130.025	87.254	96.463	104.22	93.159	167.616	152.117	149.329	156.906	81.528	87.128	93.842
NR5A2	0	0.104583	-0.629995	0.0202431	1.98339	0.00115481	0	0	113	225	0	4	25	56	7	0	161	196	2	12	60	135	2	1	59	109	5	6	5	4	78	66	82	85	0	0	24.299	24.962	0	3.82	14.238	20.22	1.917	0	25.414	20.061	1	3.362	25.363
SDSL	0	0.624492	0.870683	0.0204635	3.76875	0.0011685	16	17	36	58	21	22	15	29	97	92	74	91	21	55	27	81	131	138	63	121	54	50	67	26	64	46	111	108	12.324	9.5	7.741	6.435	15.398	21.012	8.543	10.471	26.567	26.555	11.681	9.314	10.504	15.408	11.413
ATP5G3	0	-0.188056	-0.275678	0.0205267	9.18537	0.00117324	955	1297	2066	3831	1511	1058	982	1597	1826	1770	2442	3888	1849	3067	1302	3802	1962	1750	2079	3202	4321	2580	2101	2031	3366	2411	3690	3670	735.593	724.825	444.256	425.021	1107.91	1010.48	559.257	576.645	500.109	510.905	385.477	397.946	924.821	859.234	550.368
TP53	0	0.264016	0.329778	0.0206097	5.95378	0.00118025	53	97	383	708	54	42	107	174	193	244	607	797	82	149	169	604	259	301	474	671	228	160	161	115	408	292	655	617	40.823	54.208	82.357	78.547	39.594	40.113	60.937	62.828	52.859	70.43	95.817	81.575	41.014	41.743	71.438
GPR68	0	-0.305326	-1.51134	0.0206097	-0.839238	0.00117921	0	0	15	13	0	0	5	3	1	1	11	18	1	1	3	3	0	1	0	7	2	0	0	0	3	6	3	3	0	0	3.225	1.442	0	0	2.848	1.083	0.274	0.289	1.736	1.842	0.5	0.28	1.268
ARID5A	0	-0.510472	-0.630158	0.0206836	3.50676	0.00118563	20	33	48	167	37	19	21	27	64	62	57	78	35	49	14	42	81	63	50	55	77	53	49	24	30	23	39	35	15.405	18.442	10.322	18.527	27.129	18.147	11.96	9.749	17.528	17.896	8.998	7.983	17.506	13.728	5.918
ZNF503	0	0.19399	0.602687	0.0207873	4.82221	0.00119271	2	6	357	393	7	9	147	294	12	29	400	767	28	46	163	677	37	49	257	808	99	78	58	73	573	498	1130	863	1.541	3.353	76.766	43.6	5.133	8.596	83.718	106.158	3.287	8.371	63.141	78.504	14.005	12.887	68.902
RP11-196G11.6	0	-0.775853	-1.70116	0.0208268	-0.946588	0.00119613	1	2	2	5	4	1	1	1	1	1	2	4	2	2	1	3	0	0	4	0	0	2	1	1	7	1	3	2	0.77	1.118	0.43	0.555	2.933	0.955	0.57	0.361	0.274	0.289	0.316	0.409	1	0.56	0.423
RP11-12L8.1	0	-1.17734	-1.49776	0.0208463	-2.78316	0.00119839	0	0	0	0	0	1	1	0	0	0	0	0	0	0	0	0	0	0	0	0	0	0	0	0	0	0	0	0	0	0	0	0	0	0.955	0.57	0	0	0	0	0	0	0	0
ZHX3	0	-0.525912	-0.635403	0.0208553	2.90129	0.00120121	18	21	51	125	18	8	12	16	23	16	56	73	14	37	15	45	18	23	36	58	34	12	22	17	31	32	56	58	13.865	11.736	10.967	13.868	13.198	7.641	6.834	5.777	6.299	4.618	8.84	7.472	7.002	10.366	6.341
CDH20	0	-1.11182	-2.00636	0.0208553	-2.31255	0.0012003	0	0	4	0	0	0	3	3	0	0	1	3	0	0	1	0	0	0	1	0	0	0	0	0	0	0	0	0	0	0	0.86	0	0	0	1.709	1.083	0	0	0.158	0.307	0	0	0.423
PSME4	0	-0.304646	-0.385979	0.0209104	5.21763	0.00120553	51	61	238	490	51	48	76	133	80	87	251	317	82	192	89	294	92	105	185	268	175	120	121	96	262	164	265	298	39.283	34.09	51.178	54.362	37.395	45.844	43.283	48.024	21.911	25.112	39.621	32.446	41.014	53.79	37.621
HPDL	0	-0.66892	-0.712812	0.0209368	3.54357	0.0012082	38	36	45	89	43	34	13	26	32	34	42	35	49	82	11	83	35	40	41	31	121	79	40	60	63	44	47	58	29.27	20.119	9.676	9.874	31.529	32.473	7.404	9.388	8.764	9.814	6.63	3.582	24.509	22.973	4.65
TMEM44-AS1	0	0.667152	1.27667	0.0210224	0.9312	0.0012143	1	5	8	6	2	0	4	3	16	15	10	19	1	6	2	8	21	22	13	28	13	3	13	4	7	9	17	10	0.77	2.794	1.72	0.666	1.466	0	2.278	1.083	4.382	4.33	1.579	1.945	0.5	1.681	0.845
CYTH3	0	-0.508271	-0.714191	0.0210463	2.15244	0.00121684	2	4	63	129	2	3	22	34	10	1	70	95	6	11	15	53	13	9	31	69	8	7	7	9	37	29	45	50	1.541	2.235	13.547	14.312	1.466	2.865	12.529	12.277	2.739	0.289	11.05	9.723	3.001	3.082	6.341
SLC27A3	0	0.414612	-0.130808	0.0210521	4.393	0.00121833	17	14	180	272	20	14	59	108	77	45	293	600	42	48	93	203	59	68	146	285	72	43	26	26	192	117	160	128	13.094	7.824	38.706	30.176	14.665	13.371	33.601	38.997	21.089	12.989	46.251	61.411	21.007	13.447	39.312
LINC01537	0	-1.11697	-1.54992	0.0210744	-2.37355	0.00122078	0	0	4	1	0	0	0	2	0	0	3	1	0	0	0	0	0	0	1	1	0	0	0	0	0	0	0	0	0	0	0.86	0.111	0	0	0	0.722	0	0	0.474	0.102	0	0	0
FGF17	0	-1.02086	-1.32925	0.0211106	-1.61458	0.00122404	0	0	5	12	0	0	1	1	0	0	3	2	0	0	1	5	0	0	0	2	0	0	0	0	2	5	4	4	0	0	1.075	1.331	0	0	0.57	0.361	0	0	0.474	0.205	0	0	0.423
GABRA1	0	-0.545695	-1.46354	0.0212839	-2.05225	0.00123526	0	0	0	7	0	0	0	5	0	0	1	7	0	0	0	6	0	0	0	2	0	0	0	0	1	0	1	1	0	0	0	0.777	0	0	0	1.805	0	0	0.158	0.716	0	0	0
C6orf48	0	0.375304	0.507911	0.0213373	5.36183	0.00123953	20	46	151	329	43	33	99	155	134	139	253	454	50	117	132	519	177	188	222	405	156	99	150	85	330	261	645	471	15.405	25.707	32.47	36.5	31.529	31.518	56.381	55.967	36.7	40.122	39.937	46.468	25.009	32.778	55.798
PHLDA2	0	-0.586231	-1.02187	0.0215244	2.9761	0.00125277	27	17	154	261	12	8	8	19	31	14	136	157	17	47	9	48	11	21	93	104	23	13	14	6	26	23	45	44	20.797	9.5	33.115	28.956	8.799	7.641	4.556	6.861	8.49	4.041	21.468	16.069	8.503	13.167	3.804
AC104389.1	0	-0.621439	-1.56376	0.0215244	-2.61334	0.00125204	1	0	0	0	1	0	0	0	0	0	0	0	0	1	1	1	0	0	0	0	0	0	0	0	0	0	0	0	0.77	0	0	0	0.733	0	0	0	0	0	0	0	0	0.28	0.423
PPM1J	0	-0.686753	-0.875359	0.0216827	1.70588	0.00126318	12	10	35	65	2	3	7	8	15	20	27	38	5	6	4	14	17	9	12	22	20	10	9	3	20	11	17	12	9.243	5.588	7.526	7.211	1.466	2.865	3.987	2.889	4.108	5.773	4.262	3.889	2.501	1.681	1.691
RDH5	0	0.72415	1.13074	0.0217374	0.351526	0.00126756	0	0	8	10	2	0	1	1	5	2	6	10	3	3	5	14	6	9	8	13	8	4	5	3	10	12	14	15	0	0	1.72	1.109	1.466	0	0.57	0.361	1.369	0.577	0.947	1.024	1.501	0.84	2.114
HSPA4	0	-0.139412	-0.284595	0.0217986	6.81822	0.00127233	211	233	574	925	208	168	200	288	374	356	670	871	323	489	260	765	395	429	473	733	568	433	320	390	662	446	644	623	162.524	130.211	123.428	102.622	152.511	160.454	113.902	103.991	102.432	102.758	105.762	89.149	161.556	136.996	109.905
LTB4R	0	-0.113903	0.569446	0.0219636	2.67908	0.00128316	9	7	45	80	4	2	10	13	24	29	39	72	5	12	20	30	62	49	37	92	29	17	23	17	41	24	64	66	6.932	3.912	9.676	8.875	2.933	1.91	5.695	4.694	6.573	8.371	6.156	7.369	2.501	3.362	8.454
ARIH2OS	0	0.629174	1.19074	0.0219806	1.02847	0.00128536	3	4	11	16	1	0	1	3	15	11	19	28	2	4	7	7	24	24	18	43	3	1	14	5	15	9	19	10	2.311	2.235	2.365	1.775	0.733	0	0.57	1.083	4.108	3.175	2.999	2.866	1	1.121	2.959
VEZF1	0	0.200406	0.458995	0.0221051	4.75194	0.00129552	18	22	168	272	26	19	54	77	91	85	219	353	32	74	64	205	133	156	157	302	110	77	124	85	167	127	277	249	13.865	12.295	36.125	30.176	19.064	18.147	30.753	27.803	24.923	24.535	34.57	36.13	16.006	20.731	27.053
LETM1	0	-0.266255	-0.316316	0.0221051	4.97487	0.0012963	49	60	172	291	64	45	73	78	91	77	178	239	87	131	66	238	111	106	141	213	159	100	104	86	189	128	187	246	37.742	33.531	36.985	32.284	46.927	42.979	41.574	28.164	24.923	22.226	28.098	24.462	43.515	36.7	27.899
UG0898H09	0	-0.974108	-1.45205	0.0221051	-0.659782	0.00129419	0	0	5	15	0	0	21	14	0	0	5	26	0	0	7	8	0	0	1	12	1	1	1	0	16	4	5	8	0	0	1.075	1.664	0	0	11.96	5.055	0	0	0.789	2.661	0	0	2.959
PCAT14	0	0.575573	1.64079	0.0221831	-0.597469	0.00130209	0	0	4	2	0	0	0	1	0	2	9	5	0	1	3	5	0	0	6	10	2	2	2	1	39	20	17	31	0	0	0.86	0.222	0	0	0	0.361	0	0.577	1.421	0.512	0	0.28	1.268
TPM2	0	-0.06777	-0.313478	0.0222373	8.06306	0.00130772	332	449	1063	1887	485	401	651	1197	856	621	1582	1922	630	1064	823	3062	600	559	1052	1576	1203	830	793	658	2270	1596	2573	2602	255.725	250.923	228.579	209.349	355.615	382.988	370.75	432.213	234.443	179.25	249.723	196.721	315.109	298.084	347.89
EBF3	0	-0.52085	-1.33057	0.0222373	0.0752373	0.00130689	0	0	16	14	2	1	10	10	0	2	5	14	5	4	19	12	1	0	4	9	5	3	0	0	22	16	7	6	0	0	3.441	1.553	1.466	0.955	5.695	3.611	0	0.577	0.789	1.433	2.501	1.121	8.031
RASL11A	0	-1.84465	-1.94999	0.0223197	-1.35454	0.00131379	1	3	2	6	3	3	1	0	0	0	2	4	1	2	0	0	0	0	1	1	2	2	0	2	2	0	0	6	0.77	1.677	0.43	0.666	2.2	2.865	0.57	0	0	0	0.316	0.409	0.5	0.56	0
DNAJC30	0	0.359983	0.453645	0.0223834	3.69021	0.00132123	19	33	44	72	18	14	18	26	59	64	87	123	25	45	25	72	62	82	58	133	62	48	45	36	70	47	94	77	14.635	18.442	9.461	7.988	13.198	13.371	10.251	9.388	16.159	18.473	13.733	12.589	12.504	12.607	10.568
CACHD1	0	-0.411768	-0.553843	0.0223834	3.64379	0.00131897	8	9	157	232	11	3	65	85	29	24	130	192	12	25	57	140	24	33	64	146	45	21	37	25	141	101	130	117	6.162	5.03	33.76	25.739	8.066	2.865	37.018	30.692	7.943	6.928	20.521	19.652	6.002	7.004	24.094
MIR22HG	0	-0.980192	-1.08318	0.0223834	0.492576	0.0013208	0	1	31	108	2	0	7	12	1	1	19	71	1	1	6	10	2	2	16	29	7	2	1	0	10	6	18	17	0	0.559	6.666	11.982	1.466	0	3.987	4.333	0.274	0.289	2.999	7.267	0.5	0.28	2.536
SKIL	0	-0.0708693	0.577427	0.0225954	4.03861	0.00133499	6	13	181	418	5	5	50	62	30	22	310	407	14	17	35	118	151	79	360	382	38	34	51	36	137	106	200	147	4.622	7.265	38.921	46.374	3.666	4.775	28.475	22.387	8.216	6.35	48.934	41.657	7.002	4.763	14.795
CORO6	0	-0.430222	-0.803598	0.022672	1.10548	0.00134076	1	4	50	122	0	1	6	13	2	2	56	82	2	3	8	31	2	3	21	51	2	1	3	2	27	21	17	32	0.77	2.235	10.752	13.535	0	0.955	3.417	4.694	0.548	0.577	8.84	8.393	1	0.84	3.382
VIPR1-AS1	0	-1.12393	-1.43211	0.0227005	-2.53042	0.0013437	0	0	0	1	1	0	1	0	0	0	0	2	0	0	0	0	0	0	0	0	1	0	0	0	1	0	0	0	0	0	0	0.111	0.733	0	0.57	0	0	0	0	0.205	0	0	0
NT5C3A	0	0.396487	0.345069	0.0227088	5.86076	0.00134544	79	75	202	413	84	63	87	136	313	282	377	533	126	214	132	401	269	314	296	472	240	157	276	151	348	224	535	369	60.85	41.914	43.436	45.819	61.591	60.17	49.547	49.107	85.725	81.398	59.511	54.554	63.022	59.953	55.798
TNS3	0	0.404186	0.536623	0.0227112	3.2115	0.00134683	7	6	74	130	6	4	10	28	20	23	103	189	11	26	25	97	45	39	110	132	27	19	34	22	68	54	96	96	5.392	3.353	15.912	14.423	4.399	3.82	5.695	10.11	5.478	6.639	16.259	19.345	5.502	7.284	10.568
QRSL1	0	0.374359	0.223465	0.0227285	4.76522	0.00135161	27	43	102	182	39	34	34	71	116	139	147	235	73	130	68	203	129	140	105	187	136	99	116	70	156	97	228	177	20.797	24.03	21.933	20.192	28.596	32.473	19.363	25.637	31.77	40.122	23.204	24.053	36.513	36.42	28.744
TTC3	0	-0.246369	-0.285815	0.0227285	7.37985	0.00135055	287	362	1025	1837	247	211	325	474	501	407	1285	1665	333	615	370	1135	516	499	876	1409	764	542	431	427	1099	763	1076	1165	221.063	202.303	220.408	203.802	181.107	201.522	185.09	171.152	137.215	117.479	202.841	170.417	166.558	172.295	156.403
RP11-456H18.2	0	0.00105719	-1.22806	0.0227285	-1.64128	0.00135064	1	0	1	5	0	0	0	2	1	1	3	5	0	1	1	3	0	0	0	1	0	0	0	0	6	1	1	2	0.77	0	0.215	0.555	0	0	0	0.722	0.274	0.289	0.474	0.512	0	0.28	0.423
NAALAD2	0	0.603043	0.954564	0.0227289	1.26854	0.00135288	2	1	26	28	0	1	2	13	6	8	29	76	1	3	10	16	6	10	33	62	2	5	10	5	28	18	35	27	1.541	0.559	5.591	3.106	0	0.955	1.139	4.694	1.643	2.309	4.578	7.779	0.5	0.84	4.227
MORN4	0	0.408188	0.56078	0.0227433	2.95552	0.00135615	9	17	32	60	4	6	13	20	34	35	68	85	13	21	14	54	33	51	52	91	40	26	27	13	38	41	66	51	6.932	9.5	6.881	6.657	2.933	5.73	7.404	7.222	9.312	10.103	10.734	8.7	6.502	5.883	5.918
SMAP2	0	0.0100044	-0.296072	0.0227433	5.11842	0.00135749	59	81	129	273	70	50	56	86	169	155	169	216	96	209	84	238	110	160	101	163	202	132	186	102	168	96	240	192	45.445	45.267	27.739	30.287	51.326	47.754	31.892	31.053	46.286	44.74	26.677	22.108	48.017	58.552	35.508
OR52N5	0	-1.44226	-1.69214	0.0227433	-1.50033	0.00135736	0	1	5	3	0	0	3	4	0	1	0	0	1	1	2	3	0	0	1	2	0	1	1	0	3	1	1	2	0	0.559	1.075	0.333	0	0	1.709	1.444	0	0.289	0	0	0.5	0.28	0.845
HOXC8	0	1.08568	1.31376	0.0229234	0.179768	0.00137076	1	1	13	27	0	0	4	1	1	4	31	127	0	0	0	23	4	6	30	87	2	0	1	0	12	9	18	17	0.77	0.559	2.795	2.995	0	0	2.278	0.361	0.274	1.155	4.893	12.999	0	0	0
TLE6	0	0.626059	1.21554	0.0229234	-0.487342	0.00137049	0	1	6	7	0	0	0	0	1	1	11	16	0	2	1	5	3	6	16	15	2	2	2	1	6	2	7	4	0	0.559	1.29	0.777	0	0	0	0	0.274	0.289	1.736	1.638	0	0.56	0.423
CHRM2	0	1.91418	1.14166	0.0230384	-0.622237	0.00138087	0	0	1	6	0	0	2	2	1	0	32	100	0	0	5	14	0	0	5	46	1	0	0	0	10	9	23	10	0	0	0.215	0.666	0	0	1.139	0.722	0.274	0	5.051	10.235	0	0	2.114
CACYBP	0	-0.313486	-0.331504	0.0230384	7.26841	0.00138025	305	388	551	1031	384	299	261	401	485	427	539	785	533	794	364	1043	553	551	512	727	1132	753	504	645	924	620	823	1024	234.928	216.833	118.482	114.382	281.559	285.569	148.642	144.793	132.833	123.252	85.083	80.347	266.593	222.443	153.866
PASK	0	-0.603229	-0.47138	0.0230384	2.95213	0.00138144	13	19	19	72	22	17	11	31	16	13	30	29	22	47	17	56	25	25	30	30	51	32	38	33	45	33	49	66	10.013	10.618	4.086	7.988	16.131	16.236	6.265	11.193	4.382	3.752	4.736	2.968	11.004	13.167	7.186
KB-1608C10.2	0	-1.14136	-1.50154	0.0230804	-2.3606	0.00138523	0	0	1	1	1	0	1	0	2	0	0	0	0	0	0	1	0	0	0	1	1	0	0	0	0	0	0	1	0	0	0.215	0.111	0.733	0	0.57	0	0.548	0	0	0	0	0	0
PDE3B	0	0.477308	0.706258	0.023112	3.58158	0.00138839	12	12	44	85	24	13	6	21	35	39	98	92	22	45	30	109	47	57	80	84	76	40	53	45	71	53	169	136	9.243	6.706	9.461	9.43	17.597	12.416	3.417	7.583	9.586	11.257	15.47	9.416	11.004	12.607	12.681
PTGES3	0	-0.202786	-0.212141	0.0231314	8.85419	0.00139211	834	991	1708	3437	1008	768	795	1191	1470	1399	2010	2811	1329	2250	1073	3141	1857	1809	1610	2330	3187	2055	1704	1675	2666	1818	2852	3010	642.392	553.818	367.274	381.31	739.093	733.503	452.759	430.046	402.607	403.817	317.285	287.712	664.731	630.348	453.567
RP4-575N6.4	0	-0.632269	-1.49006	0.0231314	-2.0102	0.00139114	0	1	2	5	0	0	0	1	0	0	7	3	0	0	1	1	0	0	1	3	0	0	0	0	1	0	0	0	0	0.559	0.43	0.555	0	0	0	0.361	0	0	1.105	0.307	0	0	0.423
TGFB1	0	0.355627	0.336318	0.0232005	7.89463	0.00139754	281	349	1123	2612	296	214	311	550	976	827	2574	3412	512	715	423	1817	1186	979	2399	2859	1048	664	580	485	1232	880	1855	1690	216.442	195.038	241.481	289.782	217.035	204.387	177.117	198.594	267.309	238.711	406.314	349.226	256.089	200.31	178.806
CFP	0	0.0949671	0.547909	0.0232136	4.90116	0.00139961	32	53	93	197	31	27	53	80	108	120	139	179	57	79	82	203	188	235	146	195	233	120	114	68	215	181	249	239	24.648	29.619	19.998	21.856	22.73	25.787	30.184	28.886	29.579	34.638	21.942	18.321	28.51	22.132	34.662
C16orf54	0	0.973705	1.68584	0.02337	-0.608941	0.00141161	3	1	1	0	0	0	0	0	7	6	1	5	1	6	0	1	12	20	3	2	9	2	7	5	2	0	6	5	2.311	0.559	0.215	0	0	0	0	0	1.917	1.732	0.158	0.512	0.5	1.681	0
LY75	0	0.702568	1.21979	0.02337	0.748958	0.00141099	1	1	4	8	3	1	1	1	6	8	6	12	5	5	3	13	9	12	13	15	4	8	13	6	6	7	30	24	0.77	0.559	0.86	0.888	2.2	0.955	0.57	0.361	1.643	2.309	0.947	1.228	2.501	1.401	1.268
FAM189A2	0	-0.876523	-1.44717	0.0234035	-0.760638	0.00141492	0	1	4	13	0	0	3	18	0	0	7	14	0	1	4	6	1	0	1	3	0	0	2	2	4	10	6	4	0	0.559	0.86	1.442	0	0	1.709	6.499	0	0	1.105	1.433	0	0.28	1.691
PFN2	0	0.216219	0.539823	0.0234633	4.49859	0.00141982	19	32	288	567	4	2	51	71	58	98	438	709	8	33	73	171	112	140	329	635	60	32	63	33	248	144	264	219	14.635	17.883	61.929	62.905	2.933	1.91	29.045	25.637	15.885	28.287	69.14	72.568	4.001	9.245	30.858
DTX3L	0	-0.0869624	-0.691709	0.0235035	3.67223	0.00142485	21	17	106	114	17	9	45	55	34	33	83	116	65	46	82	112	50	34	72	73	29	22	30	35	57	38	104	91	16.175	9.5	22.793	12.647	12.465	8.596	25.628	19.859	9.312	9.525	13.102	11.873	32.511	12.887	34.662
LINC01268	0	-0.47011	-1.6004	0.0235035	0.0773289	0.00142359	1	4	37	65	0	0	6	2	5	3	36	55	1	1	5	2	4	5	4	14	1	2	2	2	4	0	2	2	0.77	2.235	7.956	7.211	0	0	3.417	0.722	1.369	0.866	5.683	5.629	0.5	0.28	2.114
RP11-844P9.1	0	-1.49494	-1.58589	0.0235178	-2.3606	0.00142701	1	0	0	0	1	0	1	2	0	0	0	0	1	0	0	0	0	0	0	0	0	1	1	0	1	0	1	0	0.77	0	0	0	0.733	0	0.57	0.722	0	0	0	0	0.5	0	0
DNAJC4	0	0.344796	0.486516	0.0235933	5.65627	0.00143399	69	58	291	590	37	32	90	125	222	201	481	830	61	107	122	392	375	293	406	638	253	129	104	70	287	227	520	351	53.148	32.413	62.574	65.456	27.129	30.563	51.256	45.135	60.802	58.018	75.927	84.952	30.511	29.977	51.571
RBMX	0	0.208558	0.34233	0.0235933	7.78433	0.00143419	269	421	935	1811	254	190	373	552	995	973	1523	2187	348	672	475	1575	1371	1289	1341	2023	931	601	629	527	1350	961	1907	1636	207.198	235.275	201.055	200.917	186.24	181.465	212.426	199.316	272.513	280.853	240.41	223.845	174.06	188.264	200.787
RHOC	0	0.207324	0.3449	0.0236331	7.29932	0.0014405	119	158	1375	2812	101	65	385	594	382	377	2353	3493	176	333	455	1408	433	498	1968	3472	555	340	273	236	1555	1088	1470	1433	91.66	88.298	295.669	311.971	74.056	62.08	219.261	214.482	104.623	108.82	371.428	357.517	88.031	93.291	192.333
RASGRP4	0	0.236924	-0.664287	0.0236331	2.51201	0.00143836	20	27	9	30	24	14	5	13	69	62	12	37	31	67	14	29	53	48	1	14	49	32	36	16	17	5	18	18	15.405	15.089	1.935	3.328	17.597	13.371	2.848	4.694	18.898	17.896	1.894	3.787	15.505	18.77	5.918
SP5	0	-1.29869	-1.63812	0.0236331	-2.47778	0.00143947	0	0	0	1	0	0	2	2	0	0	2	0	0	0	0	0	0	0	0	0	0	0	0	0	0	1	1	0	0	0	0	0.111	0	0	1.139	0.722	0	0	0.316	0	0	0	0
EGFL6	0	-0.699951	-1.38719	0.0236346	-0.150315	0.00144189	0	0	23	66	0	0	19	28	0	0	15	110	0	0	25	13	0	0	7	49	0	0	0	0	22	14	9	14	0	0	4.946	7.322	0	0	10.821	10.11	0	0	2.368	11.259	0	0	10.568
TIMP3	0	0.0018927	-0.464707	0.0236826	6.72445	0.00144613	76	96	942	1709	78	50	526	823	306	255	1259	1725	120	251	509	1582	245	285	467	781	267	194	181	161	1310	874	1106	1094	58.539	53.649	202.56	189.601	57.192	47.754	299.561	297.169	83.808	73.605	198.737	176.558	60.021	70.319	215.159
JCHAIN	0	0.24604	-2.29276	0.0237193	-0.540816	0.00144967	22	5	0	0	7	3	4	0	8	15	0	4	8	9	21	10	1	0	0	0	13	0	3	2	1	6	0	0	16.946	2.794	0	0	5.133	2.865	2.278	0	2.191	4.33	0	0.409	4.001	2.521	8.877
RPS6KL1	0	-0.493387	-0.762587	0.0239046	2.46858	0.00146231	17	11	24	84	12	8	13	13	24	15	42	39	23	21	10	25	25	21	24	24	35	18	24	11	27	8	25	24	13.094	6.147	5.161	9.319	8.799	7.641	7.404	4.694	6.573	4.33	6.63	3.992	11.504	5.883	4.227
NOG	0	-1.65584	-0.883227	0.0239111	-0.901697	0.00146402	4	10	2	6	2	1	0	0	7	4	2	0	0	1	0	0	6	3	3	2	4	2	1	1	1	1	2	1	3.081	5.588	0.43	0.666	1.466	0.955	0	0	1.917	1.155	0.316	0	0	0.28	0
TBC1D26	0	-1.15324	-1.42792	0.0240023	-2.35026	0.00147093	0	0	5	1	0	0	1	0	0	0	1	2	0	0	0	0	0	0	0	1	0	0	0	0	1	0	1	0	0	0	1.075	0.111	0	0	0.57	0	0	0	0.158	0.205	0	0	0
RSPO3	0	0.632157	-0.473913	0.0240326	0.655413	0.00147411	0	0	56	161	1	0	24	45	0	0	102	640	0	0	28	91	0	0	18	276	0	0	0	0	35	15	62	57	0	0	12.042	17.862	0.733	0	13.668	16.249	0	0	16.101	65.505	0	0	11.836
RHNO1	0	0.361143	0.442538	0.0240358	4.80895	0.00147695	33	60	107	195	38	24	40	61	131	185	163	324	56	103	53	141	217	214	141	234	128	86	107	69	162	105	174	149	25.418	33.531	23.008	21.634	27.863	22.922	22.78	22.026	35.879	53.4	25.73	33.162	28.01	28.856	22.404
RP11-112L6.3	0	-1.5157	-1.58116	0.0240358	-2.2077	0.00147604	1	0	1	1	0	0	2	2	0	0	1	1	0	0	0	0	0	0	0	3	0	0	0	0	1	2	0	0	0.77	0	0.215	0.111	0	0	1.139	0.722	0	0	0.158	0.102	0	0	0
CHAC1	0	1.21016	1.34211	0.0241216	3.80526	0.00148407	49	70	65	138	9	5	7	18	284	258	216	474	12	12	12	45	267	314	191	386	14	7	253	13	25	19	141	45	37.742	39.119	13.977	15.31	6.599	4.775	3.987	6.499	77.783	74.471	34.096	48.515	6.002	3.362	5.073
CXCL12	0	0.565977	0.774561	0.0241216	0.868946	0.00148488	0	0	50	74	0	0	15	19	0	0	146	151	0	1	23	41	1	0	154	122	1	1	1	1	63	35	67	64	0	0	10.752	8.21	0	0	8.543	6.861	0	0	23.047	15.455	0	0.28	9.722
FNIP2	0	-0.246154	-0.371731	0.0242267	5.30092	0.00149268	42	42	273	493	60	44	103	153	93	80	250	370	86	178	123	335	112	99	152	307	172	115	154	117	280	188	294	335	32.351	23.472	58.704	54.695	43.994	42.024	58.659	55.245	25.471	23.092	39.463	37.87	43.015	49.868	51.993
SARNP	0	0.456075	0.50091	0.0242581	3.41894	0.00149595	13	18	55	98	8	7	13	26	48	50	86	163	22	28	25	73	63	78	57	128	36	26	40	14	57	47	93	91	10.013	10.059	11.827	10.872	5.866	6.686	7.404	9.388	13.146	14.432	13.575	16.683	11.004	7.844	10.568
TSHZ2	0	1.48276	1.40916	0.0243792	1.70548	0.00150476	1	0	50	71	4	2	4	11	2	2	245	465	2	5	8	28	1	4	122	312	7	7	7	5	25	11	62	55	0.77	0	10.752	7.877	2.933	1.91	2.278	3.972	0.548	0.577	38.674	47.594	1	1.401	3.382
UBE2E2	0	0.39714	0.207556	0.0243905	4.62126	0.00150813	31	35	86	188	44	31	31	56	96	89	160	324	56	125	69	155	117	115	103	211	113	78	103	70	133	82	167	154	23.878	19.56	18.493	20.857	32.262	29.608	17.655	20.22	26.293	25.69	25.256	33.162	28.01	35.019	29.167
PRDX1	0	-0.289356	-0.521177	0.0243905	9.94114	0.00150727	2158	2727	4005	8254	2341	1764	1488	2774	2935	2301	4611	5970	3143	6036	2602	7126	2546	1798	3970	4246	6924	4348	3604	3406	6564	4387	5607	5961	1662.21	1523.98	861.202	915.721	1716.49	1684.76	847.428	1001.64	803.845	664.176	727.86	611.043	1572.05	1691.01	1099.89
PRMT2	0	-0.0638854	-0.309882	0.0244132	6.13715	0.00151088	123	149	312	682	132	101	129	163	287	196	498	583	179	335	187	432	209	206	266	449	400	252	246	207	364	295	424	468	94.741	83.268	67.09	75.663	96.786	96.463	73.467	58.856	78.604	56.575	78.611	59.671	89.531	93.852	79.047
E2F5	0	0.297589	0.338081	0.0245445	5.56054	0.00152171	59	67	189	360	53	39	85	119	218	201	258	438	97	178	103	380	200	250	248	375	252	159	159	118	309	190	409	408	45.445	37.443	40.641	39.939	38.861	37.248	48.408	42.969	59.706	58.018	40.726	44.83	48.517	49.868	43.539
SLC15A2	0	-1.22242	-1.31393	0.0245445	0.219438	0.00152146	2	3	8	11	4	2	6	5	2	0	6	4	7	7	2	6	8	4	2	6	8	4	2	6	3	1	4	6	1.541	1.677	1.72	1.22	2.933	1.91	3.417	1.805	0.548	0	0.947	0.409	3.501	1.961	0.845
KLF6	0	-0.216478	-0.3715	0.0246701	6.89108	0.00153085	62	74	3064	4642	35	34	926	1211	153	151	3481	4761	57	117	702	2598	177	191	2501	3535	104	86	165	63	1921	1238	2121	1873	47.756	41.355	658.857	514.996	25.663	32.473	527.364	437.268	41.904	43.586	549.486	487.299	28.51	32.778	296.742
TMEM65	0	-0.136082	-0.34985	0.0247274	5.86523	0.00153577	59	83	465	973	58	75	133	203	154	142	512	802	132	161	191	488	147	158	331	568	216	164	149	102	440	278	482	378	45.445	46.384	99.99	107.947	42.527	71.631	75.745	73.299	42.178	40.988	80.821	82.087	66.023	45.105	80.738
SOS2	0	0.407807	0.251646	0.0247687	4.24226	0.00154214	29	18	115	237	13	11	38	61	76	64	243	296	28	46	59	180	58	60	151	238	63	45	37	23	157	100	218	175	22.337	10.059	24.729	26.293	9.532	10.506	21.641	22.026	20.815	18.473	38.358	30.296	14.005	12.887	24.94
PSMD12	0	-0.214718	-0.287792	0.0247687	6.48809	0.00154378	168	198	390	666	194	136	170	238	269	280	474	654	242	370	212	596	263	330	329	520	526	427	301	307	535	368	544	557	129.403	110.652	83.862	73.888	142.246	129.891	96.816	85.937	73.674	80.821	74.822	66.938	121.042	103.657	89.614
LAMA2	0	-1.75392	-1.31172	0.0247687	-1.51717	0.0015436	1	1	1	8	0	1	1	4	1	0	3	2	0	0	0	0	1	0	3	1	0	0	0	0	3	2	3	3	0.77	0.559	0.215	0.888	0	0.955	0.57	1.444	0.274	0	0.474	0.205	0	0	0
SYNDIG1	0	-1.21549	-1.52628	0.0247687	-1.74318	0.00154262	0	0	14	12	0	0	2	0	0	0	6	7	0	0	0	1	0	0	2	5	0	0	0	0	1	2	0	1	0	0	3.01	1.331	0	0	1.139	0	0	0	0.947	0.716	0	0	0
STAB2	0	0.268208	-1.07294	0.0247733	-0.809597	0.00154543	0	0	15	9	0	0	5	5	0	0	17	20	0	0	9	29	0	0	0	11	0	0	0	0	20	3	9	13	0	0	3.225	0.998	0	0	2.848	1.805	0	0	2.684	2.047	0	0	3.804
DSG2	0	0.441907	0.252378	0.0247994	5.35584	0.00154842	35	42	285	559	47	43	57	102	143	99	498	949	57	120	123	366	133	145	274	644	108	106	101	73	268	203	383	347	26.959	23.472	61.284	62.017	34.462	41.069	32.462	36.83	39.165	28.576	78.611	97.132	28.51	33.619	51.993
HOTAIRM1	0	0.391726	0.636483	0.0249188	2.54704	0.00155725	3	7	71	168	2	2	11	19	18	29	149	243	5	2	16	33	33	33	126	217	14	7	4	6	48	39	58	38	2.311	3.912	15.267	18.638	1.466	1.91	6.265	6.861	4.93	8.371	23.52	24.872	2.501	0.56	6.763
CNIH1	0	0.286829	0.267147	0.0249266	6.12686	0.00155912	95	103	336	626	84	74	88	180	293	274	473	908	127	289	165	458	391	318	463	732	266	189	246	167	361	254	544	470	73.174	57.561	72.251	69.45	61.591	70.676	50.117	64.994	80.248	79.089	74.664	92.936	63.522	80.965	69.747
SLC12A4	0	-0.142384	0.589468	0.0249785	2.10781	0.00156683	4	8	30	55	3	1	8	9	7	4	31	66	7	9	12	24	26	28	25	78	22	14	8	11	38	26	52	51	3.081	4.471	6.451	6.102	2.2	0.955	4.556	3.25	1.917	1.155	4.893	6.755	3.501	2.521	5.073
HSCB	0	0.368886	0.500897	0.0249785	4.67298	0.00156631	32	30	80	168	40	40	43	58	130	136	159	251	44	81	43	161	152	156	140	267	92	90	92	67	152	103	190	163	24.648	16.765	17.203	18.638	29.329	38.203	24.489	20.943	35.605	39.256	25.099	25.69	22.008	22.693	18.177
RPS19BP1	0	0.318998	0.232953	0.0249785	7.50365	0.00156785	215	283	525	982	375	299	235	432	822	881	884	1490	531	970	377	1084	1010	990	726	1357	1210	712	766	570	857	588	1247	996	165.605	158.154	112.892	108.946	274.96	285.569	133.834	155.987	225.131	254.298	139.542	152.505	265.592	271.75	159.362
NME1	0	-0.394633	-0.337588	0.0249785	8.41839	0.00156578	666	796	1085	2293	896	686	617	1013	849	845	1143	1471	1113	1746	880	2578	885	873	1120	1436	2773	1914	1337	1374	2448	1652	2392	2734	512.99	444.843	233.309	254.392	656.972	655.186	351.386	365.774	232.526	243.906	180.426	150.56	556.693	489.15	371.984
TIMM9	0	0.281662	0.328053	0.0251654	6.15081	0.00158236	83	124	327	573	108	70	92	155	345	349	456	728	156	235	134	494	473	458	435	668	377	224	224	149	379	233	495	403	63.931	69.297	70.315	63.57	79.189	66.856	52.395	55.967	94.489	100.738	71.981	74.512	78.027	65.836	56.643
MYL9	0	-0.17489	-0.568837	0.0251654	4.45716	0.00158139	10	18	151	326	33	20	131	241	30	29	280	454	36	61	115	263	36	20	178	280	52	31	37	34	296	204	232	192	7.703	10.059	32.47	36.167	24.197	19.102	74.606	87.02	8.216	8.371	44.199	46.468	18.006	17.089	48.612
C14orf159	0	-0.313752	-0.280758	0.0252985	4.71386	0.00159212	44	44	176	289	39	25	61	87	75	75	199	242	58	89	61	143	78	83	140	216	128	92	71	62	179	109	200	178	33.891	24.589	37.846	32.062	28.596	23.877	34.74	31.414	20.541	21.649	31.413	24.769	29.01	24.934	25.785
ADCY4	0	0.130836	0.755491	0.0254533	2.01645	0.00160326	1	3	91	220	0	0	31	20	4	2	203	249	0	0	16	46	38	18	203	251	3	5	7	4	67	66	86	55	0.77	1.677	19.568	24.407	0	0	17.655	7.222	1.096	0.577	32.044	25.486	0	0	6.763
HIST1H2AL	0	1.06548	1.61155	0.0254616	1.22753	0.00160518	5	5	2	5	5	3	0	0	19	34	5	9	13	12	1	11	23	45	4	10	25	18	62	10	25	10	13	18	3.851	2.794	0.43	0.555	3.666	2.865	0	0	5.204	9.814	0.789	0.921	6.502	3.362	0.423
HBA2	0	-0.984211	-1.49106	0.0254743	-2.50013	0.00160739	0	1	0	0	0	1	0	1	0	0	0	0	0	1	0	1	0	0	0	0	0	0	1	0	0	0	1	0	0	0.559	0	0	0	0.955	0	0.361	0	0	0	0	0	0.28	0
CCDC173	0	0.0520172	-1.13783	0.0255028	3.17316	0.00161058	54	67	4	15	66	44	14	25	191	152	7	35	74	98	28	27	61	70	7	16	92	66	31	24	13	18	34	19	41.594	37.443	0.86	1.664	48.393	42.024	7.973	9.027	52.312	43.874	1.105	3.582	37.013	27.455	11.836
HMOX1	0	-0.0864547	-0.476294	0.0257102	2.7127	0.0016251	3	10	94	120	8	2	21	33	22	14	80	135	9	20	26	77	21	12	51	85	15	6	8	8	53	42	66	59	2.311	5.588	20.213	13.313	5.866	1.91	11.96	11.916	6.025	4.041	12.628	13.818	4.502	5.603	10.99
LIX1	0	2.20541	1.85341	0.0257329	-0.741255	0.00162795	0	0	10	4	0	0	0	0	0	0	56	117	0	0	2	11	0	0	7	95	0	0	0	0	20	8	23	13	0	0	2.15	0.444	0	0	0	0	0	0	8.84	11.975	0	0	0.845
ITGB1	0	0.231984	0.270834	0.0258461	7.67672	0.00163653	170	273	1291	2542	186	117	415	734	587	428	2394	3359	300	635	595	1724	680	689	1616	2988	633	443	638	404	1714	1142	2023	1847	130.943	152.565	277.606	282.016	136.38	111.745	236.346	265.033	160.769	123.541	377.9	343.801	150.052	177.898	251.512
POU5F1B	0	-0.0127634	-1.12904	0.0259068	-2.04364	0.0016418	0	0	2	6	0	0	0	0	2	1	6	4	0	0	0	1	1	1	0	2	0	0	0	0	0	0	0	0	0	0	0.43	0.666	0	0	0	0	0.548	0.289	0.947	0.409	0	0	0
TFDP1	0	-0.137803	-0.350842	0.0259572	5.4322	0.00164642	70	85	168	267	124	88	68	116	140	141	177	290	117	321	113	252	148	133	141	207	274	186	209	156	252	161	215	259	53.918	47.502	36.125	29.622	90.92	84.047	38.727	41.885	38.344	40.699	27.94	29.682	58.52	89.93	47.766
RP11-129J12.1	0	0.976324	1.35693	0.0259789	-0.381383	0.00164923	0	0	9	7	0	0	2	0	1	1	21	31	0	0	2	11	2	3	30	24	2	0	2	0	6	12	15	7	0	0	1.935	0.777	0	0	1.139	0	0.274	0.289	3.315	3.173	0	0	0.845
THG1L	0	0.387563	0.584252	0.0259975	4.37559	0.0016547	31	50	85	128	25	17	31	41	117	119	154	206	31	52	41	122	151	170	126	206	64	57	81	53	86	78	187	137	23.878	27.942	18.278	14.201	18.331	16.236	17.655	14.804	32.044	34.349	24.309	21.085	15.505	14.568	17.331
RP11-499E18.1	0	0.34233	0.571606	0.0259975	2.73545	0.0016542	9	12	27	61	6	6	10	12	37	25	53	97	10	11	11	38	37	42	47	75	25	20	26	12	51	34	49	42	6.932	6.706	5.806	6.768	4.399	5.73	5.695	4.333	10.134	7.216	8.366	9.928	5.002	3.082	4.65
UBA6	0	-0.244956	-0.243563	0.0259975	5.68051	0.00165305	60	97	318	682	90	59	99	166	127	123	418	563	93	152	135	385	156	169	299	433	192	144	147	106	330	267	424	409	46.215	54.208	68.38	75.663	65.99	56.35	56.381	59.939	34.783	35.504	65.983	57.624	46.516	42.583	57.066
FBXO44	0	-0.489427	-0.857179	0.0260049	1.13299	0.0016566	7	5	18	53	4	2	5	6	10	10	23	34	2	3	5	15	9	7	17	18	2	2	7	1	12	8	12	14	5.392	2.794	3.871	5.88	2.933	1.91	2.848	2.166	2.739	2.886	3.631	3.48	1	0.84	2.114
CTD-2619J13.3	0	-1.0954	-1.62791	0.0260667	-2.13418	0.00166197	0	2	0	1	1	1	0	1	0	0	0	1	1	1	0	1	0	1	1	1	0	0	0	0	0	0	0	1	0	1.118	0	0.111	0.733	0.955	0	0.361	0	0	0	0.102	0.5	0.28	0
GZF1	0	-0.429718	-0.500247	0.0260963	3.20989	0.00166761	19	21	59	139	19	10	16	24	46	34	62	93	19	38	20	34	52	46	44	81	24	23	33	26	38	23	48	38	14.635	11.736	12.687	15.421	13.931	9.551	9.112	8.666	12.599	9.814	9.787	9.519	9.503	10.646	8.454
BDH1	0	-0.404942	-0.757558	0.0260963	2.86392	0.0016701	32	46	28	43	25	23	2	12	52	39	22	32	40	57	11	30	34	50	12	19	56	39	34	40	15	11	30	42	24.648	25.707	6.021	4.771	18.331	21.967	1.139	4.333	14.242	11.257	3.473	3.275	20.007	15.969	4.65
IL12RB2	0	-0.694666	-1.13673	0.0260963	0.772148	0.00166968	3	6	12	19	5	6	6	2	5	4	8	9	2	8	6	15	2	2	4	6	8	4	2	8	13	11	11	8	2.311	3.353	2.58	2.108	3.666	5.73	3.417	0.722	1.369	1.155	1.263	0.921	1	2.241	2.536
MYO3B	0	0.0491899	-1.2998	0.0260963	-2.22503	0.00166912	0	0	0	2	0	0	1	0	1	2	0	1	1	2	0	1	0	0	0	0	0	1	0	0	0	0	0	2	0	0	0	0.222	0	0	0.57	0	0.274	0.577	0	0.102	0.5	0.56	0
LY6G6F	0	-1.17356	-1.50218	0.0260963	-2.55674	0.00167104	0	0	0	0	0	1	1	1	0	0	0	0	0	0	0	1	0	0	0	0	0	0	0	0	1	0	0	1	0	0	0	0	0	0.955	0.57	0.361	0	0	0	0	0	0	0
TMTC1	0	0.0360958	-1.33054	0.0261631	-1.9679	0.00167675	0	0	2	3	0	0	2	0	1	3	2	7	0	0	1	1	0	0	1	4	0	0	0	0	0	0	0	0	0	0	0.43	0.333	0	0	1.139	0	0.274	0.866	0.316	0.716	0	0	0.423
GRIA4	0	1.20801	1.83698	0.0261902	-0.569165	0.00167993	0	0	6	21	0	0	0	4	0	0	77	88	0	0	0	8	0	0	70	123	0	0	0	0	14	4	21	22	0	0	1.29	2.33	0	0	0	1.444	0	0	12.155	9.007	0	0	0
DEFB133	0	-1.17553	-1.41953	0.0261931	-2.78316	0.00168156	1	1	0	0	0	0	0	0	0	0	0	0	0	0	0	0	0	0	0	0	0	0	0	0	0	0	0	0	0.77	0.559	0	0	0	0	0	0	0	0	0	0	0	0	0
ARL8A	0	0.109692	0.308504	0.0263306	4.99245	0.00169183	28	46	193	366	26	22	65	104	119	83	260	459	49	65	83	248	144	131	254	389	114	90	72	76	247	165	317	267	21.567	25.707	41.501	40.605	19.064	21.012	37.018	37.552	32.592	23.958	41.042	46.98	24.509	18.21	35.085
CHD8	0	-0.113646	-0.266883	0.0263482	5.96462	0.00169586	109	115	331	611	100	77	116	169	192	170	394	538	163	285	160	445	204	206	256	424	331	218	233	182	361	244	414	380	83.958	64.267	71.176	67.786	73.323	73.541	66.063	61.023	52.585	49.07	62.194	55.066	81.528	79.844	67.634
GALC	0	-0.3557	-0.422025	0.0263482	3.97304	0.00169581	34	42	138	252	19	11	30	57	74	49	131	231	22	41	30	96	60	55	107	172	47	17	51	26	87	66	121	95	26.189	23.472	29.674	27.958	13.931	10.506	17.085	20.582	20.267	14.144	20.679	23.643	11.004	11.486	12.681
ZNF362	0	0.160341	0.393493	0.0264138	4.34747	0.00170153	20	29	120	201	15	9	49	65	63	63	162	264	20	68	59	151	90	97	161	224	85	59	60	38	163	117	226	167	15.405	16.207	25.804	22.299	10.998	8.596	27.906	23.47	17.255	18.185	25.572	27.021	10.003	19.051	24.94
PTPRU	0	0.398285	0.929918	0.0264403	1.14219	0.00170692	2	4	18	41	0	1	1	2	10	11	30	44	2	3	3	15	21	9	45	54	6	5	6	4	11	5	31	20	1.541	2.235	3.871	4.549	0	0.955	0.57	0.722	2.739	3.175	4.736	4.504	1	0.84	1.268
GBP5	0	-0.869475	-0.485476	0.0264403	3.32988	0.00170541	11	21	106	190	5	7	40	46	25	6	72	78	9	15	38	95	34	30	81	55	61	33	31	21	117	114	71	88	8.473	11.736	22.793	21.079	3.666	6.686	22.78	16.61	6.847	1.732	11.365	7.983	4.502	4.202	16.063
THSD1	0	-0.365258	-0.750593	0.0264403	3.77756	0.00170761	4	5	359	697	2	2	128	139	24	10	351	731	11	20	115	169	23	19	169	392	29	19	24	8	241	153	171	135	3.081	2.794	77.196	77.327	1.466	1.91	72.897	50.19	6.573	2.886	55.406	74.82	5.502	5.603	48.612
CRISP3	0	-1.1677	-1.45026	0.0264755	-2.78316	0.00171134	0	1	0	0	0	0	1	0	0	0	0	0	0	0	0	0	0	0	0	0	0	0	0	0	0	0	0	0	0	0.559	0	0	0	0	0.57	0	0	0	0	0	0	0	0
VASH2	0	-0.737586	-0.632644	0.0264822	2.77295	0.00171323	12	13	81	156	6	5	20	23	16	9	52	64	8	28	16	76	6	16	59	54	24	20	11	12	67	35	85	73	9.243	7.265	17.418	17.307	4.399	4.775	11.39	8.305	4.382	2.598	8.208	6.551	4.001	7.844	6.763
GRB2	0	-0.122328	-0.224152	0.0265274	6.40112	0.00171761	170	216	331	572	170	135	153	194	402	346	415	584	224	375	178	459	394	407	311	468	474	322	347	270	414	305	444	403	130.943	120.711	71.176	63.459	124.649	128.936	87.135	70.05	110.101	99.872	65.509	59.774	112.039	105.058	75.242
CLCN3	0	0.241122	0.369378	0.0266558	5.58447	0.00172739	44	48	331	531	41	36	95	161	124	132	593	686	60	126	118	441	135	147	485	641	134	98	162	112	373	276	606	502	33.891	26.825	71.176	58.911	30.062	34.383	54.103	58.134	33.961	38.101	93.607	70.214	30.01	35.299	49.88
YIPF2	0	0.349846	0.394169	0.026718	4.46722	0.00173565	23	32	90	206	15	20	44	54	92	85	178	251	39	51	70	169	96	102	136	191	121	64	67	62	150	96	196	187	17.716	17.883	19.353	22.854	10.998	19.102	25.058	19.498	25.197	24.535	28.098	25.69	19.507	14.288	29.59
PPA1	0	-0.245499	-0.278885	0.026718	8.11537	0.00173583	521	753	901	2023	638	537	476	632	1054	918	1064	1380	840	1498	585	1828	1285	989	915	1236	1866	1338	1091	963	1433	1022	1759	1757	401.303	420.812	193.744	224.437	467.799	512.879	271.086	228.203	288.672	264.978	167.956	141.246	420.146	419.671	247.285
PMEPA1	0	-0.451633	-0.479061	0.026718	4.48063	0.00173547	15	31	538	870	10	8	95	131	49	25	597	780	15	44	63	172	63	48	425	566	45	26	26	23	196	154	200	145	11.554	17.324	115.687	96.52	7.332	7.641	54.103	47.302	13.42	7.216	94.238	79.835	7.503	12.327	26.631
ZNF239	0	1.12369	1.28941	0.0270866	0.280869	0.00176127	3	6	1	3	0	1	0	2	13	17	9	17	4	3	1	2	23	14	6	22	7	3	5	4	4	2	9	2	2.311	3.353	0.215	0.333	0	0.955	0	0.722	3.56	4.907	1.421	1.74	2.001	0.84	0.423
RNPEP	0	-0.277522	-0.297319	0.0271484	5.44303	0.00176678	92	123	218	430	80	52	67	114	146	144	243	383	106	149	89	285	194	181	174	276	266	145	151	94	224	159	290	262	70.863	68.738	46.877	47.705	58.658	49.664	38.157	41.163	39.987	41.565	38.358	39.201	53.018	41.743	37.621
CCDC122	0	0.579091	0.706642	0.0271576	2.89432	0.00176888	9	17	32	60	7	7	7	13	60	34	78	98	14	13	12	43	58	78	42	101	31	21	25	7	41	36	46	41	6.932	9.5	6.881	6.657	5.133	6.686	3.987	4.694	16.433	9.814	12.313	10.031	7.002	3.642	5.073
GLS	0	-0.0735788	-0.265675	0.0272673	6.46888	0.00177902	118	138	537	1014	123	103	197	258	291	248	601	885	205	386	237	649	253	276	454	627	397	302	285	210	647	402	580	535	90.89	77.121	115.472	112.496	90.187	98.373	112.193	93.159	79.7	71.584	94.87	90.582	102.536	108.14	100.182
CTD-2020K17.1	0	-0.566874	-0.693396	0.0272673	2.95222	0.0017781	29	40	50	105	22	12	13	7	77	68	47	34	23	41	6	18	70	61	44	42	49	28	27	13	16	10	27	19	22.337	22.354	10.752	11.649	16.131	11.461	7.404	2.528	21.089	19.628	7.419	3.48	11.504	11.486	2.536
S100A11	0	0.262183	0.249542	0.0273307	8.88532	0.00178466	425	614	3593	6210	413	294	829	1702	1326	1433	6310	9227	634	1067	1352	4100	2160	1558	4517	7004	1649	1000	1071	752	3159	2124	4729	4011	327.358	343.132	772.609	688.954	302.823	280.794	472.122	614.558	363.168	413.631	996.052	944.405	317.11	298.925	571.503
NR2F1	0	1.31984	2.24941	0.0273593	-0.411659	0.00178954	0	0	6	7	0	0	3	0	0	1	115	11	0	0	2	19	0	1	129	58	0	0	0	0	16	10	33	24	0	0	1.29	0.777	0	0	1.709	0	0	0.289	18.153	1.126	0	0	0.845
HDHD3	0	-0.243028	-0.45263	0.0273593	3.15039	0.00178849	24	23	44	98	21	11	12	17	40	37	58	80	18	36	21	43	39	35	39	53	47	33	23	24	44	27	47	35	18.486	12.853	9.461	10.872	15.398	10.506	6.834	6.138	10.955	10.68	9.155	8.188	9.003	10.086	8.877
COBLL1	0	-0.555836	-0.645964	0.027369	3.44926	0.00179318	9	7	148	198	10	13	47	63	19	20	98	154	18	37	39	99	9	13	61	135	44	37	14	24	143	100	79	105	6.932	3.912	31.825	21.967	7.332	12.416	26.767	22.748	5.204	5.773	15.47	15.762	9.003	10.366	16.486
AHSP	0	-0.504199	-1.67236	0.027369	-2.1278	0.00179241	0	0	0	5	0	1	0	2	1	1	1	1	0	0	1	2	0	0	2	0	0	0	0	0	1	0	0	0	0	0	0	0.555	0	0.955	0	0.722	0.274	0.289	0.158	0.102	0	0	0.423
SLC24A3	0	2.14297	1.46645	0.0275208	0.444335	0.00180616	0	4	0	1	6	2	0	1	16	10	17	47	8	20	0	7	8	10	2	51	11	10	4	6	2	2	9	11	0	2.235	0	0.111	4.399	1.91	0	0.361	4.382	2.886	2.684	4.811	4.001	5.603	0
TSPAN15	0	0.3199	-0.133243	0.0275208	4.95631	0.00180564	22	41	142	277	47	53	61	123	110	71	271	486	91	103	114	277	101	89	144	271	144	85	65	56	202	170	260	175	16.946	22.913	30.535	30.731	34.462	50.619	34.74	44.413	30.127	20.494	42.778	49.743	45.516	28.856	48.189
CTD-2292M16.8	0	-0.789925	0.412031	0.0275593	-0.769875	0.0018102	0	0	5	7	0	1	1	1	0	0	4	5	0	1	0	5	2	5	3	9	3	2	1	2	5	3	7	6	0	0	1.075	0.777	0	0.955	0.57	0.361	0	0	0.631	0.512	0	0.28	0
CDH2	0	0.146713	0.521597	0.0275614	4.18164	0.00181185	8	11	136	260	7	8	45	110	7	26	225	260	23	47	70	321	23	33	163	303	73	66	75	44	265	207	392	372	6.162	6.147	29.244	28.845	5.133	7.641	25.628	39.719	1.917	7.505	35.517	26.612	11.504	13.167	29.59
KRCC1	0	0.504096	0.518719	0.0276773	4.9678	0.001821	37	57	151	215	43	29	36	59	222	221	261	316	68	84	55	173	234	313	187	263	133	84	142	59	125	92	230	173	28.499	31.854	32.47	23.853	31.529	27.697	20.502	21.304	60.802	63.791	41.2	32.343	34.012	23.533	23.249
RP11-296O14.3	0	1.25932	1.14049	0.0277136	0.701684	0.00182796	0	2	6	8	0	4	1	2	17	6	11	23	5	8	4	14	9	15	13	28	7	4	9	1	8	5	17	6	0	1.118	1.29	0.888	0	3.82	0.57	0.722	4.656	1.732	1.736	2.354	2.501	2.241	1.691
CHST12	0	-0.0795054	-0.397916	0.0277136	4.20265	0.00182722	33	59	76	142	40	25	45	44	104	80	104	172	57	86	43	73	91	73	72	120	103	68	56	36	81	51	83	77	25.418	32.972	16.342	15.754	29.329	23.877	25.628	15.888	28.484	23.092	16.417	17.605	28.51	24.093	18.177
TEAD1	0	-0.291597	-0.671371	0.0277136	1.26742	0.00182682	0	1	148	255	1	0	30	34	1	0	158	313	0	0	22	64	1	1	58	193	1	1	2	1	57	37	59	55	0	0.559	31.825	28.29	0.733	0	17.085	12.277	0.274	0	24.941	32.036	0	0	9.3
EDA	0	-1.19807	0.358176	0.0277267	-0.316575	0.00183035	1	3	8	10	0	1	0	4	3	0	8	14	0	1	0	0	4	7	7	12	7	4	1	2	6	4	8	6	0.77	1.677	1.72	1.109	0	0.955	0	1.444	0.822	0	1.263	1.433	0	0.28	0
RPL30	0	0.217622	0.297431	0.0277928	11.9562	0.00183624	4837	6994	15691	32034	4741	3777	6309	10441	17257	17502	21727	38848	7725	12549	8915	30973	21983	21113	18630	32595	21148	13629	12774	9801	23734	17264	33579	30072	3725.72	3908.58	3374.06	3553.94	3476.23	3607.34	3593.03	3770.04	4726.39	5051.89	3429.67	3976.18	3863.84	3515.66	3768.46
SLCO4A1	0	-0.905303	-1.43175	0.0278705	0.873555	0.0018429	19	14	3	20	9	9	1	3	22	8	2	2	10	21	4	8	13	14	3	3	17	12	5	8	9	0	5	3	14.635	7.824	0.645	2.219	6.599	8.596	0.57	1.083	6.025	2.309	0.316	0.205	5.002	5.883	1.691
IL17RE	0	-0.289072	-0.611897	0.0280626	3.37535	0.00185715	25	27	40	65	35	23	11	33	52	44	29	63	47	58	20	56	38	33	17	31	101	47	36	30	54	44	49	70	19.256	15.089	8.601	7.211	25.663	21.967	6.265	11.916	14.242	12.7	4.578	6.448	23.508	16.249	8.454
RP1-170O19.14	0	-1.10994	-1.61793	0.0280963	-2.5464	0.00186093	0	0	0	5	0	0	1	0	0	0	0	1	0	0	1	0	0	0	0	0	0	0	0	0	0	1	0	0	0	0	0	0.555	0	0	0.57	0	0	0	0	0.102	0	0	0.423
ZFAND1	0	0.248221	0.495066	0.0281352	5.25957	0.00186506	45	82	163	364	38	28	38	98	211	196	244	396	56	109	74	252	294	265	230	360	176	79	173	92	209	150	377	272	34.661	45.825	35.05	40.383	27.863	26.742	21.641	35.386	57.789	56.575	38.516	40.532	28.01	30.537	31.281
NPTX2	0	-1.15783	-1.41199	0.0281708	-1.75497	0.00186896	0	0	10	8	0	0	0	2	0	0	5	3	0	0	0	2	0	0	1	2	0	0	0	2	1	1	1	1	0	0	2.15	0.888	0	0	0	0.722	0	0	0.789	0.307	0	0	0
FAM43A	0	0.538218	0.57169	0.0281924	5.89228	0.00187195	84	91	188	323	97	64	101	101	509	433	413	610	120	183	121	209	631	542	251	432	322	229	233	144	298	233	337	212	64.701	50.855	40.426	35.834	71.123	61.125	57.52	36.469	139.406	124.984	65.193	62.435	60.021	51.268	51.148
APBB1IP	0	0.28419	1.25104	0.028295	2.92273	0.00188031	13	29	3	10	23	10	14	8	69	46	11	18	19	38	21	19	154	171	19	36	72	37	82	57	31	28	43	45	10.013	16.207	0.645	1.109	16.864	9.551	7.973	2.889	18.898	13.278	1.736	1.842	9.503	10.646	8.877
KCTD15	0	0.220765	0.456338	0.0283173	4.00434	0.00188336	10	14	108	157	18	13	23	60	36	41	144	229	28	50	42	125	54	58	147	241	70	48	58	23	117	101	158	151	7.703	7.824	23.223	17.418	13.198	12.416	13.099	21.665	9.86	11.835	22.731	23.439	14.005	14.008	17.754
PECR	0	-0.199433	-0.529001	0.0283692	2.67303	0.00188993	15	28	40	77	12	5	10	17	42	35	54	76	10	22	9	27	36	31	32	39	28	12	14	12	31	18	27	31	11.554	15.648	8.601	8.543	8.799	4.775	5.695	6.138	11.503	10.103	8.524	7.779	5.002	6.163	3.804
AQP7	0	0.483913	-0.944417	0.0283692	-2.48118	0.00188893	0	0	0	0	0	0	0	0	0	0	1	6	1	1	0	1	0	0	0	0	1	0	0	0	0	0	0	0	0	0	0	0	0	0	0	0	0	0	0.158	0.614	0.5	0.28	0
ZFPM2	0	-0.4228	-0.708016	0.0283944	3.75786	0.00189629	16	11	122	215	18	16	72	85	26	21	116	259	22	38	71	98	13	21	65	191	48	26	25	26	155	114	98	82	12.324	6.147	26.234	23.853	13.198	15.281	41.005	30.692	7.121	6.062	18.311	26.509	11.004	10.646	30.012
PARP9	0	-0.228717	-0.737841	0.0283944	3.67338	0.00189549	23	27	100	126	14	19	37	56	23	25	78	167	62	39	81	94	41	45	70	89	23	26	35	32	51	50	77	69	17.716	15.089	21.503	13.979	10.265	18.147	21.072	20.22	6.299	7.216	12.313	17.093	31.011	10.926	34.239
RP11-799M12.2	0	-1.32458	-1.62745	0.0283944	-2.33428	0.00189486	0	0	1	0	1	0	1	2	1	0	0	0	0	1	0	0	0	0	0	0	0	0	0	0	0	1	1	2	0	0	0.215	0	0.733	0	0.57	0.722	0.274	0	0	0	0	0.28	0
SPINT2	0	-0.345276	-0.424448	0.0284102	5.98651	0.00190047	237	296	267	692	156	86	77	95	550	409	296	390	204	225	114	194	565	450	329	346	339	226	183	136	193	159	244	187	182.55	165.419	57.413	76.772	114.384	82.137	43.852	34.303	150.635	118.056	46.724	39.917	102.035	63.035	48.189
TAS2R43	0	-0.967072	-1.56222	0.0284102	-1.96195	0.0019002	1	0	1	5	1	0	0	1	0	0	2	2	0	0	1	2	0	1	0	2	0	0	1	0	0	0	2	0	0.77	0	0.215	0.555	0.733	0	0	0.361	0	0	0.316	0.205	0	0	0.423
MLST8	0	0.316794	0.358284	0.0284172	5.83378	0.0019025	74	93	156	368	94	79	63	145	297	314	283	443	150	234	99	371	367	352	239	397	399	192	232	194	267	179	436	372	56.999	51.973	33.545	40.827	68.923	75.451	35.879	52.357	81.343	90.635	44.672	45.342	75.026	65.556	41.848
NAV2-AS2	0	-1.02127	-1.5191	0.0284226	-2.19078	0.00190443	1	1	1	1	1	0	0	0	1	1	0	1	0	0	0	1	0	2	0	0	0	1	0	0	0	0	1	0	0.77	0.559	0.215	0.111	0.733	0	0	0	0.274	0.289	0	0.102	0	0	0
SNX11	0	0.49469	0.389782	0.0284575	2.72279	0.00190834	3	4	30	60	6	5	13	23	23	23	70	72	15	20	22	60	27	22	46	58	30	15	18	16	59	38	64	59	2.311	2.235	6.451	6.657	4.399	4.775	7.404	8.305	6.299	6.639	11.05	7.369	7.503	5.603	9.3
ST6GALNAC2	0	-0.402025	-0.523748	0.0285107	2.90903	0.00191347	4	6	97	179	9	4	32	52	13	6	90	153	9	19	31	97	6	11	45	117	20	10	20	10	100	81	103	78	3.081	3.353	20.858	19.859	6.599	3.82	18.224	18.776	3.56	1.732	14.207	15.66	4.502	5.323	13.104
MXRA8	0	0.932505	0.499155	0.0285191	0.830817	0.0019156	0	0	59	84	0	0	10	24	1	2	98	309	0	0	16	56	6	3	50	189	0	0	0	1	29	18	46	43	0	0	12.687	9.319	0	0	5.695	8.666	0.274	0.577	15.47	31.627	0	0	6.763
IPCEF1	0	0.380294	-0.519506	0.0286571	1.33249	0.00192661	7	9	7	8	9	7	2	5	22	25	11	19	11	36	3	9	15	23	6	11	9	7	19	10	6	3	6	3	5.392	5.03	1.505	0.888	6.599	6.686	1.139	1.805	6.025	7.216	1.736	1.945	5.502	10.086	1.268
RP11-637O19.2	0	-1.34455	-1.39401	0.0286571	-1.29952	0.00192803	1	1	4	22	1	0	0	2	1	1	4	8	0	1	0	0	1	0	4	4	0	0	0	0	1	2	2	3	0.77	0.559	0.86	2.441	0.733	0	0	0.722	0.274	0.289	0.631	0.819	0	0.28	0
OTUD7B	0	0.400662	0.752212	0.0287351	2.55909	0.00193801	2	2	37	92	1	1	13	23	21	16	63	108	10	15	21	40	20	28	69	94	22	13	34	15	55	38	66	75	1.541	1.118	7.956	10.207	0.733	0.955	7.404	8.305	5.752	4.618	9.945	11.054	5.002	4.202	8.877
CXCR3	0	-0.418182	-1.67939	0.0287351	-2.39088	0.00193548	1	0	0	0	1	0	1	0	0	0	0	0	2	1	2	1	0	0	0	1	0	0	0	0	0	0	0	0	0.77	0	0	0	0.733	0	0.57	0	0	0	0	0	1	0.28	0.845
PTPRT	0	-1.33921	-1.7553	0.0287351	-2.56969	0.00193717	0	0	0	0	0	0	3	4	0	0	0	1	0	0	0	0	0	0	0	0	0	0	0	0	1	0	0	0	0	0	0	0	0	0	1.709	1.444	0	0	0	0.102	0	0	0
PHGDH	0	0.445122	0.736505	0.028752	7.64508	0.00194232	311	493	746	1408	208	167	253	454	1248	1304	1888	3585	234	261	394	1152	1713	1629	2326	4373	478	386	468	256	1115	784	1850	1296	239.549	275.512	160.414	156.207	152.511	159.499	144.085	163.93	341.805	376.395	298.026	366.933	117.041	73.12	166.548
CGNL1	0	-0.614754	-0.537752	0.028752	4.17979	0.00194218	5	6	1073	1721	1	3	235	278	12	7	893	1439	9	9	195	360	7	10	508	1052	17	8	16	11	827	539	460	384	3.851	3.353	230.729	190.932	0.733	2.865	133.834	100.38	3.287	2.021	140.963	147.285	4.502	2.521	82.428
PDE7A	0	-0.251685	-0.346384	0.02881	5.08766	0.00194782	67	51	148	254	99	52	72	80	102	84	153	204	116	152	99	224	103	106	133	160	214	161	146	110	188	136	193	258	51.607	28.501	31.825	28.179	72.59	49.664	41.005	28.886	27.936	24.246	24.152	20.88	58.02	42.583	41.848
COL6A3	0	0.948433	0.517756	0.0288611	2.71628	0.00195597	1	3	221	392	2	3	20	71	8	3	291	1617	5	5	98	228	1	2	136	821	2	1	2	2	168	123	241	273	0.77	1.677	47.522	43.49	1.466	2.865	11.39	25.637	2.191	0.866	45.935	165.504	2.501	1.401	41.426
POLR3D	0	0.135311	0.300745	0.0288611	5.78505	0.00195496	67	91	231	517	52	55	97	155	227	163	359	565	111	168	110	436	270	240	376	535	227	172	194	138	330	236	493	464	51.607	50.855	49.672	57.357	38.128	52.529	55.242	55.967	62.171	47.049	56.669	57.829	55.519	47.066	46.498
RP11-854K16.3	0	-0.5215	-1.35027	0.0288611	-2.70023	0.00195642	0	0	0	0	1	0	0	0	1	0	0	0	0	2	0	0	0	0	0	0	0	0	0	0	0	0	0	0	0	0	0	0	0.733	0	0	0	0.274	0	0	0	0	0.56	0
HOXD1	0	-1.37512	-1.56047	0.0288611	-0.762773	0.00195763	0	0	68	96	0	0	4	5	0	0	32	73	0	0	0	2	0	0	9	58	0	0	0	0	5	4	2	3	0	0	14.622	10.65	0	0	2.278	1.805	0	0	5.051	7.472	0	0	0
SORL1	0	-0.601116	0.153814	0.0288752	2.34412	0.00196017	5	15	26	46	6	4	11	16	12	19	14	35	6	20	10	19	42	33	22	50	31	14	32	14	35	26	24	34	3.851	8.383	5.591	5.103	4.399	3.82	6.265	5.777	3.287	5.484	2.21	3.582	3.001	5.603	4.227
PLEKHG1	0	-0.229504	-0.497554	0.0289111	4.62094	0.00196454	17	12	484	708	16	13	149	196	23	24	581	814	20	49	134	346	18	32	355	572	45	32	42	28	334	235	282	277	13.094	6.706	104.075	78.547	11.732	12.416	84.857	70.772	6.299	6.928	91.713	83.315	10.003	13.728	56.643
SLC12A8	0	-0.901936	-1.59642	0.0289111	-1.24894	0.00196579	0	1	3	4	1	1	2	1	2	1	0	1	0	3	3	4	1	2	0	0	2	0	1	1	2	1	2	1	0	0.559	0.645	0.444	0.733	0.955	1.139	0.361	0.548	0.289	0	0.102	0	0.84	1.268
PRDX3	0	-0.125796	-0.2091	0.0290157	7.2038	0.0019745	238	315	509	940	365	264	257	366	508	498	607	943	432	821	343	913	516	558	497	754	989	593	641	540	828	620	912	917	183.321	176.037	109.451	104.286	267.628	252.142	146.364	132.155	139.132	143.746	95.817	96.518	216.075	230.007	144.989
IL15RA	0	-0.144054	1.19186	0.0290717	-0.506356	0.00198025	0	0	6	6	0	0	0	2	0	1	7	2	0	3	1	7	0	3	19	12	3	1	2	5	7	6	20	18	0	0	1.29	0.666	0	0	0	0.722	0	0.289	1.105	0.205	0	0.84	0.423
MAPK6	0	-0.057653	-0.341209	0.0290717	5.35268	0.00198151	38	48	261	475	59	55	116	148	92	94	339	527	95	182	129	321	78	137	206	328	159	98	127	110	272	195	314	308	29.27	26.825	56.123	52.698	43.26	52.529	66.063	53.44	25.197	27.133	53.512	53.94	47.516	50.988	54.53
SCRG1	0	1.0874	1.35643	0.0291092	0.309242	0.00198832	0	0	3	19	1	2	3	6	1	1	32	61	0	0	8	31	0	2	35	103	1	3	1	1	10	14	36	29	0	0	0.645	2.108	0.733	1.91	1.709	2.166	0.274	0.289	5.051	6.243	0	0	3.382
ZSCAN1	0	0.650831	0.694765	0.0291092	2.98648	0.00198762	24	19	32	94	3	1	9	17	69	103	72	130	7	19	10	45	70	76	57	123	28	22	30	16	28	23	57	49	18.486	10.618	6.881	10.429	2.2	0.955	5.126	6.138	18.898	29.731	11.365	13.306	3.501	5.323	4.227
RPP25	0	-0.0500079	-0.337837	0.0291092	4.85319	0.00198887	48	46	138	255	65	47	53	86	89	89	200	331	80	114	69	200	97	107	109	232	146	107	80	85	139	92	169	156	36.972	25.707	29.674	28.29	47.66	44.889	30.184	31.053	24.376	25.69	31.571	33.879	40.014	31.938	29.167
RP11-449P15.2	0	-0.496046	-1.16325	0.029168	0.046692	0.00199449	1	4	6	19	2	2	1	6	5	2	13	14	1	2	2	9	1	4	1	7	2	2	4	0	5	4	8	8	0.77	2.235	1.29	2.108	1.466	1.91	0.57	2.166	1.369	0.577	2.052	1.433	0.5	0.56	0.845
SERPINB1	0	0.148802	0.611915	0.0291719	6.46818	0.00199636	219	286	357	762	66	58	77	153	622	589	547	711	122	186	146	491	1084	1051	511	695	441	273	361	257	332	262	764	561	168.686	159.83	76.766	84.538	48.393	55.395	43.852	55.245	170.355	170.013	86.346	72.773	61.021	52.109	61.716
UNC93B1	0	-0.236491	-0.595713	0.0291811	3.05646	0.00199859	18	19	77	101	12	8	24	23	27	35	72	130	11	31	31	38	38	35	40	67	28	19	21	7	47	37	34	38	13.865	10.618	16.557	11.205	8.799	7.641	13.668	8.305	7.395	10.103	11.365	13.306	5.502	8.685	13.104
ADORA2B	0	-0.670684	-0.550588	0.0292193	2.48907	0.00200282	3	10	54	116	7	5	15	21	13	14	27	57	13	20	10	53	12	15	28	70	28	13	11	13	48	28	49	37	2.311	5.588	11.612	12.869	5.133	4.775	8.543	7.583	3.56	4.041	4.262	5.834	6.502	5.603	4.227
CARS	0	0.795125	0.777291	0.0292521	5.34511	0.00200668	88	108	141	277	42	25	50	83	378	305	428	749	51	70	70	274	359	352	323	657	103	68	213	65	105	83	456	225	67.782	60.356	30.319	30.731	30.796	23.877	28.475	29.97	103.528	88.037	67.561	76.662	25.509	19.611	29.59
HMBS	0	0.412202	0.444413	0.0295086	4.65116	0.00202601	35	71	70	146	40	34	26	34	177	171	107	188	76	109	45	136	192	222	94	200	147	96	93	72	114	80	141	140	26.959	39.678	15.052	16.198	29.329	32.473	14.807	12.277	48.477	49.359	16.89	19.242	38.013	30.537	19.022
JUP	0	0.279851	0.376268	0.0295086	6.13812	0.00202752	53	70	325	694	71	58	146	268	239	214	616	869	98	205	212	592	389	343	543	695	280	193	178	150	548	341	641	603	40.823	39.119	69.885	76.994	52.059	55.395	83.148	96.769	65.458	61.77	97.237	88.944	49.017	57.432	89.614
ZNF22	0	0.0260556	0.198424	0.0296924	7.16072	0.00204341	209	231	638	1226	216	139	249	320	572	545	818	1165	336	483	274	876	758	791	734	1091	902	541	526	429	813	543	990	879	160.983	129.094	137.19	136.016	158.377	132.756	141.807	115.546	156.661	157.312	129.124	119.24	168.058	135.315	115.822
PRR16	0	-1.13925	-1.21579	0.0296924	-0.856997	0.00204275	0	0	10	34	0	0	4	6	0	0	4	22	0	0	3	7	0	1	0	10	0	0	0	1	4	5	18	15	0	0	2.15	3.772	0	0	2.278	2.166	0	0	0.631	2.252	0	0	1.268
S1PR3	0	0.190965	-0.646615	0.0297847	0.366258	0.0020514	0	0	61	89	1	0	10	22	0	0	76	171	0	0	17	52	0	0	22	91	0	0	1	1	29	6	33	34	0	0	13.117	9.874	0.733	0	5.695	7.944	0	0	11.997	17.502	0	0	7.186
CSTA	0	0.30665	2.06333	0.0298747	-0.186051	0.00205925	0	2	0	1	0	2	0	1	5	2	0	2	4	4	3	0	31	7	4	7	4	3	18	16	15	11	9	7	0	1.118	0	0.111	0	1.91	0	0.361	1.369	0.577	0	0.205	2.001	1.121	1.268
ZNF480	0	-0.214099	-0.365759	0.0299532	4.5937	0.00206631	38	62	157	319	33	33	43	61	91	69	203	251	43	73	56	177	96	66	138	177	106	74	55	58	154	84	160	156	29.27	34.649	33.76	35.391	24.197	31.518	24.489	22.026	24.923	19.917	32.044	25.69	21.507	20.451	23.672
HSD11B2	0	-0.211007	0.585303	0.0299751	1.57609	0.00206947	2	1	64	69	0	2	15	16	0	6	63	98	2	2	12	22	8	8	73	131	4	3	3	4	53	47	43	50	1.541	0.559	13.762	7.655	0	1.91	8.543	5.777	0	1.732	9.945	10.031	1	0.56	5.073
TMEM59	0	0.262356	0.316807	0.0299999	7.16666	0.00207283	141	187	707	1328	142	117	261	486	540	588	1004	1920	239	372	365	1186	704	694	802	1489	604	398	417	298	948	669	1470	1189	108.606	104.504	152.027	147.332	104.118	111.745	148.642	175.485	147.897	169.724	158.484	196.516	119.541	104.217	154.289
C9orf142	0	0.201811	0.277431	0.0300368	5.71415	0.00207703	83	97	208	382	85	81	63	91	227	282	323	497	108	210	94	289	323	350	258	471	293	191	187	155	230	171	306	301	63.931	54.208	44.727	42.38	62.324	77.362	35.879	32.858	62.171	81.398	50.987	50.869	54.019	58.832	39.735
LRRC17	0	0.640773	0.860353	0.0300467	2.74753	0.00208267	7	7	26	30	6	4	18	35	6	6	30	155	7	12	51	100	14	8	40	114	30	19	29	18	104	59	129	109	5.392	3.912	5.591	3.328	4.399	3.82	10.251	12.638	1.643	1.732	4.736	15.865	3.501	3.362	21.558
AC004540.4	0	-0.190176	-0.563244	0.0300467	4.15103	0.00208001	23	29	100	139	29	28	85	101	56	51	131	194	41	45	79	127	56	46	106	136	66	45	39	15	132	92	131	81	17.716	16.207	21.503	15.421	21.264	26.742	48.408	36.469	15.337	14.721	20.679	19.856	20.507	12.607	33.394
H2BFS	0	-0.796366	-1.47192	0.0300467	-2.25135	0.00208139	0	0	0	2	1	0	0	2	0	0	1	1	0	0	1	1	0	0	0	0	0	0	0	0	2	1	0	1	0	0	0	0.222	0.733	0	0	0.722	0	0	0.158	0.102	0	0	0.423
CIZ1	0	0.275528	0.365191	0.0300744	5.29503	0.00208758	33	51	193	361	40	44	61	118	157	171	264	508	75	113	77	301	206	206	257	417	186	100	108	87	218	190	367	286	25.418	28.501	41.501	40.05	29.329	42.024	34.74	42.607	43	49.359	41.673	51.995	37.513	31.657	32.549
CAP1	0	-0.0382884	-0.212836	0.0300744	7.66728	0.00208925	295	338	927	1660	348	290	414	637	648	515	1380	1787	502	973	507	1542	673	604	942	1401	1014	700	761	595	1282	836	1290	1305	227.225	188.89	199.334	184.165	255.163	276.974	235.776	230.008	177.476	148.653	217.837	182.904	251.087	272.59	214.314
MAFK	0	-0.647118	-0.796095	0.0300744	2.6301	0.00209178	11	13	53	178	9	6	6	20	16	15	49	73	16	16	14	52	21	13	42	41	22	12	13	15	20	25	59	64	8.473	7.265	11.397	19.748	6.599	5.73	3.417	7.222	4.382	4.33	7.735	7.472	8.003	4.482	5.918
COL4A4	0	-1.08066	-1.66034	0.0300744	-1.85072	0.00209063	1	1	1	2	0	0	1	3	0	1	1	3	0	1	1	0	0	1	0	1	0	0	1	0	2	0	1	0	0.77	0.559	0.215	0.222	0	0	0.57	1.083	0	0.289	0.158	0.307	0	0.28	0.423
ZFP42	0	-0.976828	-1.67281	0.0300744	-2.32091	0.00209287	0	0	2	4	0	1	0	0	0	0	2	1	0	2	0	0	0	0	3	0	0	0	0	0	0	0	0	0	0	0	0.43	0.444	0	0.955	0	0	0	0	0.316	0.102	0	0.56	0
PGM5	0	1.45138	0.730087	0.0301229	-0.326834	0.00209955	0	0	14	9	0	0	4	5	0	0	27	114	0	0	9	34	0	0	6	57	0	0	0	0	19	14	24	30	0	0	3.01	0.998	0	0	2.278	1.805	0	0	4.262	11.668	0	0	3.804
PNN	0	-0.201232	-0.245097	0.0301229	8.07649	0.00209869	472	577	1292	2624	458	342	528	769	849	716	1719	2221	662	930	651	2024	885	924	1267	1942	1356	971	731	762	1636	1198	1798	1964	363.56	322.455	277.821	291.114	335.818	326.638	300.7	277.671	232.526	206.671	271.349	227.325	331.115	260.544	275.184
SLC39A14	0	0.475551	0.487754	0.0301618	4.08446	0.00210393	24	27	65	136	26	27	18	26	72	52	145	235	30	48	36	141	68	90	116	193	68	39	68	50	74	68	177	101	18.486	15.089	13.977	15.088	19.064	25.787	10.251	9.388	19.72	15.01	22.889	24.053	15.005	13.447	15.218
CLEC11A	0	-0.347365	-0.291742	0.0303103	6.77501	0.00211762	258	381	675	1497	164	129	125	242	504	453	701	986	190	420	149	609	509	555	521	777	576	329	381	310	405	289	783	692	198.726	212.921	145.146	166.081	120.249	123.206	71.188	87.381	138.037	130.757	110.655	100.919	95.033	117.665	62.984
CTNNA2	0	-1.28528	-1.46274	0.0303103	-2.70023	0.00211642	0	0	0	0	1	0	0	2	0	0	0	0	0	0	0	0	0	0	0	1	0	0	0	0	0	0	0	0	0	0	0	0	0.733	0	0	0.722	0	0	0	0	0	0	0
PYY	0	-0.931371	-1.38079	0.0303715	-2.4172	0.00212356	1	1	0	2	0	0	0	0	0	1	0	1	0	1	0	0	1	1	0	0	0	0	0	0	0	0	0	0	0.77	0.559	0	0.222	0	0	0	0	0	0.289	0	0.102	0	0.28	0
SLC25A24	0	0.172101	0.287273	0.0305587	5.96959	0.00213833	58	59	356	648	61	50	146	249	125	110	555	690	87	168	227	904	132	175	459	701	209	159	168	132	614	446	1000	883	44.675	32.972	76.551	71.891	44.727	47.754	83.148	89.909	34.235	31.751	87.608	70.623	43.515	47.066	95.955
EPHX2	0	0.225959	0.460842	0.0305901	3.56864	0.00214221	17	25	67	104	9	4	23	32	41	44	107	153	22	33	22	68	53	58	90	137	54	40	26	22	98	61	118	86	13.094	13.971	14.407	11.538	6.599	3.82	13.099	11.555	11.229	12.7	16.89	15.66	11.004	9.245	9.3
LIAS	0	0.492763	0.61845	0.0307491	4.79239	0.00215504	55	57	86	141	31	30	34	62	195	193	167	254	54	96	38	154	286	284	139	196	123	84	171	63	116	69	198	143	42.364	31.854	18.493	15.643	22.73	28.652	19.363	22.387	53.407	55.709	26.361	25.997	27.009	26.895	16.063
ZNF511	0	0.300673	0.352342	0.0308526	5.82879	0.002164	63	78	165	292	110	79	85	136	268	285	212	411	167	299	109	345	368	335	225	343	409	268	238	184	291	211	391	369	48.526	43.59	35.48	32.395	80.655	75.451	48.408	49.107	73.401	82.264	33.465	42.067	83.529	83.766	46.075
LINC01184	0	0.390799	0.452493	0.0309127	3.69238	0.00216991	14	29	75	146	16	9	17	27	71	68	131	232	20	30	20	74	77	95	108	194	42	22	26	24	79	46	115	60	10.784	16.207	16.127	16.198	11.732	8.596	9.682	9.749	19.446	19.628	20.679	23.746	10.003	8.405	8.454
SIGLEC10	0	0.884251	1.56536	0.0309238	0.45284	0.00217239	2	3	0	0	5	2	0	3	17	8	1	7	5	10	4	3	41	29	3	4	21	14	18	13	5	2	4	8	1.541	1.677	0	0	3.666	1.91	0	1.083	4.656	2.309	0.158	0.716	2.501	2.802	1.691
PPP1R14C	0	0.381696	1.13293	0.0311664	1.79012	0.00219241	7	2	9	15	6	4	1	7	8	13	11	18	17	11	6	28	13	29	26	43	17	11	14	13	20	9	74	54	5.392	1.118	1.935	1.664	4.399	3.82	0.57	2.528	2.191	3.752	1.736	1.842	8.503	3.082	2.536
RP6-91H8.3	0	-0.446123	-1.44712	0.0311664	-2.50013	0.00219286	0	0	1	0	1	0	0	0	0	0	1	0	1	1	1	0	0	0	0	0	0	0	0	0	0	0	1	0	0	0	0.215	0	0.733	0	0	0	0	0	0.158	0	0.5	0.28	0.423
OCIAD1	0	0.254996	0.310343	0.0312007	7.42127	0.00220062	208	261	724	1432	222	157	275	454	809	852	1106	1837	312	494	374	1204	981	1015	923	1578	765	507	606	385	990	684	1360	1164	160.213	145.859	155.683	158.87	162.777	149.948	156.615	163.93	221.571	245.927	174.585	188.021	156.054	138.396	158.093
UBA5	0	-0.132021	-0.268263	0.0312007	5.21242	0.00220214	67	69	185	342	70	47	77	94	149	128	234	294	77	150	96	243	147	186	173	233	165	123	124	94	202	136	215	195	51.607	38.56	39.781	37.942	51.326	44.889	43.852	33.942	40.808	36.947	36.938	30.092	38.513	42.023	40.58
CDH26	0	-0.262815	-0.603704	0.0312007	3.10644	0.00219875	13	23	23	81	24	19	20	26	51	40	39	51	20	45	19	50	45	44	38	28	44	29	27	23	35	22	50	31	10.013	12.853	4.946	8.986	17.597	18.147	11.39	9.388	13.968	11.546	6.156	5.22	10.003	12.607	8.031
AC010287.1	0	-0.861062	-0.731692	0.0312007	0.807943	0.00220003	3	2	10	8	7	3	9	12	0	1	5	7	4	8	9	25	2	2	4	6	7	9	6	4	19	12	30	31	2.311	1.118	2.15	0.888	5.133	2.865	5.126	4.333	0	0.289	0.789	0.716	2.001	2.241	3.804
RPS28	0	0.26202	0.261334	0.0312319	12.0834	0.00220606	4100	7439	15434	36230	5114	4146	7047	13967	15791	14240	21888	41776	9242	20623	10556	38796	20311	20537	20111	30412	18852	13307	19429	11680	26402	20396	42404	35945	3158.04	4157.27	3318.8	4019.45	3749.73	3959.77	4013.32	5043.21	4324.88	4110.33	3455.09	4275.87	4622.6	5777.63	4462.12
RP11-3B7.1	0	-1.36795	-1.40085	0.0312543	-2.34326	0.00220936	0	1	4	3	0	0	0	0	0	0	0	4	0	0	0	0	0	1	0	4	0	0	0	0	0	0	0	0	0	0.559	0.86	0.333	0	0	0	0	0	0	0	0.409	0	0	0
STOM	0	-0.0444022	-0.393078	0.0313056	5.38229	0.00221708	78	125	152	312	129	79	47	77	192	139	202	361	139	308	99	204	158	160	142	232	241	178	236	140	170	106	205	162	60.08	69.856	32.685	34.614	94.586	75.451	26.767	27.803	52.585	40.122	31.886	36.949	69.524	86.288	41.848
SLC8B1	0	-0.654892	-0.436098	0.0313056	2.79554	0.00221988	14	23	36	80	9	9	19	19	27	13	27	63	14	17	16	34	25	31	41	39	35	26	20	27	32	33	36	39	10.784	12.853	7.741	8.875	6.599	8.596	10.821	6.861	7.395	3.752	4.262	6.448	7.002	4.763	6.763
FBXO36	0	-0.507837	-0.779095	0.0313056	2.07728	0.0022191	9	15	34	68	6	3	11	17	12	13	45	37	5	12	14	33	12	8	12	41	21	10	3	5	39	22	28	33	6.932	8.383	7.311	7.544	4.399	2.865	6.265	6.138	3.287	3.752	7.103	3.787	2.501	3.362	5.918
SEC14L5	0	-0.407515	-1.52029	0.0313056	-2.5607	0.00221824	0	1	0	0	0	0	0	1	0	1	0	0	2	2	0	0	0	0	0	0	0	0	0	0	0	0	0	0	0	0.559	0	0	0	0	0	0.361	0	0.289	0	0	1	0.56	0
LARS	0	0.22583	0.25408	0.0313678	7.56475	0.00222774	290	428	747	1393	275	179	254	419	987	896	1253	1771	384	658	351	1271	1064	1223	997	1632	849	575	788	488	863	660	1344	1195	223.374	239.187	160.629	154.543	201.638	170.96	144.655	151.293	270.322	258.627	197.79	181.266	192.067	184.342	148.371
ARHGDIB	0	-0.211877	-0.341253	0.0313678	8.85569	0.00222632	967	1399	1139	2321	1334	1003	752	1310	2055	1852	1714	2003	1611	2394	1035	2816	2283	1896	1242	1561	3735	2308	1832	1696	2257	1765	2731	2483	744.836	781.828	244.921	257.498	978.126	957.947	428.27	473.015	562.829	534.574	270.56	205.012	805.78	670.69	437.504
HNRNPU	0	-0.150744	-0.198821	0.0314135	8.46771	0.00223271	652	755	1537	2718	650	508	657	948	1311	1069	2076	2641	865	1542	761	2302	1270	1522	1591	2206	1804	1274	1350	1116	2058	1374	2147	2077	502.206	421.93	330.504	301.542	476.598	485.181	374.167	342.304	359.06	308.563	327.703	270.312	432.65	431.998	321.682
PAXBP1	0	-0.348472	-0.292903	0.0314511	5.05337	0.00223711	52	66	176	285	66	49	80	90	59	72	171	235	80	143	93	254	102	81	153	208	190	139	117	100	234	160	257	230	40.053	36.884	37.846	31.619	48.393	46.799	45.561	32.497	16.159	20.783	26.993	24.053	40.014	40.062	39.312
XKR4	0	-0.438095	-1.01246	0.031577	1.03693	0.00224781	0	0	61	83	0	1	33	29	0	0	52	89	0	2	41	49	5	0	20	41	3	3	7	4	56	46	28	25	0	0	13.117	9.208	0	0.955	18.794	10.471	0	0	8.208	9.109	0	0.56	17.331
CCT3	0	-0.275131	-0.302218	0.0317807	8.48457	0.00226406	703	819	1367	2596	727	573	642	1131	1008	1002	1537	2003	1001	1642	912	2772	1028	1067	1234	1770	2326	1641	1252	1225	2371	1601	2673	2746	541.489	457.696	293.948	288.007	533.056	547.262	365.624	408.382	276.074	289.224	242.62	205.012	500.674	460.014	385.511
SNHG12	0	1.21304	1.61751	0.0318073	4.43062	0.0022677	24	19	34	80	19	20	29	41	292	325	57	153	41	52	29	219	426	513	53	196	82	60	209	47	95	58	199	217	18.486	10.618	7.311	8.875	13.931	19.102	16.516	14.804	79.974	93.81	8.998	15.66	20.507	14.568	12.259
GPT2	0	0.72058	0.724145	0.0319028	4.70063	0.00227884	53	84	91	177	34	19	21	40	234	269	212	411	33	72	33	129	196	274	153	319	79	51	177	37	78	65	284	152	40.823	46.943	19.568	19.637	24.93	18.147	11.96	14.443	64.089	77.646	33.465	42.067	16.506	20.171	13.949
HACD3	0	-0.405441	-0.343875	0.0319028	7.03025	0.00227977	231	299	774	1489	230	171	273	356	244	276	850	1159	286	494	336	914	332	379	656	907	699	459	366	391	978	724	812	973	177.929	167.095	166.435	165.194	168.642	163.319	155.476	128.545	66.827	79.666	134.175	118.626	143.05	138.396	142.03
ARFGEF2	0	-0.333284	-0.375554	0.0319028	3.74668	0.00227696	15	13	109	178	20	12	34	56	38	35	83	144	21	46	39	113	36	30	83	115	50	47	44	28	93	69	109	104	11.554	7.265	23.438	19.748	14.665	11.461	19.363	20.22	10.408	10.103	13.102	14.739	10.504	12.887	16.486
SRRM1	0	-0.236503	-0.277868	0.032062	7.92128	0.00229468	434	619	932	1921	492	399	399	645	707	688	1097	1461	753	1176	566	1694	763	905	809	1188	1456	1026	983	911	1487	1093	1524	1568	334.291	345.927	200.41	213.121	360.748	381.078	227.234	232.897	193.635	198.589	173.165	149.537	376.631	329.462	239.254
MYL6	0	-0.179055	-0.34203	0.032062	9.73121	0.00229319	756	933	5345	9671	1170	930	3002	4724	1303	1242	8453	10263	1760	2547	3513	8926	1527	1297	5090	6946	3956	2415	1902	2102	9250	6294	7277	8028	582.312	521.405	1149.35	1072.93	857.876	888.226	1709.66	1705.74	356.869	358.499	1334.33	1050.44	880.305	713.554	1484.98
IL4I1	0	0.706185	1.13829	0.0322569	0.625556	0.0023104	0	0	21	13	0	0	2	4	3	2	19	20	3	4	7	14	3	6	37	23	5	5	4	7	12	11	20	24	0	0	4.516	1.442	0	0	1.139	1.444	0.822	0.577	2.999	2.047	1.501	1.121	2.959
MIR3180-4	0	-0.978541	-1.67571	0.0324021	-2.29961	0.00232258	0	1	3	1	0	1	0	0	0	0	0	3	0	0	1	1	0	0	0	1	0	0	0	1	0	0	0	0	0	0.559	0.645	0.111	0	0.955	0	0	0	0	0	0.307	0	0	0.423
ARHGAP23	0	-0.155859	-0.369812	0.0324972	4.23536	0.00233119	16	25	178	289	20	11	48	86	70	43	177	258	38	48	65	163	44	51	101	206	62	41	43	36	159	115	153	142	12.324	13.971	38.276	32.062	14.665	10.506	27.336	31.053	19.172	12.412	27.94	26.407	19.007	13.447	27.476
GATA6	0	0.481458	0.835014	0.0325149	1.95488	0.00233431	0	1	101	141	0	0	24	32	4	0	134	367	3	5	23	85	2	4	97	364	4	5	4	5	118	64	131	127	0	0.559	21.718	15.643	0	0	13.668	11.555	1.096	0	21.152	37.563	1.501	1.401	9.722
TSR1	0	-0.198145	-0.328263	0.0325149	5.66928	0.00233603	92	103	178	353	135	119	86	116	158	132	247	301	190	256	121	329	170	176	183	226	302	192	213	198	265	216	319	343	70.863	57.561	38.276	39.163	98.986	113.655	48.978	41.885	43.273	38.101	38.99	30.808	95.033	71.72	51.148
BOD1L2	0	-0.935675	-0.865782	0.0326356	-0.58997	0.0023465	0	0	12	34	0	0	7	5	0	0	12	19	1	0	3	5	1	0	9	14	1	0	0	0	13	6	9	6	0	0	2.58	3.772	0	0	3.987	1.805	0	0	1.894	1.945	0.5	0	1.268
RCOR2	0	0.559125	0.976204	0.032775	3.74967	0.00235833	12	12	53	103	8	3	42	37	83	101	87	174	20	22	36	64	176	176	73	146	55	43	46	26	90	70	107	98	9.243	6.706	11.397	11.427	5.866	2.865	23.919	13.36	22.732	29.153	13.733	17.809	10.003	6.163	15.218
GBP4	0	-0.619071	0.0370745	0.0327801	6.2954	0.0023605	55	85	1207	2240	15	20	394	543	72	45	939	923	62	97	376	1288	137	125	1073	980	269	217	208	194	1293	1025	1557	1688	42.364	47.502	259.543	248.512	10.998	19.102	224.386	196.067	19.72	12.989	148.224	94.471	31.011	27.175	158.939
TGFB2	0	1.0671	1.11772	0.0329136	0.0105952	0.00237193	0	0	31	42	0	0	1	3	0	0	87	141	0	0	3	27	0	0	29	111	0	0	1	1	22	18	54	34	0	0	6.666	4.66	0	0	0.57	1.083	0	0	13.733	14.432	0	0	1.268
AMIGO2	0	0.929074	0.995341	0.032999	0.57677	0.00237989	3	0	7	25	0	0	1	5	3	1	22	55	1	4	7	21	1	3	19	37	2	6	6	1	18	12	35	28	2.311	0	1.505	2.774	0	0	0.57	1.805	0.822	0.289	3.473	5.629	0.5	1.121	2.959
FGFR4	0	-0.598336	-1.02626	0.0330167	1.70591	0.00238298	6	10	20	59	10	5	10	7	8	9	22	31	7	12	7	28	3	1	14	19	14	15	14	7	29	10	30	15	4.622	5.588	4.301	6.546	7.332	4.775	5.695	2.528	2.191	2.598	3.473	3.173	3.501	3.362	2.959
SSFA2	0	0.232549	0.329252	0.033205	6.36443	0.0023984	52	65	576	1035	97	42	172	337	146	123	961	1215	124	205	278	1156	220	192	662	957	279	205	255	172	877	606	1163	1168	40.053	36.325	123.858	114.826	71.123	40.113	97.955	121.684	39.987	35.504	151.697	124.358	62.022	57.432	117.513
ELP3	0	0.34796	0.407717	0.0333145	4.31327	0.00240814	15	25	85	196	24	15	32	52	82	76	171	205	31	56	47	186	106	103	134	179	81	60	80	44	136	77	192	151	11.554	13.971	18.278	21.745	17.597	14.326	18.224	18.776	22.458	21.937	26.993	20.982	15.505	15.689	19.867
ARL5B	0	-0.305559	-0.372502	0.0333419	4.70086	0.00241196	21	26	236	537	29	20	62	118	50	53	226	354	37	84	90	256	70	64	160	247	75	56	85	57	188	156	268	260	16.175	14.53	50.747	59.576	21.264	19.102	35.309	42.607	13.694	15.298	35.675	36.233	18.506	23.533	38.044
TMEM154	0	0.642283	1.10152	0.0334188	2.52886	0.00241936	10	22	5	23	10	9	4	9	63	64	22	57	12	17	6	15	86	100	29	51	19	16	63	25	15	9	57	22	7.703	12.295	1.075	2.552	7.332	8.596	2.278	3.25	17.255	18.473	3.473	5.834	6.002	4.763	2.536
MOB3B	0	-0.519087	-0.426297	0.0334325	3.13692	0.00242219	10	11	61	119	14	7	29	30	19	23	57	68	21	25	35	48	31	23	34	68	48	28	26	16	83	59	58	58	7.703	6.147	13.117	13.202	10.265	6.686	16.516	10.832	5.204	6.639	8.998	6.96	10.504	7.004	14.795
COL26A1	0	0.717158	1.35546	0.0336275	0.0302808	0.00244262	0	0	9	8	1	0	3	1	5	4	11	45	0	1	1	4	8	7	16	31	2	1	1	0	17	8	15	15	0	0	1.935	0.888	0.733	0	1.709	0.361	1.369	1.155	1.736	4.606	0	0.28	0.423
ID1	0	0.415355	0.893579	0.0336275	6.4245	0.00244234	100	82	763	1562	92	57	63	95	391	278	2057	1731	136	228	74	279	641	586	1988	1568	440	302	167	240	346	227	640	533	77.025	45.825	164.069	173.292	67.457	54.44	35.879	34.303	107.088	80.244	324.704	177.172	68.024	63.875	31.281
COTL1	0	0.326339	0.222133	0.0336275	8.0695	0.00244372	219	335	778	1538	438	350	495	1037	766	784	1564	2550	706	1247	748	2591	1071	846	1483	1799	1402	879	1050	873	1688	1230	2562	2401	168.686	187.214	167.295	170.63	321.154	334.279	281.906	374.44	209.794	226.299	246.882	260.998	353.123	349.353	316.187
CTB-113P19.5	0	-0.596941	-1.52836	0.0336275	-1.66754	0.00244055	0	0	3	4	0	0	1	3	0	0	2	3	0	2	1	4	0	1	1	1	0	1	0	2	1	0	0	1	0	0	0.645	0.444	0	0	0.57	1.083	0	0	0.316	0.307	0	0.56	0.423
MASP1	0	-0.551349	0.84654	0.033762	-0.710421	0.00245535	0	1	8	19	0	0	0	1	0	3	8	11	0	0	1	2	3	3	31	30	0	0	0	0	14	1	19	8	0	0.559	1.72	2.108	0	0	0	0.361	0	0.866	1.263	1.126	0	0	0.423
FCGRT	0	0.278929	0.386174	0.0337692	7.4717	0.00245887	121	162	1625	3179	73	55	439	856	524	437	2600	3564	208	357	527	1875	774	563	1939	2899	644	335	332	281	1701	1186	2099	1770	93.201	90.533	349.427	352.687	53.526	52.529	250.014	309.085	143.514	126.139	410.418	364.784	104.036	100.015	222.768
KCNH2	0	0.759453	-0.112988	0.0337692	1.99031	0.00245959	3	9	29	47	6	5	4	5	43	23	35	114	5	20	9	35	41	25	12	36	7	4	15	13	8	8	20	17	2.311	5.03	6.236	5.214	4.399	4.775	2.278	1.805	11.777	6.639	5.525	11.668	2.501	5.603	3.804
ICAM1	0	-0.531686	0.674777	0.0337904	1.99928	0.00246299	3	1	53	124	1	0	11	20	10	9	60	60	0	4	5	54	16	28	103	100	7	3	33	7	37	18	149	134	2.311	0.559	11.397	13.757	0.733	0	6.265	7.222	2.739	2.598	9.471	6.141	0	1.121	2.114
LDHA	0	-0.322556	-0.397098	0.0338641	8.19348	0.00247023	774	948	943	2112	766	583	417	623	1192	1015	1010	1367	973	1548	543	2089	1086	1145	848	1140	2023	1336	1093	1075	1431	1003	2064	2002	596.177	529.787	202.775	234.311	561.652	556.813	237.485	224.953	326.468	292.976	159.432	139.916	486.669	433.679	229.531
RPLP2	0	0.182072	0.229373	0.0340038	11.2954	0.00248229	2896	4807	9498	19420	3224	2588	4041	6865	9712	8948	13265	23371	4864	10416	6085	19924	11902	11960	11372	19264	12164	8306	10309	6348	14962	11585	21529	20511	2230.66	2686.38	2042.37	2154.51	2363.93	2471.75	2301.38	2478.82	2659.95	2582.81	2093.92	2392.08	2432.84	2918.09	2572.19
RPS3A	0	0.220334	0.299487	0.0340076	12.4246	0.00248443	6959	9200	21980	42840	6880	4979	8946	14060	24424	24718	28840	48828	10306	19333	12132	43846	30058	28866	25057	41459	31228	18389	18758	14436	34229	22918	45932	43290	5360.2	5141.4	4726.4	4752.78	5044.61	4755.35	5094.82	5076.79	6689.31	7134.77	4552.48	4997.66	5154.79	5416.23	5128.31
EXOSC7	0	-0.352136	-0.349596	0.034028	6.19746	0.0024878	153	220	351	772	126	134	112	163	219	232	432	570	178	270	143	465	269	254	341	419	473	327	212	215	384	275	455	423	117.849	122.946	75.476	85.648	92.387	127.981	63.785	58.856	59.98	66.966	68.192	58.341	89.031	75.642	60.447
AP000769.1	0	0.376838	0.598766	0.0340835	3.74118	0.0024956	6	9	71	133	6	11	50	55	30	29	94	237	18	18	43	232	23	57	103	168	32	34	45	33	110	103	293	282	4.622	5.03	15.267	14.755	4.399	10.506	28.475	19.859	8.216	8.371	14.838	24.258	9.003	5.043	18.177
TRERNA1	0	-1.35479	-1.43829	0.0340835	-2.47381	0.00249377	0	0	0	2	0	0	1	1	0	0	0	0	1	0	0	0	0	1	0	0	0	0	1	0	0	0	0	1	0	0	0	0.222	0	0	0.57	0.361	0	0	0	0	0.5	0	0
YPEL2	0	0.028402	0.465254	0.0341134	3.61494	0.00250155	5	19	64	123	7	10	27	51	35	31	102	117	10	36	35	110	37	44	77	141	53	33	55	22	90	98	205	196	3.851	10.618	13.762	13.646	5.133	9.551	15.377	18.415	9.586	8.948	16.101	11.975	5.002	10.086	14.795
CHTF8	0	0.354694	0.3753	0.0341134	5.25569	0.00250043	35	52	149	262	49	41	91	88	191	160	238	404	74	150	86	243	228	222	201	355	204	105	142	86	235	166	256	231	26.959	29.06	32.04	29.067	35.928	39.158	51.825	31.775	52.312	46.183	37.569	41.35	37.013	42.023	36.353
LINC00869	0	0.717121	1.17108	0.0342854	1.63846	0.00252141	3	1	24	33	4	0	4	4	21	21	51	44	2	7	2	22	22	41	36	52	8	6	12	6	17	9	63	33	2.311	0.559	5.161	3.661	2.933	0	2.278	1.444	5.752	6.062	8.051	4.504	1	1.961	0.845
ACP1	0	0.278358	0.266975	0.0342854	7.41352	0.00251868	197	271	641	1190	251	190	260	444	834	738	915	1618	382	617	407	1198	868	897	768	1408	879	568	572	419	1045	652	1450	1234	151.74	151.448	137.835	132.022	184.04	181.465	148.072	160.32	228.418	213.021	144.435	165.606	191.066	172.855	172.043
LARP1B	0	-0.180652	-0.421417	0.0342854	4.42193	0.00251868	38	62	110	211	41	29	30	52	54	75	123	170	49	115	55	172	58	77	67	109	106	74	108	69	103	76	134	161	29.27	34.649	23.653	23.409	30.062	27.697	17.085	18.776	14.79	21.649	19.416	17.4	24.509	32.218	23.249
FCGR2A	0	-0.366381	-1.18165	0.0342854	0.700221	0.00252171	0	4	7	24	6	4	7	5	5	7	4	7	5	13	5	22	6	0	2	6	9	6	10	6	6	6	13	9	0	2.235	1.505	2.663	4.399	3.82	3.987	1.805	1.369	2.021	0.631	0.716	2.501	3.642	2.114
KRBOX4	0	0.334552	0.488506	0.0343265	3.45649	0.00252662	5	6	78	117	7	7	29	45	40	29	117	182	15	19	29	109	52	40	106	138	31	25	29	21	105	77	154	104	3.851	3.353	16.772	12.98	5.133	6.686	16.516	16.249	10.955	8.371	18.469	18.628	7.503	5.323	12.259
RAB30	0	-0.495415	-0.729579	0.0343489	1.87978	0.00253015	2	3	87	104	1	2	35	28	4	1	79	102	2	4	33	43	4	2	37	77	6	4	8	6	69	48	28	48	1.541	1.677	18.708	11.538	0.733	1.91	19.933	10.11	1.096	0.289	12.47	10.44	1	1.121	13.949
LINC00152	0	0.381616	0.364325	0.0344053	5.51765	0.00253793	68	117	211	559	52	41	38	84	302	306	443	597	79	163	75	228	297	300	431	648	142	102	196	88	181	115	286	218	52.377	65.385	45.372	62.017	38.128	39.158	21.641	30.331	82.713	88.326	69.929	61.104	39.514	45.665	31.703
PSMA5	0	-0.256919	-0.171571	0.0344053	7.36786	0.0025381	257	340	682	1457	317	259	305	468	473	455	878	1219	420	540	384	1169	574	596	770	1057	948	632	523	491	1063	792	1157	1195	197.955	190.008	146.652	161.644	232.433	247.366	173.7	168.986	129.546	131.334	138.595	124.767	210.073	151.283	162.321
NHS	0	0.797225	1.49526	0.0345646	-0.593447	0.00255669	0	1	3	4	0	0	0	0	1	7	9	11	0	1	0	4	6	4	19	10	4	0	3	1	2	2	10	13	0	0.559	0.645	0.444	0	0	0	0	0.274	2.021	1.421	1.126	0	0.28	0
FNTA	0	0.177922	0.278828	0.0345646	6.42717	0.00255745	98	144	439	787	118	80	121	222	362	316	646	1008	142	241	183	640	472	451	518	835	368	284	230	191	522	348	775	619	75.485	80.474	94.399	87.312	86.521	76.407	68.91	80.16	99.145	91.212	101.973	103.171	71.025	67.517	77.356
FAM69B	0	0.120193	0.261418	0.0345646	7.51364	0.00255726	242	289	933	1690	171	129	342	598	575	550	1409	1897	325	625	459	1336	842	756	1238	1819	844	530	443	411	1402	901	1674	1556	186.402	161.507	200.625	187.493	125.382	123.206	194.772	215.926	157.482	158.756	222.415	194.162	162.556	175.097	194.024
SLC44A4	0	-1.09171	-1.41991	0.0345646	-1.08223	0.00255593	0	0	3	7	2	0	2	6	0	0	4	1	0	3	3	4	0	0	0	0	3	3	2	2	5	1	3	8	0	0	0.645	0.777	1.466	0	1.139	2.166	0	0	0.631	0.102	0	0.84	1.268
IRF4	0	-0.0394765	-1.31477	0.0346712	-2.55674	0.00256725	0	0	0	0	0	0	1	0	0	1	0	1	1	0	1	1	0	0	0	0	0	0	0	0	0	0	0	0	0	0	0	0	0	0	0.57	0	0	0.289	0	0.102	0.5	0	0.423
TRDMT1	0	0.471414	0.438022	0.034726	3.07575	0.0025767	7	6	41	54	15	9	18	17	28	29	70	103	14	28	29	58	31	41	52	84	36	27	25	23	68	41	66	53	5.392	3.353	8.816	5.991	10.998	8.596	10.251	6.138	7.669	8.371	11.05	10.542	7.002	7.844	12.259
UBA1	0	-0.177495	-0.253662	0.034726	5.94551	0.00257704	94	116	379	695	81	63	124	206	178	157	431	623	126	236	150	471	178	206	294	444	262	177	223	149	414	311	484	429	72.404	64.826	81.497	77.105	59.391	60.17	70.619	74.383	48.751	45.318	68.035	63.765	63.022	66.116	63.406
DGKE	0	-0.392281	-0.647353	0.034726	3.2955	0.00257639	22	22	97	260	14	9	14	24	34	24	162	157	18	34	13	54	37	36	79	101	40	17	24	12	32	36	52	60	16.946	12.295	20.858	28.845	10.265	8.596	7.973	8.666	9.312	6.928	25.572	16.069	9.003	9.525	5.495
LIMS2	0	-0.751921	-1.07856	0.0347456	0.800624	0.0025804	0	2	22	57	1	3	9	13	5	4	17	23	4	2	9	17	7	2	13	20	6	0	2	1	19	17	11	10	0	1.118	4.731	6.324	0.733	2.865	5.126	4.694	1.369	1.155	2.684	2.354	2.001	0.56	3.804
NFIC	0	-0.112998	0.32176	0.0348734	3.60348	0.00259181	6	10	121	253	7	7	21	33	32	25	158	200	15	20	26	87	51	58	132	190	48	28	33	26	114	77	130	127	4.622	5.588	26.019	28.069	5.133	6.686	11.96	11.916	8.764	7.216	24.941	20.47	7.503	5.603	10.99
CLDND1	0	-0.151778	-0.307579	0.0348829	5.57979	0.00259443	72	85	265	507	62	62	112	172	172	114	304	510	87	218	129	346	144	127	255	341	208	124	148	101	324	198	373	410	55.458	47.502	56.983	56.248	45.46	59.215	63.785	62.106	47.108	32.906	47.987	52.2	43.515	61.074	54.53
G0S2	0	2.47966	2.60098	0.0349057	0.883581	0.0026048	0	0	43	34	0	0	2	0	181	251	48	195	0	0	1	2	179	345	34	150	1	1	29	0	3	1	22	4	0	0	9.246	3.772	0	0	1.139	0	49.573	72.45	7.577	19.959	0	0	0.423
NOSIP	0	0.19318	0.255874	0.0349057	6.38319	0.00260533	99	107	432	741	94	67	165	246	313	325	591	986	142	241	201	639	385	369	503	872	372	260	246	192	501	428	687	610	76.255	59.797	92.894	82.209	68.923	63.99	93.969	88.826	85.725	93.81	93.291	100.919	71.025	67.517	84.965
DIAPH1	0	-0.132447	-0.313366	0.0349057	5.99069	0.00260574	122	127	320	616	127	91	116	136	242	166	396	543	169	345	140	399	210	280	272	402	347	210	211	195	329	200	380	373	93.971	70.974	68.81	68.341	93.12	86.912	66.063	49.107	66.28	47.915	62.51	55.577	84.529	96.653	59.179
EPPK1	0	-0.661691	-1.29119	0.0349057	-0.0711004	0.00260562	5	14	11	28	4	0	0	4	14	7	13	17	2	3	1	1	17	11	5	11	1	0	1	0	1	1	1	1	3.851	7.824	2.365	3.106	2.933	0	0	1.444	3.834	2.021	2.052	1.74	1	0.84	0.423
CRYAB	0	-0.881249	-1.89529	0.0349057	-1.68587	0.00260246	1	0	6	38	0	0	0	0	2	0	1	7	0	0	3	4	0	0	1	2	0	0	0	0	2	0	0	2	0.77	0	1.29	4.216	0	0	0	0	0.548	0	0.158	0.716	0	0	1.268
MUTYH	0	0.258142	0.658592	0.034931	3.65729	0.00260955	18	22	43	78	14	16	18	27	67	70	74	87	17	37	19	85	126	109	80	103	74	31	37	37	71	47	117	72	13.865	12.295	9.246	8.654	10.265	15.281	10.251	9.749	18.35	20.205	11.681	8.905	8.503	10.366	8.031
NME5	0	0.326723	0.669324	0.0350616	1.66914	0.00262123	4	4	16	24	5	2	3	4	12	9	26	36	8	8	5	18	16	18	22	41	12	13	7	5	29	16	26	29	3.081	2.235	3.441	2.663	3.666	1.91	1.709	1.444	3.287	2.598	4.104	3.685	4.001	2.241	2.114
SASH3	0	-0.704141	-0.553433	0.0350834	3.84846	0.00262479	27	58	48	143	30	37	27	46	76	61	34	53	50	65	29	55	126	97	38	49	109	69	46	53	72	51	47	43	20.797	32.413	10.322	15.865	21.997	35.338	15.377	16.61	20.815	17.607	5.367	5.425	25.009	18.21	12.259
ACTR3	0	-0.0691856	-0.194191	0.0351024	7.65144	0.00262814	259	326	828	1490	412	273	468	634	700	572	1123	1520	501	903	544	1440	702	802	747	1188	1016	670	832	638	1265	902	1337	1266	199.496	182.184	178.046	165.305	302.09	260.737	266.53	228.925	191.718	165.106	177.269	155.576	250.587	252.98	229.954
RP11-315D16.2	0	-0.970544	-1.46505	0.0351652	-2.72655	0.00263478	0	0	0	0	0	1	1	0	0	0	0	1	0	0	0	0	0	0	0	0	0	0	0	0	0	0	0	0	0	0	0	0	0	0.955	0.57	0	0	0	0	0.102	0	0	0
CYB5D2	0	0.481845	0.600513	0.0351772	3.90759	0.00263762	10	28	72	147	13	8	32	30	91	64	136	211	14	91	22	85	77	97	144	204	51	43	69	29	101	58	103	83	7.703	15.648	15.482	16.309	9.532	7.641	18.224	10.832	24.923	18.473	21.468	21.596	7.002	25.494	9.3
USP51	0	-0.40074	-0.356393	0.0351867	4.37563	0.00264026	33	44	148	259	35	26	41	44	63	53	154	172	46	85	49	98	88	70	120	148	115	82	56	66	109	76	117	106	25.418	24.589	31.825	28.734	25.663	24.832	23.35	15.888	17.255	15.298	24.309	17.605	23.008	23.813	20.713
KIAA1456	0	0.300342	0.832274	0.0352501	1.47561	0.00264696	1	0	18	30	3	1	8	9	5	3	36	41	1	9	7	24	16	13	28	48	13	9	11	6	29	19	38	29	0.77	0	3.871	3.328	2.2	0.955	4.556	3.25	1.369	0.866	5.683	4.196	0.5	2.521	2.959
LRRIQ1	0	0.373059	0.838302	0.0352879	1.43428	0.00265367	0	1	21	33	2	1	6	9	6	10	43	42	3	2	8	21	6	10	33	56	8	9	7	9	20	19	44	35	0	0.559	4.516	3.661	1.466	0.955	3.417	3.25	1.643	2.886	6.788	4.299	1.501	0.56	3.382
HSPA9	0	0.265657	0.220912	0.0352879	7.68994	0.00265263	316	402	717	1429	320	263	254	469	1197	1153	1077	1889	478	905	352	1257	1220	1508	821	1543	1003	735	899	632	866	610	1469	1166	243.4	224.657	154.178	158.537	234.633	251.186	144.655	169.347	327.837	332.81	170.008	193.344	239.083	253.54	148.794
RP4-756G23.5	0	1.08263	1.18643	0.0352941	0.941012	0.00265608	0	2	7	13	2	1	2	4	32	16	13	34	3	5	1	11	24	26	14	32	5	6	14	6	7	3	12	5	0	1.118	1.505	1.442	1.466	0.955	1.139	1.444	8.764	4.618	2.052	3.48	1.501	1.401	0.423
MGAM	0	0.29648	1.35961	0.0353292	-0.467375	0.00266067	0	0	5	17	0	0	1	0	1	0	15	14	0	1	3	5	3	3	35	45	1	0	2	1	6	5	14	3	0	0	1.075	1.886	0	0	0.57	0	0.274	0	2.368	1.433	0	0.28	1.268
RP1-193H18.2	0	0.805736	1.22145	0.0353607	0.840704	0.00267095	0	2	9	14	3	0	1	9	3	4	23	50	3	3	2	14	11	5	28	59	4	5	4	6	12	18	17	10	0	1.118	1.935	1.553	2.2	0	0.57	3.25	0.822	1.155	3.631	5.118	1.501	0.84	0.845
CYCS	0	-0.224959	-0.31928	0.0353607	8.10284	0.0026654	445	596	978	2053	760	551	421	695	755	767	1035	1600	992	1932	575	1826	844	971	889	1263	2233	1360	1181	1232	1478	957	1512	1721	342.763	333.073	210.301	227.765	557.253	526.25	239.763	250.951	206.781	221.392	163.378	163.764	496.172	541.258	243.058
RGMA	0	-1.14113	-0.749345	0.0353607	-0.898234	0.00266879	0	0	12	18	0	0	6	3	0	0	11	7	0	1	1	3	0	1	6	18	0	0	0	0	7	4	6	7	0	0	2.58	1.997	0	0	3.417	1.083	0	0	1.736	0.716	0	0.28	0.423
HOXD4	0	-1.34016	-1.11962	0.0353607	-1.48709	0.00267264	0	0	9	16	0	0	1	2	0	1	7	8	0	0	0	0	0	0	5	6	0	0	0	0	3	1	3	2	0	0	1.935	1.775	0	0	0.57	0.722	0	0.289	1.105	0.819	0	0	0
MYOZ2	0	-0.991878	-1.50894	0.0353607	-2.30796	0.00267277	0	0	4	2	0	0	0	1	0	0	7	1	0	0	0	0	0	0	0	2	0	0	0	0	1	0	0	0	0	0	0.86	0.222	0	0	0	0.361	0	0	1.105	0.102	0	0	0
LACTB	0	-0.168081	-0.331064	0.0354246	4.29075	0.00267955	30	46	116	230	23	18	47	67	67	59	157	200	40	63	42	158	85	57	106	146	72	49	53	47	107	78	158	129	23.108	25.707	24.944	25.517	16.864	17.191	26.767	24.192	18.35	17.03	24.783	20.47	20.007	17.65	17.754
RP5-1039K5.17	0	-1.17377	-1.30207	0.0354459	-1.38385	0.00268311	0	0	3	6	1	1	2	2	0	0	3	6	0	3	0	1	1	0	1	3	0	0	0	0	2	2	6	3	0	0	0.645	0.666	0.733	0.955	1.139	0.722	0	0	0.474	0.614	0	0.84	0
AHSA1	0	-0.339737	-0.434374	0.0355408	6.46843	0.00269225	161	226	338	680	234	180	144	247	197	202	375	523	328	429	227	679	189	228	319	410	704	445	337	342	554	406	516	610	124.011	126.3	72.681	75.441	171.575	171.915	82.009	89.187	53.955	58.307	59.195	53.53	164.057	120.186	95.955
MECOM	0	0.0543398	0.315521	0.0356394	6.25149	0.00270439	50	68	831	1416	29	38	213	316	168	132	1173	1529	58	162	236	772	232	249	917	1448	207	148	214	129	763	557	945	822	38.513	38.002	178.691	157.095	21.264	36.293	121.305	114.101	46.012	38.101	185.162	156.497	29.01	45.385	99.759
SUPT4H1	0	0.20192	0.229388	0.0356394	7.11023	0.0027056	166	196	599	1131	165	123	264	403	523	499	880	1328	265	482	346	1137	655	600	728	1197	772	435	453	349	822	625	1134	1029	127.862	109.534	128.804	125.476	120.983	117.475	150.35	145.515	143.241	144.035	138.911	135.924	132.546	135.034	146.258
NUP58	0	-0.250684	-0.303585	0.0356394	5.31899	0.00270507	61	58	210	441	69	52	87	125	82	95	230	318	84	189	119	325	105	128	162	266	193	151	137	126	257	185	299	317	46.986	32.413	45.157	48.926	50.593	49.664	49.547	45.135	22.458	27.421	36.306	32.548	42.015	52.949	50.302
APTX	0	-0.143232	-0.338349	0.0357176	4.66184	0.0027135	27	41	119	235	53	51	49	76	77	83	149	196	73	124	57	175	94	79	115	149	142	87	69	65	138	127	156	158	20.797	22.913	25.589	26.072	38.861	48.709	27.906	27.442	21.089	23.958	23.52	20.061	36.513	34.739	24.094
DET1	0	0.578396	0.695306	0.0358898	2.25931	0.00272856	4	10	16	23	3	7	8	14	28	25	31	52	6	13	12	32	23	33	25	55	21	13	15	12	22	18	49	32	3.081	5.588	3.441	2.552	2.2	6.686	4.556	5.055	7.669	7.216	4.893	5.322	3.001	3.642	5.073
PCNP	0	0.199805	0.208056	0.0359361	6.34443	0.0027344	100	119	337	630	125	83	131	221	354	271	562	745	167	287	186	607	331	352	432	645	384	267	261	215	547	393	658	626	77.025	66.503	72.466	69.894	91.653	79.272	74.606	79.799	96.954	78.223	88.713	76.252	83.529	80.404	78.624
NQO2	0	-0.226701	-0.347849	0.0359361	5.25426	0.00273603	94	122	281	593	53	42	41	70	204	197	309	433	85	129	58	170	166	198	232	329	170	98	110	70	174	101	210	196	72.404	68.179	60.424	65.789	38.861	40.113	23.35	25.276	55.872	56.863	48.777	44.319	42.515	36.14	24.517
TRBV20-1	0	-0.823093	-1.41765	0.0359837	-2.73052	0.00274163	0	0	0	0	2	0	0	0	2	0	0	0	0	0	0	0	0	0	0	0	0	0	0	0	0	0	0	0	0	0	0	0	1.466	0	0	0	0.548	0	0	0	0	0	0
CLEC14A	0	0.0946953	0.527962	0.0360533	5.26312	0.00275484	6	4	1511	3064	1	3	227	694	22	16	2725	2892	4	23	297	1779	49	41	1745	3081	26	20	42	54	1270	1028	2806	2363	4.622	2.235	324.913	339.928	0.733	2.865	129.278	250.59	6.025	4.618	430.149	296.003	2.001	6.444	125.545
PRKCA	0	-0.297082	-0.580547	0.0360533	3.31957	0.00275427	23	26	44	82	16	26	15	31	35	49	49	55	47	54	11	65	31	45	43	43	61	27	29	33	40	35	53	57	17.716	14.53	9.461	9.097	11.732	24.832	8.543	11.193	9.586	14.144	7.735	5.629	23.508	15.128	4.65
PTK6	0	-1.51234	-0.902819	0.0360533	-1.91829	0.00275487	0	0	2	5	0	1	0	1	0	0	2	1	0	0	0	0	0	1	0	3	0	0	1	0	2	1	2	2	0	0	0.43	0.555	0	0.955	0	0.361	0	0	0.316	0.102	0	0	0
RASGRF2	0	-1.10593	-1.61889	0.0360533	-1.91433	0.00275268	1	0	1	5	0	0	2	1	0	0	2	3	0	1	1	0	0	1	2	0	1	0	0	0	0	0	1	1	0.77	0	0.215	0.555	0	0	1.139	0.361	0	0	0.316	0.307	0	0.28	0.423
CRISPLD2	0	1.44849	1.28607	0.0360872	-0.125499	0.00275945	0	0	10	22	0	0	6	5	0	0	26	237	0	0	8	27	0	0	7	149	0	0	0	0	20	21	49	45	0	0	2.15	2.441	0	0	3.417	1.805	0	0	4.104	24.258	0	0	3.382
DECR1	0	0.142577	0.365086	0.0361454	5.85046	0.00276824	72	73	375	668	53	27	122	201	240	188	503	872	58	103	159	491	263	257	488	811	165	118	129	102	467	342	651	590	55.458	40.796	80.637	74.11	38.861	25.787	69.48	72.577	65.732	54.266	79.4	89.251	29.01	28.856	67.211
SH3TC1	0	0.579889	0.153793	0.0361454	4.74741	0.00276986	32	39	150	260	32	22	55	100	157	127	330	542	38	63	103	201	144	127	215	332	65	41	55	24	180	123	218	111	24.648	21.795	32.255	28.845	23.463	21.012	31.323	36.108	43	36.658	52.091	55.475	19.007	17.65	43.539
CISTR	0	-1.69119	-1.29376	0.0361454	-2.40383	0.00276926	0	1	0	2	0	0	1	1	0	0	0	0	0	0	0	0	0	3	0	2	0	0	0	0	1	0	0	0	0	0.559	0	0.222	0	0	0.57	0.361	0	0	0	0	0	0	0
TBX20	0	-0.739112	-1.57995	0.0361491	-2.4096	0.00277213	0	0	1	6	0	0	0	0	0	0	0	6	0	0	0	2	0	0	0	0	0	0	0	0	0	2	0	0	0	0	0.215	0.666	0	0	0	0	0	0	0	0.614	0	0	0
METAP1D	0	0.335335	0.463952	0.0361876	3.48312	0.00278536	10	12	33	78	13	11	20	36	41	39	72	117	25	39	27	67	58	38	59	94	73	36	55	31	69	64	84	93	7.703	6.706	7.096	8.654	9.532	10.506	11.39	12.999	11.229	11.257	11.365	11.975	12.504	10.926	11.413
G3BP2	0	-0.233473	-0.267793	0.0361876	7.19118	0.00278259	223	241	832	1654	234	212	292	409	440	389	972	1177	337	618	331	975	499	518	677	1052	794	548	414	434	929	643	820	945	171.767	134.682	178.906	183.499	171.575	202.477	166.296	147.682	120.508	112.284	153.433	120.469	168.558	173.135	139.917
RP11-352G18.2	0	-1.43203	-1.05007	0.0361876	-2.44352	0.00278623	0	1	0	1	1	0	0	0	0	0	0	0	0	0	0	0	1	0	0	0	1	0	0	1	1	0	1	0	0	0.559	0	0.111	0.733	0	0	0	0	0	0	0	0	0	0
ENPP2	0	-0.960741	-1.09771	0.0361876	0.298835	0.00278752	0	0	57	95	0	0	9	14	2	0	27	64	0	1	6	13	4	2	20	34	4	0	3	0	22	6	15	6	0	0	12.257	10.54	0	0	5.126	5.055	0.548	0	4.262	6.551	0	0.28	2.536
HOXD8	0	-1.37444	-1.26533	0.0361876	0.074601	0.00278902	0	0	102	214	0	0	22	19	0	0	70	146	0	0	5	2	1	0	40	124	0	0	1	0	18	8	5	12	0	0	21.933	23.742	0	0	12.529	6.861	0	0	11.05	14.943	0	0	2.114
CTD-2236F14.1	0	-0.838539	-1.39242	0.0361876	-2.14551	0.00278345	0	0	1	6	0	0	1	0	1	0	1	1	0	0	0	2	0	0	0	0	1	0	0	0	0	1	2	1	0	0	0.215	0.666	0	0	0.57	0	0.274	0	0.158	0.102	0	0	0
SLC16A12	0	-1.15908	-1.49884	0.0361876	-1.87501	0.00277822	1	0	3	10	0	0	0	1	0	0	2	3	0	0	1	1	0	0	0	2	0	1	0	0	0	0	6	2	0.77	0	0.645	1.109	0	0	0	0.361	0	0	0.316	0.307	0	0	0.423
NUTM2A-AS1	0	0.384014	0.316769	0.0362428	5.03516	0.00279727	40	28	118	212	39	43	69	86	139	118	171	316	87	149	85	250	167	159	164	242	176	98	131	78	201	143	259	245	30.81	15.648	25.374	23.52	28.596	41.069	39.296	31.053	38.07	34.06	26.993	32.343	43.515	41.743	35.93
SPON2	0	0.318564	-0.661647	0.0362428	0.352067	0.00279584	0	0	34	89	0	0	10	7	1	0	47	135	1	1	9	38	1	2	25	50	0	1	2	1	5	6	18	16	0	0	7.311	9.874	0	0	5.695	2.528	0.274	0	7.419	13.818	0.5	0.28	3.804
SGSM3	0	-0.209412	-0.332601	0.0362848	4.95497	0.0028025	34	38	316	631	30	29	82	99	78	77	355	501	41	81	86	266	80	79	207	338	94	68	62	52	258	186	256	286	26.189	21.236	67.95	70.005	21.997	27.697	46.7	35.747	21.363	22.226	56.038	51.279	20.507	22.693	36.353
NECAB2	0	-1.34281	-1.30641	0.0365288	-1.83276	0.00282336	1	0	2	2	1	0	1	1	0	0	2	1	0	0	0	2	1	0	2	2	0	1	1	0	1	1	0	0	0.77	0	0.43	0.222	0.733	0	0.57	0.361	0	0	0.316	0.102	0	0	0
DOCK11	0	0.534407	0.29996	0.0366367	3.50763	0.00283573	13	20	27	60	20	11	17	24	69	58	47	80	34	58	36	92	46	62	45	67	58	39	62	38	54	47	80	69	10.013	11.177	5.806	6.657	14.665	10.506	9.682	8.666	18.898	16.742	7.419	8.188	17.006	16.249	15.218
LY86-AS1	0	-1.36912	-1.41798	0.0366367	-2.22503	0.00283561	0	1	1	2	1	0	1	0	1	0	0	2	0	0	0	0	2	1	2	0	0	0	0	0	0	0	0	0	0	0.559	0.215	0.222	0.733	0	0.57	0	0.274	0	0	0.205	0	0	0
FAM63B	0	0.00542134	0.246635	0.0367978	5.01477	0.00285664	39	55	224	375	46	21	50	70	114	114	274	403	44	95	66	188	153	191	246	406	153	89	83	79	198	145	208	217	30.04	30.737	48.167	41.604	33.728	20.057	28.475	25.276	31.223	32.906	43.252	41.248	22.008	26.615	27.899
TBRG1	0	0.369935	0.227818	0.0367978	5.219	0.00285832	42	53	145	330	53	35	72	88	148	142	352	480	67	165	82	236	145	170	211	362	168	113	154	96	199	142	291	201	32.351	29.619	31.18	36.611	38.861	33.428	41.005	31.775	40.535	40.988	55.564	49.129	33.512	46.225	34.662
TPM3	0	-0.109827	-0.221343	0.0367978	9.34199	0.00285442	1038	1410	2613	5020	1213	931	1294	1742	2457	2055	3437	4452	1610	3383	1546	4168	2147	2858	2298	3581	3682	2538	2649	2175	4026	2674	3777	3612	799.524	787.975	561.878	556.932	889.405	889.181	736.943	629.002	672.929	593.169	542.541	455.673	805.279	947.763	653.509
IAH1	0	0.0133993	-0.255489	0.0367978	5.49828	0.00285482	89	128	235	472	65	49	73	107	208	223	286	518	93	152	113	322	199	190	229	353	188	134	100	105	205	138	291	261	68.553	71.532	50.532	52.365	47.66	46.799	41.574	38.636	56.968	64.368	45.146	53.019	46.516	42.583	47.766
AIF1	0	-0.336628	-0.561758	0.0367978	8.08704	0.00285777	566	880	341	950	1141	988	603	909	1267	1086	305	631	1615	2421	824	1752	1318	1325	248	372	3493	2518	2024	1628	1316	959	1158	1361	435.964	491.786	73.326	105.396	836.613	943.621	343.413	328.222	347.009	313.47	48.145	64.584	807.78	678.254	348.313
CTB-147N14.6	0	1.14204	1.59934	0.0369216	-0.207632	0.00286996	1	0	0	8	0	0	0	2	4	5	2	14	0	2	4	9	12	9	7	7	5	3	5	3	6	7	8	3	0.77	0	0	0.888	0	0	0	0.722	1.096	1.443	0.316	1.433	0	0.56	1.691
MED19	0	0.268686	0.313541	0.037119	5.38171	0.00288939	49	49	217	381	45	28	88	135	146	156	339	601	72	112	105	311	199	199	272	494	152	100	141	77	258	181	365	361	37.742	27.384	46.662	42.269	32.995	26.742	50.117	48.746	39.987	45.029	53.512	61.514	36.012	31.377	44.385
PFN3	0	-0.615015	-1.56479	0.037119	-1.58983	0.00288809	0	5	3	10	0	0	1	0	3	3	3	5	0	0	0	2	2	2	0	1	0	0	2	0	1	0	0	0	0	2.794	0.645	1.109	0	0	0.57	0	0.822	0.866	0.474	0.512	0	0	0
ASRGL1	0	0.251251	0.512239	0.0371356	3.83164	0.00289273	29	25	52	113	20	9	17	27	63	68	91	121	27	51	25	87	63	86	91	152	80	36	39	32	124	72	120	94	22.337	13.971	11.182	12.537	14.665	8.596	9.682	9.749	17.255	19.628	14.365	12.385	13.505	14.288	10.568
CD70	0	0.138786	1.5555	0.0372001	-0.24066	0.0028998	0	1	3	3	0	0	0	3	0	1	4	5	0	0	2	21	4	3	10	3	3	4	5	9	12	8	56	31	0	0.559	0.645	0.333	0	0	0	1.083	0	0.289	0.631	0.512	0	0	0.845
SRRT	0	-0.295924	-0.289154	0.0373307	5.57292	0.00291203	90	86	189	331	119	82	88	141	120	121	210	250	152	252	95	359	133	156	198	227	322	215	186	163	341	219	307	317	69.323	48.061	40.641	36.722	87.254	78.317	50.117	50.912	32.866	34.926	33.149	25.588	76.026	70.599	40.157
NIT1	0	0.432595	0.386331	0.0373475	4.22558	0.00291754	26	42	86	158	21	14	29	30	112	121	135	252	31	46	46	114	126	136	100	180	71	45	68	45	93	69	129	94	20.027	23.472	18.493	17.529	15.398	13.371	16.516	10.832	30.675	34.926	21.31	25.793	15.505	12.887	19.445
KCNE4	0	0.0163938	-0.680821	0.0373475	-0.1366	0.00291951	0	0	31	85	0	0	8	14	0	0	42	131	0	0	4	36	0	0	18	64	0	0	0	0	6	5	36	23	0	0	6.666	9.43	0	0	4.556	5.055	0	0	6.63	13.408	0	0	1.691
TMEM235	0	-0.597008	-1.14326	0.0373475	-0.890991	0.00291562	0	0	7	12	0	0	6	7	0	0	10	14	0	0	5	7	0	0	3	6	0	0	2	0	7	5	14	2	0	0	1.505	1.331	0	0	3.417	2.528	0	0	1.579	1.433	0	0	2.114
LINC00909	0	0.56056	0.516295	0.0373504	3.60468	0.00292384	20	15	43	89	15	10	21	25	75	74	88	155	24	27	32	76	90	83	53	129	46	33	44	24	56	46	97	71	15.405	8.383	9.246	9.874	10.998	9.551	11.96	9.027	20.541	21.36	13.891	15.865	12.004	7.564	13.527
SH3TC2	0	-1.19275	-1.80455	0.0373504	-1.07553	0.00292282	2	1	6	4	0	1	2	5	0	2	0	4	2	2	1	4	2	2	1	2	0	0	1	1	2	2	0	1	1.541	0.559	1.29	0.444	0	0.955	1.139	1.805	0	0.577	0	0.409	1	0.56	0.423
TRMT44	0	-0.506665	-0.427334	0.0373731	2.74376	0.00292916	15	10	51	103	9	10	11	21	14	12	54	67	13	20	17	43	17	22	36	53	30	17	15	13	60	29	50	55	11.554	5.588	10.967	11.427	6.599	9.551	6.265	7.583	3.834	3.464	8.524	6.858	6.502	5.603	7.186
ATP5G1	0	-0.37432	-0.459868	0.0373731	8.45483	0.00292973	653	910	1153	2477	1033	850	564	928	802	851	1269	1683	1258	2509	815	2472	779	849	1080	1473	3442	2053	1314	1514	2201	1491	2050	2435	502.976	508.551	247.932	274.805	757.424	811.819	321.202	335.082	219.654	245.638	200.315	172.259	629.218	702.908	344.508
IMPDH1	0	-0.254814	-0.3149	0.0374182	5.15855	0.00293549	63	73	201	369	76	63	70	69	121	136	208	348	83	154	66	182	148	151	167	263	188	120	95	89	183	129	198	205	48.526	40.796	43.221	40.938	55.725	60.17	39.866	24.915	33.14	39.256	32.833	35.619	41.514	43.144	27.899
RP11-373N22.3	0	-1.52263	-1.37871	0.0374182	-1.95099	0.00293739	0	0	4	3	1	0	1	1	0	0	4	1	0	0	0	0	0	0	7	0	0	0	0	0	4	1	2	0	0	0	0.86	0.333	0.733	0	0.57	0.361	0	0	0.631	0.102	0	0	0
RP11-455O6.8	0	-0.461928	-1.50429	0.0374456	-1.56832	0.0029416	1	0	2	5	0	0	2	2	1	1	4	5	1	1	0	1	2	0	3	1	0	2	0	0	0	0	1	0	0.77	0	0.43	0.555	0	0	1.139	0.722	0.274	0.289	0.631	0.512	0.5	0.28	0
JDP2	0	0.9167	0.927527	0.0374563	4.28627	0.00294449	50	64	73	133	31	20	8	18	202	164	187	516	42	42	22	84	201	210	135	378	59	39	180	36	32	20	221	72	38.513	35.766	15.697	14.755	22.73	19.102	4.556	6.499	55.324	47.338	29.519	52.814	21.007	11.766	9.3
FAM184A	0	-0.469782	-0.761078	0.0374964	2.9401	0.00294971	17	21	60	108	9	2	41	44	21	23	71	100	7	14	39	47	17	19	27	61	22	24	10	21	68	65	46	48	13.094	11.736	12.902	11.982	6.599	1.91	23.35	15.888	5.752	6.639	11.208	10.235	3.501	3.922	16.486
PCSK1N	0	1.66235	1.65871	0.0377321	-0.802604	0.00297656	0	1	0	3	0	0	0	0	5	3	15	16	2	1	0	4	2	4	14	34	0	0	1	4	3	0	6	4	0	0.559	0	0.333	0	0	0	0	1.369	0.866	2.368	1.638	1	0.28	0
CTSK	0	0.85166	0.673354	0.0377321	0.708541	0.00297577	0	2	8	20	0	0	3	4	5	6	18	24	3	6	7	19	3	5	12	22	6	6	3	4	16	12	13	19	0	1.118	1.72	2.219	0	0	1.709	1.444	1.369	1.732	2.841	2.456	1.501	1.681	2.959
KRT10	0	0.280473	0.31625	0.0377321	7.47858	0.00297532	205	236	864	1567	242	180	271	414	864	905	1055	2240	340	638	327	1138	1003	1148	856	1951	947	540	618	411	943	672	1180	1143	157.902	131.888	185.787	173.847	177.441	171.915	154.337	149.487	236.634	261.225	166.535	229.269	170.059	178.739	138.226
ZNF713	0	-0.869423	-0.698319	0.0377321	1.40888	0.00297203	3	6	20	38	6	4	9	10	7	5	17	24	6	5	3	15	6	11	9	28	3	10	10	10	13	11	27	11	2.311	3.353	4.301	4.216	4.399	3.82	5.126	3.611	1.917	1.443	2.684	2.456	3.001	1.401	1.268
LINC01170	0	-0.979214	-0.982387	0.0377416	0.700671	0.00297938	1	0	29	52	0	2	15	20	1	2	14	27	3	0	10	29	2	2	7	15	4	5	0	3	35	27	25	26	0.77	0	6.236	5.769	0	1.91	8.543	7.222	0.274	0.577	2.21	2.764	1.501	0	4.227
ALDH8A1	0	-0.328444	-1.121	0.0378017	-1.93563	0.0029862	0	0	1	5	0	0	0	1	0	0	2	2	0	1	2	2	0	0	1	1	0	0	0	0	2	0	2	1	0	0	0.215	0.555	0	0	0	0.361	0	0	0.316	0.205	0	0.28	0.845
CEBPA	0	0.531754	1.12634	0.037836	2.36395	0.00299124	14	13	3	14	28	6	4	3	61	66	7	28	20	45	5	7	131	177	12	16	66	41	45	48	27	7	14	9	10.784	7.265	0.645	1.553	20.53	5.73	2.278	1.083	16.707	19.051	1.105	2.866	10.003	12.607	2.114
NKX2-5	0	-1.13465	-1.60295	0.037836	-2.0282	0.00299308	0	0	3	6	0	0	1	2	0	0	14	2	0	0	0	0	0	0	3	2	0	0	0	0	0	0	0	1	0	0	0.645	0.666	0	0	0.57	0.722	0	0	2.21	0.205	0	0	0
HSP90AA1	0	-0.303247	-0.317764	0.0378967	10.3398	0.00299996	3119	3797	4305	8203	3137	2442	1977	3063	5191	4772	4502	5742	3831	6952	2857	7626	3991	5583	3655	4896	9473	6220	6781	5753	7280	4941	7149	8038	2402.42	2121.94	925.712	910.063	2300.14	2332.31	1125.92	1105.99	1421.72	1377.42	710.654	587.707	1916.16	1947.63	1207.68
FKBP2	0	0.0348877	0.19928	0.037926	6.95618	0.00300437	134	194	564	1021	183	137	217	325	324	367	721	1175	272	434	336	850	467	485	674	1120	722	466	485	370	872	573	911	944	103.214	108.416	121.278	113.272	134.181	130.846	123.583	117.351	88.738	105.933	113.812	120.264	136.047	121.587	142.03
CTH	0	0.671998	0.820136	0.0379979	2.77218	0.00301425	7	21	21	64	3	6	7	13	68	71	51	102	9	13	12	33	64	83	44	84	17	10	44	12	25	20	71	40	5.392	11.736	4.516	7.1	2.2	5.73	3.987	4.694	18.624	20.494	8.051	10.44	4.502	3.642	5.073
ATXN2L	0	0.273808	0.274361	0.0379979	6.249	0.00301322	68	129	378	640	77	82	121	201	267	278	495	913	159	259	192	613	355	324	477	619	317	210	303	174	437	312	781	632	52.377	72.091	81.282	71.003	56.459	78.317	68.91	72.577	73.127	80.244	78.137	93.448	79.528	72.56	81.16
TRIM4	0	0.265954	0.431855	0.0380455	3.63451	0.00302012	16	20	71	109	16	6	17	26	51	44	125	131	19	30	27	86	68	61	100	128	55	36	57	31	60	56	94	91	12.324	11.177	15.267	12.093	11.732	5.73	9.682	9.388	13.968	12.7	19.732	13.408	9.503	8.405	11.413
RP11-1275H24.2	0	0.9986	1.27634	0.0380818	0.163637	0.00303041	1	1	2	11	0	0	0	1	3	5	8	6	3	2	4	18	5	5	4	12	12	7	8	2	5	7	18	9	0.77	0.559	0.43	1.22	0	0	0	0.361	0.822	1.443	1.263	0.614	1.501	0.56	1.691
CREG2	0	0.436676	0.76809	0.0380818	0.522375	0.00302722	0	0	49	107	0	0	4	7	0	1	105	148	0	0	7	38	0	3	108	159	1	1	0	0	32	33	42	32	0	0	10.537	11.871	0	0	2.278	2.528	0	0.289	16.575	15.148	0	0	2.959
SV2A	0	0.324384	0.644675	0.0380818	4.13223	0.00302996	21	45	69	175	13	4	16	29	71	58	125	175	37	59	40	127	118	115	80	173	94	89	112	85	81	59	175	131	16.175	25.148	14.837	19.415	9.532	3.82	9.112	10.471	19.446	16.742	19.732	17.912	18.506	16.529	16.908
LINC00662	0	0.708373	0.552533	0.0380818	2.95007	0.00303138	22	28	41	105	9	5	4	7	130	108	95	173	10	10	9	26	94	132	67	119	14	17	27	10	25	12	25	36	16.946	15.648	8.816	11.649	6.599	4.775	2.278	2.528	35.605	31.174	14.996	17.707	5.002	2.802	3.804
GRAPL	0	0.331835	1.04745	0.0381451	0.376606	0.00303852	1	0	11	9	1	0	2	4	0	4	13	22	1	3	3	12	4	4	26	31	3	4	5	2	13	9	19	14	0.77	0	2.365	0.998	0.733	0	1.139	1.444	0	1.155	2.052	2.252	0.5	0.84	1.268
ANKRD35	0	0.98954	0.8664	0.0381729	1.54164	0.00304283	5	5	5	12	4	4	1	2	42	26	10	21	5	26	12	12	26	49	10	13	33	17	24	12	9	3	12	7	3.851	2.794	1.075	1.331	2.933	3.82	0.57	0.722	11.503	7.505	1.579	2.149	2.501	7.284	5.073
NCOA4	0	0.141975	0.30598	0.0382829	6.10662	0.00305581	69	73	329	624	72	69	120	217	178	157	503	606	117	232	198	698	217	228	354	567	341	234	303	232	484	333	856	809	53.148	40.796	70.745	69.228	52.792	65.901	68.341	78.354	48.751	45.318	79.4	62.026	58.52	64.996	83.697
GCA	0	-0.354835	-0.277735	0.0382829	5.85238	0.00305477	74	116	463	945	71	62	116	161	176	165	385	757	109	142	134	357	225	169	290	621	213	169	163	155	344	262	404	432	56.999	64.826	99.56	104.841	52.059	59.215	66.063	58.134	48.203	47.627	60.773	77.481	54.519	39.782	56.643
EIF2S2	0	0.361511	0.294762	0.0384679	8.60722	0.00307269	651	1268	1688	3454	438	352	404	740	2696	2337	3402	6041	634	1248	706	2034	3099	3071	2718	4861	1195	811	1539	845	1257	968	2764	1937	501.436	708.619	362.974	383.196	321.154	336.189	230.081	267.199	738.387	674.567	537.016	618.31	317.11	349.633	298.433
OSER1-AS1	0	0.508224	0.677267	0.0387039	2.0429	0.0030958	1	5	26	61	2	2	4	18	18	18	46	95	2	12	10	33	30	32	39	76	10	6	12	4	25	23	57	34	0.77	2.794	5.591	6.768	1.466	1.91	2.278	6.499	4.93	5.196	7.261	9.723	1	3.362	4.227
TFPI2	0	-0.201272	-0.786018	0.0387039	1.51988	0.00309469	1	0	57	91	2	0	27	71	1	0	53	36	0	8	62	225	1	1	23	28	4	1	9	8	118	74	91	110	0.77	0	12.257	10.096	1.466	0	15.377	25.637	0.274	0	8.366	3.685	0	2.241	26.208
PDXDC1	0	-0.159873	-0.29759	0.0387092	4.60541	0.00309836	33	50	133	273	36	33	37	79	96	74	141	238	50	105	55	172	80	84	113	170	107	75	90	61	142	107	180	138	25.418	27.942	28.599	30.287	26.396	31.518	21.072	28.525	26.293	21.36	22.257	24.36	25.009	29.416	23.249
RP11-42I10.1	0	0.776676	1.01289	0.0387229	0.382588	0.00310158	2	1	5	8	1	0	1	1	11	7	11	16	1	6	4	3	14	5	14	19	3	6	4	3	8	7	6	6	1.541	0.559	1.075	0.888	0.733	0	0.57	0.361	3.013	2.021	1.736	1.638	0.5	1.681	1.691
CPXM1	0	-0.0143333	0.231008	0.0388937	6.36961	0.00311954	114	150	742	1386	68	36	153	239	281	295	1003	1595	88	148	174	515	366	371	1014	1262	268	177	145	96	614	503	806	629	87.809	83.827	159.554	153.767	49.859	34.383	87.135	86.298	76.961	85.151	158.327	163.252	44.015	41.463	73.551
CTD-2189E23.1	0	-1.44702	-1.44669	0.0388937	-2.29961	0.00311792	1	0	1	3	0	0	1	0	0	0	0	0	0	0	0	3	1	1	1	0	0	0	0	0	0	0	1	0	0.77	0	0.215	0.333	0	0	0.57	0	0	0	0	0	0	0	0
RETN	0	0.427955	2.35283	0.0389495	1.06467	0.00313032	2	2	0	0	2	7	4	3	12	11	0	11	4	2	6	11	79	20	13	12	36	4	32	32	32	21	39	21	1.541	1.118	0	0	1.466	6.686	2.278	1.083	3.287	3.175	0	1.126	2.001	0.56	2.536
TICAM1	0	-0.124068	-0.611936	0.0389495	2.30496	0.00312806	8	14	42	74	12	1	10	17	23	20	50	61	9	21	11	42	14	15	31	48	22	9	6	8	17	23	31	24	6.162	7.824	9.031	8.21	8.799	0.955	5.695	6.138	6.299	5.773	7.893	6.243	4.502	5.883	4.65
KIAA0408	0	-0.834844	-1.06318	0.0389495	-1.80069	0.00313044	0	0	1	7	0	0	1	2	0	0	3	5	0	0	0	2	0	0	2	3	0	0	0	0	1	1	1	3	0	0	0.215	0.777	0	0	0.57	0.722	0	0	0.474	0.512	0	0	0
SYTL1	0	0.867539	0.900534	0.0390991	4.3387	0.00314566	69	89	40	126	42	33	11	20	434	443	87	293	53	60	25	53	577	650	84	247	92	71	88	30	30	19	64	28	53.148	49.737	8.601	13.979	30.796	31.518	6.265	7.222	118.865	127.87	13.733	29.989	26.509	16.809	10.568
CYTH1	0	-0.430939	-0.394887	0.0390991	3.6154	0.00314677	14	10	115	274	14	11	25	52	32	26	108	151	18	31	43	104	34	31	75	130	34	29	27	18	112	74	106	143	10.784	5.588	24.729	30.398	10.265	10.506	14.238	18.776	8.764	7.505	17.048	15.455	9.003	8.685	18.177
DLGAP1-AS2	0	1.06741	1.04984	0.039215	0.389301	0.00316157	1	1	6	20	0	0	0	4	12	6	22	46	0	4	7	4	9	14	16	28	3	3	8	2	4	2	10	8	0.77	0.559	1.29	2.219	0	0	0	1.444	3.287	1.732	3.473	4.708	0	1.121	2.959
LINC01138	0	0.645194	0.762408	0.039215	2.10656	0.00316138	10	8	21	27	3	3	6	3	24	30	38	49	6	7	9	36	26	27	33	51	13	12	18	8	21	17	48	25	7.703	4.471	4.516	2.995	2.2	2.865	3.417	1.083	6.573	8.659	5.998	5.015	3.001	1.961	3.804
URM1	0	0.330441	0.310299	0.039215	6.06814	0.00316787	66	77	249	428	82	69	141	218	251	269	384	641	132	232	209	562	303	283	311	499	365	219	200	166	481	359	679	541	50.837	43.031	53.543	47.483	60.125	65.901	80.301	78.715	68.745	77.646	60.616	65.608	66.023	64.996	88.346
RBM8A	0	0.134752	0.19761	0.039215	8.00172	0.00316905	335	390	990	1814	373	304	427	698	886	999	1416	2114	566	957	611	1904	1025	1146	1260	2012	1538	905	965	744	1552	1075	2040	1970	258.035	217.951	212.881	201.25	273.494	290.345	243.18	252.034	242.66	288.358	223.52	216.373	283.098	268.108	258.276
PYM1	0	0.0380857	-0.227245	0.039215	5.36885	0.00316665	76	105	142	226	93	62	72	111	225	159	199	291	129	210	101	233	179	183	127	214	259	146	173	121	206	157	238	185	58.539	58.679	30.535	25.073	68.19	59.215	41.005	40.08	61.624	45.895	31.413	29.785	64.522	58.832	42.694
SCGN	0	-0.156795	-1.46849	0.039215	-1.59888	0.0031657	0	0	9	10	0	0	0	2	0	0	3	42	0	0	1	5	0	0	0	3	0	0	1	0	3	0	2	1	0	0	1.935	1.109	0	0	0	0.722	0	0	0.474	4.299	0	0	0.423
PDCD10	0	0.0214991	-0.172004	0.039266	6.59965	0.00317533	127	177	459	767	173	137	159	297	363	328	550	874	214	496	256	675	315	383	390	678	505	316	357	306	557	374	604	601	97.822	98.916	98.7	85.093	126.848	130.846	90.552	107.241	99.419	94.676	86.819	89.456	107.037	138.957	108.214
SLC5A12	0	-1.49608	-1.35146	0.0392922	-0.915945	0.0031796	1	0	2	13	3	2	3	2	2	0	4	5	0	0	0	5	1	1	1	6	1	0	3	1	2	2	1	5	0.77	0	0.43	1.442	2.2	1.91	1.709	0.722	0.548	0	0.631	0.512	0	0	0
ST3GAL5	0	-0.293917	-0.530638	0.0394658	3.55097	0.00319582	8	22	113	274	10	7	43	69	40	23	137	230	10	25	60	96	46	36	80	160	24	19	13	13	117	79	83	82	6.162	12.295	24.299	30.398	7.332	6.686	24.489	24.915	10.955	6.639	21.626	23.541	5.002	7.004	25.363
KPNA1	0	-0.151473	-0.343127	0.0395123	4.77582	0.00320176	25	47	164	311	47	38	54	101	65	53	197	282	66	130	74	234	78	66	128	207	101	88	97	67	202	129	197	218	19.256	26.266	35.265	34.503	34.462	36.293	30.753	36.469	17.802	15.298	31.097	28.863	33.011	36.42	31.281
RP11-65L3.4	0	-0.332435	-0.998746	0.0395152	-0.259371	0.00320417	0	2	4	6	2	1	1	8	3	1	2	4	2	6	4	9	1	1	2	2	2	2	3	3	3	6	6	5	0	1.118	0.86	0.666	1.466	0.955	0.57	2.889	0.822	0.289	0.316	0.409	1	1.681	1.691
HLA-C	0	0.502582	0.557376	0.039575	5.38171	0.0032112	48	55	314	835	16	16	44	89	141	112	650	1009	80	93	178	278	222	181	719	756	109	80	101	81	203	152	478	310	36.972	30.737	67.52	92.637	11.732	15.281	25.058	32.136	38.617	32.328	102.604	103.273	40.014	26.054	75.242
PMM1	0	0.753456	0.46952	0.039636	2.58775	0.00322416	5	15	44	62	7	2	12	11	45	24	66	187	5	16	14	44	32	26	41	113	19	7	15	10	31	15	51	49	3.851	8.383	9.461	6.878	5.133	1.91	6.834	3.972	12.325	6.928	10.418	19.14	2.501	4.482	5.918
EHMT1	0	-0.17701	-0.242333	0.039636	5.78735	0.00322923	86	114	306	559	84	74	109	144	194	156	340	454	126	232	142	356	207	177	295	407	286	182	162	138	328	240	367	322	66.242	63.709	65.8	62.017	61.591	70.676	62.076	51.996	53.133	45.029	53.67	46.468	63.022	64.996	60.025
CUL4A	0	-0.117977	-0.319562	0.039636	5.10792	0.00322515	45	60	207	387	60	44	78	90	96	94	269	329	66	162	91	271	92	102	183	254	165	97	118	84	222	127	223	261	34.661	33.531	44.512	42.935	43.994	42.024	44.422	32.497	26.293	27.133	42.462	33.674	33.011	45.385	38.467
ADAMTS9	0	0.0463232	-0.64928	0.039636	2.08284	0.00322129	0	0	526	917	0	1	48	143	3	1	603	1522	2	5	93	194	0	0	166	769	0	1	0	0	198	157	142	170	0	0	113.107	101.734	0	0.955	27.336	51.634	0.822	0.289	95.185	155.78	1	1.401	39.312
RP11-680F8.1	0	-0.263386	-1.35732	0.039636	-0.501461	0.00322892	0	3	12	13	1	0	3	3	4	2	7	19	0	1	3	9	0	0	7	10	2	1	1	1	2	5	1	1	0	1.677	2.58	1.442	0.733	0	1.709	1.083	1.096	0.577	1.105	1.945	0	0.28	1.268
CCR6	0	-0.626886	-1.76713	0.039636	-1.2645	0.00322799	2	1	3	3	2	1	1	0	1	0	3	3	2	1	5	1	3	0	0	0	0	0	0	2	4	2	1	2	1.541	0.559	0.645	0.333	1.466	0.955	0.57	0	0.274	0	0.474	0.307	1	0.28	2.114
NKAIN3	0	-0.890588	-1.00466	0.0396496	-0.765727	0.00323252	0	0	8	21	0	0	7	9	0	0	7	26	0	0	1	9	0	0	4	11	0	0	0	2	15	5	10	6	0	0	1.72	2.33	0	0	3.987	3.25	0	0	1.105	2.661	0	0	0.423
LINGO3	0	-1.18911	-1.93695	0.0397473	-1.8643	0.00324267	2	3	0	2	3	0	2	0	2	2	1	1	0	1	0	0	5	0	0	0	0	0	5	0	0	0	0	0	1.541	1.677	0	0.222	2.2	0	1.139	0	0.548	0.577	0.158	0.102	0	0.28	0
BEX4	0	0.162908	0.193259	0.0397555	6.89574	0.00324749	125	171	772	1326	119	86	237	340	451	395	1082	1590	189	293	310	936	526	480	810	1377	502	315	331	253	778	564	962	877	96.282	95.563	166.005	147.11	87.254	82.137	134.973	122.767	123.521	114.015	170.797	162.74	94.533	82.085	131.04
CNDP2	0	-0.240653	-0.272829	0.0397555	5.49703	0.00324771	52	87	259	520	75	53	87	159	129	114	294	372	91	152	134	361	129	137	253	336	176	153	129	132	333	225	323	313	40.053	48.62	55.693	57.69	54.992	50.619	49.547	57.412	35.331	32.906	46.409	38.075	45.516	42.583	56.643
HLA-DQA1	0	-1.43279	-1.66146	0.0397835	-2.45647	0.00325218	0	0	0	0	1	1	1	1	1	0	0	0	0	0	0	0	0	0	0	0	0	0	0	3	0	1	0	0	0	0	0	0	0.733	0.955	0.57	0.361	0.274	0	0	0	0	0	0
FAM83C-AS1	0	-1.02272	-1.42318	0.0397898	-2.3606	0.00325489	0	1	1	1	1	0	0	0	1	0	1	0	0	0	0	1	0	2	0	1	0	0	0	0	0	0	0	0	0	0.559	0.215	0.111	0.733	0	0	0	0.274	0	0.158	0	0	0	0
HOXB6	0	0.314208	0.420758	0.0398791	4.9857	0.00326439	36	48	150	189	34	18	80	91	103	101	251	323	48	99	98	243	167	154	164	264	144	97	90	73	298	196	297	235	27.729	26.825	32.255	20.968	24.93	17.191	45.561	32.858	28.21	29.153	39.621	33.06	24.008	27.735	41.426
RARA	0	0.270699	0.513613	0.0400143	4.59658	0.00327766	17	25	133	220	27	15	39	73	119	108	169	271	38	62	58	159	145	157	161	247	116	62	109	54	134	82	270	205	13.094	13.971	28.599	24.407	19.797	14.326	22.211	26.359	32.592	31.174	26.677	27.737	19.007	17.37	24.517
CYB5A	0	-0.252725	-0.331695	0.0400233	6.29285	0.0032806	92	119	548	1044	108	77	192	309	171	142	535	934	170	282	249	630	202	176	396	653	417	256	208	189	647	411	576	599	70.863	66.503	117.837	115.824	79.189	73.541	109.346	111.574	46.834	40.988	84.451	95.597	85.03	79.004	105.255
C9orf78	0	-0.128347	-0.218692	0.0400789	6.31827	0.00328736	138	148	299	551	200	130	142	221	297	282	411	541	237	395	170	453	364	387	281	489	471	308	290	253	383	279	475	428	106.295	82.709	64.294	61.129	146.646	124.161	80.87	79.799	81.343	81.398	64.878	55.373	118.541	110.661	71.861
SNAP25-AS1	0	-1.55886	-0.716416	0.0401065	-1.46199	0.00329183	0	0	3	3	0	1	2	2	0	1	0	3	0	0	0	1	0	2	1	2	2	2	0	1	1	2	3	4	0	0	0.645	0.333	0	0.955	1.139	0.722	0	0.289	0	0.307	0	0	0
ROR2	0	0.913413	1.11542	0.0401135	1.20513	0.00329961	0	5	14	21	1	2	1	7	7	9	28	84	3	1	7	13	21	21	12	51	8	3	6	4	15	15	26	25	0	2.794	3.01	2.33	0.733	1.91	0.57	2.528	1.917	2.598	4.42	8.598	1.501	0.28	2.959
SDCBP2	0	0.581596	0.740389	0.0401135	2.24821	0.00330123	5	1	50	91	1	1	11	22	24	18	76	168	1	7	12	57	34	31	62	149	5	7	8	5	55	23	70	45	3.851	0.559	10.752	10.096	0.733	0.955	6.265	7.944	6.573	5.196	11.997	17.195	0.5	1.961	5.073
AKT3	0	0.334096	0.319993	0.0401135	4.16528	0.00330001	15	14	155	326	7	7	47	54	54	46	292	372	17	41	63	182	59	62	210	305	68	32	36	29	170	91	211	169	11.554	7.824	33.33	36.167	5.133	6.686	26.767	19.498	14.79	13.278	46.093	38.075	8.503	11.486	26.631
RP11-536O18.1	0	-1.36673	-1.38762	0.0401135	-1.47235	0.00329566	0	0	21	18	0	0	2	1	0	0	7	14	0	0	0	1	0	0	13	9	0	0	0	0	3	1	0	1	0	0	4.516	1.997	0	0	1.139	0.361	0	0	1.105	1.433	0	0	0
SPAG9	0	-0.271002	-0.268551	0.0401148	5.71309	0.00330354	69	71	445	831	62	48	122	181	131	117	522	630	86	154	124	410	147	171	321	545	197	131	136	134	395	249	409	373	53.148	39.678	95.689	92.193	45.46	45.844	69.48	65.356	35.879	33.772	82.399	64.482	43.015	43.144	52.416
ACTB	0	-0.0765379	-0.194809	0.0402638	11.9436	0.00331803	4772	6157	16415	31798	6761	5146	9203	14931	10049	8961	22460	35540	9637	18626	11923	31087	11334	11440	14955	25319	20949	12879	15452	11987	30445	20780	28523	29047	3675.66	3440.82	3529.75	3527.76	4957.35	4914.85	5241.18	5391.29	2752.24	2586.56	3545.38	3637.6	4820.17	5218.16	5039.97
SNHG8	0	0.699827	0.7945	0.0403835	8.15875	0.00333644	380	578	622	1313	356	297	289	600	3268	3153	1280	2445	586	900	377	1735	3518	3816	1121	2150	1144	806	1929	592	1156	860	2663	1686	292.697	323.014	133.75	145.668	261.029	283.659	164.588	216.648	895.048	910.103	202.052	250.251	293.102	252.139	159.362
TUBB4B	0	-0.484371	-0.538358	0.0403835	7.59827	0.00333678	481	608	994	1806	482	370	282	429	446	644	812	1331	624	984	453	997	752	736	562	890	1617	1027	440	749	1300	759	688	1043	370.492	339.779	213.742	200.363	353.416	353.38	160.601	154.903	122.152	185.888	128.177	136.231	312.108	275.672	191.487
EMILIN1	0	-0.154648	-0.717035	0.0403835	4.54266	0.00333397	33	37	110	195	68	47	58	109	42	46	105	402	94	133	86	168	39	27	38	225	120	98	65	57	154	159	138	149	25.418	20.677	23.653	21.634	49.859	44.889	33.031	39.358	11.503	13.278	16.575	41.146	47.016	37.261	36.353
KRT2	0	-1.22292	-1.56557	0.0403835	-2.5607	0.00333291	1	2	0	1	0	0	0	0	0	2	0	0	0	0	0	0	0	0	0	0	0	0	0	0	0	1	0	0	0.77	1.118	0	0.111	0	0	0	0	0	0.577	0	0	0	0	0
CCL3L3	0	1.18658	1.70624	0.0404087	-0.174044	0.00334109	1	0	1	4	0	0	0	1	1	0	3	10	0	7	3	37	7	5	8	4	3	3	8	2	18	4	24	30	0.77	0	0.215	0.444	0	0	0	0.361	0.274	0	0.474	1.024	0	1.961	1.268
SPTBN1	0	-0.0358941	-0.225725	0.0404122	8.59946	0.00334441	419	533	3651	6768	392	269	1011	1375	1091	930	5140	5525	609	1051	1188	3452	980	966	3039	4262	1289	966	731	680	3049	2087	3379	2900	322.737	297.866	785.081	750.86	287.425	256.917	575.772	496.485	298.806	268.441	811.364	565.497	304.606	294.442	502.179
HDLBP	0	-0.117689	-0.247323	0.0404122	7.02074	0.00334582	215	238	738	1342	214	140	275	357	430	391	947	1322	278	573	274	855	389	455	674	988	644	404	384	341	767	601	841	768	165.605	133.006	158.693	148.885	156.911	133.711	156.615	128.906	117.769	112.861	149.487	135.31	139.048	160.529	115.822
MIPEP	0	-0.42538	-0.494026	0.040439	3.25945	0.00335027	15	26	54	82	23	16	22	24	32	36	49	64	12	44	22	62	19	35	41	48	58	29	40	30	47	43	57	69	11.554	14.53	11.612	9.097	16.864	15.281	12.529	8.666	8.764	10.391	7.735	6.551	6.002	12.327	9.3
CLU	0	0.4674	0.341094	0.0404894	4.63957	0.00335667	31	48	49	119	36	35	37	71	105	101	81	253	63	140	68	206	105	107	66	169	166	100	105	82	144	121	198	216	23.878	26.825	10.537	13.202	26.396	33.428	21.072	25.637	28.758	29.153	12.786	25.895	31.511	39.222	28.744
SLC3A2	0	0.555509	0.761752	0.0405603	7.06349	0.00336477	193	260	584	1120	121	102	146	338	1005	1062	1359	2387	148	176	221	885	1242	1423	1283	2286	315	219	738	173	505	349	1418	791	148.659	145.3	125.579	124.256	88.721	97.418	83.148	122.045	275.252	306.543	214.522	244.315	74.026	49.307	93.419
SMC5	0	-0.270568	-0.28211	0.0405845	4.88547	0.00336902	46	56	167	378	47	34	60	93	77	71	223	311	56	95	61	234	96	104	165	246	127	105	75	84	170	128	202	200	35.432	31.295	35.91	41.936	34.462	32.473	34.17	33.58	21.089	20.494	35.201	31.832	28.01	26.615	25.785
DKKL1	0	0.906055	0.955756	0.0405878	0.975173	0.003377	1	5	12	27	0	0	4	3	7	5	30	86	2	3	2	15	12	5	15	61	4	4	6	7	18	6	28	17	0.77	2.794	2.58	2.995	0	0	2.278	1.083	1.917	1.443	4.736	8.802	1	0.84	0.845
PRSS23	0	0.443877	0.477538	0.0405878	6.66101	0.00338046	19	24	2036	3597	22	35	392	884	116	92	4133	5843	57	144	540	2347	106	97	2352	4963	180	95	99	110	2112	1509	2810	2452	14.635	13.412	437.805	399.061	16.131	33.428	223.247	319.195	31.77	26.555	652.406	598.045	28.51	40.342	228.263
PSMB10	0	-0.00594711	0.454316	0.0405878	3.64543	0.00337543	23	19	38	64	28	13	17	27	51	52	36	76	31	47	18	73	66	73	89	74	84	61	51	37	81	62	106	89	17.716	10.618	8.171	7.1	20.53	12.416	9.682	9.749	13.968	15.01	5.683	7.779	15.505	13.167	7.609
PDGFRB	0	0.227979	-0.369407	0.0405878	4.05541	0.00337827	18	25	213	485	13	11	21	59	76	66	224	736	21	63	27	171	40	38	126	375	33	33	38	12	68	46	145	150	13.865	13.971	45.802	53.807	9.532	10.506	11.96	21.304	20.815	19.051	35.359	75.331	10.504	17.65	11.413
HSPB8	0	0.245094	-1.07871	0.0405878	-0.973684	0.00337727	0	0	4	5	0	0	2	11	1	0	7	19	0	0	8	15	1	0	0	3	0	1	0	0	9	2	8	7	0	0	0.86	0.555	0	0	1.139	3.972	0.274	0	1.105	1.945	0	0	3.382
SNCAIP	0	0.236269	0.460232	0.0406282	3.35448	0.00338724	6	7	77	117	6	6	25	35	16	16	100	154	16	15	49	124	23	23	72	161	55	30	27	27	116	71	153	151	4.622	3.912	16.557	12.98	4.399	5.73	14.238	12.638	4.382	4.618	15.785	15.762	8.003	4.202	20.713
SLC35D2	0	0.302154	0.335218	0.0406282	4.6151	0.00338829	26	19	186	340	16	16	55	92	79	86	322	455	35	44	70	220	92	91	267	407	70	40	35	43	180	136	296	226	20.027	10.618	39.996	37.721	11.732	15.281	31.323	33.219	21.637	24.824	50.829	46.57	17.506	12.327	29.59
RPL36	0	0.235912	0.250271	0.0406886	11.8965	0.00339557	3928	6782	14068	32042	4493	3656	6085	11652	13946	13854	18792	35809	8045	16029	9593	33924	17929	18621	18063	28107	17077	11871	14985	9602	22952	17850	36161	32366	3025.56	3790.1	3025.07	3554.83	3294.39	3491.78	3465.45	4207.31	3819.57	3998.91	2966.37	3665.13	4023.9	4490.6	4055.05
EPHB2	0	1.32942	1.57349	0.0409703	-0.721601	0.00342235	0	0	5	10	0	0	1	0	1	1	34	54	0	1	0	5	2	2	21	96	0	0	0	0	6	1	9	4	0	0	1.075	1.109	0	0	0.57	0	0.274	0.289	5.367	5.527	0	0.28	0
FAM92A1	0	0.235693	0.353367	0.0409703	5.55596	0.00342358	63	68	196	380	68	50	58	114	209	180	295	485	99	121	102	359	247	220	261	425	271	163	117	128	303	203	432	329	48.526	38.002	42.146	42.158	49.859	47.754	33.031	41.163	57.241	51.956	46.567	49.641	49.517	33.899	43.116
ANXA3	0	0.277986	0.482607	0.0409973	5.50133	0.0034281	76	98	326	620	43	32	55	81	370	384	470	777	49	69	59	203	402	542	399	722	158	85	90	89	157	132	327	225	58.539	54.767	70.1	68.784	31.529	30.563	31.323	29.247	101.337	110.84	74.191	79.528	24.509	19.331	24.94
SYTL2	0	-0.0883887	0.773107	0.0411099	1.81245	0.00343977	0	0	50	126	1	3	12	15	8	5	115	64	1	6	9	42	12	6	143	146	7	5	3	3	42	29	86	87	0	0	10.752	13.979	0.733	2.865	6.834	5.416	2.191	1.443	18.153	6.551	0.5	1.681	3.804
EGR2	0	-1.42139	-1.24386	0.0411669	-1.01755	0.00344681	0	0	14	50	0	0	1	2	0	0	3	18	0	0	2	3	3	1	7	7	0	0	1	1	1	1	2	4	0	0	3.01	5.547	0	0	0.57	0.722	0	0	0.474	1.842	0	0	0.845
APOBR	0	0.0523455	-0.498936	0.0411991	3.05899	0.00345177	22	18	18	30	38	28	10	19	67	52	14	32	54	76	19	52	58	48	7	11	100	49	57	41	26	26	23	32	16.946	10.059	3.871	3.328	27.863	26.742	5.695	6.861	18.35	15.01	2.21	3.275	27.009	21.292	8.031
ESYT1	0	0.0743952	-0.208507	0.0412087	5.56925	0.00345484	60	87	275	476	73	46	98	148	168	149	413	571	82	219	119	365	133	163	232	382	169	113	155	107	351	242	316	306	46.215	48.62	59.134	52.809	53.526	43.934	55.812	53.44	46.012	43.008	65.193	58.443	41.014	61.354	50.302
BMP5	0	1.31028	0.713388	0.0412652	-0.277263	0.00346185	0	0	24	18	0	0	2	3	0	0	38	140	0	0	13	22	0	0	13	66	0	0	0	0	15	10	32	23	0	0	5.161	1.997	0	0	1.139	1.083	0	0	5.998	14.329	0	0	5.495
RPS10	0	0.0865464	0.290224	0.0413888	8.41637	0.00347677	387	646	1478	2159	507	383	635	726	1028	1146	1965	3018	665	1239	800	2338	1310	1378	1851	3053	2035	1492	1111	962	1964	2204	2623	2869	298.089	361.015	317.817	239.525	371.746	365.796	361.637	262.144	281.551	330.789	310.181	308.899	332.615	347.111	338.168
CDC25A	0	-0.439346	-0.455765	0.0413888	4.27271	0.00347674	32	37	82	150	55	39	40	52	42	45	44	108	73	124	44	144	49	77	45	86	139	85	80	91	142	97	96	144	24.648	20.677	17.633	16.641	40.328	37.248	22.78	18.776	11.503	12.989	6.946	11.054	36.513	34.739	18.599
CXADR	0	0.646323	0.660022	0.0413998	2.02406	0.00347997	3	5	26	47	2	6	4	9	6	15	54	104	6	10	9	37	7	14	36	97	14	12	10	6	19	25	51	38	2.311	2.794	5.591	5.214	1.466	5.73	2.278	3.25	1.643	4.33	8.524	10.645	3.001	2.802	3.804
PHF14	0	0.188942	0.308103	0.0414437	6.94114	0.00348822	151	178	577	924	152	102	242	342	536	534	826	1155	220	375	298	785	685	709	753	1106	527	377	387	280	791	540	947	871	116.308	99.475	124.073	102.511	111.451	97.418	137.821	123.489	146.801	154.137	130.387	118.217	110.038	105.058	125.967
GRM2	0	-0.559099	-1.45164	0.0414437	-2.07549	0.00348741	0	0	2	11	0	0	0	0	0	0	1	5	0	1	1	1	0	0	0	1	0	0	0	1	1	0	0	1	0	0	0.43	1.22	0	0	0	0	0	0	0.158	0.512	0	0.28	0.423
PMPCA	0	-0.364565	-0.346173	0.0415226	5.82185	0.00349715	124	126	257	543	116	89	97	168	126	129	293	458	122	230	140	438	167	153	272	371	328	257	179	155	360	273	333	388	95.512	70.415	55.263	60.242	85.054	85.002	55.242	60.661	34.509	37.235	46.251	46.877	61.021	64.436	59.179
ZNF431	0	-0.749487	-0.610609	0.0416144	6.15423	0.00350717	56	79	1183	2517	42	33	265	475	135	134	590	606	68	144	242	1279	144	123	332	565	164	116	152	135	852	684	1336	1440	43.134	44.149	254.383	279.243	30.796	31.518	150.92	171.513	36.974	38.679	93.133	62.026	34.012	40.342	102.296
TMEM91	0	0.419394	0.399261	0.0417409	4.10423	0.00352012	16	12	81	166	12	13	29	64	62	71	131	211	32	59	48	162	77	73	111	202	87	60	43	45	110	59	172	145	12.324	6.706	17.418	18.416	8.799	12.416	16.516	23.109	16.981	20.494	20.679	21.596	16.006	16.529	20.29
RP1-8B1.4	0	1.29011	1.52707	0.0420731	-0.315137	0.00355045	0	1	2	0	0	0	0	4	4	5	1	4	5	5	2	5	1	11	4	8	8	2	4	5	7	2	10	8	0	0.559	0.43	0	0	0	0	1.444	1.096	1.443	0.158	0.409	2.501	1.401	0.845
NT5C3B	0	0.21657	0.254428	0.0421604	6.18193	0.00356092	76	93	277	518	95	91	129	222	230	178	410	682	160	269	212	688	286	228	351	629	427	252	207	198	548	420	655	669	58.539	51.973	59.564	57.468	69.657	86.912	73.467	80.16	62.993	51.379	64.72	69.804	80.028	75.362	89.614
USP4	0	-0.138157	-0.309417	0.0421604	4.60135	0.00356246	44	46	125	271	49	27	43	66	100	85	160	214	58	111	56	149	103	91	131	199	106	63	80	50	109	79	164	132	33.891	25.707	26.879	30.065	35.928	25.787	24.489	23.831	27.388	24.535	25.256	21.903	29.01	31.097	23.672
SCRN2	0	-0.30662	-0.299398	0.0421927	4.85966	0.00357091	47	56	338	761	27	17	60	75	119	98	417	477	28	54	64	182	114	125	272	379	86	53	51	31	211	149	213	179	36.202	31.295	72.681	84.427	19.797	16.236	34.17	27.081	32.592	28.287	65.825	48.822	14.005	15.128	27.053
ARHGAP8	0	-1.31711	-1.16058	0.0421927	-1.78471	0.00357128	0	0	3	12	0	0	0	2	0	0	2	3	0	0	0	1	1	0	0	1	1	0	0	0	1	3	4	2	0	0	0.645	1.331	0	0	0	0.722	0	0	0.316	0.307	0	0	0
AGBL5-AS1	0	-0.741586	-1.41429	0.0421927	-2.4172	0.00357216	0	0	1	1	0	0	1	0	2	0	0	0	0	1	0	1	0	0	0	1	0	0	0	0	1	0	0	0	0	0	0.215	0.111	0	0	0.57	0	0.548	0	0	0	0	0.28	0
GAL	0	-0.182545	-0.878308	0.0422588	2.18866	0.00358007	17	27	10	27	13	18	4	6	34	32	18	8	26	54	13	22	26	33	15	7	27	14	36	19	8	8	15	10	13.094	15.089	2.15	2.995	9.532	17.191	2.278	2.166	9.312	9.237	2.841	0.819	13.005	15.128	5.495
CEP41	0	0.190416	0.334275	0.0423614	4.61723	0.00359143	28	28	129	222	25	21	38	62	119	76	159	238	45	78	70	165	114	117	169	229	121	83	94	59	143	122	177	191	21.567	15.648	27.739	24.629	18.331	20.057	21.641	22.387	32.592	21.937	25.099	24.36	22.508	21.852	29.59
MAST2	0	-0.339391	-0.510789	0.0423614	3.24999	0.00359343	11	22	78	138	9	14	16	30	26	22	78	98	18	42	29	60	24	25	42	79	43	32	25	26	69	42	60	52	8.473	12.295	16.772	15.31	6.599	13.371	9.112	10.832	7.121	6.35	12.313	10.031	9.003	11.766	12.259
USP12	0	-0.152157	-0.367319	0.0423827	4.07447	0.00359757	17	22	139	229	31	18	38	52	47	34	154	197	30	80	52	132	46	50	101	163	60	40	37	33	112	85	119	121	13.094	12.295	29.889	25.406	22.73	17.191	21.641	18.776	12.872	9.814	24.309	20.163	15.005	22.412	21.981
TGFA	0	-0.940105	-1.39059	0.0424679	-1.76142	0.00360714	0	0	2	3	0	1	2	1	0	0	2	3	0	0	1	2	1	0	0	1	0	1	0	0	2	0	1	5	0	0	0.43	0.333	0	0.955	1.139	0.361	0	0	0.316	0.307	0	0	0.423
LYPD6B	0	-0.757349	-0.738139	0.0425052	2.70222	0.00361264	1	2	213	361	0	0	117	197	3	3	161	419	6	5	80	116	5	5	77	227	4	5	7	6	244	204	204	187	0.77	1.118	45.802	40.05	0	0	66.632	71.133	0.822	0.866	25.414	42.886	3.001	1.401	33.817
LEFTY2	0	-1.35862	-1.4672	0.0425126	-2.39088	0.00361561	1	2	0	1	0	0	1	0	2	0	0	0	0	0	0	0	0	1	0	0	1	0	0	0	1	0	0	0	0.77	1.118	0	0.111	0	0	0.57	0	0.548	0	0	0	0	0	0
ERVK3-1	0	0.225902	0.354462	0.0425169	4.06554	0.00361831	18	18	92	158	17	11	37	41	46	54	130	212	28	56	49	119	60	83	108	198	79	45	61	37	96	93	144	143	13.865	10.059	19.783	17.529	12.465	10.506	21.072	14.804	12.599	15.587	20.521	21.699	14.005	15.689	20.713
LA16c-313D11.9	0	-0.969552	-1.47698	0.0426072	-2.4172	0.00362834	0	0	1	2	0	0	1	0	0	1	0	0	1	0	0	1	1	1	0	0	0	0	0	0	0	0	0	0	0	0	0.215	0.222	0	0	0.57	0	0	0.289	0	0	0.5	0	0
ATF4	0	0.52099	0.54338	0.0426598	7.19637	0.00363751	233	301	616	1006	162	109	169	375	907	823	1240	2196	221	355	300	1125	1108	1072	1198	2103	410	233	626	232	543	447	1424	1125	179.469	168.213	132.46	111.608	118.783	104.104	96.247	135.405	248.411	237.556	195.738	224.766	110.538	99.455	126.813
CHST9	0	-1.08738	-1.48679	0.0426598	-2.30357	0.00363638	0	0	2	1	0	0	0	3	0	0	0	3	0	0	0	1	0	0	0	0	0	0	0	0	2	0	0	4	0	0	0.43	0.111	0	0	0	1.083	0	0	0	0.307	0	0	0
BCAT1	0	0.468206	0.366884	0.0427557	6.76462	0.00364898	156	196	325	643	179	109	189	269	597	458	829	1523	210	401	223	703	592	569	722	1331	396	269	377	210	555	423	827	629	120.16	109.534	69.885	71.336	131.248	104.104	107.637	97.131	163.508	132.2	130.86	155.883	105.036	112.342	94.264
THY1	0	0.506659	0.287031	0.0427557	6.37604	0.00365039	51	59	860	1554	40	42	218	403	257	186	1647	3048	91	151	359	882	199	156	924	2345	182	136	96	73	1233	835	835	784	39.283	32.972	184.927	172.405	29.329	40.113	124.153	145.515	70.388	53.688	259.984	311.97	45.516	42.303	151.753
FZD2	0	0.635824	0.679772	0.042768	2.73769	0.0036538	9	13	61	121	2	1	15	6	28	39	97	267	7	8	9	50	35	31	70	186	27	9	11	9	56	47	57	54	6.932	7.265	13.117	13.424	1.466	0.955	8.543	2.166	7.669	11.257	15.312	27.328	3.501	2.241	3.804
TTC30B	0	0.519133	0.612528	0.042889	1.96512	0.00367357	3	6	19	30	5	4	2	10	22	16	33	51	6	11	11	23	22	23	28	59	19	10	16	6	20	13	26	21	2.311	3.353	4.086	3.328	3.666	3.82	1.139	3.611	6.025	4.618	5.209	5.22	3.001	3.082	4.65
EGFL7	0	0.0810215	0.330216	0.042889	9.2295	0.00367269	545	672	3271	7387	581	462	1350	1885	1869	1903	5016	6048	1076	1494	1507	4161	3386	3063	5079	5358	2609	1719	1368	1372	4077	2931	6060	5260	419.789	375.546	703.369	819.534	426.005	441.248	768.836	680.636	511.886	549.295	791.791	619.027	538.187	418.551	637.023
STX12	0	-0.267699	-0.265047	0.042889	4.67997	0.00367354	33	53	155	327	37	28	56	111	70	63	206	334	40	72	62	179	86	78	164	274	102	63	69	46	183	109	198	167	25.418	29.619	33.33	36.278	27.129	26.742	31.892	40.08	19.172	18.185	32.518	34.186	20.007	20.171	26.208
FHL2	0	-0.45392	-0.466582	0.042889	3.98922	0.0036666	32	37	49	112	44	24	45	63	33	47	91	77	52	80	29	90	56	42	91	64	124	69	58	39	90	62	97	95	24.648	20.677	10.537	12.426	32.262	22.922	25.628	22.748	9.038	13.566	14.365	7.881	26.009	22.412	12.259
DYRK3	0	-0.64145	-0.902102	0.0430637	2.19719	0.0036909	8	8	44	85	9	6	9	11	15	15	37	46	12	18	13	14	10	11	29	25	42	19	8	17	20	12	27	11	6.162	4.471	9.461	9.43	6.599	5.73	5.126	3.972	4.108	4.33	5.841	4.708	6.002	5.043	5.495
PRR5	0	0.277349	0.363866	0.0431135	5.39421	0.00369754	48	61	203	388	50	41	65	112	219	210	325	564	75	143	67	208	276	298	250	481	226	118	118	96	235	146	243	233	36.972	34.09	43.651	43.046	36.661	39.158	37.018	40.441	59.98	60.616	51.302	57.727	37.513	40.062	28.322
RP11-154H23.3	0	1.1974	1.46291	0.0431246	0.339575	0.00371054	3	2	0	9	0	0	0	3	3	7	9	6	5	14	3	6	17	11	9	7	10	7	10	7	7	7	3	7	2.311	1.118	0	0.998	0	0	0	1.083	0.822	2.021	1.421	0.614	2.501	3.922	1.268
MAP2K5	0	0.350144	0.42818	0.0431246	3.71781	0.00371748	18	27	71	149	11	7	21	35	58	58	144	223	11	24	30	97	88	76	97	163	48	30	34	20	80	53	116	111	13.865	15.089	15.267	16.53	8.066	6.686	11.96	12.638	15.885	16.742	22.731	22.825	5.502	6.724	12.681
TCEB3	0	-0.155592	-0.27319	0.0431246	4.8481	0.00371249	45	47	152	291	48	40	60	83	90	69	183	256	66	129	72	211	91	92	130	193	140	90	78	76	217	127	198	210	34.661	26.266	32.685	32.284	35.195	38.203	34.17	29.97	24.649	19.917	28.887	26.202	33.011	36.14	30.435
OPA1	0	-0.212702	-0.277362	0.0431246	5.01068	0.00371373	58	58	168	317	62	41	71	79	92	82	217	265	75	129	83	213	105	98	173	209	153	101	107	95	202	149	226	192	44.675	32.413	36.125	35.169	45.46	39.158	40.435	28.525	25.197	23.669	34.254	27.123	37.513	36.14	35.085
ZNF143	0	-0.450867	-0.327401	0.0431246	3.92144	0.00371131	30	36	86	122	28	19	41	49	36	35	80	114	17	52	43	114	42	38	54	106	84	48	55	62	97	74	117	128	23.108	20.119	18.493	13.535	20.53	18.147	23.35	17.693	9.86	10.103	12.628	11.668	8.503	14.568	18.177
CD24	0	-0.367436	-0.426516	0.0431246	8.14976	0.00371701	268	329	1510	2729	411	306	1532	1989	363	283	1440	2334	651	1031	1507	3978	216	305	1224	2120	1501	974	573	579	4478	3328	4114	4739	206.428	183.861	324.698	302.763	301.357	292.255	872.486	718.188	99.419	81.687	227.308	238.89	325.613	288.839	637.023
FAM13C	0	-0.711513	-0.705444	0.0431246	0.607684	0.00370093	1	0	47	56	1	1	14	23	0	0	37	77	0	2	7	28	0	0	20	36	2	1	2	2	31	18	44	37	0.77	0	10.106	6.213	0.733	0.955	7.973	8.305	0	0	5.841	7.881	0	0.56	2.959
ARHGEF18	0	-0.814519	-1.2229	0.0431246	-1.43213	0.00370998	0	1	1	4	1	0	1	2	1	0	3	2	0	2	1	1	0	0	0	1	1	1	1	1	1	2	3	2	0	0.559	0.215	0.444	0.733	0	0.57	0.722	0.274	0	0.474	0.205	0	0.56	0.423
ARL4C	0	-0.666259	-0.901597	0.0431943	1.7107	0.00372586	3	4	73	118	6	1	11	23	2	4	32	112	5	3	18	43	4	0	28	63	9	6	6	6	39	16	43	36	2.311	2.235	15.697	13.091	4.399	0.955	6.265	8.305	0.548	1.155	5.051	11.463	2.501	0.84	7.609
GSTO2	0	0.31001	0.557699	0.0432283	3.81988	0.00373117	41	53	117	208	6	7	18	9	140	141	167	259	20	23	15	51	174	171	182	241	40	29	36	11	53	50	82	66	31.58	29.619	25.159	23.076	4.399	6.686	10.251	3.25	38.344	40.699	26.361	26.509	10.003	6.444	6.341
KANK2	0	-0.14153	-0.424005	0.0432809	4.13013	0.00373899	30	20	135	317	25	13	50	52	52	39	183	294	29	60	55	124	53	63	98	183	39	42	40	32	130	82	136	92	23.108	11.177	29.029	35.169	18.331	12.416	28.475	18.776	14.242	11.257	28.887	30.092	14.505	16.809	23.249
TTC24	0	-0.944701	-1.52347	0.0432809	-2.36456	0.00374047	2	0	2	1	0	0	0	0	1	0	1	0	0	0	2	0	0	0	0	1	0	0	0	0	1	0	0	0	1.541	0	0.43	0.111	0	0	0	0	0.274	0	0.158	0	0	0	0.845
CES2	0	0.0589953	0.315043	0.0433004	4.26856	0.00374454	22	39	91	179	26	14	28	37	79	77	129	179	39	67	35	94	111	101	106	180	112	76	94	54	105	77	152	99	16.946	21.795	19.568	19.859	19.064	13.371	15.946	13.36	21.637	22.226	20.363	18.321	19.507	18.77	14.795
NEIL2	0	-0.402975	-0.357801	0.0433714	3.49938	0.00375306	22	22	83	140	17	10	31	30	28	29	80	114	17	28	32	79	33	37	58	91	43	35	32	22	72	85	72	84	16.946	12.295	17.848	15.532	12.465	9.551	17.655	10.832	7.669	8.371	12.628	11.668	8.503	7.844	13.527
SMIM2	0	-1.24283	-1.34228	0.0434722	-2.11481	0.00376418	0	2	6	4	0	0	0	0	0	0	3	3	0	0	0	0	0	0	2	4	0	0	0	0	0	0	1	0	0	1.118	1.29	0.444	0	0	0	0	0	0	0.474	0.307	0	0	0
DSE	0	0.270573	0.59153	0.0436234	3.3915	0.00377967	8	11	52	101	15	16	11	20	18	22	92	146	16	37	21	83	27	30	69	116	73	27	48	27	88	54	153	139	6.162	6.147	11.182	11.205	10.998	15.281	6.265	7.222	4.93	6.35	14.522	14.943	8.003	10.366	8.877
RP11-289H16.1	0	-0.306663	-1.29909	0.0436303	-2.64363	0.00378267	0	0	0	0	0	1	0	0	1	1	0	0	0	2	0	0	0	0	0	0	0	0	0	0	0	0	0	0	0	0	0	0	0	0.955	0	0	0.274	0.289	0	0	0	0.56	0
ZNF708	0	-0.384098	-0.302223	0.0436492	3.84263	0.00378671	14	21	92	190	20	19	44	51	35	29	101	124	21	31	48	136	34	44	70	121	46	43	35	41	122	96	116	146	10.784	11.736	19.783	21.079	14.665	18.147	25.058	18.415	9.586	8.371	15.943	12.692	10.504	8.685	20.29
IER3	0	0.629524	1.52768	0.0437568	2.55211	0.00380086	0	1	50	158	0	0	4	90	4	3	95	205	2	3	12	302	90	20	229	199	17	12	14	17	89	51	477	482	0	0.559	10.752	17.529	0	0	2.278	32.497	1.096	0.866	14.996	20.982	1	0.84	5.073
PLAC8	0	-1.29497	-1.37012	0.0437568	1.6766	0.00380078	40	51	12	20	13	9	3	6	31	35	2	13	5	11	9	7	28	28	5	4	14	3	12	12	9	11	19	14	30.81	28.501	2.58	2.219	9.532	8.596	1.709	2.166	8.49	10.103	0.316	1.331	2.501	3.082	3.804
CREM	0	-0.42128	-0.576159	0.0437671	4.933	0.00380619	19	13	456	1103	27	12	114	224	75	62	494	765	34	62	76	295	89	89	295	475	88	45	73	45	195	150	297	270	14.635	7.265	98.054	122.37	19.797	11.461	64.924	80.882	20.541	17.896	77.979	78.3	17.006	17.37	32.126
LINC01480	0	-1.09318	-1.5738	0.0437671	-0.157989	0.00380656	2	1	21	30	0	0	8	5	1	3	7	21	0	1	4	6	7	4	4	2	1	3	4	0	6	3	1	5	1.541	0.559	4.516	3.328	0	0	4.556	1.805	0.274	0.866	1.105	2.149	0	0.28	1.691
ZYG11B	0	-0.0749898	-0.342062	0.0437743	4.71743	0.00380961	27	44	185	305	40	22	68	85	77	66	245	288	47	104	90	197	53	67	136	205	111	74	83	81	187	133	190	170	20.797	24.589	39.781	33.838	29.329	21.012	38.727	30.692	21.089	19.051	38.674	29.477	23.508	29.136	38.044
LRRC73	0	-1.14568	-1.37576	0.0439115	-2.08414	0.00382396	0	0	2	4	0	0	1	1	0	0	2	5	0	0	0	0	1	0	0	1	0	0	0	0	2	0	3	0	0	0	0.43	0.444	0	0	0.57	0.361	0	0	0.316	0.512	0	0	0
TMEM72-AS1	0	-0.917169	-1.25834	0.0441198	-2.23005	0.00384453	0	0	4	4	0	0	0	0	1	0	1	1	0	0	0	1	0	0	3	1	0	0	0	0	1	0	0	0	0	0	0.86	0.444	0	0	0	0	0.274	0	0.158	0.102	0	0	0
SEC23B	0	-0.3394	-0.329795	0.0441952	4.46894	0.00385353	49	50	168	329	33	28	30	48	76	80	190	252	40	67	30	128	90	92	111	213	88	54	82	56	124	86	129	115	37.742	27.942	36.125	36.5	24.197	26.742	17.085	17.332	20.815	23.092	29.992	25.793	20.007	18.77	12.681
PSME1	0	0.0319144	0.361787	0.0444341	7.34781	0.0038768	254	415	616	1282	187	171	188	358	677	513	869	1166	348	483	375	1071	1052	831	1025	1124	824	604	605	513	822	614	1739	1384	195.645	231.922	132.46	142.229	137.114	163.319	107.067	129.267	185.418	148.076	137.174	119.343	174.06	135.315	158.516
RRP7A	0	-0.210283	-0.256504	0.0444384	6.38554	0.00388035	166	185	325	610	206	144	123	204	252	275	390	553	271	414	169	505	309	308	298	418	593	410	315	266	467	313	498	535	127.862	103.387	69.885	67.675	151.045	137.532	70.049	73.66	69.018	79.378	61.563	56.601	135.547	115.984	71.438
HOOK1	0	-0.644404	-0.424528	0.0444384	3.29419	0.00388207	24	34	93	179	16	9	24	17	22	14	106	99	22	23	17	63	34	38	85	99	33	17	12	20	91	44	69	60	18.486	19.001	19.998	19.859	11.732	8.596	13.668	6.138	6.025	4.041	16.732	10.133	11.004	6.444	7.186
QRFP	0	-1.28631	-1.6804	0.0445958	-2.53042	0.00389827	1	1	1	0	0	0	1	0	0	0	0	0	0	0	2	0	0	1	0	0	0	0	0	0	0	0	0	0	0.77	0.559	0.215	0	0	0	0.57	0	0	0	0	0	0	0	0.845
FCER1A	0	-0.952306	-1.76159	0.044666	-2.33824	0.00390686	0	0	0	0	2	2	0	1	0	0	0	0	2	0	4	0	0	0	0	0	2	0	0	0	0	1	0	0	0	0	0	0	1.466	1.91	0	0.361	0	0	0	0	1	0	1.691
PODXL	0	-0.518344	-0.393401	0.0448216	3.51148	0.00392294	6	14	133	246	9	4	72	59	17	14	126	216	10	26	46	92	25	16	88	151	35	25	25	25	160	106	123	114	4.622	7.824	28.599	27.292	6.599	3.82	41.005	21.304	4.656	4.041	19.889	22.108	5.002	7.284	19.445
RHPN1	0	-0.336558	-0.505041	0.044829	3.37795	0.00392605	23	23	154	298	8	4	19	24	43	40	167	222	7	19	19	71	47	49	84	146	47	18	11	14	74	41	58	59	17.716	12.853	33.115	33.061	5.866	3.82	10.821	8.666	11.777	11.546	26.361	22.722	3.501	5.323	8.031
AMPH	0	-1.34843	-1.35731	0.0449475	-2.12477	0.0039389	0	0	2	2	0	0	1	1	0	0	0	0	1	0	0	2	0	0	0	1	0	0	0	1	3	2	1	0	0	0	0.43	0.222	0	0	0.57	0.361	0	0	0	0	0.5	0	0
KCNG2	0	-0.629353	-1.38287	0.0451479	-2.33428	0.00395895	0	0	4	2	0	0	0	0	0	1	4	2	0	0	0	0	0	0	1	0	0	0	0	0	0	0	1	0	0	0	0.86	0.222	0	0	0	0	0	0.289	0.631	0.205	0	0	0
QPRT	0	0.0635577	0.344872	0.0452676	6.59889	0.00397193	179	249	238	527	213	143	113	155	475	409	347	829	232	428	162	420	707	567	330	671	643	434	424	385	492	329	815	641	137.876	139.153	51.178	58.467	156.177	136.577	64.354	55.967	130.094	118.056	54.775	84.85	116.04	119.906	68.479
RBM17	0	0.160838	0.204009	0.0453397	7.20904	0.00398076	196	243	538	1009	284	164	233	334	644	629	785	1172	356	649	310	883	788	849	644	991	873	533	642	478	800	577	945	925	150.97	135.8	115.687	111.941	208.237	156.633	132.695	120.601	176.38	181.559	123.915	119.957	178.062	181.82	131.04
CHN1	0	0.771015	0.630275	0.0454483	3.32633	0.00399529	8	7	67	83	7	3	30	45	15	12	85	382	20	16	51	157	12	27	50	216	33	24	20	24	144	85	163	147	6.162	3.912	14.407	9.208	5.133	2.865	17.085	16.249	4.108	3.464	13.418	39.099	10.003	4.482	21.558
TSPAN14	0	0.150007	0.289222	0.0454483	5.1602	0.00399344	42	36	252	458	24	23	83	115	83	89	373	565	39	103	97	342	141	120	313	522	136	85	87	72	246	218	379	331	32.351	20.119	54.188	50.812	17.597	21.967	47.269	41.524	22.732	25.69	58.879	57.829	19.507	28.856	41.003
CCDC102A	0	0.191031	0.437735	0.0455585	4.73181	0.0040125	29	41	101	183	30	26	46	66	124	116	122	234	67	94	55	137	203	201	118	207	183	123	81	101	152	92	164	145	22.337	22.913	21.718	20.303	21.997	24.832	26.197	23.831	33.961	33.483	19.258	23.95	33.512	26.335	23.249
GPAT3	0	-0.318867	-0.394157	0.0455585	4.89382	0.004011	55	47	191	338	49	35	62	105	75	65	220	264	53	148	67	212	89	73	157	232	134	100	108	78	228	148	184	151	42.364	26.266	41.071	37.499	35.928	33.428	35.309	37.913	20.541	18.762	34.728	27.021	26.509	41.463	28.322
C3orf49	0	-0.940655	-1.52195	0.0455585	-2.58702	0.0040107	0	0	0	0	1	0	0	2	0	1	0	0	1	0	0	0	0	0	0	0	0	0	0	0	0	0	1	0	0	0	0	0	0.733	0	0	0.722	0	0.289	0	0	0.5	0	0
CYB5R1	0	0.30401	0.309047	0.0456365	4.65309	0.00402188	24	40	137	296	28	15	36	68	96	101	232	389	45	63	67	176	122	124	151	311	110	59	65	45	173	124	241	159	18.486	22.354	29.459	32.839	20.53	14.326	20.502	24.553	26.293	29.153	36.622	39.815	22.508	17.65	28.322
GOT2	0	-0.140924	-0.260779	0.0457595	5.82304	0.00403524	83	126	245	545	105	76	109	150	188	163	323	420	129	339	123	403	199	234	224	369	274	179	222	177	314	214	365	361	63.931	70.415	52.683	60.464	76.989	72.586	62.076	54.162	51.49	47.049	50.987	42.988	64.522	94.972	51.993
RALB	0	0.193455	0.255108	0.0457623	6.58367	0.00404204	67	88	755	1207	80	52	251	385	266	227	1111	1607	127	209	343	853	280	281	770	1466	306	205	221	189	1011	776	981	870	51.607	49.179	162.349	133.908	58.658	49.664	142.946	139.016	72.853	65.523	175.375	164.48	63.522	58.552	144.989
EEF1D	0	0.211867	0.248668	0.0457623	9.23967	0.00404031	881	1170	2602	5197	674	529	922	1522	2780	2792	3838	6552	1142	1845	1311	4259	3444	3000	3029	5291	3030	1849	1989	1372	3466	2441	4663	4535	678.594	653.852	559.513	576.569	494.195	505.238	525.086	549.564	761.393	805.902	605.84	670.612	571.198	516.885	554.172
RP11-768G7.2	0	-0.948097	-1.63073	0.0457623	-2.21166	0.00404303	0	0	2	1	0	0	2	2	0	0	0	7	0	0	0	2	0	0	1	3	0	0	0	0	0	0	0	0	0	0	0.43	0.111	0	0	1.139	0.722	0	0	0	0.716	0	0	0
ABCA8	0	-1.28565	-1.36326	0.0459604	-1.64252	0.00406306	0	0	6	13	0	0	0	5	0	0	0	15	0	0	1	2	0	0	2	5	0	0	0	0	2	2	2	1	0	0	1.29	1.442	0	0	0	1.805	0	0	0	1.535	0	0	0.423
SLC19A2	0	-0.405413	-0.563977	0.0460096	2.20902	0.00406994	7	11	31	67	5	8	8	16	10	15	37	46	8	18	11	33	9	11	27	28	13	7	16	13	29	18	40	45	5.392	6.147	6.666	7.433	3.666	7.641	4.556	5.777	2.739	4.33	5.841	4.708	4.001	5.043	4.65
EFNA1	0	0.275267	0.471018	0.0460492	4.94842	0.00407598	16	6	545	884	6	6	166	221	64	43	960	1323	13	26	194	457	70	61	845	1348	55	22	56	23	645	406	657	381	12.324	3.353	117.192	98.073	4.399	5.73	94.538	79.799	17.528	12.412	151.539	135.412	6.502	7.284	82.006
TNFRSF10C	0	0.147841	0.609324	0.0460554	1.84753	0.0040816	2	8	21	31	2	2	3	11	12	11	31	37	4	11	7	19	12	13	26	40	15	11	20	9	30	26	45	33	1.541	4.471	4.516	3.439	1.466	1.91	1.709	3.972	3.287	3.175	4.893	3.787	2.001	3.082	2.959
ZSWIM6	0	-0.170969	-0.308532	0.0460554	4.65294	0.00407927	27	30	264	509	18	14	88	118	54	35	349	431	24	54	103	297	56	49	224	316	79	43	46	50	246	165	238	266	20.797	16.765	56.768	56.47	13.198	13.371	50.117	42.607	14.79	10.103	55.091	44.114	12.004	15.128	43.539
CTD-2031P19.5	0	-1.28365	-0.985349	0.046132	-2.11182	0.00409092	0	0	2	1	0	0	1	1	0	0	0	1	0	0	0	1	0	0	0	2	0	0	2	0	1	1	1	2	0	0	0.43	0.111	0	0	0.57	0.361	0	0	0	0.102	0	0	0
MTFMT	0	-0.293769	-0.443013	0.0462189	3.71628	0.00410117	25	45	79	139	28	18	13	32	47	56	81	112	33	56	35	63	48	51	64	85	65	46	43	24	68	36	87	66	19.256	25.148	16.988	15.421	20.53	17.191	7.404	11.555	12.872	16.164	12.786	11.463	16.506	15.689	14.795
HMGCL	0	0.378175	0.444891	0.0464766	4.5877	0.00412659	23	33	159	294	12	10	61	73	101	115	294	416	24	42	67	185	132	121	195	379	60	54	89	35	183	117	246	164	17.716	18.442	34.19	32.617	8.799	9.551	34.74	26.359	27.662	33.194	46.409	42.579	12.004	11.766	28.322
SLC29A1	0	-0.245701	-0.283153	0.0465046	5.29808	0.00413164	60	70	186	398	71	46	85	127	123	110	210	343	88	154	95	270	184	165	132	220	226	124	150	119	258	162	251	228	46.215	39.119	39.996	44.155	52.059	43.934	48.408	45.857	33.688	31.751	33.149	35.107	44.015	43.144	40.157
CAPZA1	0	-0.132684	-0.211395	0.0465194	7.00149	0.0041385	180	250	537	1069	245	214	221	370	395	382	668	978	262	672	318	951	411	477	484	754	682	461	549	451	758	514	841	909	138.646	139.712	115.472	118.598	179.641	204.387	125.861	133.6	108.184	110.263	105.446	100.101	131.045	188.264	134.422
GID4	0	-0.109748	-0.33752	0.0465194	4.00256	0.00414063	33	36	88	202	22	15	33	39	60	52	107	162	37	55	44	135	51	58	85	130	55	43	36	37	91	62	105	111	25.418	20.119	18.923	22.41	16.131	14.326	18.794	14.082	16.433	15.01	16.89	16.581	18.506	15.408	18.599
LCN12	0	-0.828718	-1.44294	0.0465194	-2.18138	0.00413753	0	1	2	2	0	1	0	0	0	2	3	2	0	0	0	0	0	1	0	1	0	0	1	0	0	0	0	0	0	0.559	0.43	0.222	0	0.955	0	0	0	0.577	0.474	0.205	0	0	0
PLEKHG6	0	-1.08901	-1.54698	0.0465822	-0.924441	0.00414878	1	1	1	5	2	3	2	2	0	4	2	3	1	3	0	3	3	0	2	1	3	4	0	1	2	0	2	3	0.77	0.559	0.215	0.555	1.466	2.865	1.139	0.722	0	1.155	0.316	0.307	0.5	0.84	0
RP11-307B6.3	0	-0.444477	-1.25805	0.0466715	-1.91136	0.0041593	0	0	6	4	0	0	1	0	0	0	5	5	0	0	1	2	0	0	2	3	0	0	0	0	0	0	1	1	0	0	1.29	0.444	0	0	0.57	0	0	0	0.789	0.512	0	0	0.423
PSRC1	0	0.705053	0.863399	0.046746	2.85884	0.00416852	16	27	13	46	17	3	7	4	78	119	37	61	27	46	5	11	161	117	23	45	74	51	31	18	28	19	26	17	12.324	15.089	2.795	5.103	12.465	2.865	3.987	1.444	21.363	34.349	5.841	6.243	13.505	12.887	2.114
STK26	0	-0.520636	-0.41641	0.0467598	4.83509	0.00417489	69	83	182	345	65	35	32	62	78	65	167	167	78	122	50	198	82	100	135	181	162	94	98	104	173	121	171	195	53.148	46.384	39.136	38.275	47.66	33.428	18.224	22.387	21.363	18.762	26.361	17.093	39.014	34.179	21.135
HDAC4	0	-0.157358	-0.479618	0.0467598	3.09157	0.00417452	7	8	74	132	14	5	33	36	19	17	75	149	15	24	24	92	29	18	48	91	39	13	22	22	54	35	63	67	5.392	4.471	15.912	14.644	10.265	4.775	18.794	12.999	5.204	4.907	11.839	15.25	7.503	6.724	10.145
RPS24	0	0.19954	0.262752	0.0468637	12.2696	0.00418674	6071	9062	18060	36938	6429	5083	7828	13102	20879	20148	26188	45216	10052	16385	11519	39494	25987	23456	23083	37917	26832	16950	15582	13197	30426	21414	42634	39677	4676.22	5064.28	3883.47	4098	4713.92	4854.68	4458.11	4730.87	5718.39	5815.65	4133.85	4627.96	5027.74	4590.33	4869.19
ALDH3A2	0	0.223475	0.411935	0.0468976	4.30532	0.00419235	27	32	61	137	27	17	45	52	65	75	124	213	34	63	37	134	96	127	92	191	95	88	62	68	101	86	147	145	20.797	17.883	13.117	15.199	19.797	16.236	25.628	18.776	17.802	21.649	19.574	21.801	17.006	17.65	15.64
GAS2L3	0	-0.67002	-1.05521	0.047059	1.92495	0.00420937	5	6	52	93	5	1	13	16	16	8	40	63	8	8	13	12	22	16	8	30	14	9	8	9	23	24	9	19	3.851	3.353	11.182	10.318	3.666	0.955	7.404	5.777	4.382	2.309	6.314	6.448	4.001	2.241	5.495
ZNF688	0	0.428241	0.416786	0.0470651	3.84336	0.00421251	19	25	79	129	10	12	17	37	97	75	127	175	21	38	32	102	87	99	93	157	62	28	48	26	68	51	130	88	14.635	13.971	16.988	14.312	7.332	11.461	9.682	13.36	26.567	21.649	20.047	17.912	10.504	10.646	13.527
RNF7	0	0.255435	0.221986	0.0470955	7.85198	0.00422081	237	295	1062	2172	309	181	476	726	875	828	1846	3125	422	702	591	1727	1053	955	1440	2720	1042	638	612	468	1563	1000	1961	1589	182.55	164.86	228.364	240.968	226.567	172.87	271.086	262.144	239.647	238.999	291.397	319.851	211.073	196.668	249.821
NPM3	0	-0.0447269	-0.256043	0.0470955	6.40375	0.004223	205	265	257	527	243	173	91	134	456	375	331	518	330	624	139	394	361	417	282	386	633	413	439	338	309	235	379	398	157.902	148.095	55.263	58.467	178.174	165.229	51.825	48.385	124.89	108.243	52.249	53.019	165.057	174.816	58.757
STAT6	0	-0.191793	-0.322952	0.0470955	4.66849	0.00422023	43	46	222	321	28	26	58	82	63	64	259	346	45	82	59	186	76	74	174	249	112	63	60	46	155	114	194	154	33.121	25.707	47.737	35.613	20.53	24.832	33.031	29.609	17.255	18.473	40.884	35.414	22.508	22.973	24.94
LINC00704	0	-0.69874	-1.45771	0.0471084	-2.32989	0.00422675	0	0	4	3	0	0	0	0	0	0	3	7	0	0	0	0	0	0	1	0	0	0	0	0	0	1	0	0	0	0	0.86	0.333	0	0	0	0	0	0	0.474	0.716	0	0	0
KLF8	0	-0.596619	-1.08706	0.0471125	0.447762	0.00422971	0	5	27	33	2	1	7	5	6	1	22	33	2	1	4	8	1	5	5	17	4	1	3	1	8	8	10	6	0	2.794	5.806	3.661	1.466	0.955	3.987	1.805	1.643	0.289	3.473	3.378	1	0.28	1.691
MEIS3	0	1.38565	1.16065	0.0471139	-0.243664	0.00423242	0	0	20	25	0	0	0	5	0	1	54	147	1	0	3	14	0	0	37	103	0	0	0	1	11	3	30	18	0	0	4.301	2.774	0	0	0	1.805	0	0.289	8.524	15.046	0.5	0	1.268
RP3-395M20.12	0	-0.40249	-0.594917	0.0471201	2.60409	0.00423557	10	17	76	169	5	8	8	22	22	14	100	120	6	9	18	38	13	11	44	89	13	15	9	5	38	26	56	59	7.703	9.5	16.342	18.749	3.666	7.641	4.556	7.944	6.025	4.041	15.785	12.282	3.001	2.521	7.609
PRKCH	0	-0.238884	-0.419684	0.0471295	4.01505	0.00423901	11	19	195	341	11	10	63	81	39	30	192	320	19	36	74	159	24	39	100	240	42	21	29	30	201	122	157	152	8.473	10.618	41.931	37.831	8.066	9.551	35.879	29.247	10.681	8.659	30.308	32.753	9.503	10.086	31.281
CCDC3	0	1.16543	0.967148	0.0472967	0.909105	0.00427207	1	2	31	34	0	0	2	3	1	7	59	122	2	4	5	26	2	1	45	99	7	3	2	4	7	12	33	23	0.77	1.118	6.666	3.772	0	0	1.139	1.083	0.274	2.021	9.313	12.487	1	1.121	2.114
LRP1	0	1.031	0.749493	0.0472967	0.910409	0.00425889	0	0	49	62	0	0	10	17	1	3	59	306	0	1	25	55	3	3	30	182	2	0	0	0	63	25	63	57	0	0	10.537	6.878	0	0	5.695	6.138	0.274	0.866	9.313	31.32	0	0.28	10.568
SNRNP70	0	-0.308815	-0.279926	0.0472967	7.15947	0.00427225	244	288	669	1521	237	178	312	443	334	361	724	1133	355	542	354	1101	345	357	618	941	844	527	501	413	1128	745	1015	1193	187.942	160.948	143.856	168.744	173.775	170.005	177.686	159.959	91.477	104.201	114.286	115.965	177.562	151.844	149.639
POLR3G	0	-0.503897	-0.651486	0.0472967	2.95641	0.00427487	15	18	26	83	22	22	17	15	27	20	39	38	25	58	15	33	24	31	28	47	52	43	23	25	42	28	22	35	11.554	10.059	5.591	9.208	16.131	21.012	9.682	5.416	7.395	5.773	6.156	3.889	12.504	16.249	6.341
COL14A1	0	-0.851946	-0.887517	0.0472967	-0.0765232	0.00426033	0	1	25	55	0	0	7	22	0	0	6	63	0	0	14	23	1	0	4	44	0	0	0	1	19	12	30	26	0	0.559	5.376	6.102	0	0	3.987	7.944	0	0	0.947	6.448	0	0	5.918
DUSP2	0	-0.091194	-1.01494	0.0472967	2.60422	0.00426665	15	13	9	119	22	8	16	25	21	20	10	153	18	28	25	88	17	13	14	31	37	12	8	22	20	13	36	54	11.554	7.265	1.935	13.202	16.131	7.641	9.112	9.027	5.752	5.773	1.579	15.66	9.003	7.844	10.568
PIK3R6	0	-0.253759	-1.29801	0.0472967	-0.616137	0.00427474	4	2	2	2	4	0	2	2	5	4	2	5	3	7	1	1	5	2	0	1	3	1	3	3	2	1	2	0	3.081	1.118	0.43	0.222	2.933	0	1.139	0.722	1.369	1.155	0.316	0.512	1.501	1.961	0.423
JAM2	0	-1.01071	-1.54648	0.0472967	-0.925292	0.00426593	0	0	13	15	0	1	8	8	0	2	11	16	0	0	4	1	0	1	6	10	0	0	0	0	7	0	4	2	0	0	2.795	1.664	0	0.955	4.556	2.889	0	0.577	1.736	1.638	0	0	1.691
ACP2	0	0.26075	0.391016	0.0472972	4.41463	0.00427751	19	24	148	215	19	12	47	75	73	73	222	346	22	51	47	174	71	98	171	331	97	44	46	55	187	102	206	164	14.635	13.412	31.825	23.853	13.931	11.461	26.767	27.081	19.993	21.071	35.043	35.414	11.004	14.288	19.867
CFAP53	0	0.776592	0.986996	0.0473862	-0.218158	0.00429078	0	1	4	13	0	0	0	1	4	7	12	16	0	1	1	9	6	10	10	14	3	1	4	1	6	3	7	3	0	0.559	0.86	1.442	0	0	0	0.361	1.096	2.021	1.894	1.638	0	0.28	0.423
FDXR	0	0.281903	0.540391	0.0473862	4.29321	0.0042886	25	36	50	113	21	22	30	54	75	95	101	140	46	51	28	183	94	106	94	128	142	70	74	69	126	88	205	183	19.256	20.119	10.752	12.537	15.398	21.012	17.085	19.498	20.541	27.421	15.943	14.329	23.008	14.288	11.836
SLC39A10	0	0.128138	0.253872	0.0474822	6.00783	0.00430323	60	97	351	702	64	49	128	196	180	131	629	782	98	203	177	536	230	207	514	697	264	208	183	162	499	337	625	538	46.215	54.208	75.476	77.882	46.927	46.799	72.897	70.772	49.299	37.813	99.29	80.04	49.017	56.871	74.82
NID1	0	-0.394974	-0.541023	0.0474822	3.79347	0.00430469	3	3	417	737	6	7	88	159	18	7	445	759	11	26	68	210	11	10	245	450	16	12	20	13	266	161	259	199	2.311	1.677	89.668	81.765	4.399	6.686	50.117	57.412	4.93	2.021	70.245	77.685	5.502	7.284	28.744
KSR1	0	0.477234	0.519077	0.0474877	3.4415	0.00431041	14	15	51	115	12	3	18	18	59	44	93	159	24	28	27	72	84	67	63	125	48	23	51	23	55	34	108	68	10.784	8.383	10.967	12.758	8.799	2.865	10.251	6.499	16.159	12.7	14.68	16.274	12.004	7.844	11.413
GPR108	0	0.343325	0.517827	0.0474877	4.34183	0.00430915	18	22	97	186	18	17	27	63	105	82	140	236	30	56	33	190	142	113	98	216	86	47	70	43	140	108	226	186	13.865	12.295	20.858	20.635	13.198	16.236	15.377	22.748	28.758	23.669	22.099	24.155	15.005	15.689	13.949
RP13-554M15.8	0	-0.468848	-1.36718	0.0475372	-2.15809	0.00431752	0	0	2	2	0	0	2	0	1	0	2	5	0	0	0	1	0	0	0	4	0	0	0	0	1	0	0	0	0	0	0.43	0.222	0	0	1.139	0	0.274	0	0.316	0.512	0	0	0
TAF12	0	0.317331	0.264069	0.0475635	5.40606	0.00432253	72	85	167	309	58	43	49	101	225	211	261	457	110	134	98	259	288	247	231	384	193	122	139	108	218	144	263	210	55.458	47.502	35.91	34.281	42.527	41.069	27.906	36.469	61.624	60.904	41.2	46.775	55.019	37.541	41.426
RP11-386I8.6	0	-0.288088	-1.35715	0.0476669	-2.47381	0.00433455	0	0	0	0	0	1	0	1	0	0	2	1	1	0	0	1	0	0	0	0	0	0	0	0	0	0	1	0	0	0	0	0	0	0.955	0	0.361	0	0	0.316	0.102	0.5	0	0
LINC01413	0	-1.15857	-1.72462	0.0476792	-1.99464	0.00433829	2	0	1	2	1	0	1	1	4	0	0	1	0	1	0	1	4	4	0	0	0	0	0	0	0	0	0	0	1.541	0	0.215	0.222	0.733	0	0.57	0.361	1.096	0	0	0.102	0	0.28	0
RP11-848P1.4	0	-0.693351	-1.49183	0.047688	-1.29082	0.00434171	0	2	3	5	0	1	1	2	1	0	3	4	2	2	0	3	0	0	3	1	1	0	0	1	0	3	2	4	0	1.118	0.645	0.555	0	0.955	0.57	0.722	0.274	0	0.474	0.409	1	0.56	0
VILL	0	0.472275	0.665312	0.0477531	2.33858	0.00435026	6	5	16	42	4	4	4	17	32	22	28	61	6	11	16	38	34	31	28	50	23	13	16	15	43	20	44	40	4.622	2.794	3.441	4.66	2.933	3.82	2.278	6.138	8.764	6.35	4.42	6.243	3.001	3.082	6.763
LRP12	0	-0.312937	-0.6249	0.0477905	3.75374	0.00435631	10	11	173	274	22	6	49	64	31	13	186	246	19	50	46	118	25	28	87	177	39	37	45	30	108	68	73	116	7.703	6.147	37.2	30.398	16.131	5.73	27.906	23.109	8.49	3.752	29.361	25.179	9.503	14.008	19.445
RP11-301O19.1	0	0.747351	0.966126	0.0479171	0.464135	0.00437102	2	4	4	15	1	0	0	1	7	10	15	24	2	5	3	3	10	20	12	20	6	3	5	3	2	9	6	9	1.541	2.235	0.86	1.664	0.733	0	0	0.361	1.917	2.886	2.368	2.456	1	1.401	1.268
CDK12	0	-0.197804	-0.216656	0.0479171	5.87817	0.00437521	86	94	294	565	107	83	127	168	180	199	352	444	123	267	114	422	191	239	247	430	307	196	213	161	329	250	403	422	66.242	52.532	63.219	62.683	78.455	79.272	72.327	60.661	49.299	57.441	55.564	45.444	61.521	74.801	48.189
CPA3	0	-0.301806	-1.44219	0.0479171	-0.924445	0.00437575	1	1	2	6	1	0	1	4	0	0	1	3	1	12	5	9	0	0	0	1	1	1	10	3	2	2	1	4	0.77	0.559	0.43	0.666	0.733	0	0.57	1.444	0	0	0.158	0.307	0.5	3.362	2.114
SH3BP4	0	-0.295892	-0.373937	0.0479426	3.41145	0.00438071	11	15	79	169	9	9	39	59	27	20	87	144	16	30	37	111	25	13	67	110	36	20	26	12	98	69	115	142	8.473	8.383	16.988	18.749	6.599	8.596	22.211	21.304	7.395	5.773	13.733	14.739	8.003	8.405	15.64
HLA-DPB1	0	0.356036	0.373991	0.0480786	3.86665	0.00440372	7	7	44	75	29	22	30	65	17	16	78	107	39	85	57	229	32	21	56	79	117	86	73	64	178	122	205	203	5.392	3.912	9.461	8.321	21.264	21.012	17.085	23.47	4.656	4.618	12.313	10.952	19.507	23.813	24.094
HIVEP3	0	-0.406481	0.351694	0.0480786	1.90556	0.00439884	2	5	13	30	10	7	7	8	10	8	16	20	11	11	4	17	39	19	33	32	28	15	17	12	21	13	22	23	1.541	2.794	2.795	3.328	7.332	6.686	3.987	2.889	2.739	2.309	2.526	2.047	5.502	3.082	1.691
CEP170	0	-0.20608	-0.267719	0.0480786	5.98377	0.00440351	112	133	366	639	93	72	131	203	210	158	518	586	118	219	156	429	175	191	379	507	276	187	206	168	390	277	447	410	86.269	74.327	78.702	70.892	68.19	68.766	74.606	73.299	57.515	45.606	81.768	59.978	59.02	61.354	65.943
IGLC2	0	-0.498555	-1.32827	0.0480786	-2.70023	0.00440167	1	0	0	0	0	0	0	0	0	0	0	0	1	2	0	0	0	0	0	0	0	0	0	0	0	0	0	0	0.77	0	0	0	0	0	0	0	0	0	0	0	0.5	0.56	0
RIMKLA	0	-0.0133522	0.92131	0.0481011	-0.339992	0.00440843	0	1	5	10	0	0	0	2	1	1	10	8	0	3	0	7	3	5	9	12	4	2	1	5	5	4	16	8	0	0.559	1.075	1.109	0	0	0	0.722	0.274	0.289	1.579	0.819	0	0.84	0
SLC30A5	0	-0.312454	-0.381146	0.0481329	4.75281	0.00441399	36	47	143	251	79	26	62	93	77	39	151	239	67	128	63	206	77	71	126	164	164	93	94	96	164	113	204	184	27.729	26.266	30.75	27.847	57.925	24.832	35.309	33.58	21.089	11.257	23.836	24.462	33.512	35.86	26.631
ZC3H12C	0	-0.384125	-0.525806	0.0481591	3.4395	0.00441905	10	16	82	215	14	10	20	34	28	30	60	119	27	41	36	89	27	30	42	92	43	38	24	37	75	42	82	90	7.703	8.942	17.633	23.853	10.265	9.551	11.39	12.277	7.669	8.659	9.471	12.18	13.505	11.486	15.218
RP11-583F2.5	0	-1.10282	-1.80204	0.0482301	-2.17741	0.00442821	1	1	1	0	1	0	0	3	1	0	2	0	0	0	0	2	0	0	0	0	0	1	0	0	0	0	4	0	0.77	0.559	0.215	0	0.733	0	0	1.083	0.274	0	0.316	0	0	0	0
GALK1	0	-0.00291157	-0.23928	0.04824	6.30932	0.00443178	158	228	280	718	161	96	113	203	432	425	454	636	227	315	150	473	420	385	332	491	441	281	233	207	311	251	431	378	121.7	127.417	60.209	79.657	118.05	91.688	64.354	73.299	118.317	122.675	71.665	65.096	113.539	88.249	63.406
SP140L	0	0.311725	0.760719	0.0483033	2.39572	0.00444403	10	6	16	32	2	5	11	16	17	17	26	60	7	18	18	24	42	25	42	47	14	18	17	14	37	34	53	49	7.703	3.353	3.441	3.55	1.466	4.775	6.265	5.777	4.656	4.907	4.104	6.141	3.501	5.043	7.609
MAP1B	0	0.492713	0.301094	0.0483033	6.90232	0.00444557	88	166	695	1240	105	96	285	376	477	470	1342	2855	162	319	400	868	345	631	804	2269	281	182	291	166	1060	644	1066	928	67.782	92.769	149.447	137.569	76.989	91.688	162.31	135.766	130.642	135.664	211.839	292.216	81.028	89.369	169.084
SLC2A8	0	-0.318525	-0.4825	0.0483033	3.70529	0.00444505	12	19	168	252	10	10	41	53	25	29	142	266	18	51	33	97	27	37	80	176	48	30	28	18	106	49	114	105	9.243	10.618	36.125	27.958	7.332	9.551	23.35	19.137	6.847	8.371	22.415	27.226	9.003	14.288	13.949
NOL8	0	-0.244938	-0.188243	0.0484558	6.16585	0.00446493	127	163	319	582	149	107	119	172	278	259	368	428	164	270	147	467	291	285	307	412	418	290	328	242	381	295	412	421	97.822	91.092	68.595	64.569	109.251	102.194	67.771	62.106	76.139	74.759	58.09	43.807	82.028	75.642	62.138
SNRPD3	0	-0.208072	-0.198807	0.0484558	8.3794	0.00446271	538	759	1247	2468	693	512	573	1002	1012	985	1516	2238	833	1427	830	2374	1147	1093	1327	1919	2007	1333	1209	1062	2062	1499	2362	2494	414.397	424.165	268.145	273.807	508.127	489.002	326.328	361.802	277.169	284.317	239.305	229.064	416.645	399.78	350.849
TSNAX	0	0.339863	0.355216	0.0484811	5.37154	0.00447649	41	50	175	374	46	39	76	115	194	176	342	451	69	124	114	278	189	233	237	446	171	95	175	85	281	216	327	241	31.58	27.942	37.631	41.493	33.728	37.248	43.283	41.524	53.133	50.802	53.986	46.161	34.512	34.739	48.189
MAN2A1	0	0.335732	0.215939	0.0484811	4.6671	0.00447466	25	37	113	203	31	32	40	63	75	76	159	327	55	118	71	215	86	94	129	233	106	64	121	67	166	132	208	184	19.256	20.677	24.299	22.521	22.73	30.563	22.78	22.748	20.541	21.937	25.099	33.469	27.51	33.058	30.012
LINC00493	0	0.171352	0.182406	0.0484811	7.28515	0.00447793	235	317	842	1642	192	137	200	374	748	641	1270	2110	275	457	316	985	929	831	1021	1748	628	415	411	327	771	580	1114	971	181.01	177.155	181.057	182.168	140.78	130.846	113.902	135.044	204.864	185.023	200.473	215.963	137.548	128.031	133.576
FAM91A1	0	-0.234952	-0.445965	0.0484811	4.80169	0.0044772	24	51	173	370	60	48	52	74	79	67	169	271	88	132	61	213	71	60	127	216	134	88	96	84	166	107	178	218	18.486	28.501	37.2	41.049	43.994	45.844	29.614	26.72	21.637	19.339	26.677	27.737	44.015	36.98	25.785
MB21D1	0	-0.255184	-0.439954	0.0484984	3.76485	0.0044825	30	36	57	86	37	23	22	32	51	37	68	66	42	67	32	99	45	53	44	44	67	63	67	54	81	42	82	82	23.108	20.119	12.257	9.541	27.129	21.967	12.529	11.555	13.968	10.68	10.734	6.755	21.007	18.77	13.527
GGT5	0	-0.0805354	-0.563993	0.0484984	3.62397	0.00448753	20	37	90	165	13	10	23	34	105	69	94	136	28	41	31	62	72	78	35	64	47	31	28	26	83	27	65	52	15.405	20.677	19.353	18.306	9.532	9.551	13.099	12.277	28.758	19.917	14.838	13.92	14.005	11.486	13.104
AREG	0	-0.985114	-1.49171	0.0484984	-1.3033	0.00448642	0	0	1	23	0	0	2	9	0	0	1	20	0	0	6	3	0	0	1	4	0	1	0	0	1	2	10	3	0	0	0.215	2.552	0	0	1.139	3.25	0	0	0.158	2.047	0	0	2.536
ANKRD11	0	0.286984	0.259733	0.048534	7.78309	0.00449349	318	428	1048	1739	252	214	339	513	1242	1035	1758	2791	420	632	423	1394	1212	1335	1245	2482	793	642	736	469	1015	707	1892	1379	244.941	239.187	225.353	192.929	184.773	204.387	193.063	185.234	340.162	298.749	277.506	285.665	210.073	177.058	178.806
NSA2	0	0.182593	0.181436	0.0486202	7.65747	0.00450415	236	377	806	1613	237	232	334	547	769	727	1167	1943	399	840	505	1528	946	890	992	1624	938	623	773	638	1131	775	1726	1463	181.78	210.685	173.316	178.951	173.775	221.579	190.216	197.511	210.616	209.846	184.214	198.871	199.569	235.33	213.468
RP11-467P9.1	0	-1.51769	-1.19062	0.0486302	-1.77615	0.00450775	0	1	2	2	0	1	1	1	0	1	2	0	0	0	0	1	2	1	0	0	1	0	1	0	1	1	2	2	0	0.559	0.43	0.222	0	0.955	0.57	0.361	0	0.289	0.316	0	0	0	0
[truncated: 16,493 more rows]
[truncated: 13 more columns]

## Sheet: HE 1726 DEG
GENE	No RETA	RETA d3-5	RETA d3-11+	FDR	AveExpr	P value	RAW COUNTS																												COUNTS PER MILLION
[truncated: 1,727 more rows]
[truncated: 13 more columns]

[truncated: 3 more sheets: HE 223 UP>2fold, HE 407 DOWN>2fold, GO terms]
