# Supplementary material for: Long-term engrafting multilineage hematopoietic cells differentiated from human induced pluripotent stem cells
Source: Nat Biotechnol. 2024 Sep 2;43(8):1274–87. doi: 10.1038/s41587-024-02360-7 (PMC12339382; doi:10.1038/s41587-024-02360-7)
Supplement: Supplementary file 11 — Differentially expressed genes between retinoid-treated and nontreated HSPC1 cells (Supplementary Fig. 3). [file 41587_2024_2360_MOESM11_ESM.xlsx]

## Sheet: HSPC1_DEG ALL GENES
Supplementary Table 9. Differentially expressed genes between retinoid-treated and non-treated hematopoietic stem and progenitor cluster 1 (HSPC1) cells. See Supplementary Fig. 3.
GENE	No RETA	RETA d3-5	RETA d3-11+	FDR	AveExpr	P value	RAW COUNTS																												COUNTS PER MILLION
							RM 3B5A SN No RETA	RM 30A SN No RETA	RM 3B5A EB No RETA	RM 30A EB No RETA	PB 3B5A SN No RETA	PB 30A SN No RETA	PB 3B5A EB No RETA	PB 30A EB No RETA	RM 3B5A SN RETA d3-5	RM 30A SN RETA d3-5	RM 3B5A EB RETA d3-5	RM 30A EB RETA d3-5	PB 3B5A SN RETA d3-5	PB 30A SN RETA d3-5	PB 3B5A EB RETA d3-5	PB 30A EB RETA d3-5	RM 3B5A SN RETA d3-14	RM 30A SN RETA d3-14	RM 3B5A EB RETA d3-14	RM 30A EB RETA d3-14	PB 3B5A SN RETA d3-11	PB 3B5A SN RETA d3-13	PB 30A SN RETA d3-11	PB 30A SN RETA d3-13	PB 3B5A EB RETA d3-11	PB 3B5A EB RETA d3-13	PB 30A EB RETA d3-11	PB 30A EB RETA d3-13	RM 3B5A SN No RETA	RM 30A SN No RETA	RM 3B5A EB No RETA	RM 30A EB No RETA	PB 3B5A SN No RETA	PB 30A SN No RETA	PB 3B5A EB No RETA	PB 30A EB No RETA	RM 3B5A SN RETA d3-5	RM 30A SN RETA d3-5	RM 3B5A EB RETA d3-5	RM 30A EB RETA d3-5	PB 3B5A SN RETA d3-5	PB 30A SN RETA d3-5	PB 3B5A EB RETA d3-5
AC011899.9	0	0.269385	6.43398	8.1496e-11	-2.50274	1.00824e-14	0	0	0	0	0	0	0	0	0	0	0	0	1	1	0	1	127	95	6	22	43	63	112	84	34	32	39	43	0	0	0	0	0	0	0	0	0	0	0	0	0.047	0.021	0
REC8	0	0.176787	1.6817	8.1496e-11	4.29593	9.42406e-15	291	413	295	663	203	116	127	151	546	493	220	429	187	478	266	342	2048	2322	378	1008	667	659	975	545	563	511	525	513	14.436	14.319	21.843	21.383	6.87	5.799	10.593	9.528	14.689	14.764	19.375	17.515	8.824	10.237	12.654
CHCHD10	0	0.313461	0.773702	1.80974e-10	7.57769	3.35842e-14	2731	3800	1601	3403	4757	3600	1711	2702	5303	5474	1665	4083	4298	10303	3640	3882	8841	9534	1795	3944	7209	7173	9218	5789	4048	3928	4396	5378	135.481	131.753	118.546	109.754	160.989	179.964	142.718	170.489	142.665	163.929	146.63	166.7	202.802	220.649	173.162
SIGIRR	0	0.308533	1.24526	5.28762e-10	4.77778	1.30833e-13	455	635	398	959	370	295	191	240	1267	1008	389	792	313	733	371	389	3029	2863	569	1395	725	679	916	511	547	507	533	498	22.572	22.017	29.47	30.93	12.522	14.747	15.932	15.143	34.086	30.186	34.258	32.336	14.769	15.698	17.649
ISYNA1	0	0.238149	0.889232	7.56003e-10	6.48023	2.33825e-13	1700	2411	1577	3729	1199	826	644	922	3945	3549	1548	2664	968	2345	1279	1580	6091	6800	1500	3144	2304	2266	2919	1414	1853	1753	1962	1901	84.334	83.594	116.769	120.269	40.577	41.292	53.717	58.176	106.131	106.282	136.326	108.765	45.675	50.22	60.845
PTGS1	0	-0.175046	-0.858907	1.21146e-09	3.76536	4.49632e-13	358	471	166	376	742	481	235	317	591	513	125	278	482	1000	365	258	385	337	78	135	333	327	516	261	171	154	183	185	17.76	16.33	12.291	12.127	25.111	24.045	19.602	20.002	15.9	15.363	11.008	11.35	22.743	21.416	17.364
H2AFY2	0	0.603178	1.04488	1.78731e-09	5.1108	7.73919e-13	635	881	540	1202	436	268	258	270	1840	1786	633	1448	400	900	562	655	2333	2980	540	1303	810	880	1017	556	706	658	751	667	31.501	30.546	39.984	38.767	14.755	13.397	21.52	17.036	49.501	53.485	55.746	59.119	18.874	19.274	26.735
ITGAM	0	0.361061	2.511	1.80201e-09	-0.12877	8.91751e-13	5	10	6	17	8	6	6	9	19	13	3	14	12	22	13	15	84	97	9	33	51	39	101	64	36	46	55	65	0.248	0.347	0.444	0.548	0.271	0.3	0.5	0.568	0.511	0.389	0.264	0.572	0.566	0.471	0.618
HLA-A	0	0.541784	0.892184	2.55115e-09	5.64394	1.42029e-12	858	1358	1236	3193	502	326	302	446	2647	2414	1452	2911	576	1160	720	864	3770	4067	1294	2348	825	841	1111	608	804	776	1063	1030	42.564	47.084	91.52	102.981	16.989	16.297	25.19	28.141	71.212	72.292	127.872	118.85	27.179	24.843	34.252
CLGN	0	0.629459	1.27454	2.98389e-09	3.4639	1.84578e-12	192	279	162	443	149	95	63	87	553	674	213	476	132	376	127	147	1157	1446	209	640	218	233	341	169	168	134	209	210	9.525	9.673	11.995	14.288	5.043	4.749	5.255	5.489	14.877	20.184	18.758	19.434	6.228	8.052	6.042
ADGRG1	0	-0.266884	-1.82309	4.12224e-09	4.67868	2.80494e-12	1575	2066	712	1351	1134	679	670	591	2271	1763	524	1154	677	1606	747	469	512	808	120	391	459	380	489	123	194	229	159	96	78.133	71.632	52.72	43.573	38.378	33.943	55.886	37.29	61.096	52.796	46.147	47.115	31.944	34.394	35.536
ARHGAP4	0	0.343751	1.07668	4.38201e-09	5.2677	3.25276e-12	441	505	362	897	783	604	364	548	1112	1045	405	878	699	1385	708	757	2286	2740	582	1202	1272	1200	1566	854	912	844	1067	1062	21.877	17.509	26.804	28.93	26.499	30.194	30.362	34.577	29.916	31.295	35.667	35.847	32.983	29.661	33.681
ITGB2	0	0.532655	1.68386	5.74932e-09	4.94095	4.62336e-12	495	674	243	611	377	303	189	243	1503	1259	230	713	471	733	399	493	3273	3358	459	1003	881	930	1572	968	698	675	1110	1104	24.556	23.369	17.993	19.706	12.759	15.147	15.765	15.333	40.435	37.703	20.255	29.11	22.224	15.698	18.981
PLEKHO1	0	0.58326	1.38999	7.13687e-09	6.09411	6.63268e-12	540	798	598	1403	1325	965	602	773	2229	2106	718	1705	1167	2433	1241	1259	4698	5704	800	1844	2138	2221	4766	2113	1527	1518	2259	1957	26.789	27.668	44.279	45.25	44.841	48.24	50.214	48.774	59.966	63.068	63.231	69.612	55.065	52.105	59.037
THRA	0	0.36195	1.04297	7.13687e-09	3.79499	7.86883e-12	210	285	156	317	325	221	97	134	598	522	185	403	226	477	190	174	961	1192	215	449	405	433	511	339	212	245	316	337	10.418	9.881	11.551	10.224	10.999	11.048	8.091	8.455	16.088	15.632	16.292	16.454	10.664	10.215	9.039
STK17B	0	-0.0797698	-0.644378	7.13687e-09	5.07743	7.78702e-12	724	978	473	972	1566	1009	649	669	1270	1106	359	885	927	2144	916	830	746	1058	206	512	668	684	1108	527	482	481	647	565	35.917	33.909	35.023	31.349	52.998	50.44	54.134	42.212	34.166	33.121	31.616	36.133	43.741	45.916	43.576
FCER1G	0	-0.182129	-0.681241	7.13687e-09	6.90791	7.94654e-12	3526	4184	2293	4719	4764	3257	1651	2183	6216	4529	1532	2947	3206	6892	2474	2244	3934	4074	705	1760	3169	2835	2876	1884	1573	1396	1381	1890	174.92	145.067	169.785	152.198	161.226	162.818	137.713	137.741	167.227	135.629	134.917	120.32	151.276	147.599	117.693
PRSS2	0	-1.22388	-2.98756	7.13687e-09	2.95212	6.37002e-12	845	1073	820	1627	239	182	281	221	548	519	213	419	130	314	202	128	68	106	69	168	64	60	32	25	118	95	42	29	41.919	37.203	60.717	52.474	8.088	9.098	23.439	13.944	14.743	15.542	18.758	17.107	6.134	6.725	9.61
TNFRSF14	0	-0.121452	-2.15563	8.53478e-09	1.46885	1.0031e-11	125	188	81	175	193	88	75	80	349	232	82	174	63	153	67	48	45	53	26	34	24	14	57	21	10	16	28	17	6.201	6.518	5.998	5.644	6.532	4.399	6.256	5.048	9.389	6.948	7.221	7.104	2.973	3.277	3.187
TBXAS1	0	0.221133	1.05732	9.25062e-09	3.51593	1.16931e-11	122	185	142	336	227	135	111	150	340	278	141	267	160	441	162	220	736	741	190	335	366	394	534	275	254	239	313	273	6.052	6.414	10.514	10.837	7.682	6.749	9.259	9.465	9.147	8.325	12.417	10.901	7.55	9.444	7.707
SCN9A	0	-0.310528	-1.14392	9.25062e-09	3.00806	1.20168e-11	169	220	243	522	286	190	189	244	285	226	128	319	169	392	273	214	83	151	54	142	147	125	150	65	169	134	158	129	8.384	7.628	17.993	16.836	9.679	9.498	15.765	15.396	7.667	6.768	11.272	13.024	7.974	8.395	12.987
PTGIR	0	0.271777	1.83811	1.0787e-08	2.06013	1.49654e-11	36	71	19	79	61	37	32	63	110	59	36	53	44	131	63	103	333	316	103	155	175	192	234	161	127	116	145	239	1.786	2.462	1.407	2.548	2.064	1.85	2.669	3.975	2.959	1.767	3.17	2.164	2.076	2.805	2.997
PLEK	0	0.0972458	0.820219	1.0787e-08	6.56028	1.60143e-11	1336	2098	1236	2887	1951	1433	741	1242	3615	3504	985	1907	1434	3210	1323	1455	5411	7178	1027	2136	2654	2952	4778	2707	1796	1755	2352	2608	66.277	72.741	91.52	93.112	66.027	71.636	61.808	78.367	97.253	104.934	86.745	77.859	67.664	68.745	62.938
UBE2F	0	-0.0982826	-0.454778	1.0787e-08	5.55412	1.58499e-11	1253	1636	894	1818	1658	1024	664	718	2230	1959	593	1266	1048	2302	1007	931	1674	1926	427	804	990	1011	1241	728	632	562	644	649	62.159	56.723	66.196	58.635	56.111	51.19	55.386	45.304	59.993	58.666	52.223	51.688	49.45	49.3	47.905
ASS1	0	3.00819	3.48066	1.21107e-08	3.02149	1.88078e-11	100	193	41	70	25	29	12	21	1788	1718	211	952	48	275	91	119	2071	2399	202	675	191	156	432	156	100	120	418	186	4.961	6.692	3.036	2.258	0.846	1.45	1.001	1.325	48.102	51.449	18.582	38.868	2.265	5.889	4.329
CCDC173	0	0.177565	-1.60343	1.21107e-08	4.0451	1.94779e-11	849	950	306	547	673	505	364	399	1451	1172	356	801	692	1239	563	293	249	448	90	198	345	291	230	124	175	168	102	70	42.118	32.938	22.658	17.642	22.776	25.245	30.362	25.176	39.036	35.098	31.351	32.703	32.652	26.534	26.783
HACD1	0	-0.168605	-0.791645	1.34637e-08	5.84744	2.24866e-11	1654	2177	649	1405	2981	2006	1028	1223	2311	2011	504	1171	1963	3780	1698	1358	1351	1814	221	649	1416	1458	1701	1091	872	824	804	980	82.052	75.48	48.055	45.314	100.885	100.28	85.748	77.168	62.172	60.223	44.385	47.809	92.625	80.952	80.777
ITM2A	0	-0.412445	-1.90324	1.51699e-08	7.31325	2.62747e-11	9505	11087	1958	2890	13193	8519	4946	4642	10393	7836	880	3198	6796	17386	7016	3771	2090	2988	349	1115	3672	3546	4835	2542	1679	1745	1231	1303	471.529	384.406	144.98	93.209	446.485	425.866	412.556	292.897	279.6	234.664	77.498	130.568	320.671	372.338	333.766
AIG1	0	0.329135	0.818748	1.54453e-08	4.36161	2.77072e-11	274	468	313	781	349	239	167	239	780	685	376	725	329	579	350	344	1207	1310	356	744	561	493	615	340	462	400	439	378	13.593	16.226	23.176	25.189	11.811	11.948	13.93	15.08	20.984	20.514	33.113	29.6	15.524	12.4	16.65
FLOT1	0	0.359349	0.949785	1.56781e-08	5.18747	2.90946e-11	479	810	565	1484	611	397	277	344	1520	1230	731	1301	449	1102	500	610	2466	2277	804	1299	799	861	1292	625	676	636	1019	834	23.762	28.084	41.835	47.862	20.678	19.846	23.105	21.705	40.892	36.835	64.376	53.117	21.186	23.6	23.786
GSN	0	-0.0987954	-0.963089	1.69454e-08	7.13993	3.24947e-11	7185	9505	2337	4612	5342	3512	1939	2344	11005	8182	1584	4035	4231	8397	3142	2706	5048	5745	714	1899	2735	2657	3373	1722	1435	1382	1348	1441	356.437	329.555	173.043	148.747	180.787	175.565	161.736	147.9	296.064	245.026	139.496	164.74	199.641	179.83	149.471
TNFRSF1B	0	0.238228	0.6521	1.82091e-08	5.84838	3.60443e-11	728	958	774	1761	1120	855	610	977	1750	1484	841	1724	857	1830	1146	1467	2234	2882	665	1682	1287	1260	1882	1177	1405	1357	1926	1761	36.115	33.216	57.311	56.796	37.904	42.742	50.881	61.646	47.08	44.441	74.063	70.387	40.438	39.191	54.518
IFI27L2	0	0.586206	0.713139	1.85491e-08	3.84086	3.78646e-11	184	296	240	632	199	144	113	185	586	525	285	810	176	459	320	335	652	749	199	557	245	251	400	203	312	281	340	424	9.128	10.263	17.771	20.383	6.735	7.199	9.426	11.673	15.765	15.722	25.099	33.071	8.305	9.83	15.223
S100P	0	2.6012	3.91365	2.01863e-08	3.6905	4.24554e-11	100	162	71	175	44	41	19	51	1794	1551	289	841	92	419	77	173	4311	4562	500	1083	225	243	1728	394	134	187	862	505	4.961	5.617	5.257	5.644	1.489	2.05	1.585	3.218	48.263	46.448	25.451	34.336	4.341	8.973	3.663
DENND6B	0	1.24862	3.61951	2.3402e-08	2.71739	5.21139e-11	67	82	25	54	57	42	41	42	328	267	54	163	45	97	95	82	2944	2029	426	749	177	182	343	187	167	165	230	159	3.324	2.843	1.851	1.742	1.929	2.1	3.42	2.65	8.824	7.996	4.756	6.655	2.123	2.077	4.519
HIPK2	0	0.408034	1.49036	2.3402e-08	4.58409	5.15581e-11	146	253	360	874	361	244	206	253	634	501	434	703	211	781	317	522	1459	1651	537	1029	707	699	1290	655	659	561	834	806	7.243	8.772	26.656	28.188	12.217	12.198	17.183	15.964	17.056	15.003	38.221	28.702	9.956	16.726	15.08
SLCO4C1	0	-0.628285	-1.70771	2.63248e-08	1.77245	6.0251e-11	134	165	31	46	422	230	87	116	113	81	23	45	180	377	122	82	36	52	10	25	84	103	122	104	38	32	35	71	6.648	5.721	2.295	1.484	14.282	11.498	7.257	7.319	3.04	2.426	2.026	1.837	8.493	8.074	5.804
TP53I11	0	0.240217	-0.57375	2.71022e-08	4.86783	6.43083e-11	574	803	568	1189	885	636	466	542	1361	1211	531	1188	680	1878	740	790	646	852	227	627	563	534	609	297	490	436	382	405	28.475	27.841	42.058	38.348	29.951	31.794	38.87	34.199	36.615	36.266	46.763	48.504	32.086	40.219	35.203
LLGL2	0	-0.231781	-0.772989	2.71022e-08	3.03148	6.53832e-11	303	404	202	418	252	187	108	115	468	349	125	231	188	387	173	155	290	311	53	139	162	162	187	103	90	87	106	97	15.031	14.007	14.957	13.481	8.528	9.348	9.008	7.256	12.59	10.451	11.008	9.431	8.871	8.288	8.23
CADM1	0	1.85055	1.99411	2.77874e-08	-0.354954	6.87552e-11	3	2	24	58	3	0	8	31	7	12	63	230	4	4	56	107	10	22	33	171	6	4	8	2	58	52	129	141	0.149	0.069	1.777	1.871	0.102	0	0.667	1.956	0.188	0.359	5.548	9.39	0.189	0.086	2.664
CFP	0	0.160365	0.888953	2.98481e-08	4.23798	7.57005e-11	284	347	352	763	287	205	147	262	717	593	291	602	238	475	250	326	987	1380	316	740	600	560	574	327	401	380	415	448	14.089	12.031	26.064	24.608	9.713	10.248	12.262	16.531	19.289	17.759	25.627	24.578	11.23	10.173	11.893
RBP1	0	0.91595	2.48574	3.65834e-08	0.225576	9.50453e-11	2	1	121	169	0	1	30	52	9	5	102	418	4	5	68	124	24	17	215	789	14	7	2	0	317	180	371	397	0.099	0.035	8.959	5.451	0	0.05	2.502	3.281	0.242	0.15	8.983	17.066	0.189	0.107	3.235
AP1S2	0	0.823061	1.06776	3.88729e-08	4.33658	1.03398e-10	268	329	236	503	325	236	186	208	970	887	333	882	307	880	352	395	1158	1421	315	881	407	358	856	357	378	326	509	423	13.295	11.407	17.475	16.223	10.999	11.798	15.515	13.124	26.096	26.563	29.326	36.01	14.486	18.846	16.745
RPS19	0	0.265926	0.433233	3.96105e-08	12.2972	1.0781e-10	79182	120044	62264	150728	118370	82891	50760	70220	191283	187689	62582	150329	94509	207528	97167	102597	220217	274957	50279	127011	133760	127971	171078	88578	95234	89873	107152	109250	3928.1	4162.14	4610.33	4861.32	4005.95	4143.73	4233.99	4430.69	5146.03	5620.7	5511.34	6137.61	4459.43	4444.41	4622.43
NAALAD2	0	1.1032	1.88373	4.31293e-08	0.253359	1.20856e-10	10	20	26	47	6	4	5	8	51	62	29	77	11	19	30	25	105	146	34	86	21	20	34	11	41	34	31	36	0.496	0.693	1.925	1.516	0.203	0.2	0.417	0.505	1.372	1.857	2.554	3.144	0.519	0.407	1.427
CIDEB	0	-0.30364	1.2758	4.31293e-08	1.6577	1.22724e-10	40	50	29	60	72	52	37	42	80	73	28	39	34	62	34	48	234	194	39	66	119	118	229	132	88	92	134	143	1.984	1.734	2.147	1.935	2.437	2.599	3.086	2.65	2.152	2.186	2.466	1.592	1.604	1.328	1.617
SMYD3	0	-0.316349	-0.704704	5.55427e-08	5.39334	1.61481e-10	1321	1790	733	1678	1721	1092	606	761	1802	1602	420	870	1200	2348	879	790	1097	1556	265	601	1194	1111	1328	700	545	447	557	553	65.533	62.062	54.275	54.119	58.243	54.589	50.548	48.017	48.479	47.975	36.988	35.52	56.622	50.285	41.816
ABCB1	0	1.20976	4.78578	6.05358e-08	-0.938856	1.79743e-10	1	1	4	11	3	1	1	4	15	14	10	10	2	5	3	6	431	274	98	126	15	24	51	14	10	14	20	13	0.05	0.035	0.296	0.355	0.102	0.05	0.083	0.252	0.404	0.419	0.881	0.408	0.094	0.107	0.143
CD3D	0	-0.945912	-2.73878	6.28759e-08	1.31781	1.9058e-10	57	51	40	116	536	128	490	144	40	32	13	16	121	127	688	144	10	14	4	8	43	53	39	32	129	89	40	23	2.828	1.768	2.962	3.741	18.14	6.399	40.872	9.086	1.076	0.958	1.145	0.653	5.709	2.72	32.73
STAR	0	0.212678	1.94594	6.4145e-08	1.36295	2.04996e-10	14	23	15	49	38	33	24	40	56	68	24	53	29	51	26	46	154	223	30	66	109	89	231	138	68	85	178	194	0.695	0.797	1.111	1.58	1.286	1.65	2.002	2.524	1.507	2.036	2.114	2.164	1.368	1.092	1.237
SMIM3	0	-0.0882426	0.747648	6.4145e-08	4.22098	2.06331e-10	381	506	221	461	427	290	183	223	641	561	140	400	308	623	245	280	1204	1186	173	372	612	655	1011	616	324	333	489	528	18.901	17.544	16.364	14.868	14.451	14.497	15.264	14.071	17.245	16.8	12.329	16.331	14.533	13.342	11.655
PDGFRB	0	0.0548523	-1.07572	6.4145e-08	4.25916	1.99959e-10	393	490	509	1406	560	357	499	583	633	484	613	1128	322	788	982	834	174	222	148	564	206	189	228	85	468	423	563	368	19.496	16.989	37.689	45.347	18.952	17.846	41.623	36.786	17.029	14.494	53.984	46.054	15.194	16.876	46.716
RAB37	0	0.786357	1.66407	6.85047e-08	4.36423	2.24592e-10	252	326	297	786	191	145	149	176	1341	1094	460	812	166	437	264	265	2400	2652	460	912	461	462	1036	342	379	371	598	413	12.501	11.303	21.991	25.35	6.464	7.249	12.428	11.105	36.077	32.762	40.51	33.152	7.833	9.359	12.559
HMHA1	0	0.309528	0.752674	6.97363e-08	4.49713	2.32943e-10	315	405	267	598	508	275	257	325	796	775	327	648	335	698	454	438	981	1433	275	615	556	597	801	498	468	474	606	590	15.627	14.042	19.77	19.287	17.192	13.747	21.437	20.507	21.415	23.209	28.798	26.456	15.807	14.948	21.598
CD1D	0	-0.696995	2.40345	7.07551e-08	0.8074	2.40723e-10	18	14	11	37	22	23	11	24	9	8	17	29	16	24	8	20	197	115	29	46	105	104	115	177	144	155	166	220	0.893	0.485	0.814	1.193	0.745	1.15	0.918	1.514	0.242	0.24	1.497	1.184	0.755	0.514	0.381
DSC2	0	0.360332	0.930041	7.20364e-08	5.03816	2.49538e-10	319	391	379	784	741	555	348	462	914	822	462	867	556	1247	610	709	1598	1938	394	869	1018	1024	1542	761	714	747	952	908	15.825	13.557	28.063	25.286	25.077	27.745	29.027	29.151	24.589	24.616	40.686	35.398	26.235	26.706	29.019
RASGRP4	0	-0.0849942	-0.888642	7.54841e-08	3.75864	2.66151e-10	374	487	167	292	711	516	243	343	635	521	138	311	443	1004	422	296	420	449	58	136	306	244	423	205	167	176	178	194	18.554	16.885	12.365	9.418	24.062	25.795	20.269	21.642	17.083	15.602	12.153	12.697	20.903	21.502	20.075
PPP2R3C	0	0.265581	0.525812	8.24954e-08	5.68641	2.95975e-10	1002	1362	696	1674	1123	724	476	589	2373	2230	736	1676	813	1945	765	925	2753	3666	578	1410	1189	1095	1938	898	829	779	1077	1130	49.708	47.223	51.535	53.99	38.005	36.193	39.704	37.164	63.84	66.782	64.817	68.428	38.362	41.654	36.393
AGT	0	1.31071	3.09246	8.47182e-08	1.25841	3.09191e-10	14	19	6	13	35	22	9	20	109	90	14	38	47	51	37	44	485	387	65	92	118	105	146	99	106	75	126	101	0.695	0.659	0.444	0.419	1.184	1.1	0.751	1.262	2.932	2.695	1.233	1.551	2.218	1.092	1.76
RP11-452C13.1	0	-0.286238	3.69692	8.74306e-08	-3.80937	3.24498e-10	0	0	0	0	0	0	0	0	0	0	0	0	0	0	0	0	13	9	6	1	4	7	11	7	6	5	12	14	0	0	0	0	0	0	0	0	0	0	0	0	0	0	0
LINC01597	0	2.39929	5.0322	8.7721e-08	0.138676	3.31002e-10	0	3	8	18	4	3	2	4	48	60	13	56	3	25	14	17	633	565	82	184	42	48	120	31	45	36	89	43	0	0.104	0.592	0.581	0.135	0.15	0.167	0.252	1.291	1.797	1.145	2.286	0.142	0.535	0.666
PRF1	0	-0.998083	-4.29973	9.60205e-08	0.0779585	3.68259e-10	152	127	27	8	359	146	91	72	125	57	7	16	76	156	113	42	4	10	1	7	8	14	20	4	9	8	3	1	7.54	4.403	1.999	0.258	12.149	7.299	7.59	4.543	3.363	1.707	0.616	0.653	3.586	3.341	5.376
SDCBP2	0	0.989082	1.23297	1.00084e-07	0.39407	3.90036e-10	22	29	44	92	11	4	6	13	80	91	66	159	10	20	18	25	93	135	57	141	13	14	12	8	24	20	34	26	1.091	1.005	3.258	2.967	0.372	0.2	0.5	0.82	2.152	2.725	5.812	6.492	0.472	0.428	0.856
LIN7A	0	0.415385	2.59684	1.09761e-07	0.34904	4.34537e-10	1	5	12	25	11	16	6	27	9	16	16	36	9	20	22	31	101	109	30	62	54	64	143	79	42	55	118	146	0.05	0.173	0.889	0.806	0.372	0.8	0.5	1.704	0.242	0.479	1.409	1.47	0.425	0.428	1.047
MDK	0	0.657055	1.93608	1.31794e-07	7.67193	5.29916e-10	1066	1521	5207	12019	1272	811	1504	3312	5202	6261	5254	13300	1053	3096	2868	4511	19979	24122	7023	18423	5536	4992	5022	2837	7063	5679	6518	6628	52.883	52.736	385.552	387.64	43.048	40.542	125.452	208.978	139.948	187.498	462.698	543.011	49.686	66.304	136.437
PLCB2	0	0.302612	1.00017	1.35393e-07	4.87881	5.61138e-10	468	460	298	549	697	463	298	355	972	876	362	743	479	1143	471	453	1673	2267	475	1019	1015	1035	1301	712	586	548	575	564	23.217	15.949	22.065	17.706	23.588	23.145	24.857	22.4	26.149	26.233	31.88	30.335	22.602	24.478	22.406
TRPV2	0	-0.18643	-0.995788	1.35393e-07	3.70373	5.547e-10	401	495	213	441	641	405	266	282	711	599	158	344	338	673	369	286	410	440	80	162	172	177	287	159	177	189	178	185	19.893	17.163	15.772	14.223	21.693	20.246	22.188	17.793	19.128	17.938	13.914	14.045	15.949	14.413	17.554
SALL2	0	0.143209	-1.15168	1.46962e-07	1.89505	6.18175e-10	147	231	79	153	147	88	69	71	357	239	79	196	92	260	77	67	109	182	20	72	63	43	66	20	32	39	29	22	7.292	8.009	5.85	4.935	4.975	4.399	5.755	4.48	9.604	7.157	6.957	8.002	4.341	5.568	3.663
GP9	0	-0.0272022	-0.731021	1.51025e-07	3.48687	6.44606e-10	290	420	219	558	335	217	193	231	581	429	173	295	304	618	337	249	314	394	75	177	185	182	278	133	127	133	198	161	14.386	14.562	16.216	17.997	11.337	10.848	16.099	14.575	15.63	12.847	15.235	12.044	14.344	13.235	16.032
PPP1R9A	0	0.725493	1.44976	1.71977e-07	2.95292	7.44675e-10	79	132	97	190	120	85	61	91	333	320	132	336	100	232	129	108	692	909	140	372	203	220	285	131	129	103	181	149	3.919	4.577	7.182	6.128	4.061	4.249	5.088	5.742	8.959	9.583	11.625	13.718	4.719	4.969	6.137
RP11-11N9.4	0	0.408036	0.628757	1.80799e-07	4.65935	7.94059e-10	434	721	336	736	535	362	208	273	1308	1227	384	876	371	975	398	442	1538	1750	312	778	568	563	961	417	381	359	534	471	21.53	24.998	24.879	23.738	18.106	18.096	17.35	17.226	35.189	36.745	33.817	35.765	17.506	20.881	18.934
TMEM88	0	1.34642	2.49463	1.99578e-07	1.40884	8.8888e-10	6	3	112	144	8	10	22	46	24	21	121	512	7	22	83	148	87	119	158	693	50	51	81	29	238	145	256	228	0.298	0.104	8.293	4.644	0.271	0.5	1.835	2.902	0.646	0.629	10.656	20.904	0.33	0.471	3.948
DNMT3B	0	-0.475865	-1.1806	2.0064e-07	6.72212	9.06019e-10	5381	8029	2041	3858	5278	3085	1673	1722	4726	3724	1101	2179	3077	8449	2688	1901	2781	3246	665	1340	2351	2431	2720	1632	1268	1118	859	942	266.943	278.38	151.126	124.429	178.621	154.219	139.548	108.653	127.142	111.522	96.961	88.964	145.189	180.944	127.874
ASB1	0	0.813776	1.91534	2.01055e-07	1.8717	9.2033e-10	34	46	16	56	75	47	29	32	186	156	25	111	48	108	63	45	395	390	59	144	122	105	234	91	78	84	130	133	1.687	1.595	1.185	1.806	2.538	2.35	2.419	2.019	5.004	4.672	2.202	4.532	2.265	2.313	2.997
IRF1	0	0.248566	1.32822	2.07398e-07	3.91087	9.62196e-10	191	266	183	507	230	132	153	154	638	449	192	291	188	410	229	196	1480	1266	448	503	322	377	648	278	375	414	476	318	9.475	9.223	13.55	16.352	7.784	6.599	12.762	9.717	17.164	13.446	16.909	11.881	8.871	8.781	10.894
RAMP1	0	-0.500579	-2.0077	2.27472e-07	2.60635	1.0694e-09	329	411	204	333	289	130	258	200	383	292	86	147	120	328	361	185	91	122	29	30	64	70	119	48	100	78	68	43	16.321	14.25	15.105	10.74	9.781	6.499	21.52	12.619	10.304	8.744	7.574	6.002	5.662	7.024	17.174
PBX1	0	0.739985	1.04986	2.27816e-07	3.66889	1.09877e-09	127	232	200	425	161	90	143	179	549	540	293	611	105	453	288	240	657	815	222	613	252	203	434	159	292	268	373	301	6.3	8.044	14.809	13.707	5.449	4.499	11.928	11.294	14.77	16.171	25.803	24.946	4.954	9.701	13.701
MIR181A1HG	0	-0.604678	-1.13631	2.27816e-07	4.732	1.0992e-09	1318	1590	568	948	1611	866	363	469	1349	1048	249	298	805	2128	494	466	663	929	128	196	711	664	1029	534	297	263	277	358	65.384	55.128	42.058	30.575	54.52	43.291	30.279	29.593	36.292	31.384	21.928	12.167	37.984	45.573	23.501
BEND4	0	1.15332	2.12372	2.34931e-07	1.28886	1.14806e-09	24	19	35	30	37	11	12	16	82	62	31	49	35	137	65	51	200	208	48	95	107	113	194	102	69	60	45	61	1.191	0.659	2.592	0.968	1.252	0.55	1.001	1.01	2.206	1.857	2.73	2.001	1.651	2.934	3.092
CCDC152	0	0.889991	1.28328	2.37205e-07	3.39086	1.17385e-09	154	219	124	236	182	93	93	87	631	609	204	481	148	323	171	145	870	1046	167	420	235	226	491	157	142	160	264	173	7.64	7.593	9.182	7.612	6.159	4.649	7.757	5.489	16.976	18.238	17.965	19.638	6.983	6.917	8.135
VAT1	0	0.384571	0.795756	2.38128e-07	5.25391	1.19314e-09	677	1078	707	1726	559	371	266	416	1945	1716	989	1694	417	1019	468	672	2809	2903	936	1871	661	695	1092	503	538	491	872	688	33.585	37.376	52.35	55.667	18.918	18.546	22.188	26.248	52.326	51.389	87.097	69.162	19.676	21.823	22.264
PLXNA1	0	1.08621	1.7367	2.38677e-07	1.56573	1.22542e-09	31	62	61	97	34	20	13	21	201	204	77	218	18	61	38	33	355	345	75	193	44	49	117	46	39	52	98	66	1.538	2.15	4.517	3.128	1.151	1	1.084	1.325	5.407	6.109	6.781	8.9	0.849	1.306	1.808
SLC12A4	0	-0.0769616	0.825567	2.38677e-07	1.50747	1.21691e-09	47	69	41	110	45	31	27	39	71	67	34	74	33	99	48	42	158	203	54	92	52	66	129	60	55	60	89	87	2.332	2.392	3.036	3.548	1.523	1.55	2.252	2.461	1.91	2.006	2.994	3.021	1.557	2.12	2.283
RP11-357H14.17	0	-0.970743	-1.44662	2.5227e-07	3.13567	1.31082e-09	340	442	275	619	451	283	212	213	316	210	128	226	246	435	126	127	144	207	57	122	216	196	250	68	152	126	110	75	16.867	15.325	20.362	19.964	15.263	14.147	17.683	13.44	8.501	6.289	11.272	9.227	11.608	9.316	5.994
CYTL1	0	0.0173222	-0.895377	2.54455e-07	7.14447	1.33791e-09	5319	5667	2287	4461	6001	4196	2351	2604	10833	8317	2145	5199	4330	9126	2792	2143	4626	5184	1201	2545	3250	2727	2946	1379	1402	1356	1140	1183	263.868	196.485	169.341	143.877	203.089	209.758	196.102	164.305	291.437	249.068	188.901	212.264	204.312	195.442	132.821
NEURL2	0	0.605398	1.79236	2.6165e-07	1.16194	1.40811e-09	40	34	14	40	43	18	14	29	110	102	21	76	18	51	27	27	193	283	57	98	68	54	147	49	43	45	81	55	1.984	1.179	1.037	1.29	1.455	0.9	1.168	1.83	2.959	3.055	1.849	3.103	0.849	1.092	1.284
SIPA1	0	-0.0616057	0.734234	2.6165e-07	5.18223	1.40063e-09	541	647	531	1070	908	583	383	488	974	765	484	779	610	1118	630	577	2345	2297	650	1247	1116	1054	1163	756	765	739	739	840	26.838	22.433	39.318	34.51	30.729	29.144	31.947	30.791	26.203	22.909	42.624	31.805	28.783	23.943	29.97
SLC25A29	0	-0.35343	-0.617368	2.76682e-07	4.28826	1.50612e-09	405	564	350	859	752	510	350	433	617	464	241	419	436	945	533	445	406	522	133	267	470	489	569	365	371	355	309	378	20.091	19.555	25.916	27.705	25.45	25.495	29.194	27.321	16.599	13.895	21.224	17.107	20.573	20.238	25.356
CC2D2A	0	0.550443	0.871818	2.82952e-07	2.45444	1.55798e-09	71	94	97	194	73	39	61	85	213	202	120	231	61	162	106	125	263	292	102	241	119	103	153	77	102	117	178	118	3.522	3.259	7.182	6.257	2.471	1.95	5.088	5.363	5.73	6.049	10.568	9.431	2.878	3.469	5.043
MPZL3	0	-0.0622112	-1.02756	2.82952e-07	3.4821	1.57526e-09	345	543	142	222	616	382	195	265	481	397	88	239	417	1045	369	322	207	332	46	148	288	241	387	145	146	128	158	120	17.115	18.827	10.514	7.16	20.847	19.096	16.265	16.721	12.94	11.889	7.75	9.758	19.676	22.38	17.554
P2RY14	0	-0.154615	-2.08662	3.13288e-07	1.24493	1.76353e-09	93	82	13	3	571	344	132	133	112	60	7	13	363	637	272	106	15	25	0	3	95	107	173	80	52	51	44	20	4.614	2.843	0.963	0.097	19.324	17.197	11.01	8.392	3.013	1.797	0.616	0.531	17.128	13.642	12.94
RP11-25K19.1	0	-0.0631809	-0.864149	3.24763e-07	3.87035	1.84821e-09	511	665	185	350	809	473	237	249	896	697	115	272	572	1071	427	278	342	487	52	119	433	383	561	300	227	196	148	137	25.35	23.057	13.698	11.288	27.379	23.645	19.769	15.711	24.105	20.873	10.128	11.105	26.99	22.937	20.313
DUSP4	0	0.839263	2.69537	3.64512e-07	1.34362	2.11615e-09	14	10	61	131	9	5	12	19	78	48	83	147	6	33	22	56	379	294	163	257	100	89	146	82	95	60	131	123	0.695	0.347	4.517	4.225	0.305	0.25	1.001	1.199	2.098	1.437	7.309	6.002	0.283	0.707	1.047
ST6GALNAC3	0	1.05664	1.23602	3.64512e-07	2.14906	2.11952e-09	59	114	101	189	52	24	22	44	336	285	163	351	39	110	50	93	280	402	131	355	52	59	120	30	85	60	122	81	2.927	3.953	7.479	6.096	1.76	1.2	1.835	2.776	9.039	8.535	14.355	14.331	1.84	2.356	2.379
IGFBP6	0	1.00062	2.62469	3.79686e-07	-0.194762	2.26985e-09	11	9	7	13	13	4	9	3	48	42	8	22	10	20	14	8	180	214	21	69	23	19	39	18	18	16	21	35	0.546	0.312	0.518	0.419	0.44	0.2	0.751	0.189	1.291	1.258	0.705	0.898	0.472	0.428	0.666
LTB4R	0	0.306959	1.41904	3.79686e-07	2.37581	2.24558e-09	63	82	59	147	71	60	46	55	193	133	71	109	62	172	72	78	480	508	62	148	126	155	309	123	108	104	203	195	3.125	2.843	4.369	4.741	2.403	2.999	3.837	3.47	5.192	3.983	6.253	4.45	2.925	3.684	3.425
NAA38	0	0.0613621	0.458207	3.79686e-07	8.4338	2.27821e-09	4671	8710	3443	9373	8988	6393	3475	6124	9672	9054	2624	6844	7181	18847	6579	7765	11773	17370	2734	6618	10660	11241	19033	9029	7363	7411	8137	9544	231.721	301.991	254.937	302.3	304.177	319.587	289.857	386.407	260.203	271.139	231.085	279.426	338.837	403.627	312.977
SMOX	0	1.33386	1.91327	4.01815e-07	3.18712	2.43585e-09	143	206	139	323	78	55	45	73	1011	953	322	696	48	139	93	105	1398	1644	291	632	101	116	327	104	126	132	271	153	7.094	7.142	10.292	10.417	2.64	2.749	3.754	4.606	27.199	28.539	28.357	28.416	2.265	2.977	4.424
SLC9A3R1	0	0.173322	0.549992	4.02105e-07	6.52946	2.46248e-09	1615	1933	1119	2239	2409	1624	933	1212	3260	2663	1064	2504	1626	4184	1595	1722	4623	5223	966	2530	2403	2603	3956	2131	1623	1678	1810	2171	80.118	67.021	82.856	72.213	81.527	81.184	77.823	76.474	87.703	79.749	93.702	102.233	76.723	89.604	75.877
MALAT1	0	0.505081	0.687935	4.10727e-07	12.8152	2.56609e-09	106840	188122	101348	247713	111390	83511	66281	84479	335058	337273	118114	320395	90909	271222	126174	153344	403444	577256	88495	251399	128695	125971	269679	107651	125179	105778	185981	149190	5300.18	6522.52	7504.3	7989.3	3769.73	4174.72	5528.63	5330.39	9013.97	10100.3	10401.8	13081	4289.57	5808.48	6002.36
RPL9	0	0.220483	0.322665	4.10727e-07	11.5663	2.56398e-09	58244	82558	46857	108676	65552	43420	31451	38891	130425	123612	45493	103482	46251	116926	58219	58360	138394	166861	33942	80490	67838	63106	92866	48528	54765	49784	59422	60973	2889.4	2862.43	3469.52	3505.05	2218.45	2170.57	2623.39	2453.91	3508.79	3701.8	4006.38	4224.95	2182.37	2504.09	2769.6
TNNI1	0	3.64632	3.17293	4.11513e-07	-1.61605	2.59645e-09	0	0	9	8	1	0	16	20	2	1	49	523	0	2	148	194	0	0	14	273	0	1	0	0	124	84	193	162	0	0	0.666	0.258	0.034	0	1.335	1.262	0.054	0.03	4.315	21.353	0	0.043	7.041
ZNF827	0	0.316771	0.628093	4.23681e-07	4.03067	2.72565e-09	226	371	238	514	345	203	162	213	605	563	235	522	276	627	299	314	815	923	215	471	392	367	664	254	316	314	425	318	11.212	12.863	17.623	16.578	11.676	10.148	13.513	13.44	16.276	16.86	20.695	21.312	13.023	13.428	14.224
FHDC1	0	-0.782642	-3.25377	4.23681e-07	-0.0235405	2.70186e-09	70	53	11	8	185	91	96	126	23	27	6	26	72	83	144	82	2	7	1	0	8	15	9	15	20	16	19	26	3.473	1.838	0.814	0.258	6.261	4.549	8.008	7.95	0.619	0.809	0.528	1.062	3.397	1.778	6.85
PLAT	0	1.69572	1.58521	4.25759e-07	0.19193	2.76536e-09	1	4	64	163	8	3	29	98	6	5	130	814	1	10	143	219	8	7	72	469	1	2	8	2	143	85	238	326	0.05	0.139	4.739	5.257	0.271	0.15	2.419	6.184	0.161	0.15	11.449	33.234	0.047	0.214	6.803
FBP1	0	0.957075	3.51456	4.38695e-07	-1.53701	2.87651e-09	1	3	4	11	0	2	1	1	11	10	13	11	1	2	1	6	128	75	43	38	6	11	21	11	13	6	22	16	0.05	0.104	0.296	0.355	0	0.1	0.083	0.063	0.296	0.299	1.145	0.449	0.047	0.043	0.048
SFRP2	0	3.99454	4.77527	4.47868e-07	-2.24433	2.96436e-09	0	1	3	3	0	0	3	4	0	0	22	234	0	0	87	95	0	0	10	254	0	0	0	0	207	160	155	259	0	0.035	0.222	0.097	0	0	0.25	0.252	0	0	1.937	9.554	0	0	4.139
RAB20	0	0.71899	2.18442	4.84028e-07	1.13593	3.23364e-09	20	16	16	60	30	23	11	23	86	79	31	89	25	35	18	31	255	294	35	99	81	85	99	83	41	42	86	110	0.992	0.555	1.185	1.935	1.015	1.15	0.918	1.451	2.314	2.366	2.73	3.634	1.18	0.75	0.856
EPB41L3	0	1.04137	2.67996	4.96753e-07	1.27778	3.36159e-09	16	16	36	66	8	10	13	18	76	59	38	82	24	66	20	60	375	310	63	122	88	82	178	116	38	67	121	145	0.794	0.555	2.666	2.129	0.271	0.5	1.084	1.136	2.045	1.767	3.347	3.348	1.132	1.413	0.951
SRGN	0	-0.206373	1.59274	4.96753e-07	5.94834	3.40535e-09	712	1109	667	1602	821	816	386	869	1290	909	433	972	507	1373	651	1340	4699	3302	1029	1823	1457	1798	4139	3802	1400	2000	4243	7730	35.321	38.451	49.388	51.668	27.785	40.792	32.197	54.831	34.705	27.222	38.133	39.685	23.923	29.404	30.969
PKN1	0	0.176351	0.607808	4.96753e-07	7.1406	3.41084e-09	2659	3491	1787	4120	3139	2114	1331	1793	6493	5661	1824	3944	2279	4437	2335	2168	9414	10285	2110	4037	3694	3513	4108	2469	2567	2358	2716	2705	131.909	121.039	132.318	132.879	106.232	105.679	111.021	113.133	174.679	169.529	160.632	161.025	107.535	95.023	111.081
C10orf25	0	0.33679	1.24559	5.29264e-07	1.38576	3.69325e-09	36	57	28	71	44	33	29	26	115	106	27	88	29	61	38	39	237	272	51	104	70	63	105	45	56	37	68	49	1.786	1.976	2.073	2.29	1.489	1.65	2.419	1.641	3.094	3.174	2.378	3.593	1.368	1.306	1.808
LKAAEAR1	0	0.492649	0.904095	5.29264e-07	2.2994	3.72002e-09	56	102	57	161	80	64	50	59	213	215	77	153	70	173	87	90	253	386	55	173	158	112	184	90	84	86	104	116	2.778	3.537	4.221	5.193	2.707	3.199	4.171	3.723	5.73	6.439	6.781	6.247	3.303	3.705	4.139
CD47	0	-0.00574823	-0.339916	5.29264e-07	7.10936	3.73228e-09	3063	3980	2315	4911	4951	2947	2052	2192	6062	5523	1669	3658	3015	6647	3453	2998	4405	5393	1058	2396	3072	2929	3904	2078	2161	1958	2314	2323	151.951	137.994	171.414	158.391	167.555	147.321	171.161	138.309	163.084	165.397	146.982	149.348	142.264	142.352	164.266
RP11-834C11.4	0	2.56326	4.14691	5.32091e-07	-1.30121	3.78513e-09	1	0	11	31	0	0	1	2	15	6	89	131	0	0	8	30	156	107	130	225	0	5	3	1	42	27	61	49	0.05	0	0.814	1	0	0	0.083	0.126	0.404	0.18	7.838	5.348	0	0	0.381
CTD-2339F6.1	0	-2.17482	-3.88489	5.34532e-07	-2.66236	3.83556e-09	0	1	178	986	0	0	26	172	0	0	5	343	0	0	13	24	0	0	1	57	0	0	0	0	1	2	7	7	0	0.035	13.18	31.801	0	0	2.169	10.853	0	0	0.44	14.004	0	0	0.618
SPINK2	0	-0.334921	-1.46687	5.51158e-07	7.34932	3.98895e-09	6974	9971	3641	8873	7501	4662	3533	3005	9990	8066	1748	4361	5732	10335	5967	2829	2902	4439	523	1726	4056	4071	3598	1707	2427	2437	1122	1013	345.97	345.712	269.598	286.174	253.853	233.054	294.695	189.607	268.758	241.552	153.939	178.05	270.466	221.334	283.862
RIMS3	0	1.72835	1.79638	5.68696e-07	0.704071	4.15106e-09	24	45	20	78	19	9	4	11	237	251	74	185	15	32	12	20	208	302	62	142	18	22	55	9	19	13	40	16	1.191	1.56	1.481	2.516	0.643	0.45	0.334	0.694	6.376	7.517	6.517	7.553	0.708	0.685	0.571
TREM2	0	-0.499545	1.96315	5.82624e-07	0.390067	4.28877e-09	8	16	3	15	19	34	14	35	8	15	3	10	23	30	18	20	119	121	19	24	105	131	94	108	46	53	75	139	0.397	0.555	0.222	0.484	0.643	1.7	1.168	2.208	0.215	0.449	0.264	0.408	1.085	0.642	0.856
ASB2	0	0.92335	2.77173	5.8737e-07	-0.206217	4.36004e-09	10	3	1	8	13	5	10	10	24	20	2	20	19	22	11	21	92	110	9	43	33	47	105	54	27	22	60	54	0.496	0.104	0.074	0.258	0.44	0.25	0.834	0.631	0.646	0.599	0.176	0.817	0.897	0.471	0.523
RHOU	0	0.198227	1.56804	5.87615e-07	2.1222	4.39821e-09	21	56	117	272	53	33	23	38	114	122	87	185	33	48	58	73	343	350	178	249	100	101	138	105	115	100	187	204	1.042	1.942	8.663	8.773	1.794	1.65	1.918	2.398	3.067	3.654	7.662	7.553	1.557	1.028	2.759
GAS2L1	0	-0.242012	-0.807543	6.13744e-07	2.83658	4.63174e-09	185	254	136	286	293	202	102	159	259	270	96	181	180	389	164	166	154	238	63	133	157	151	127	92	99	86	91	127	9.178	8.807	10.07	9.224	9.916	10.098	8.508	10.032	6.968	8.086	8.454	7.39	8.493	8.331	7.802
SPECC1	0	0.245157	0.936338	6.86378e-07	4.86989	5.22235e-09	527	726	233	455	691	475	301	346	1172	1048	241	561	509	1081	545	457	2068	2505	297	734	839	929	1270	824	585	597	737	672	26.144	25.172	17.252	14.675	23.385	23.745	25.107	21.832	31.53	31.384	21.224	22.904	24.017	23.151	25.927
CEBPB	0	0.456079	1.07693	7.24131e-07	6.74246	5.55439e-09	1875	2578	2008	5242	1466	969	570	938	6658	6248	2926	6267	1025	1946	988	1396	8194	10223	2384	6441	1666	1606	4204	1377	1839	1515	3013	2292	93.016	89.384	148.682	169.066	49.613	48.44	47.545	59.185	179.118	187.108	257.681	255.868	48.365	41.675	47.001
USF3	0	-0.224828	-0.475852	7.35057e-07	3.53204	5.68367e-09	261	350	169	380	457	295	192	244	371	317	121	220	275	730	270	279	270	381	67	145	283	307	428	211	200	186	218	230	12.948	12.135	12.514	12.256	15.466	14.747	16.015	15.396	9.981	9.493	10.656	8.982	12.976	15.634	12.844
FAM117A	0	0.0775186	0.982745	7.80064e-07	2.67053	6.07992e-09	91	124	96	213	102	81	38	71	150	137	80	153	86	224	88	122	286	282	113	182	195	193	343	212	156	157	183	245	4.514	4.299	7.108	6.87	3.452	4.049	3.17	4.48	4.035	4.103	7.045	6.247	4.058	4.797	4.186
TOX	0	-0.295571	-1.53609	8.28331e-07	2.6635	6.50737e-09	317	394	69	96	521	307	175	169	347	207	34	90	384	637	261	171	108	130	16	18	148	160	286	131	94	106	58	57	15.726	13.661	5.109	3.096	17.632	15.347	14.597	10.663	9.335	6.199	2.994	3.675	18.119	13.642	12.416
KCNK5	0	-0.117645	0.739539	8.57958e-07	1.44671	6.79319e-09	36	52	33	73	59	55	27	41	62	52	24	41	55	118	40	49	142	135	32	58	90	88	163	81	60	51	88	85	1.786	1.803	2.443	2.354	1.997	2.749	2.252	2.587	1.668	1.557	2.114	1.674	2.595	2.527	1.903
SNTB1	0	0.303418	1.1421	8.59235e-07	2.73573	6.85645e-09	59	106	46	111	139	107	59	140	193	205	52	113	110	244	122	160	322	388	58	144	207	222	398	212	144	157	315	343	2.927	3.675	3.406	3.58	4.704	5.349	4.921	8.834	5.192	6.139	4.579	4.614	5.19	5.225	5.804
FSCN1	0	-0.046501	-0.580401	8.86199e-07	6.6172	7.12643e-09	2231	2835	1989	4356	3223	2131	1579	1938	3762	3223	1689	3455	2381	5046	2175	2339	2372	2795	1058	2154	2074	1924	1904	1140	1442	1413	1408	1463	110.677	98.294	147.275	140.491	109.075	106.529	131.708	122.282	101.208	96.519	148.743	141.06	112.348	108.065	103.469
FCGR2B	0	-0.711644	-2.44919	8.93671e-07	-1.79157	7.24179e-09	5	2	18	44	9	4	29	36	9	4	14	8	6	11	20	31	0	0	1	2	3	1	5	3	10	6	9	4	0.248	0.069	1.333	1.419	0.305	0.2	2.419	2.271	0.242	0.12	1.233	0.327	0.283	0.236	0.951
C5orf56	0	0.324401	1.56263	9.09219e-07	1.33245	7.46321e-09	38	33	34	83	27	20	33	21	97	70	39	60	30	40	41	46	281	249	67	117	51	44	86	31	85	78	97	58	1.885	1.144	2.518	2.677	0.914	1	2.753	1.325	2.61	2.096	3.435	2.45	1.416	0.857	1.95
CD59	0	-0.402621	-0.811656	9.09219e-07	5.82769	7.48028e-09	1657	2113	834	1803	2734	1753	1041	1281	1797	1604	409	1026	1807	3313	1726	1301	1173	1427	234	607	1651	1568	1567	1014	1164	1059	894	1021	82.201	73.261	61.753	58.151	92.526	87.633	86.832	80.828	48.344	48.035	36.019	41.889	85.264	70.951	82.109
RP3-395M20.12	0	-0.658537	-1.33067	9.81457e-07	1.33032	8.1353e-09	77	141	138	357	61	42	43	55	125	87	112	118	34	58	55	44	49	76	29	58	28	18	43	9	38	36	35	42	3.82	4.889	10.218	11.514	2.064	2.1	3.587	3.47	3.363	2.605	9.863	4.818	1.604	1.242	2.616
SERPINB1	0	-0.0196953	0.819336	1.0005e-06	6.61193	8.35507e-09	1931	2980	2070	5374	1291	794	888	1068	5056	4398	1730	3141	749	1824	1163	1348	8591	9013	1850	3463	1914	1925	3431	1652	1505	1562	2583	2436	95.794	103.322	153.273	173.324	43.691	39.692	74.07	67.388	136.02	131.706	152.354	128.24	35.342	39.063	55.326
COL2A1	0	-0.262622	-1.5503	1.00184e-06	4.30777	8.42816e-09	605	834	426	842	1153	736	460	555	884	810	302	687	781	1273	820	367	185	548	51	270	582	503	309	175	312	322	122	191	30.013	28.916	31.543	27.156	39.021	36.793	38.37	35.019	23.782	24.257	26.596	28.049	36.852	27.263	39.009
ZFP64	0	-0.182738	-0.58563	1.05228e-06	3.42669	8.91765e-09	283	333	189	373	465	308	157	170	447	329	143	278	306	601	210	209	291	361	89	171	288	251	312	142	152	156	143	159	14.039	11.546	13.994	12.03	15.737	15.397	13.096	10.727	12.026	9.853	12.593	11.35	14.439	12.871	9.99
DIAPH1	0	-0.381677	-0.686804	1.05705e-06	6.38014	9.02341e-09	2640	3460	1278	2537	3627	2422	1376	1523	2560	2306	843	1487	2357	5726	1787	1781	1830	2616	471	1038	2188	2280	2750	1793	1186	1164	1293	1540	130.967	119.964	94.629	81.824	122.747	121.076	114.775	96.097	68.871	69.058	74.24	60.711	111.216	122.628	85.011
TM7SF2	0	-0.118929	-0.720345	1.16644e-06	6.04148	1.00294e-08	2600	3009	952	1832	2695	1945	929	992	3425	2895	574	1278	2144	4523	1696	1330	1807	2225	295	783	1841	1719	1840	1137	960	840	800	919	128.982	104.327	70.491	59.086	91.206	97.231	77.49	62.592	92.142	86.696	50.55	52.178	101.165	96.864	80.682
VCL	0	-0.16669	-0.513229	1.17632e-06	5.61341	1.02599e-08	1174	1601	887	1994	1611	1166	703	932	1883	1521	580	1208	1095	3004	1083	1077	1124	1581	320	764	1185	1079	1454	872	826	781	798	823	58.24	55.509	65.678	64.311	54.52	58.288	58.639	58.807	50.658	45.549	51.078	49.32	51.668	64.334	51.521
PHTF2	0	-0.259038	-0.629344	1.17632e-06	3.67803	1.02459e-08	349	504	186	453	517	339	175	266	466	341	136	316	310	718	343	293	291	416	72	173	272	296	416	238	205	186	215	241	17.313	17.475	13.772	14.61	17.497	16.947	14.597	16.784	12.537	10.212	11.977	12.902	14.627	15.377	16.317
ZNF608	0	-0.134869	-0.705164	1.17868e-06	3.39496	1.03533e-08	274	413	272	545	276	212	164	198	440	384	185	325	197	557	255	263	241	386	91	192	181	196	242	112	186	149	131	132	13.593	14.319	20.14	17.577	9.341	10.598	13.68	12.493	11.837	11.5	16.292	13.269	9.296	11.929	12.131
PTN	0	2.0661	2.25291	1.21449e-06	-1.06391	1.07431e-08	0	0	59	103	0	0	28	108	2	0	135	829	0	0	171	258	0	1	37	641	0	0	0	1	278	152	436	428	0	0	4.369	3.322	0	0	2.336	6.814	0.054	0	11.889	33.846	0	0	8.135
ME1	0	-0.0228476	-0.911963	1.21936e-06	3.36986	1.08615e-08	299	437	98	150	770	475	163	189	437	405	103	204	471	1231	209	279	165	262	22	96	416	357	465	279	121	110	94	179	14.833	15.152	7.256	4.838	26.059	23.745	13.596	11.925	11.756	12.128	9.071	8.329	22.224	26.363	9.943
MAPKBP1	0	-0.244464	-0.832254	1.24887e-06	3.19172	1.12017e-08	234	340	180	403	321	250	158	178	347	259	127	233	203	506	247	240	150	220	73	138	226	210	201	123	145	102	145	194	11.608	11.788	13.328	12.998	10.863	12.498	13.179	11.231	9.335	7.756	11.184	9.513	9.579	10.836	11.75
MAP2K1	0	-0.0505696	-0.433038	1.25574e-06	4.30229	1.13409e-08	411	637	254	486	814	575	300	372	754	583	193	441	527	1239	505	488	501	629	126	266	501	433	718	342	324	335	370	356	20.389	22.086	18.807	15.675	27.548	28.744	25.024	23.472	20.285	17.459	16.997	18.005	24.867	26.534	24.024
EPHX4	0	0.400813	1.18408	1.25931e-06	0.721249	1.14511e-08	21	22	38	77	14	11	11	21	46	37	40	78	13	35	26	44	93	69	48	94	44	44	39	16	61	48	53	48	1.042	0.763	2.814	2.483	0.474	0.55	0.918	1.325	1.238	1.108	3.523	3.185	0.613	0.75	1.237
RNF144A	0	-0.1069	-0.914377	1.28753e-06	3.50647	1.17873e-08	314	390	160	394	551	345	208	206	442	343	144	318	338	892	269	299	220	228	107	222	189	225	338	134	163	127	166	187	15.577	13.522	11.847	12.707	18.647	17.247	17.35	12.998	11.891	10.272	12.681	12.983	15.949	19.103	12.797
TGM2	0	0.0563079	1.20197	1.31081e-06	1.60992	1.20883e-08	32	65	130	471	10	5	22	44	79	57	144	329	6	28	47	66	205	179	221	432	63	44	34	27	119	107	109	133	1.587	2.254	9.626	15.191	0.338	0.25	1.835	2.776	2.125	1.707	12.681	13.432	0.283	0.6	2.236
S100A4	0	-0.296568	-1.02587	1.31081e-06	9.32073	1.21627e-08	18622	25824	5914	11607	39887	28946	13288	17718	22602	17361	3239	8159	31096	59052	23253	17966	12006	11396	1379	2835	25478	22735	26526	15975	12347	12093	9573	12592	923.81	895.363	437.902	374.352	1349.88	1447.01	1108.38	1117.96	608.055	519.908	285.245	333.115	1467.27	1264.66	1106.19
LTB	0	-0.439199	-1.74926	1.43156e-06	6.38729	1.33717e-08	4352	4229	512	784	12508	7588	2546	2095	2598	1678	253	693	7377	13308	5612	3213	588	966	84	298	3116	3608	4544	2692	1808	1597	1065	1027	215.896	146.627	37.911	25.286	423.303	379.325	212.367	132.189	69.893	50.251	22.281	28.294	348.086	285.004	266.974
LGALS1	0	0.353033	-0.353343	1.44351e-06	7.31614	1.36532e-08	2575	3369	1500	3851	6769	4209	2679	3247	6934	6368	1346	4561	4768	12151	4848	5520	3090	4080	711	2402	3909	3436	6251	3168	2476	2057	3472	4038	127.742	116.809	111.067	124.203	229.081	210.408	223.461	204.877	186.543	190.702	118.537	186.216	224.979	260.226	230.629
ARL4C	0	0.189728	-1.33242	1.44351e-06	1.83742	1.36618e-08	52	71	87	75	170	103	235	200	67	55	42	197	101	186	472	290	12	20	20	64	39	31	34	20	140	122	129	126	2.58	2.462	6.442	2.419	5.753	5.149	19.602	12.619	1.802	1.647	3.699	8.043	4.766	3.983	22.454
C10orf54	0	0.532888	1.21078	1.45287e-06	6.59063	1.38402e-08	1160	1468	856	2139	1819	1321	891	1125	4602	4050	1304	2848	1423	2316	1742	1570	8742	9277	1722	3668	2487	2516	3176	1688	2143	1984	2452	1945	57.546	50.898	63.382	68.988	61.56	66.037	74.32	70.984	123.806	121.285	114.838	116.278	67.145	49.599	82.871
ALOX5AP	0	2.05274	2.54514	1.47291e-06	3.8104	1.41223e-08	111	194	36	83	251	162	73	143	1861	1627	165	881	236	518	159	158	2388	2048	247	800	405	425	829	365	182	173	376	256	5.507	6.726	2.666	2.677	8.494	8.098	6.089	9.023	50.066	48.724	14.531	35.969	11.136	11.093	7.564
AC013461.1	0	-0.130931	-0.378017	1.57536e-06	4.86606	1.5202e-08	604	810	456	879	1176	725	415	581	1021	867	329	594	670	1601	660	775	744	913	198	419	755	761	990	537	478	462	520	618	29.964	28.084	33.764	28.35	39.799	36.243	34.616	36.659	27.468	25.964	28.974	24.252	31.614	34.287	31.398
PSMB8	0	0.542368	0.981194	1.60244e-06	4.32	1.55625e-08	232	267	241	485	325	199	270	225	582	534	243	362	569	693	521	503	937	859	342	377	540	616	716	355	647	612	742	557	11.509	9.257	17.845	15.642	10.999	9.948	22.521	14.197	15.657	15.992	21.4	14.78	26.848	14.841	24.785
CD6	0	0.857386	1.43543	1.64071e-06	1.17525	1.60706e-08	25	45	19	51	37	17	19	28	119	89	42	80	36	66	50	28	153	181	67	143	60	53	52	26	49	48	46	50	1.24	1.56	1.407	1.645	1.252	0.85	1.585	1.767	3.201	2.665	3.699	3.266	1.699	1.413	2.379
MT1X	0	-0.476849	-0.848038	1.64071e-06	4.40143	1.61371e-08	275	355	161	304	2138	1662	525	1068	305	325	66	166	1409	2329	876	756	148	387	24	94	1017	1133	1416	809	537	538	633	779	13.642	12.308	11.921	9.805	72.355	83.084	43.791	67.388	8.205	9.733	5.812	6.777	66.484	49.878	41.673
TNFSF9	0	0.701691	1.92878	1.64275e-06	2.50957	1.62588e-08	64	93	46	137	57	28	43	79	238	215	55	226	37	82	102	135	421	541	89	282	117	113	225	115	193	177	437	359	3.175	3.224	3.406	4.419	1.929	1.4	3.587	4.985	6.403	6.439	4.844	9.227	1.746	1.756	4.852
SPOCK2	0	-0.683901	-1.68368	1.71618e-06	2.63425	1.70917e-08	249	356	215	494	242	166	155	192	257	210	141	190	193	258	174	99	71	105	53	99	159	171	71	24	100	88	62	47	12.353	12.343	15.92	15.933	8.19	8.298	12.929	12.115	6.914	6.289	12.417	7.757	9.107	5.525	8.278
ST3GAL6	0	-0.0926071	1.08247	1.75454e-06	2.29274	1.75823e-08	60	84	37	121	99	81	60	64	114	103	40	76	81	152	59	90	311	244	78	86	156	186	292	190	105	112	237	227	2.977	2.912	2.74	3.903	3.35	4.049	5.005	4.038	3.067	3.085	3.523	3.103	3.822	3.255	2.807
HSPG2	0	0.325742	0.961542	1.75899e-06	3.35237	1.77357e-08	88	133	188	577	126	88	132	209	301	220	232	550	80	185	263	259	422	346	414	742	152	124	158	85	395	306	418	408	4.366	4.611	13.92	18.61	4.264	4.399	11.01	13.187	8.098	6.588	20.431	22.455	3.775	3.962	12.511
LYRM1	0	0.258935	0.579069	1.77404e-06	5.42461	1.79972e-08	770	1117	733	1843	783	505	410	473	2189	1832	943	1556	566	1231	581	698	2545	2725	829	1446	886	817	1243	559	751	642	967	832	38.199	38.728	54.275	59.441	26.499	25.245	34.199	29.845	58.89	54.863	83.046	63.528	26.707	26.363	27.639
EIF1B	0	0.48796	0.59892	1.78641e-06	7.35301	1.82331e-08	2424	3603	1860	4475	3657	2493	1436	2197	8132	7098	2554	6155	2743	6558	2836	3188	8564	10104	2056	5051	3615	3552	6001	2883	2564	2352	3590	3275	120.251	124.922	137.724	144.329	123.762	124.625	119.78	138.625	218.773	212.563	224.92	251.296	129.429	140.446	134.914
B4GALT1	0	0.121117	0.448334	1.80608e-06	4.48991	1.85456e-08	282	507	354	847	454	320	265	346	656	656	337	684	337	771	462	484	857	1080	276	551	481	526	734	359	490	473	723	606	13.99	17.579	26.212	27.318	15.365	15.997	22.104	21.832	17.648	19.645	29.678	27.926	15.901	16.512	21.978
RPS18	0	0.279044	0.397894	1.8345e-06	13.1331	1.8951e-08	152807	222762	116918	280256	206348	142276	89983	121570	385991	366912	115880	282730	159674	346654	176152	179243	419594	492757	88755	222408	231712	218381	290772	148736	167769	152583	189315	182702	7580.53	7723.55	8657.18	9038.89	6983.35	7112.39	7505.66	7670.73	10384.2	10987.9	10205.1	11543.3	7534.26	7423.93	8379.91
CRABP2	0	2.70739	5.0612	1.88811e-06	-2.09477	1.96216e-08	0	0	3	6	1	0	1	1	2	1	30	80	0	4	3	20	5	2	98	530	0	2	0	2	29	16	120	108	0	0	0.222	0.194	0.034	0	0.083	0.063	0.054	0.03	2.642	3.266	0	0.086	0.143
RPH3AL	0	0.963168	1.42583	1.92514e-06	1.02843	2.01255e-08	9	20	14	30	48	23	18	33	73	54	31	67	35	86	51	48	119	106	37	75	71	70	84	45	56	57	52	45	0.446	0.693	1.037	0.968	1.624	1.15	1.501	2.082	1.964	1.617	2.73	2.735	1.651	1.842	2.426
TBC1D1	0	-0.206074	0.347352	1.97817e-06	4.48718	2.08022e-08	438	627	422	872	499	359	232	291	694	538	314	518	318	738	398	378	1117	1096	315	558	564	565	712	505	406	402	510	553	21.729	21.739	31.247	28.124	16.887	17.946	19.352	18.361	18.67	16.111	27.653	21.149	15.005	15.805	18.934
TGFBR1	0	-0.223636	-0.75476	2.00333e-06	4.22753	2.11907e-08	589	759	292	528	802	571	291	370	663	541	203	482	487	1346	453	439	451	571	88	291	372	365	498	310	297	277	277	390	29.219	26.316	21.621	17.029	27.142	28.544	24.273	23.346	17.837	16.201	17.877	19.679	22.979	28.826	21.55
CASP1	0	0.779569	3.38382	2.01291e-06	-0.450125	2.15578e-08	1	2	0	1	9	6	15	16	3	9	2	7	7	17	19	31	104	76	18	16	47	46	88	58	82	95	122	123	0.05	0.069	0	0.032	0.305	0.3	1.251	1.01	0.081	0.27	0.176	0.286	0.33	0.364	0.904
EXOSC4	0	0.186355	0.649717	2.01291e-06	4.95064	2.15679e-08	538	651	407	791	753	596	247	347	1120	1063	384	685	697	1307	422	491	1652	1769	344	762	1214	1113	1325	786	571	478	480	667	26.689	22.571	30.136	25.512	25.483	29.794	20.603	21.895	30.131	31.834	33.817	27.967	32.888	27.991	20.075
TSPAN15	0	0.183005	-0.594245	2.01291e-06	4.84357	2.16656e-08	507	725	296	695	1305	798	589	677	1124	926	397	848	1035	1656	1014	736	656	704	235	458	740	654	706	367	465	417	472	376	25.152	25.137	21.917	22.415	44.165	39.892	49.13	42.717	30.239	27.731	34.962	34.622	48.837	35.465	48.238
F2RL1	0	-0.390696	-1.39948	2.10236e-06	1.04496	2.27584e-08	76	99	40	90	101	50	66	58	129	85	21	56	37	94	72	64	37	47	11	23	22	27	41	16	44	36	29	24	3.77	3.433	2.962	2.903	3.418	2.5	5.505	3.66	3.47	2.545	1.849	2.286	1.746	2.013	3.425
ZNF462	0	0.898227	0.938181	2.14532e-06	4.06647	2.33562e-08	191	331	306	674	243	116	121	184	837	856	450	1143	245	638	266	312	789	1216	313	793	365	391	543	186	251	258	367	261	9.475	11.476	22.658	21.738	8.224	5.799	10.093	11.61	22.518	25.635	39.63	46.666	11.56	13.663	12.654
DNAJC4	0	0.336338	0.69444	2.14656e-06	5.13127	2.35025e-08	647	911	535	1192	632	435	286	427	2012	1605	580	1313	485	981	504	558	2744	2632	490	1159	790	719	1032	499	598	587	726	635	32.097	31.586	39.614	38.445	21.389	21.746	23.856	26.943	54.128	48.065	51.078	53.607	22.885	21.009	23.976
RARA-AS1	0	0.526039	1.59319	2.18962e-06	1.61153	2.41093e-08	38	49	67	140	24	25	31	24	172	144	70	133	23	42	34	41	365	422	82	188	54	53	132	30	63	66	104	48	1.885	1.699	4.961	4.515	0.812	1.25	2.586	1.514	4.627	4.312	6.165	5.43	1.085	0.899	1.617
RCBTB2	0	-0.0975848	-0.743412	2.19912e-06	3.71799	2.435e-08	320	321	182	397	559	330	348	319	391	360	152	376	296	682	563	406	270	299	110	241	238	236	288	145	254	229	248	234	15.875	11.13	13.476	12.804	18.918	16.497	29.027	20.128	10.519	10.781	13.386	15.351	13.967	14.606	26.783
ASCL2	0	0.614861	1.51448	2.20944e-06	2.31802	2.4601e-08	41	71	66	155	72	46	52	60	159	229	88	219	48	111	73	87	472	636	80	233	107	132	131	80	115	114	130	133	2.034	2.462	4.887	4.999	2.437	2.3	4.337	3.786	4.278	6.858	7.75	8.941	2.265	2.377	3.473
EXOC2	0	-0.000436189	-0.484995	2.44471e-06	4.12387	2.73718e-08	433	569	217	421	819	502	235	305	756	608	193	420	490	1189	431	357	483	601	121	291	409	399	638	331	226	242	237	252	21.48	19.728	16.068	13.578	27.717	25.095	19.602	19.245	20.338	18.208	16.997	17.148	23.121	25.464	20.504
DACH1	0	1.4668	2.85932	2.47872e-06	1.46061	2.84312e-08	1	11	41	131	5	8	11	35	74	88	82	156	16	77	29	102	314	327	117	201	110	113	136	83	115	88	196	228	0.05	0.381	3.036	4.225	0.169	0.4	0.918	2.208	1.991	2.635	7.221	6.369	0.755	1.649	1.38
ASMTL	0	-0.255575	-0.601769	2.47872e-06	5.2332	2.81539e-08	1255	1711	902	2175	1080	730	463	550	1871	1529	658	1039	824	1350	747	672	1184	1284	342	698	752	740	816	475	539	514	545	535	62.259	59.323	66.789	70.149	36.55	36.493	38.62	34.703	50.335	45.789	57.947	42.42	38.881	28.912	35.536
CLDND1	0	-0.0890269	-0.747581	2.47872e-06	6.09265	2.84315e-08	1906	2516	765	1606	3842	2006	1128	1390	3029	2068	530	1138	2081	4884	2279	2328	1582	1726	363	721	1590	1560	2210	1235	1074	949	1064	1357	94.554	87.234	56.644	51.797	130.023	100.28	94.089	87.705	81.488	61.93	46.675	46.462	98.193	104.596	108.417
RGL1	0	-0.0531219	-1.0158	2.47872e-06	2.8981	2.83671e-08	182	314	105	157	356	254	136	214	221	195	80	222	293	602	265	224	101	167	31	136	168	173	160	105	111	100	109	134	9.029	10.887	7.775	5.064	12.048	12.697	11.344	13.503	5.946	5.84	7.045	9.064	13.825	12.892	12.607
HOOK1	0	-0.886741	-1.29845	2.47872e-06	2.32354	2.85192e-08	279	337	211	422	203	120	64	77	240	181	110	146	96	205	54	81	144	181	55	124	106	92	73	33	73	64	46	28	13.841	11.684	15.623	13.61	6.87	5.999	5.338	4.858	6.457	5.42	9.687	5.961	4.53	4.39	2.569
ALDH3A2	0	0.165785	0.423353	2.48965e-06	4.29826	2.87989e-08	378	494	279	539	512	323	200	237	791	711	253	561	367	779	326	339	925	1085	246	500	554	588	615	341	340	312	361	422	18.752	17.128	20.659	17.384	17.327	16.147	16.682	14.954	21.28	21.292	22.281	22.904	17.317	16.683	15.508
CEP70	0	0.116263	0.572778	2.55777e-06	3.68745	2.99035e-08	323	484	296	641	194	119	118	118	763	693	272	547	116	304	130	174	898	1160	255	502	223	245	341	185	221	206	223	188	16.024	16.781	21.917	20.674	6.565	5.949	9.843	7.445	20.527	20.753	23.954	22.333	5.473	6.51	6.184
GYPE	0	-0.598226	-3.16075	2.55777e-06	0.24915	2.97477e-08	176	206	20	12	216	114	33	38	142	120	6	34	69	223	51	23	30	42	2	14	5	7	31	13	9	5	2	2	8.731	7.142	1.481	0.387	7.31	5.699	2.753	2.398	3.82	3.594	0.528	1.388	3.256	4.776	2.426
STK39	0	0.227533	0.501183	2.56129e-06	3.63673	3.0103e-08	187	274	154	361	333	196	122	170	414	471	129	338	218	540	244	261	499	760	112	307	337	323	450	281	230	220	308	286	9.277	9.5	11.403	11.643	11.27	9.798	10.176	10.727	11.138	14.105	11.361	13.8	10.286	11.565	11.608
HOTAIRM1	0	1.31446	1.72002	2.6076e-06	1.20553	3.08086e-08	18	28	60	124	18	11	17	15	147	132	114	234	19	32	59	35	220	257	89	210	31	11	36	21	72	69	76	35	0.893	0.971	4.443	3.999	0.609	0.55	1.418	0.946	3.955	3.953	10.04	9.554	0.897	0.685	2.807
PLXDC2	0	0.378655	1.41398	2.66813e-06	3.01669	3.16888e-08	57	104	195	436	69	67	46	102	275	245	180	318	74	175	86	148	728	674	169	348	188	189	325	205	199	161	261	282	2.828	3.606	14.439	14.062	2.335	3.349	3.837	6.436	7.398	7.337	15.852	12.983	3.492	3.748	4.091
P2RX5	0	-0.394481	1.14566	2.75186e-06	-0.645878	3.2955e-08	13	22	9	21	10	10	2	5	15	13	9	11	6	20	3	8	59	48	12	37	23	15	31	14	15	19	18	15	0.645	0.763	0.666	0.677	0.338	0.5	0.167	0.315	0.404	0.389	0.793	0.449	0.283	0.428	0.143
RP11-307C12.11	0	0.476446	0.75849	2.75186e-06	1.96739	3.30237e-08	64	113	49	106	77	42	32	49	200	199	57	128	73	148	68	47	229	312	51	103	113	88	142	81	65	58	66	72	3.175	3.918	3.628	3.419	2.606	2.1	2.669	3.092	5.381	5.959	5.02	5.226	3.445	3.17	3.235
RP11-557H15.4	0	-0.765766	-2.08756	2.79689e-06	-0.610073	3.37371e-08	18	27	11	22	64	32	34	47	29	24	4	6	35	47	24	21	9	7	2	3	19	18	29	4	6	3	16	3	0.893	0.936	0.814	0.71	2.166	1.6	2.836	2.966	0.78	0.719	0.352	0.245	1.651	1.007	1.142
TPM2	0	-0.0804998	-0.533888	2.92969e-06	7.70399	3.55202e-08	4147	5573	3076	6604	8060	5635	3539	4339	6681	5296	2510	4150	6386	13127	5603	5842	3432	4233	1216	2649	5911	5612	7077	3637	4349	3766	4057	4518	205.727	193.226	227.762	212.994	272.771	281.694	295.195	273.779	179.737	158.599	221.045	169.436	301.325	281.128	266.546
CH17-189H20.1	0	0.643667	1.08084	2.93788e-06	2.80711	3.58012e-08	105	166	90	229	70	72	63	98	403	368	144	305	69	178	103	122	477	589	116	281	128	130	318	105	97	104	201	164	5.209	5.756	6.664	7.386	2.369	3.599	5.255	6.184	10.842	11.02	12.681	12.453	3.256	3.812	4.9
NOTUM	0	1.2877	2.16924	2.96076e-06	0.114174	3.63568e-08	11	17	21	42	9	6	5	8	84	102	28	90	8	16	13	11	219	197	46	98	30	23	13	5	18	16	27	18	0.546	0.589	1.555	1.355	0.305	0.3	0.417	0.505	2.26	3.055	2.466	3.675	0.377	0.343	0.618
TFEB	0	0.504697	1.67345	2.96076e-06	1.00742	3.64463e-08	9	19	19	47	34	21	20	27	45	34	36	62	13	52	45	49	183	150	33	63	52	54	109	63	52	71	96	82	0.446	0.659	1.407	1.516	1.151	1.05	1.668	1.704	1.211	1.018	3.17	2.531	0.613	1.114	2.141
CREG1	0	0.0888425	0.537697	3.00639e-06	5.23717	3.7194e-08	663	890	571	1399	792	531	352	536	1576	1409	555	1217	463	1023	598	663	1856	2232	555	1022	773	761	1271	619	739	724	956	1077	32.89	30.858	42.28	45.121	26.803	26.545	29.361	33.82	42.399	42.195	48.877	49.688	21.847	21.909	28.448
PARD3	0	0.562311	0.949789	3.04133e-06	3.01239	3.78144e-08	97	169	142	241	155	104	65	82	360	317	176	377	113	304	115	106	510	651	148	345	180	181	246	125	130	122	179	141	4.812	5.86	10.514	7.773	5.246	5.199	5.422	5.174	9.685	9.493	15.5	15.392	5.332	6.51	5.471
HOXB2	0	0.620531	0.828807	3.09863e-06	4.63761	3.87185e-08	355	475	380	935	341	250	238	284	1192	1168	508	925	379	817	414	559	1293	1617	471	887	559	533	675	230	576	520	660	427	17.611	16.469	28.137	30.156	11.54	12.498	19.852	17.92	32.068	34.978	44.737	37.766	17.883	17.497	19.695
CDO1	0	1.6818	1.89886	3.2481e-06	-0.231604	4.0787e-08	12	15	11	23	10	8	6	3	75	112	31	79	10	16	10	15	102	141	37	76	12	12	10	10	12	8	8	12	0.595	0.52	0.814	0.742	0.338	0.4	0.5	0.189	2.018	3.354	2.73	3.225	0.472	0.343	0.476
ARHGEF10L	0	0.856755	1.18028	3.27468e-06	0.0963297	4.14203e-08	5	15	20	55	8	7	11	12	39	38	35	64	11	28	19	30	50	65	28	51	21	16	25	11	31	31	30	32	0.248	0.52	1.481	1.774	0.271	0.35	0.918	0.757	1.049	1.138	3.082	2.613	0.519	0.6	0.904
TMEM205	0	0.225259	0.602456	3.27468e-06	5.57292	4.16952e-08	902	1448	929	2479	655	495	410	559	2556	2273	972	2104	602	1082	644	707	3410	3414	853	1857	977	907	1035	577	794	680	1050	982	44.747	50.205	68.788	79.953	22.167	24.745	34.199	35.271	68.763	68.069	85.6	85.902	28.406	23.172	30.636
GTF2H5	0	-0.322337	-0.541942	3.27468e-06	6.47301	4.17286e-08	2345	3677	1457	3432	3484	2317	1200	1541	3119	2644	866	1792	2207	5023	2036	1817	2682	3003	572	1218	2277	2082	2506	1690	1461	1300	1357	1697	116.332	127.488	107.883	110.69	117.908	115.827	100.094	97.233	83.91	79.18	76.265	73.164	104.138	107.572	96.857
SH3BP5	0	0.410925	-0.952084	3.28195e-06	4.21089	4.20242e-08	615	628	225	357	843	534	393	311	1000	928	271	757	711	1606	647	520	224	478	123	384	294	324	491	154	266	234	292	167	30.509	21.774	16.66	11.514	28.529	26.695	32.781	19.623	26.903	27.791	23.866	30.907	33.549	34.394	30.779
CTSW	0	-0.363795	-1.6655	3.3748e-06	1.65965	4.34219e-08	420	556	85	154	160	100	33	48	587	515	62	163	75	96	62	25	209	262	18	56	42	39	24	27	15	19	7	10	20.836	19.277	6.294	4.967	5.415	4.999	2.753	3.029	15.792	15.423	5.46	6.655	3.539	2.056	2.949
BTLA	0	-0.444207	-1.94789	3.4011e-06	1.36687	4.39707e-08	153	141	15	18	356	241	88	101	84	96	6	16	218	399	188	61	36	34	4	6	67	70	88	77	58	48	33	31	7.59	4.889	1.111	0.581	12.048	12.048	7.34	6.373	2.26	2.875	0.528	0.653	10.286	8.545	8.944
BIN1	0	0.0480191	-0.60504	3.42011e-06	6.61145	4.4428e-08	2529	2931	1849	3849	3453	2227	1573	1761	4611	4046	1899	3751	2400	4705	2274	2055	2691	3272	1123	2232	2092	1870	1838	865	1435	1251	1172	1075	125.46	101.623	136.909	124.139	116.859	111.328	131.207	111.114	124.048	121.165	167.237	153.145	113.245	100.762	108.179
AC147651.4	0	0.177675	0.894843	3.43356e-06	1.10243	4.48151e-08	23	35	33	86	40	22	17	32	69	72	23	55	33	63	31	43	107	146	30	56	56	56	93	44	52	50	58	67	1.141	1.214	2.443	2.774	1.354	1.1	1.418	2.019	1.856	2.156	2.026	2.246	1.557	1.349	1.475
JARID2	0	-0.331338	-0.557297	3.4359e-06	5.36994	4.50581e-08	1055	1445	804	1771	1369	885	754	798	1485	1203	480	907	835	2334	935	826	965	1452	279	618	913	899	1417	681	597	636	790	782	52.337	50.101	59.532	57.119	46.331	44.241	62.893	50.352	39.951	36.026	42.272	37.031	39.4	49.985	44.48
TP53I13	0	0.303142	0.607926	3.46009e-06	4.77226	4.55895e-08	456	657	485	1062	488	339	237	331	1219	1260	440	1081	376	800	429	498	1682	1903	333	860	685	617	760	415	469	438	548	584	22.621	22.779	35.912	34.252	16.515	16.947	19.769	20.885	32.794	37.733	38.749	44.135	17.742	17.133	20.408
HEMGN	0	-0.225925	-2.66852	3.52096e-06	0.820066	4.66093e-08	418	491	77	77	68	34	39	28	432	330	63	135	30	160	44	13	55	77	6	16	6	13	37	14	9	13	4	2	20.736	17.024	5.701	2.483	2.301	1.7	3.253	1.767	11.622	9.882	5.548	5.512	1.416	3.427	2.093
PRKCB	0	0.361447	0.721946	3.67079e-06	4.95026	4.88198e-08	298	382	457	1020	571	408	430	487	954	839	514	953	396	1135	715	729	1231	1536	369	801	734	729	1306	639	723	655	910	938	14.783	13.245	33.839	32.897	19.324	20.396	35.867	30.728	25.665	25.125	45.266	38.909	18.685	24.307	34.014
RPS15A	0	0.232562	0.313084	3.73876e-06	11.8296	4.9955e-08	63170	105628	46047	107245	87513	61707	37664	49259	152197	141420	43354	103263	66300	175608	72227	71249	162106	196031	33022	84545	87397	86927	134206	67915	60831	61926	72313	74216	3133.77	3662.31	3409.55	3458.89	2961.67	3084.74	3141.63	3108.11	4094.51	4235.09	3818.01	4216.01	3128.38	3760.82	3435.99
HNMT	0	0.24228	0.740887	3.83701e-06	4.50171	5.15051e-08	256	433	189	391	588	408	294	399	685	665	230	543	444	879	501	378	1144	1219	216	535	685	692	935	527	523	502	658	625	12.7	15.013	13.994	12.611	19.899	20.396	24.523	25.176	18.428	19.915	20.255	22.17	20.95	18.825	23.834
ARIH2	0	-0.0765943	0.248136	3.95377e-06	5.50119	5.3317e-08	826	1196	468	1183	1472	1055	486	683	1338	1200	417	849	1005	2299	870	824	1611	2104	424	802	1474	1366	2118	1219	803	791	970	1085	40.977	41.467	34.653	38.154	49.816	52.74	40.538	43.095	35.996	35.936	36.723	34.663	47.421	49.235	41.388
KBTBD11	0	1.61931	3.38369	4.05303e-06	0.805308	5.49061e-08	3	2	12	32	8	16	6	21	34	64	37	102	15	37	10	46	212	201	57	90	62	68	159	77	46	71	216	197	0.149	0.069	0.889	1.032	0.271	0.8	0.5	1.325	0.915	1.917	3.258	4.164	0.708	0.792	0.476
MXRA7	0	-0.478255	-0.816549	4.06183e-06	3.073	5.52767e-08	258	381	263	625	272	158	96	160	325	247	169	322	134	274	179	172	194	229	99	235	108	115	138	87	137	117	159	164	12.799	13.21	19.474	20.158	9.205	7.898	8.008	10.096	8.743	7.397	14.883	13.147	6.323	5.868	8.515
TGFBI	0	1.90335	1.90454	4.06722e-06	1.10464	5.56016e-08	16	35	45	68	19	17	28	17	84	64	159	353	11	35	75	120	92	76	73	352	12	9	15	7	77	66	139	146	0.794	1.214	3.332	2.193	0.643	0.85	2.336	1.073	2.26	1.917	14.002	14.412	0.519	0.75	3.568
DMKN	0	1.84314	2.64832	4.08247e-06	-1.52639	5.60627e-08	6	7	15	12	0	0	2	0	37	42	11	58	0	7	5	4	39	67	25	74	4	4	6	2	7	5	21	14	0.298	0.243	1.111	0.387	0	0	0.167	0	0.995	1.258	0.969	2.368	0	0.15	0.238
SHISA3	0	3.69815	4.6707	4.10047e-06	-2.24477	5.68171e-08	1	3	1	2	0	1	0	0	3	1	58	92	0	1	6	23	1	3	30	145	1	1	3	0	51	35	50	54	0.05	0.104	0.074	0.065	0	0.05	0	0	0.081	0.03	5.108	3.756	0	0.021	0.285
GUSB	0	0.0335489	0.494069	4.10047e-06	5.32447	5.66508e-08	649	990	587	1341	891	601	454	534	1508	1218	517	895	704	1160	755	747	2289	2374	458	914	970	1007	1288	760	871	816	915	946	32.196	34.325	43.464	43.25	30.154	30.044	37.869	33.694	40.569	36.475	45.53	36.541	33.218	24.843	35.917
PDE7A	0	-0.276744	-0.5194	4.1189e-06	5.34794	5.73272e-08	970	1291	484	1018	1853	1123	820	894	1326	1107	329	653	1099	2599	1150	888	992	1251	226	459	1039	1129	1681	822	710	759	722	771	48.12	44.761	35.838	32.833	62.71	56.139	68.398	56.409	35.673	33.151	28.974	26.661	51.857	55.66	54.708
RP11-532F12.5	0	-0.623553	-1.44813	4.39387e-06	0.563959	6.14261e-08	64	117	74	191	44	32	30	24	124	91	43	55	15	58	34	20	78	61	24	25	12	11	15	5	12	14	16	11	3.175	4.057	5.479	6.16	1.489	1.6	2.502	1.514	3.336	2.725	3.787	2.246	0.708	1.242	1.617
GSE1	0	0.229814	0.605711	4.44084e-06	4.87278	6.23574e-08	437	625	450	1109	597	421	293	329	1121	984	483	908	403	1195	503	472	1368	1833	409	868	682	652	1249	663	464	456	689	610	21.679	21.67	33.32	35.768	20.204	21.046	24.44	20.759	30.158	29.468	42.536	37.072	19.016	25.592	23.929
RP11-161M6.2	0	0.806365	1.4019	4.45756e-06	2.60208	6.2868e-08	41	87	120	285	56	36	36	78	208	208	146	393	74	166	97	128	431	462	180	341	183	193	136	75	145	129	145	111	2.034	3.016	8.885	9.192	1.895	1.8	3.003	4.922	5.596	6.229	12.858	16.045	3.492	3.555	4.614
CDA	0	-0.375085	-1.39579	4.46601e-06	2.25478	6.32634e-08	105	153	86	247	230	189	121	149	120	134	39	130	217	421	122	129	35	48	41	64	143	126	107	54	69	72	86	65	5.209	5.305	6.368	7.966	7.784	9.448	10.093	9.401	3.228	4.013	3.435	5.308	10.239	9.016	5.804
PFN2	0	0.686683	1.01691	4.54782e-06	3.21825	6.47037e-08	169	322	312	772	35	25	46	97	551	635	374	888	55	171	121	182	642	867	279	803	173	139	151	68	204	157	219	208	8.384	11.164	23.102	24.899	1.184	1.25	3.837	6.12	14.823	19.016	32.937	36.255	2.595	3.662	5.756
KIAA0087	0	-0.979557	-3.55103	4.59585e-06	-1.08792	6.56712e-08	67	96	11	22	54	42	47	19	34	18	2	8	40	52	29	13	0	5	1	0	11	12	6	1	8	3	3	2	3.324	3.328	0.814	0.71	1.828	2.1	3.92	1.199	0.915	0.539	0.176	0.327	1.887	1.114	1.38
ITGAX	0	0.547127	3.09175	4.64926e-06	-1.34633	6.67221e-08	7	5	6	10	1	1	0	2	18	13	3	9	3	4	1	7	145	110	8	26	8	10	59	35	11	7	15	19	0.347	0.173	0.444	0.323	0.034	0.05	0	0.126	0.484	0.389	0.264	0.367	0.142	0.086	0.048
RNF166	0	0.440132	0.889192	4.67891e-06	5.08989	6.74369e-08	465	663	372	984	803	478	284	399	1624	1465	572	1140	542	1108	503	479	2472	2579	632	1108	788	819	1270	537	583	609	811	579	23.068	22.987	27.545	31.736	27.176	23.895	23.689	25.176	43.69	43.872	50.374	46.544	25.574	23.729	23.929
P2RX7	0	1.49237	2.01309	4.99401e-06	0.825114	7.2682e-08	30	39	15	50	8	12	6	13	172	181	26	120	16	51	26	24	266	284	37	87	28	23	95	25	24	22	92	41	1.488	1.352	1.111	1.613	0.271	0.6	0.5	0.82	4.627	5.42	2.29	4.899	0.755	1.092	1.237
HOXB5	0	0.467536	0.80704	4.99401e-06	4.09363	7.29052e-08	279	446	336	783	227	129	127	180	847	804	372	722	194	554	241	310	920	1258	270	708	294	308	686	189	348	271	515	348	13.841	15.464	24.879	25.254	7.682	6.449	10.593	11.357	22.787	24.077	32.761	29.478	9.154	11.864	11.465
ARFRP1	0	0.122031	0.53167	4.99401e-06	4.53504	7.2569e-08	416	526	339	720	512	348	219	321	880	843	354	580	419	749	386	351	1021	1395	238	559	641	654	935	439	445	442	626	433	20.637	18.237	25.101	23.222	17.327	17.397	18.267	20.254	23.674	25.245	31.175	23.68	19.771	16.041	18.363
RCOR2	0	0.989247	1.59642	5.09747e-06	3.33384	7.50463e-08	120	174	135	251	159	113	82	92	622	602	232	579	126	193	166	137	1275	1395	235	637	212	232	297	111	145	155	181	115	5.953	6.033	9.996	8.095	5.381	5.649	6.84	5.805	16.733	18.028	20.431	23.639	5.945	4.133	7.897
APLP2	0	0.0229565	0.506188	5.09747e-06	6.07671	7.4841e-08	1119	1555	1255	2587	1313	999	641	955	2287	2033	1015	1965	943	2354	1050	1157	3970	4143	838	1810	1446	1389	2263	1370	1195	1117	1651	1953	55.512	53.915	92.926	83.437	44.435	49.94	53.467	60.258	61.527	60.882	89.387	80.227	44.496	50.413	49.951
CD38	0	-0.646511	6.45069	5.10379e-06	-2.28433	7.5455e-08	0	1	0	1	0	1	0	0	0	0	0	1	0	0	0	0	420	147	62	41	10	16	68	68	36	56	70	109	0	0.035	0	0.032	0	0.05	0	0	0	0	0	0.041	0	0	0
AC004947.2	0	-0.931674	-2.93939	5.108e-06	-1.5637	7.58333e-08	22	48	10	5	61	28	13	18	17	7	4	11	31	48	13	3	4	2	0	2	17	11	3	1	4	4	0	1	1.091	1.664	0.74	0.161	2.064	1.4	1.084	1.136	0.457	0.21	0.352	0.449	1.463	1.028	0.618
DHRS3	0	2.5054	4.66383	5.21638e-06	-0.814739	7.7765e-08	2	3	2	23	0	2	2	0	69	56	36	56	1	1	2	6	326	226	77	145	6	3	64	13	23	19	90	38	0.099	0.104	0.148	0.742	0	0.1	0.167	0	1.856	1.677	3.17	2.286	0.047	0.021	0.095
TMEM182	0	0.321142	0.898826	5.22821e-06	1.66702	7.82647e-08	48	81	31	76	87	52	27	24	157	109	41	89	56	133	50	30	236	239	50	89	98	93	146	71	46	51	73	54	2.381	2.808	2.295	2.451	2.944	2.599	2.252	1.514	4.224	3.264	3.611	3.634	2.642	2.848	2.379
GRINA	0	0.193128	0.655881	5.28117e-06	4.58423	7.94415e-08	381	508	579	1410	278	207	243	315	733	645	686	1116	255	563	414	519	1498	1274	565	941	427	422	569	295	511	457	575	611	18.901	17.613	42.872	45.476	9.408	10.348	20.269	19.876	19.72	19.316	60.413	45.564	12.032	12.057	19.695
NPY	0	-1.09421	-3.09228	5.28117e-06	-1.63225	7.97108e-08	0	0	55	152	4	9	98	413	0	0	5	74	1	4	324	85	0	0	0	11	1	2	2	0	85	51	13	28	0	0	4.072	4.902	0.135	0.45	8.174	26.059	0	0	0.44	3.021	0.047	0.086	15.413
HOXA11	0	-1.77568	-1.48274	5.78138e-06	-1.51342	8.76184e-08	11	12	46	85	4	4	18	29	7	4	7	26	1	2	11	5	5	8	6	18	2	2	2	0	20	10	15	5	0.546	0.416	3.406	2.741	0.135	0.2	1.501	1.83	0.188	0.12	0.616	1.062	0.047	0.043	0.523
TCAF1	0	-0.242917	-0.445609	5.80505e-06	5.037	8.83361e-08	878	1379	810	1847	792	602	459	525	1397	1118	560	1078	578	1275	630	627	1189	1368	300	747	617	573	672	373	529	489	499	543	43.556	47.812	59.976	59.57	26.803	30.094	38.286	33.126	37.583	33.481	49.317	44.012	27.273	27.305	29.97
CYP4V2	0	0.610725	1.26506	5.83719e-06	0.945931	8.91863e-08	52	75	46	85	17	18	5	15	198	134	63	115	17	42	9	14	271	311	40	111	29	34	67	30	19	20	37	41	2.58	2.6	3.406	2.741	0.575	0.9	0.417	0.946	5.327	4.013	5.548	4.695	0.802	0.899	0.428
RASGRP3	0	0.457073	0.87365	5.85261e-06	3.8259	8.97839e-08	137	207	220	482	215	151	139	248	410	410	234	528	171	500	253	447	652	793	178	481	377	362	653	276	306	240	371	388	6.796	7.177	16.29	15.546	7.276	7.549	11.594	15.648	11.03	12.278	20.607	21.557	8.069	10.708	12.036
SLC7A3	0	2.11005	2.43782	5.9433e-06	0.346769	9.15428e-08	45	63	28	67	4	2	0	3	321	288	107	294	7	21	16	5	355	479	87	263	18	7	112	6	7	11	43	5	2.232	2.184	2.073	2.161	0.135	0.1	0	0.189	8.636	8.625	9.423	12.003	0.33	0.45	0.761
CDK5RAP3	0	0.262198	0.4068	6.19349e-06	5.11086	9.57795e-08	637	895	596	1282	709	444	355	405	1596	1575	549	1208	553	1153	583	629	1543	1993	419	960	766	774	928	515	633	605	755	697	31.601	31.031	44.131	41.347	23.994	22.196	29.611	25.554	42.937	47.166	48.348	49.32	26.093	24.693	27.735
CACNA2D3	0	-0.077179	2.00573	6.5601e-06	0.095484	1.01855e-07	5	0	5	15	17	20	16	61	6	4	3	9	10	27	47	43	61	43	13	18	53	59	67	72	91	141	192	229	0.248	0	0.37	0.484	0.575	1	1.335	3.849	0.161	0.12	0.264	0.367	0.472	0.578	2.236
TSPAN13	0	-0.10374	-0.655847	6.56474e-06	4.75013	1.02333e-07	696	1141	398	1088	1056	642	358	513	1114	1003	362	743	692	1502	761	526	691	891	220	516	655	619	558	360	411	360	315	346	34.528	39.56	29.47	35.09	35.738	32.094	29.861	32.369	29.97	30.037	31.88	30.335	32.652	32.167	36.202
PRR5L	0	0.0134176	-0.764288	6.5731e-06	3.20838	1.03277e-07	274	327	131	255	384	246	179	175	414	353	115	181	310	760	290	172	176	222	51	102	254	296	321	156	149	137	85	112	13.593	11.338	9.7	8.224	12.996	12.298	14.931	11.042	11.138	10.571	10.128	7.39	14.627	16.276	13.796
MRC1	0	-0.488947	-1.66599	6.5731e-06	3.04478	1.03066e-07	309	381	85	177	506	442	444	471	120	116	90	142	400	626	633	436	24	46	14	39	217	133	351	216	256	181	181	165	15.329	13.21	6.294	5.709	17.124	22.096	37.035	29.719	3.228	3.474	7.926	5.798	18.874	13.406	30.113
ARRB2	0	0.375825	0.582144	6.73882e-06	6.16913	1.06297e-07	1093	1450	775	1603	1757	1366	734	953	3015	2763	971	2013	1600	3313	1156	1229	3832	4282	739	1711	2253	2275	2990	1472	1099	1064	1522	1351	54.222	50.274	57.385	51.7	59.461	68.286	61.224	60.132	81.112	82.743	85.512	82.187	75.496	70.951	54.993
SEMA4C	0	0.551204	1.16247	6.82547e-06	1.65772	1.08086e-07	16	52	108	192	21	22	32	40	92	89	116	251	25	47	46	84	172	210	82	233	49	54	72	30	102	70	114	94	0.794	1.803	7.997	6.192	0.711	1.1	2.669	2.524	2.475	2.665	10.216	10.248	1.18	1.007	2.188
MEIS3	0	1.14528	1.36213	6.84363e-06	-1.94982	1.08797e-07	0	1	10	47	0	1	5	12	3	2	35	89	0	1	12	33	2	3	13	82	0	1	1	1	19	17	45	39	0	0.035	0.74	1.516	0	0.05	0.417	0.757	0.081	0.06	3.082	3.634	0	0.021	0.571
FOXC2	0	2.13812	3.68737	6.90136e-06	-1.61673	1.10142e-07	1	0	5	17	0	0	2	1	6	10	35	81	0	3	0	14	30	31	57	82	5	5	10	5	23	17	40	48	0.05	0	0.37	0.548	0	0	0.167	0.063	0.161	0.299	3.082	3.307	0	0.064	0
TRABD	0	0.041883	0.436947	6.92873e-06	6.28258	1.11007e-07	1481	1993	1051	2462	1855	1369	695	1123	2868	2499	942	1958	1402	2729	1295	1431	4654	4342	976	1928	2205	2019	2283	1383	1486	1365	1523	1762	73.47	69.101	77.821	79.405	62.778	68.436	57.971	70.858	77.157	74.837	82.958	79.941	66.154	58.444	61.606
GCSAML	0	0.260443	-0.850521	6.99926e-06	4.68747	1.1257e-07	966	1269	412	717	1089	564	441	492	2337	1925	430	1294	497	1737	554	600	767	1371	180	510	412	406	736	263	180	210	217	163	47.922	43.998	30.507	23.125	36.855	28.194	36.785	31.044	62.872	57.648	37.868	52.831	23.451	37.2	26.355
RASGRP2	0	-0.0457498	0.466321	7.0724e-06	6.03228	1.14612e-07	1067	1526	904	2049	1774	1226	653	903	2289	2185	595	1385	1131	2560	1131	1049	3719	4347	591	1426	1839	1811	2734	1535	1053	1025	1514	1878	52.932	52.909	66.937	66.085	60.037	61.288	54.468	56.977	61.58	65.434	52.399	56.547	53.367	54.825	53.804
CXCR3	0	-0.299918	-1.88761	7.0724e-06	-0.314288	1.14621e-07	22	24	3	3	185	117	37	40	22	10	0	4	137	169	65	48	11	9	1	0	39	61	23	34	20	11	10	29	1.091	0.832	0.222	0.097	6.261	5.849	3.086	2.524	0.592	0.299	0	0.163	6.464	3.619	3.092
ZNF793-AS1	0	1.12218	1.26132	7.12011e-06	1.92181	1.15835e-07	59	75	73	154	39	30	31	29	321	341	94	304	34	72	69	61	336	447	73	223	71	63	70	34	63	62	73	47	2.927	2.6	5.405	4.967	1.32	1.5	2.586	1.83	8.636	10.212	8.278	12.412	1.604	1.542	3.282
RBM18	0	-0.193506	-0.306816	7.30466e-06	4.53476	1.19289e-07	597	736	336	678	891	641	323	356	878	776	245	491	593	1190	439	433	817	897	155	333	616	631	793	481	342	331	410	398	29.616	25.518	24.879	21.867	30.154	32.044	26.942	22.463	23.621	23.239	21.576	20.046	27.981	25.485	20.884
DUSP15	0	1.02736	1.35444	7.33556e-06	2.37565	1.20248e-07	141	189	118	248	49	33	38	46	604	576	171	516	41	97	49	59	912	924	174	467	60	51	75	37	60	57	71	37	6.995	6.553	8.737	7.999	1.658	1.65	3.17	2.902	16.249	17.249	15.059	21.067	1.935	2.077	2.331
DRC7	0	-0.478151	-1.76485	7.34956e-06	0.448804	1.20932e-07	86	99	10	24	162	59	34	41	140	82	6	34	53	114	34	19	25	27	4	9	39	33	47	18	12	9	16	12	4.266	3.433	0.74	0.774	5.483	2.949	2.836	2.587	3.766	2.456	0.528	1.388	2.501	2.441	1.617
RPL32	0	0.214525	0.295293	7.44866e-06	12.2496	1.23023e-07	75978	115232	57542	141108	128131	87729	53864	76783	182630	165593	56847	134215	97759	210953	104040	106638	192114	217691	44841	102770	127601	124020	173571	86685	95941	90321	109705	107851	3769.16	3995.3	4260.69	4551.05	4336.29	4385.58	4492.9	4844.79	4913.24	4959	5006.28	5479.71	4612.79	4517.77	4949.4
SIGLEC14	0	0.478083	1.29397	7.48459e-06	2.54381	1.2408e-07	51	85	57	105	123	93	65	76	206	174	77	183	75	155	97	110	521	411	127	201	126	140	207	138	120	133	152	184	2.53	2.947	4.221	3.386	4.163	4.649	5.422	4.795	5.542	5.211	6.781	7.472	3.539	3.319	4.614
TEX30	0	-0.256008	-0.794717	7.55432e-06	6.6299	1.25703e-07	3326	4188	1582	3260	4775	2686	1559	1624	3656	3492	762	1793	3093	7022	2948	2360	2090	2915	471	1226	2964	2841	2794	1903	1589	1406	1149	1407	164.998	145.205	117.139	105.142	161.598	134.273	130.039	102.47	98.356	104.575	67.106	73.204	145.944	150.383	140.242
TNFRSF1A	0	0.191584	0.403139	7.63041e-06	6.47037	1.27441e-07	1531	2161	1424	3182	2022	1360	802	1199	4074	3540	1332	2712	1540	2997	1462	1567	4308	4956	1175	2351	2269	2202	2728	1525	1545	1316	1763	1648	75.951	74.926	105.44	102.627	68.43	67.987	66.896	75.654	109.602	106.012	117.304	110.725	72.665	64.184	69.55
S100A9	0	-1.26205	1.10419	7.63655e-06	3.47854	1.28016e-07	61	98	142	381	270	376	142	618	21	68	25	28	243	177	249	437	340	435	79	100	550	753	882	846	528	1069	1202	2592	3.026	3.398	10.514	12.288	9.138	18.796	11.845	38.994	0.565	2.036	2.202	1.143	11.466	3.791	11.845
VSIG10L	0	0.417999	1.01224	8.05074e-06	1.39935	1.35599e-07	52	60	40	135	29	24	14	22	136	118	35	105	34	73	46	37	202	218	57	103	86	82	72	42	48	34	50	53	2.58	2.08	2.962	4.354	0.981	1.2	1.168	1.388	3.659	3.534	3.082	4.287	1.604	1.563	2.188
CEP104	0	-0.165312	-0.433958	8.05074e-06	3.53759	1.35955e-07	318	450	204	432	456	274	164	159	575	471	163	335	266	579	200	165	425	547	99	202	274	263	317	204	132	124	161	162	15.776	15.602	15.105	13.933	15.432	13.697	13.68	10.032	15.469	14.105	14.355	13.677	12.551	12.4	9.514
NCF1	0	0.644145	2.75986	8.14292e-06	1.78162	1.41178e-07	19	49	16	57	33	28	25	26	145	79	25	68	36	56	51	34	1136	379	115	133	92	124	343	220	85	116	132	143	0.943	1.699	1.185	1.838	1.117	1.4	2.085	1.641	3.901	2.366	2.202	2.776	1.699	1.199	2.426
CDC42EP1	0	1.1302	1.72362	8.14292e-06	2.961	1.42414e-07	52	84	226	711	46	36	49	93	420	508	506	966	24	62	95	212	669	975	368	899	104	63	207	39	168	146	382	206	2.58	2.912	16.734	22.931	1.557	1.8	4.087	5.868	11.299	15.213	44.561	39.44	1.132	1.328	4.519
RNF150	0	0.930247	1.2715	8.14292e-06	0.637312	1.43053e-07	16	20	47	83	8	6	16	26	61	68	71	137	5	30	32	51	83	128	47	132	32	19	26	8	29	38	55	47	0.794	0.693	3.48	2.677	0.271	0.3	1.335	1.641	1.641	2.036	6.253	5.593	0.236	0.642	1.522
SOX7	0	0.88305	1.13269	8.14292e-06	1.8104	1.39844e-07	21	11	139	314	20	6	61	114	72	70	234	501	17	54	117	215	52	64	192	402	45	26	48	16	198	153	269	273	1.042	0.381	10.292	10.127	0.677	0.3	5.088	7.193	1.937	2.096	20.607	20.455	0.802	1.156	5.566
ZFHX3	0	0.693548	0.846832	8.14292e-06	4.03252	1.38685e-07	103	175	244	377	349	209	207	262	421	407	279	732	302	752	442	422	632	707	211	517	376	428	594	288	376	350	524	480	5.11	6.068	18.067	12.159	11.811	10.448	17.266	16.531	11.326	12.188	24.57	29.886	14.25	16.105	21.027
BEX2	0	0.668476	0.78202	8.14292e-06	5.39602	1.42102e-07	997	1908	934	2402	395	271	286	322	3922	3415	1330	3027	355	1134	546	550	3556	4970	936	2389	638	577	1085	303	533	476	829	498	49.46	66.154	69.158	77.47	13.368	13.547	23.856	20.317	105.512	102.269	117.128	123.586	16.751	24.286	25.974
BCR	0	-0.101973	-0.425503	8.14292e-06	4.10672	1.40748e-07	362	520	315	616	576	363	273	341	615	495	229	465	440	868	427	364	460	570	163	295	431	396	459	240	324	247	251	281	17.958	18.029	23.324	19.867	19.493	18.146	22.771	21.516	16.545	14.824	20.167	18.985	20.762	18.589	20.313
STOM	0	-0.196191	-0.528206	8.14292e-06	5.7316	1.38648e-07	1359	1870	818	1549	2169	1447	718	1041	1787	1398	517	1050	1606	3838	1234	1164	1232	1523	285	652	1564	1532	1911	1083	795	768	931	1046	67.418	64.836	60.569	49.959	73.405	72.336	59.89	65.684	48.075	41.866	45.53	42.869	75.78	82.195	58.704
MCTP2	0	-0.338824	-0.902117	8.14292e-06	3.40443	1.42574e-07	430	668	226	588	327	197	185	202	672	507	116	310	190	476	231	247	401	455	69	155	146	166	304	113	115	121	130	125	21.332	23.161	16.734	18.964	11.067	9.848	15.431	12.746	18.079	15.183	10.216	12.657	8.965	10.194	10.989
AHR	0	-0.229351	-0.923066	8.14292e-06	4.50913	1.40245e-07	480	695	450	860	1222	824	364	418	693	611	299	435	905	1742	576	561	356	524	165	298	726	605	556	312	306	245	335	467	23.812	24.097	33.32	27.737	41.356	41.192	30.362	26.375	18.644	18.298	26.332	17.76	42.703	37.307	27.402
NTN1	0	-0.197157	-1.95423	8.14292e-06	-1.34303	1.41849e-07	11	17	4	11	44	20	14	10	20	8	1	5	14	61	31	20	4	9	1	2	3	5	7	3	6	5	8	7	0.546	0.589	0.296	0.355	1.489	1	1.168	0.631	0.538	0.24	0.088	0.204	0.661	1.306	1.475
H1F0	0	1.48156	2.05432	8.32346e-06	6.24196	1.46739e-07	850	1242	1025	2039	492	317	490	605	8613	8997	2116	6217	537	1245	992	1099	10597	15566	2059	6537	1141	1049	4300	568	1196	1010	3197	984	42.167	43.062	75.896	65.762	16.651	15.847	40.872	38.174	231.713	269.432	186.347	253.827	25.338	26.663	47.191
NKIRAS1	0	-0.201874	-0.637322	8.58961e-06	3.00375	1.51963e-07	266	292	119	253	323	227	128	139	325	274	75	152	249	492	196	175	223	292	41	104	209	204	230	162	143	91	91	129	13.196	10.124	8.811	8.16	10.931	11.348	10.677	8.771	8.743	8.205	6.605	6.206	11.749	10.537	9.324
KIF26A	0	0.469206	0.872273	8.96424e-06	1.83514	1.59145e-07	45	60	53	149	50	36	27	50	122	92	85	164	44	123	66	64	146	182	67	176	87	94	87	56	79	91	88	76	2.232	2.08	3.924	4.806	1.692	1.8	2.252	3.155	3.282	2.755	7.486	6.696	2.076	2.634	3.14
SLC2A5	0	0.251778	2.5021	9.1133e-06	0.279605	1.63482e-07	5	5	4	8	24	18	13	17	14	15	5	7	25	34	22	20	219	98	16	19	55	78	121	125	52	74	103	120	0.248	0.173	0.296	0.258	0.812	0.9	1.084	1.073	0.377	0.449	0.44	0.286	1.18	0.728	1.047
TP53	0	0.173298	0.347621	9.1133e-06	5.52183	1.62374e-07	799	1303	936	2251	765	552	467	608	1866	1718	960	1800	587	1496	753	922	1983	2648	619	1475	846	869	1187	598	813	790	1080	1030	39.637	45.177	69.306	72.6	25.89	27.595	38.953	38.363	50.2	51.449	84.543	73.49	27.698	32.038	35.822
CASP3	0	-0.14899	-0.361927	9.1133e-06	5.06688	1.6318e-07	719	896	491	942	1380	877	547	601	1051	925	330	689	877	2107	797	741	840	1137	242	466	888	913	1168	720	598	541	545	624	35.669	31.066	36.356	30.382	46.703	43.841	45.626	37.921	28.275	27.701	29.062	28.13	41.381	45.123	37.915
IL18	0	-0.127391	-0.804837	9.20155e-06	4.55077	1.65635e-07	765	1187	274	527	1300	770	415	403	1446	1110	227	565	710	1373	589	427	1012	819	165	287	543	505	771	281	292	224	278	217	37.951	41.155	20.288	16.997	43.995	38.492	34.616	25.428	38.901	33.241	19.991	23.068	33.502	29.404	28.02
KLF3	0	0.264783	0.550644	9.34263e-06	5.32251	1.68752e-07	557	660	692	1605	729	511	449	608	1246	1186	718	1662	521	1241	829	899	1459	2050	555	1369	757	792	1620	578	859	832	1103	933	27.632	22.883	51.239	51.765	24.671	25.545	37.452	38.363	33.521	35.517	63.231	67.856	24.584	26.577	39.437
TEC	0	-0.426426	-0.974638	9.3587e-06	3.38152	1.69621e-07	317	392	225	534	395	297	231	204	323	276	109	174	284	719	300	264	188	243	49	86	283	283	259	190	167	164	163	179	15.726	13.591	16.66	17.223	13.368	14.847	19.268	12.872	8.69	8.265	9.599	7.104	13.401	15.398	14.272
CD9	0	0.335676	-0.473111	9.8152e-06	4.04723	1.78502e-07	307	566	461	1182	370	279	154	226	889	839	473	923	316	906	332	409	530	474	210	451	215	202	363	186	186	155	275	241	15.23	19.624	34.135	38.122	12.522	13.947	12.845	14.26	23.917	25.125	41.655	37.684	14.911	19.403	15.794
KAT6B	0	0.221381	0.529497	9.97001e-06	5.33343	1.81935e-07	754	897	474	878	974	691	455	554	1619	1419	446	949	694	1799	781	750	1960	2690	391	905	1065	1064	1783	834	640	682	980	896	37.405	31.101	35.097	28.317	32.963	34.543	37.952	34.956	43.556	42.495	39.277	38.746	32.747	38.527	37.154
UTRN	0	0.316302	0.60153	1.04101e-05	4.766	1.91253e-07	393	578	672	1563	358	245	271	304	1200	967	693	1119	339	786	422	522	1185	1532	521	1078	559	515	670	353	573	534	661	523	19.496	20.04	49.758	50.41	12.116	12.248	22.605	19.182	32.283	28.959	61.03	45.686	15.996	16.833	20.075
DRAM2	0	0.3032	0.483587	1.04101e-05	5.26726	1.912e-07	653	937	625	1604	817	489	344	465	1794	1578	729	1478	609	1279	607	688	2167	2372	625	1154	798	696	1128	566	621	624	829	689	32.394	32.487	46.278	51.733	27.649	24.445	28.694	29.34	48.263	47.256	64.2	60.344	28.736	27.391	28.876
MEIS2	0	2.14421	3.22011	1.04193e-05	3.09436	1.92067e-07	10	5	152	305	20	24	33	88	301	273	410	606	35	432	108	379	713	807	337	750	312	282	1031	304	361	271	585	461	0.496	0.173	11.255	9.837	0.677	1.2	2.753	5.553	8.098	8.176	36.107	24.742	1.651	9.252	5.138
CKLF	0	0.233987	0.420027	1.04266e-05	6.43475	1.92846e-07	1579	2656	1229	2764	1955	1402	794	980	4069	3873	1101	2745	1503	3766	1444	1338	5000	5318	912	2583	2323	2230	2739	1630	1228	1159	1510	1607	78.332	92.088	91.001	89.145	66.162	70.086	66.229	61.835	109.467	115.984	96.961	112.073	70.919	80.653	68.694
SRD5A3	0	-0.332578	-0.490751	1.04627e-05	5.96883	1.94161e-07	1877	2627	1086	2354	2340	1493	804	1070	2593	2288	611	1242	1468	2917	1262	1192	2011	2382	436	815	1755	1653	1730	1055	945	883	992	1139	93.115	91.083	80.413	75.922	79.192	74.635	67.063	67.514	69.759	68.518	53.808	50.708	69.268	62.47	60.036
RTN4R	0	-0.464459	-1.08609	1.05585e-05	2.77682	1.96593e-07	201	336	230	561	198	124	127	145	309	244	156	200	129	225	184	144	132	174	63	122	149	115	68	55	141	142	69	95	9.971	11.65	17.03	18.094	6.701	6.199	10.593	9.149	8.313	7.307	13.738	8.166	6.087	4.819	8.753
TPT1	0	0.215216	0.278643	1.08217e-05	11.9373	2.02162e-07	69860	95287	61686	135681	92070	61658	41678	54180	162576	154014	58982	130378	68111	146231	74978	79118	162794	210162	42265	99559	92209	89183	110429	62487	71583	64980	78705	78901	3465.65	3303.77	4567.53	4376.02	3115.89	3082.29	3476.45	3418.61	4373.74	4612.24	5194.3	5323.06	3213.84	3131.68	3566.86
FGR	0	0.493752	2.06811	1.09201e-05	0.907937	2.04676e-07	10	13	41	104	20	11	6	14	64	42	42	76	12	29	13	38	239	189	63	95	73	59	74	54	48	33	101	110	0.496	0.451	3.036	3.354	0.677	0.55	0.5	0.883	1.722	1.258	3.699	3.103	0.566	0.621	0.618
PYCR1	0	0.282012	0.591526	1.11881e-05	5.87259	2.10392e-07	1249	1946	980	2427	994	694	439	642	3215	3114	1276	2794	765	1461	703	842	3633	4268	1200	2380	1163	1157	1645	708	825	788	1326	907	61.961	67.471	72.564	78.276	33.64	34.693	36.618	40.508	86.492	93.255	112.372	114.073	36.097	31.289	33.443
CCNDBP1	0	0.260776	0.670174	1.12841e-05	5.32867	2.12895e-07	629	859	514	1202	848	596	431	522	1910	1664	553	1244	513	1139	686	766	2369	2733	555	1296	902	856	1329	657	729	657	1049	928	31.204	29.783	38.059	38.767	28.699	29.794	35.951	32.937	51.384	49.832	48.7	50.79	24.206	24.393	32.634
ALOX12	0	-0.0710214	3.92536	1.16688e-05	-0.455637	2.20953e-07	8	10	7	14	4	1	1	3	11	9	1	7	3	21	0	11	291	231	33	42	19	28	158	107	41	41	123	188	0.397	0.347	0.518	0.452	0.135	0.05	0.083	0.189	0.296	0.27	0.088	0.286	0.142	0.45	0
CD200	0	-0.226473	-0.730007	1.16688e-05	5.21452	2.21596e-07	1190	1734	624	1099	1579	1032	633	622	1907	1558	336	753	1172	2453	850	596	1195	1519	234	524	962	987	954	463	548	561	459	310	59.034	60.121	46.204	35.445	53.437	51.59	52.8	39.246	51.303	46.657	29.59	30.743	55.301	52.533	40.436
MAN1C1	0	1.14614	1.12339	1.17004e-05	2.28662	2.2292e-07	69	100	68	143	66	47	34	75	391	363	116	362	54	168	82	71	375	488	82	214	78	56	146	53	67	56	134	81	3.423	3.467	5.035	4.612	2.234	2.35	2.836	4.732	10.519	10.871	10.216	14.78	2.548	3.598	3.901
GGCT	0	0.196773	0.308245	1.17882e-05	7.52556	2.25322e-07	2967	4600	2050	5011	5280	3474	1950	2804	7177	6670	2183	4587	3910	9020	3469	3466	7778	9469	1716	3726	4929	4803	7869	3707	3081	2934	3964	3735	147.188	159.49	151.792	161.616	178.689	173.666	162.653	176.925	193.081	199.746	192.248	187.277	184.494	193.172	165.027
SDSL	0	0.986834	1.34081	1.19495e-05	3.74606	2.29145e-07	143	201	108	312	260	184	112	176	943	897	194	552	197	477	187	211	1240	1465	226	604	326	303	484	221	194	175	289	208	7.094	6.969	7.997	10.063	8.799	9.198	9.342	11.105	25.369	26.862	17.085	22.537	9.296	10.215	8.896
CITED2	0	-0.212746	-0.572396	1.21927e-05	5.61704	2.34561e-07	1203	1774	700	971	2284	1521	813	1093	1707	1431	483	1029	1383	2898	1209	1125	1231	1515	293	670	1183	1107	1803	976	699	674	823	1040	59.679	61.508	51.831	31.317	77.297	76.035	67.814	68.965	45.923	42.854	42.536	42.012	65.257	62.064	57.515
RP11-128A17.1	0	1.89918	2.94319	1.24738e-05	-1.12143	2.41065e-07	0	2	7	14	3	0	4	1	14	20	10	17	4	26	6	17	44	50	14	24	19	11	64	13	12	18	19	19	0	0.069	0.518	0.452	0.102	0	0.334	0.063	0.377	0.599	0.881	0.694	0.189	0.557	0.285
PHLDA2	0	-0.449542	-1.76501	1.24738e-05	1.76324	2.41513e-07	193	184	138	367	146	68	60	45	151	118	117	195	91	253	47	92	40	66	50	85	50	41	48	18	32	25	25	34	9.574	6.38	10.218	11.837	4.941	3.399	5.005	2.839	4.062	3.534	10.304	7.961	4.294	5.418	2.236
RP1-28O10.1	0	3.48045	3.94892	1.29837e-05	-1.68846	2.5219e-07	1	8	0	4	3	1	1	0	97	102	19	57	3	4	5	3	131	181	14	68	2	0	21	2	1	2	21	5	0.05	0.277	0	0.129	0.102	0.05	0.083	0	2.61	3.055	1.673	2.327	0.142	0.086	0.238
ZHX2	0	0.641775	0.978245	1.3294e-05	1.19882	2.59038e-07	30	31	35	92	29	19	25	28	92	90	62	107	17	71	40	53	90	153	30	89	38	41	86	32	60	50	77	72	1.488	1.075	2.592	2.967	0.981	0.95	2.085	1.767	2.475	2.695	5.46	4.369	0.802	1.521	1.903
MYF6	0	0.924867	3.64267	1.34145e-05	-2.04255	2.62216e-07	0	0	4	1	2	2	1	2	3	9	4	13	3	0	1	2	35	39	8	22	5	12	37	10	12	16	26	13	0	0	0.296	0.032	0.068	0.1	0.083	0.126	0.081	0.27	0.352	0.531	0.142	0	0.048
ZNF528	0	0.863903	0.982109	1.353e-05	1.5375	2.66148e-07	66	116	54	132	27	27	17	20	277	221	99	195	30	85	46	36	312	391	69	138	43	27	86	24	42	28	47	30	3.274	4.022	3.998	4.257	0.914	1.35	1.418	1.262	7.452	6.618	8.719	7.961	1.416	1.82	2.188
PGPEP1	0	0.518672	0.919235	1.353e-05	4.25716	2.65661e-07	312	498	276	662	314	208	177	179	1287	1099	357	659	203	623	271	267	1546	2020	267	605	373	375	898	327	261	272	398	324	15.478	17.267	20.436	21.351	10.627	10.398	14.764	11.294	34.624	32.912	31.44	26.906	9.579	13.342	12.892
CLEC10A	0	-1.0844	-1.22329	1.36732e-05	2.56087	2.6981e-07	106	75	31	108	569	516	379	358	50	64	27	39	278	245	401	240	44	43	23	30	231	214	291	233	217	202	136	245	5.259	2.6	2.295	3.483	19.256	25.795	31.613	22.589	1.345	1.917	2.378	1.592	13.118	5.247	19.076
ACTA2	0	1.13431	1.47246	1.41101e-05	1.54933	2.79304e-07	16	24	59	168	18	20	30	47	57	55	104	396	28	32	72	205	120	85	74	362	41	35	38	27	110	69	176	221	0.794	0.832	4.369	5.418	0.609	1	2.502	2.966	1.533	1.647	9.159	16.168	1.321	0.685	3.425
CXCL8	0	1.01346	2.09816	1.41297e-05	0.897698	2.80566e-07	0	0	156	403	0	1	119	424	4	3	88	1183	4	2	188	1265	3	9	370	1439	6	11	43	17	791	250	1513	2115	0	0	11.551	12.998	0	0.05	9.926	26.753	0.108	0.09	7.75	48.299	0.189	0.043	8.944
EPHB4	0	0.40971	0.860514	1.41658e-05	2.81588	2.82159e-07	95	144	209	408	65	50	51	78	286	226	215	399	58	202	92	143	412	429	214	347	138	144	157	104	150	113	153	158	4.713	4.993	15.475	13.159	2.2	2.5	4.254	4.922	7.694	6.768	18.934	16.29	2.737	4.326	4.377
DVL3	0	0.27329	0.757881	1.43168e-05	3.94163	2.86053e-07	204	305	212	533	356	228	134	191	576	556	244	502	222	449	270	282	1070	1060	258	555	317	294	504	256	259	269	390	320	10.12	10.575	15.698	17.19	12.048	11.398	11.177	12.052	15.496	16.65	21.488	20.496	10.475	9.616	12.844
PROC	0	-0.65986	-2.79867	1.43706e-05	-1.61615	2.88017e-07	29	41	5	7	33	24	17	13	38	15	2	5	16	23	23	8	3	7	0	1	9	3	2	2	5	10	0	1	1.439	1.422	0.37	0.226	1.117	1.2	1.418	0.82	1.022	0.449	0.176	0.204	0.755	0.493	1.094
HIC1	0	0.645278	2.18223	1.44109e-05	-0.590622	2.89715e-07	5	3	18	38	5	2	8	4	5	5	18	59	6	3	16	33	51	26	54	124	5	10	13	11	20	21	61	71	0.248	0.104	1.333	1.226	0.169	0.1	0.667	0.252	0.135	0.15	1.585	2.409	0.283	0.064	0.761
FAM129A	0	1.25245	1.74949	1.45212e-05	4.63584	2.92832e-07	222	349	107	252	455	419	177	335	1848	1838	319	1043	415	977	254	396	1991	3264	284	984	543	608	1877	643	287	352	1004	664	11.013	12.1	7.923	8.128	15.398	20.946	14.764	21.138	49.716	55.042	28.093	42.583	19.582	20.923	12.083
LINC01184	0	0.533362	0.614361	1.4853e-05	3.26143	3.00441e-07	209	296	124	314	199	117	72	110	661	564	170	405	146	333	144	153	719	780	136	320	189	177	256	141	124	123	172	140	10.368	10.263	9.182	10.127	6.735	5.849	6.006	6.941	17.783	16.89	14.971	16.535	6.889	7.132	6.85
CMPK2	0	-0.407566	-1.4214	1.49667e-05	2.20539	3.03667e-07	192	132	70	84	399	189	143	122	141	121	30	59	331	337	214	91	124	122	23	50	75	72	133	70	76	60	46	64	9.525	4.577	5.183	2.709	13.503	9.448	11.928	7.698	3.793	3.624	2.642	2.409	15.618	7.217	10.18
KCP	0	-0.459167	-1.41142	1.54425e-05	0.0655041	3.14277e-07	36	63	40	81	25	17	29	41	52	35	30	62	16	31	30	21	12	23	5	32	8	5	9	10	28	16	14	19	1.786	2.184	2.962	2.612	0.846	0.85	2.419	2.587	1.399	1.048	2.642	2.531	0.755	0.664	1.427
ATP6V1D	0	-0.150162	-0.348344	1.57314e-05	5.0579	3.21129e-07	781	972	463	947	1319	841	512	621	1159	1027	335	751	845	1699	791	714	976	1175	222	553	824	814	942	598	575	521	621	688	38.744	33.701	34.283	30.543	44.638	42.042	42.707	39.183	31.18	30.755	29.502	30.662	39.872	36.386	37.629
CCR1	0	-0.363237	2.29552	1.57636e-05	0.443673	3.22762e-07	14	14	4	12	21	21	22	18	20	25	6	13	11	14	23	19	246	166	12	20	52	77	127	160	57	68	78	117	0.695	0.485	0.296	0.387	0.711	1.05	1.835	1.136	0.538	0.749	0.528	0.531	0.519	0.3	1.094
FAM105A	0	-0.312435	-0.919037	1.60462e-05	3.05595	3.29541e-07	208	310	126	324	390	247	183	203	361	332	79	210	194	382	298	170	219	299	40	99	132	120	167	111	152	141	116	182	10.319	10.748	9.33	10.45	13.199	12.348	15.264	12.809	9.712	9.942	6.957	8.574	9.154	8.181	14.176
LOX	0	0.0923072	-2.08036	1.60494e-05	2.5614	3.30599e-07	448	433	68	98	397	230	168	242	554	557	49	207	255	421	397	234	71	171	9	45	68	59	86	26	107	89	84	28	22.225	15.013	5.035	3.161	13.436	11.498	14.013	15.27	14.904	16.68	4.315	8.451	12.032	9.016	18.886
RP11-545E17.3	0	-0.31634	-0.824905	1.61524e-05	2.28494	3.33719e-07	176	190	75	162	211	154	76	108	182	136	45	95	146	329	130	112	127	135	14	47	111	116	155	106	84	87	56	91	8.731	6.588	5.553	5.225	7.141	7.698	6.339	6.814	4.896	4.073	3.963	3.879	6.889	7.046	6.184
STOX2	0	1.39172	2.09873	1.62183e-05	-1.68337	3.36083e-07	1	0	5	19	1	0	4	3	7	4	12	27	3	10	7	14	14	14	9	36	4	4	7	6	10	14	18	33	0.05	0	0.37	0.613	0.034	0	0.334	0.189	0.188	0.12	1.057	1.102	0.142	0.214	0.333
LY75	0	0.543505	1.26954	1.63806e-05	1.19698	3.40461e-07	17	37	15	37	34	36	23	38	57	73	22	38	35	92	64	58	117	145	27	47	56	47	140	67	62	76	114	92	0.843	1.283	1.111	1.193	1.151	1.8	1.918	2.398	1.533	2.186	1.937	1.551	1.651	1.97	3.045
TTC3	0	-0.404472	-0.589157	1.67168e-05	7.13925	3.48482e-07	4102	5785	2711	5630	5510	3550	2027	2315	4691	3691	1640	2891	3304	7694	3073	2699	3553	4237	967	2053	3838	3741	3939	2800	2195	2133	2026	2667	203.494	200.576	200.736	181.58	186.473	177.465	169.076	146.07	126.201	110.534	144.428	118.033	155.9	164.775	146.189
GLIS2	0	1.14763	1.68452	1.67462e-05	-0.555036	3.50131e-07	3	2	22	43	5	4	7	5	18	19	34	79	5	13	15	18	33	52	39	75	12	9	12	3	18	18	30	18	0.149	0.069	1.629	1.387	0.169	0.2	0.584	0.315	0.484	0.569	2.994	3.225	0.236	0.278	0.714
GAPDHS	0	-0.793063	-1.57218	1.73004e-05	-0.549765	3.62789e-07	54	67	26	52	32	21	10	10	87	31	13	30	11	28	6	4	28	31	3	12	12	8	15	3	3	9	9	3	2.679	2.323	1.925	1.677	1.083	1.05	0.834	0.631	2.341	0.928	1.145	1.225	0.519	0.6	0.285
NLRP2	0	-0.447036	-0.689361	1.74271e-05	4.10219	3.66522e-07	431	698	262	467	806	549	308	384	456	369	141	239	494	1221	470	408	370	450	81	164	531	558	658	371	292	289	251	390	21.381	24.201	19.4	15.062	27.277	27.445	25.691	24.229	12.268	11.05	12.417	9.758	23.31	26.149	22.359
DSC3	0	2.3938	2.4174	1.74716e-05	-2.45057	3.6854e-07	0	0	3	15	0	0	3	19	0	0	21	157	0	0	67	41	2	0	7	99	0	0	0	0	53	45	69	75	0	0	0.222	0.484	0	0	0.25	1.199	0	0	1.849	6.41	0	0	3.187
IER3	0	0.230083	2.04289	1.77192e-05	1.58142	3.74859e-07	16	16	61	211	13	8	34	114	26	9	61	244	10	19	44	251	264	92	196	472	53	50	54	33	181	114	439	692	0.794	0.555	4.517	6.805	0.44	0.4	2.836	7.193	0.699	0.27	5.372	9.962	0.472	0.407	2.093
SNX8	0	-0.442421	-0.89179	1.81482e-05	4.27444	3.85056e-07	717	1062	294	641	836	623	281	384	776	551	146	319	613	1095	517	447	428	529	97	198	483	466	506	342	345	316	290	356	35.569	36.821	21.769	20.674	28.292	31.144	23.439	24.229	20.877	16.501	12.858	13.024	28.925	23.45	24.595
ANXA1	0	0.322247	1.85361	1.86042e-05	3.42572	3.95883e-07	47	65	71	166	178	200	121	153	172	213	105	123	130	269	160	482	618	713	100	193	462	323	797	601	269	396	1182	1377	2.332	2.254	5.257	5.354	6.024	9.998	10.093	9.654	4.627	6.379	9.247	5.022	6.134	5.761	7.612
G6PD	0	-0.359282	-0.66352	1.89964e-05	5.21705	4.05403e-07	1218	1698	620	1333	1401	941	539	692	1354	1199	361	720	972	2116	803	780	812	1099	200	441	999	951	1260	700	594	568	574	731	60.423	58.873	45.908	42.992	47.413	47.041	44.959	43.663	36.426	35.906	31.792	29.396	45.864	45.316	38.2
ARHGAP21	0	0.00979268	0.449932	1.92584e-05	4.08434	4.12186e-07	289	412	353	734	339	224	152	209	522	496	275	537	215	645	254	314	671	924	210	485	389	423	637	331	311	332	394	422	14.337	14.285	26.138	23.673	11.473	11.198	12.679	13.187	14.043	14.854	24.218	21.925	10.145	13.813	12.083
LINC00623	0	1.43188	1.85602	1.932e-05	-0.546574	4.147e-07	7	6	9	21	8	2	4	6	62	61	23	28	7	14	8	13	56	79	27	35	8	11	22	10	9	12	24	19	0.347	0.208	0.666	0.677	0.271	0.1	0.334	0.379	1.668	1.827	2.026	1.143	0.33	0.3	0.381
ENO3	0	0.743027	1.143	1.9344e-05	1.13824	4.16412e-07	36	46	18	59	35	19	12	35	132	93	46	75	27	79	44	36	170	193	37	55	64	51	112	46	33	28	39	45	1.786	1.595	1.333	1.903	1.184	0.95	1.001	2.208	3.551	2.785	4.051	3.062	1.274	1.692	2.093
MYBPH	0	0.686005	5.24038	1.97638e-05	-2.61556	4.26671e-07	0	0	0	0	0	0	0	2	1	2	0	0	0	1	6	1	109	76	2	4	18	15	41	87	13	17	22	59	0	0	0	0	0	0	0	0.126	0.027	0.06	0	0	0	0.021	0.285
PXN	0	-0.0588954	-0.384588	1.98514e-05	4.27444	4.2979e-07	422	631	375	749	618	412	250	358	869	688	284	562	414	972	402	370	561	725	202	376	413	414	522	218	301	285	333	285	20.935	21.878	27.767	24.157	20.915	20.596	20.853	22.589	23.378	20.603	25.011	22.945	19.535	20.816	19.124
AIF1L	0	-0.709162	-1.03382	1.99522e-05	2.63067	4.33207e-07	357	442	391	726	123	71	77	70	392	328	175	269	55	150	73	97	186	288	99	196	93	101	75	50	80	63	62	71	17.71	15.325	28.952	23.415	4.163	3.549	6.423	4.417	10.546	9.823	15.412	10.983	2.595	3.212	3.473
PLA2G12A	0	-0.222304	-0.451421	2.07098e-05	5.1013	4.50936e-07	857	1157	607	1240	1300	820	477	589	1275	1045	422	774	951	1651	706	674	983	1123	272	598	937	944	842	608	529	504	534	536	42.515	40.115	44.945	39.993	43.995	40.992	39.788	37.164	34.301	31.295	37.164	31.601	44.873	35.358	33.586
STX3	0	-0.191874	-0.453021	2.08682e-05	4.21795	4.56123e-07	445	619	366	1023	578	380	262	308	812	716	337	505	337	832	307	382	554	764	185	349	361	360	461	268	242	257	306	320	22.076	21.462	27.1	32.994	19.561	18.996	21.854	19.434	21.845	21.442	29.678	20.618	15.901	17.818	14.605
PKIB	0	0.0195137	-0.75592	2.08682e-05	6.90455	4.56969e-07	3124	3794	1161	2258	8418	5738	1746	2191	5417	4715	1058	2458	4751	12199	3198	2548	3343	4656	799	1671	2611	2376	4026	2538	1341	1187	1289	1486	154.977	131.545	85.966	72.826	284.887	286.843	145.637	138.246	145.732	141.2	93.174	100.355	224.177	261.254	152.135
GAS7	0	0.762149	1.64897	2.09795e-05	1.93969	4.63287e-07	36	45	14	51	67	58	35	55	146	99	37	86	69	163	68	94	370	341	29	116	110	80	207	156	86	83	163	207	1.786	1.56	1.037	1.645	2.267	2.899	2.919	3.47	3.928	2.965	3.258	3.511	3.256	3.491	3.235
ADI1	0	-0.41893	-0.53523	2.09795e-05	6.42687	4.63299e-07	1811	2369	930	1771	4534	3279	1632	2308	1981	1918	463	1066	2745	5999	2523	2223	1541	2233	313	729	2961	2896	3794	2440	1856	1918	1811	2465	89.841	82.137	68.862	57.119	153.442	163.918	136.128	145.628	53.294	57.438	40.775	43.523	129.524	128.474	120.024
SIT1	0	-0.11847	-1.32961	2.09795e-05	-0.448185	4.60861e-07	28	29	9	15	49	22	17	23	44	32	7	16	31	45	32	15	25	11	2	11	14	8	17	10	10	6	9	8	1.389	1.005	0.666	0.484	1.658	1.1	1.418	1.451	1.184	0.958	0.616	0.653	1.463	0.964	1.522
RPS3A	0	0.213756	0.299167	2.1146e-05	12.3639	4.68284e-07	93077	127012	71488	168722	129677	84162	57525	76422	217060	201925	68543	156617	91948	211747	107788	109357	228866	266860	51610	122100	133121	121350	164756	89068	101601	91529	109884	109609	4617.41	4403.73	5293.32	5441.66	4388.61	4207.27	4798.27	4822.02	5839.51	6047.03	6036.3	6394.34	4338.59	4534.77	5127.7
A1BG	0	0.136959	-0.435201	2.13926e-05	5.00243	4.75067e-07	1052	1911	566	1682	782	561	346	389	2416	2068	506	1522	549	1594	616	542	1314	2065	261	793	429	423	784	334	362	371	379	382	52.188	66.258	41.909	54.248	26.465	28.044	28.861	24.545	64.997	61.93	44.561	62.14	25.905	34.137	29.304
PTTG1IP	0	0.31174	0.47752	2.14475e-05	5.85982	4.77614e-07	900	1076	920	2101	1224	880	572	803	2428	2162	1030	2045	946	2147	933	1167	2646	3231	796	1567	1338	1371	1701	954	1049	954	1332	1174	44.648	37.307	68.121	67.762	41.423	43.991	47.712	50.667	65.32	64.745	90.708	83.493	44.637	45.98	44.385
C15orf65	0	1.51658	1.84742	2.17241e-05	0.257199	4.85837e-07	20	19	26	46	9	16	2	10	136	108	51	118	16	26	7	14	160	175	59	103	12	12	54	9	8	11	34	16	0.992	0.659	1.925	1.484	0.305	0.8	0.167	0.631	3.659	3.234	4.491	4.818	0.755	0.557	0.333
CDH26	0	-0.10162	-0.48925	2.17241e-05	3.30536	4.8646e-07	220	302	174	383	383	237	142	190	478	352	147	238	278	460	216	180	363	365	93	146	229	246	250	127	148	104	129	154	10.914	10.471	12.884	12.353	12.962	11.848	11.845	11.988	12.86	10.541	12.946	9.717	13.118	9.851	10.276
OPLAH	0	1.16337	1.65251	2.1815e-05	-0.812282	4.90873e-07	8	9	20	24	3	2	4	1	32	30	28	55	4	10	5	13	61	42	26	52	9	10	14	9	9	7	16	8	0.397	0.312	1.481	0.774	0.102	0.1	0.334	0.063	0.861	0.898	2.466	2.246	0.189	0.214	0.238
TRG-AS1	0	-0.638144	-0.782296	2.1815e-05	2.4004	4.91195e-07	76	122	43	56	467	349	190	272	81	73	15	27	279	488	223	172	65	80	9	17	259	266	315	199	145	143	152	247	3.77	4.23	3.184	1.806	15.804	17.447	15.848	17.162	2.179	2.186	1.321	1.102	13.165	10.451	10.609
ASPH	0	-0.361594	-0.312851	2.19521e-05	5.11588	4.95641e-07	768	1102	631	1344	1172	766	539	640	1102	980	414	741	642	1631	643	653	943	1315	263	564	880	897	1129	742	568	552	679	714	38.099	38.208	46.722	43.347	39.664	38.292	44.959	40.382	29.647	29.348	36.459	30.253	30.293	34.929	30.589
SYNGAP1	0	0.405213	0.696523	2.21158e-05	4.09469	5.02072e-07	193	288	218	578	398	241	170	220	677	586	308	506	294	710	276	331	821	1025	197	453	502	473	762	331	304	283	368	343	9.574	9.985	16.142	18.642	13.469	12.048	14.18	13.881	18.213	17.549	27.124	20.659	13.872	15.205	13.13
ELMSAN1	0	0.201439	-0.129961	2.21158e-05	5.39151	5.01346e-07	775	1036	739	1617	1127	755	483	727	1678	1275	651	1525	839	2076	1047	1114	1196	1412	369	864	892	907	1158	621	726	659	841	811	38.447	35.92	54.719	52.152	38.141	37.743	40.288	45.872	45.143	38.182	57.331	62.263	39.588	44.46	49.808
CPNE3	0	0.00844763	-0.267201	2.21557e-05	6.02661	5.04348e-07	1648	2267	871	1939	2273	1583	765	995	2713	2290	749	1552	1614	4170	1414	1290	2027	2572	478	1043	1537	1593	2489	1219	993	890	1019	1076	81.755	78.601	64.493	62.537	76.924	79.134	63.81	62.782	72.987	68.578	65.961	63.365	76.157	89.305	67.267
UPP1	0	0.574441	1.2245	2.23787e-05	3.50595	5.12193e-07	80	149	160	360	213	148	91	168	406	413	211	469	194	350	125	192	807	917	260	487	318	315	444	194	197	157	271	254	3.969	5.166	11.847	11.611	7.208	7.399	7.59	10.6	10.923	12.368	18.582	19.148	9.154	7.496	5.947
FBXO6	0	-0.527662	-0.798704	2.23787e-05	2.60893	5.11675e-07	197	275	91	209	327	207	81	118	266	202	52	106	199	267	115	114	201	209	33	61	123	129	174	97	85	100	126	120	9.773	9.535	6.738	6.741	11.067	10.348	6.756	7.445	7.156	6.049	4.579	4.328	9.39	5.718	5.471
NPNT	0	4.03827	3.91771	2.25406e-05	-3.18468	5.17292e-07	0	0	0	2	0	0	0	0	0	0	30	151	0	0	13	38	0	0	7	86	2	0	0	0	14	17	52	33	0	0	0	0.065	0	0	0	0	0	0	2.642	6.165	0	0	0.618
MS4A3	0	-0.649039	1.77616	2.29571e-05	1.73151	5.29691e-07	6	12	24	69	55	108	26	177	12	28	7	17	62	76	62	134	194	181	36	28	164	203	435	367	103	259	561	831	0.298	0.416	1.777	2.225	1.861	5.399	2.169	11.168	0.323	0.839	0.616	0.694	2.925	1.628	2.949
NSMF	0	-0.28408	-0.594517	2.29571e-05	3.96656	5.28588e-07	443	584	259	576	647	443	209	236	579	478	204	390	372	758	323	323	402	426	122	217	389	390	373	278	260	222	266	310	21.977	20.248	19.178	18.577	21.896	22.146	17.433	14.891	15.577	14.315	17.965	15.923	17.553	16.233	15.366
GATA2	0	0.764525	0.865685	2.32012e-05	4.62593	5.36758e-07	308	396	317	838	358	187	265	409	1127	1077	523	1425	266	889	354	752	809	1273	402	1168	521	409	989	412	466	443	715	530	15.279	13.73	23.472	27.027	12.116	9.348	22.104	25.807	30.319	32.253	46.058	58.18	12.551	19.039	16.841
AP000769.1	0	0.664259	0.859347	2.32076e-05	3.41007	5.38343e-07	113	209	147	316	169	131	122	120	407	342	160	600	132	477	187	280	470	767	117	321	176	221	400	168	181	190	415	302	5.606	7.246	10.885	10.192	5.719	6.549	10.176	7.572	10.949	10.242	14.091	24.497	6.228	10.215	8.896
OPA1	0	-0.236198	-0.361758	2.39192e-05	5.24206	5.56328e-07	842	1095	512	1096	1570	1000	635	690	1153	1020	348	708	1014	2289	860	780	911	1262	219	524	1110	1086	1320	902	644	663	678	788	41.77	37.966	37.911	35.348	53.133	49.99	52.967	43.537	31.019	30.546	30.647	28.906	47.846	49.021	40.912
RP11-254F7.2	0	0.602289	0.829255	2.45458e-05	2.54877	5.73939e-07	85	125	87	251	77	50	51	77	315	300	114	217	76	202	108	113	381	437	83	212	118	107	191	69	103	109	162	91	4.217	4.334	6.442	8.095	2.606	2.5	4.254	4.858	8.474	8.984	10.04	8.86	3.586	4.326	5.138
MFGE8	0	0.0999038	0.483748	2.45458e-05	4.24227	5.7294e-07	343	574	573	1384	216	116	173	254	786	669	510	969	152	392	334	358	959	924	461	908	306	265	407	178	455	401	449	447	17.016	19.902	42.428	44.637	7.31	5.799	14.43	16.027	21.146	20.034	44.914	39.562	7.172	8.395	15.889
DACT3	0	0.744461	1.16008	2.4764e-05	0.927944	5.80573e-07	10	15	35	70	32	15	22	40	52	50	49	141	14	44	37	61	73	76	43	137	21	37	57	24	59	52	69	71	0.496	0.52	2.592	2.258	1.083	0.75	1.835	2.524	1.399	1.497	4.315	5.757	0.661	0.942	1.76
CASS4	0	-0.0673079	-0.815502	2.49918e-05	1.75506	5.8746e-07	85	114	58	123	107	78	74	91	149	77	44	80	88	215	136	85	49	77	20	29	68	69	113	45	65	63	62	51	4.217	3.953	4.295	3.967	3.621	3.899	6.172	5.742	4.009	2.306	3.875	3.266	4.152	4.604	6.47
PRKCA	0	-0.309129	-0.540032	2.52657e-05	3.85169	5.95461e-07	376	469	166	285	787	548	215	298	496	388	113	199	501	866	387	292	360	466	75	121	463	450	565	421	231	247	233	261	18.653	16.261	12.291	9.192	26.634	27.395	17.934	18.803	13.344	11.619	9.951	8.125	23.64	18.546	18.41
PLEKHH3	0	0.657418	1.03861	2.61022e-05	2.98639	6.1679e-07	93	156	143	386	100	74	56	72	440	399	212	405	83	209	85	149	469	558	152	356	133	136	354	99	119	120	298	206	4.614	5.409	10.588	12.449	3.384	3.699	4.671	4.543	11.837	11.949	18.67	16.535	3.916	4.476	4.044
SLPI	0	-0.985671	2.28278	2.63423e-05	-1.84994	6.24095e-07	2	1	4	15	2	5	0	7	0	1	0	1	3	4	2	11	41	34	9	10	11	11	15	27	9	19	55	41	0.099	0.035	0.296	0.484	0.068	0.25	0	0.442	0	0.03	0	0.041	0.142	0.086	0.095
TRIM2	0	0.93578	1.05439	2.63797e-05	0.285888	6.26613e-07	11	21	14	50	9	5	16	17	38	41	37	68	12	45	31	38	35	64	21	49	30	26	43	11	34	24	50	36	0.546	0.728	1.037	1.613	0.305	0.25	1.335	1.073	1.022	1.228	3.258	2.776	0.566	0.964	1.475
GATA6-AS1	0	2.39303	2.31952	2.68096e-05	-2.1621	6.38481e-07	0	0	20	28	0	0	5	13	1	0	31	314	0	0	49	68	0	1	7	210	0	0	0	0	65	46	92	77	0	0	1.481	0.903	0	0	0.417	0.82	0.027	0	2.73	12.82	0	0	2.331
APBB1	0	0.945522	1.31981	2.68259e-05	1.3331	6.40718e-07	25	33	81	197	9	6	15	33	139	130	116	254	11	50	32	59	177	221	72	190	51	43	55	19	72	53	90	64	1.24	1.144	5.998	6.354	0.305	0.3	1.251	2.082	3.739	3.893	10.216	10.37	0.519	1.071	1.522
ZCWPW1	0	0.909366	0.975416	2.68259e-05	1.84145	6.4219e-07	70	95	42	85	67	52	29	31	307	253	68	185	53	123	55	49	303	377	60	150	49	70	97	56	37	49	49	57	3.473	3.294	3.11	2.741	2.267	2.599	2.419	1.956	8.259	7.577	5.988	7.553	2.501	2.634	2.616
CNTNAP4	0	2.31661	2.32437	2.72336e-05	-2.79793	6.55318e-07	0	0	9	6	0	0	4	4	0	0	12	106	0	0	40	31	0	0	6	51	0	0	0	0	35	32	40	59	0	0	0.666	0.194	0	0	0.334	0.252	0	0	1.057	4.328	0	0	1.903
CYB5R3	0	-0.16531	-0.387229	2.72336e-05	6.34259	6.55108e-07	1984	2652	1551	3758	2290	1677	1110	1428	2918	2589	1148	2094	1764	3682	1735	1801	2337	2748	679	1445	1921	1778	1979	1206	1342	1328	1321	1591	98.423	91.949	114.844	121.204	77.5	83.833	92.587	90.103	78.502	77.533	101.1	85.494	83.235	78.854	82.538
SPSB3	0	0.477791	0.604051	2.72589e-05	4.71715	6.57613e-07	367	577	404	1051	532	319	242	327	1364	1354	482	1148	384	819	432	494	1419	1785	387	901	505	436	823	336	443	424	594	521	18.206	20.006	29.914	33.897	18.004	15.947	20.186	20.633	36.695	40.548	42.448	46.87	18.119	17.54	20.551
TNFRSF10B	0	0.454643	0.673529	2.73385e-05	3.54722	6.61224e-07	154	289	253	654	142	80	104	143	490	458	306	616	110	307	194	313	476	585	221	536	202	192	369	126	199	205	400	328	7.64	10.02	18.733	21.093	4.806	3.999	8.675	9.023	13.182	13.716	26.948	25.15	5.19	6.575	9.229
MCC	0	0.765234	0.736827	2.74949e-05	1.65143	6.68409e-07	36	54	56	166	50	20	22	37	149	124	90	186	37	131	53	78	112	168	58	134	53	71	81	36	61	51	84	79	1.786	1.872	4.147	5.354	1.692	1	1.835	2.335	4.009	3.713	7.926	7.594	1.746	2.805	2.521
SEPP1	0	0.215563	0.730866	2.74949e-05	4.98984	6.67673e-07	352	677	704	1700	358	307	333	568	1130	978	750	1273	358	735	564	607	2000	2370	667	1348	582	654	787	346	658	582	823	659	17.462	23.473	52.128	54.829	12.116	15.347	27.776	35.839	30.4	29.288	66.049	51.974	16.892	15.741	26.831
MN1	0	1.58865	3.66105	2.77064e-05	-0.343842	6.83069e-07	2	4	13	21	1	0	7	18	35	40	21	68	0	1	15	35	263	375	37	167	8	13	47	19	61	35	53	25	0.099	0.139	0.963	0.677	0.034	0	0.584	1.136	0.942	1.198	1.849	2.776	0	0.021	0.714
RBKS	0	0.673089	1.29156	2.77064e-05	1.6234	6.78232e-07	62	67	37	87	35	35	30	36	191	170	74	130	41	59	43	37	316	389	48	155	45	41	86	46	48	54	79	60	3.076	2.323	2.74	2.806	1.184	1.75	2.502	2.271	5.138	5.091	6.517	5.308	1.935	1.264	2.046
ACSS3	0	0.392999	0.960041	2.77064e-05	1.90877	6.82735e-07	39	84	70	115	68	47	29	41	165	127	58	168	47	85	69	64	258	263	56	125	83	95	158	73	63	54	99	89	1.935	2.912	5.183	3.709	2.301	2.35	2.419	2.587	4.439	3.803	5.108	6.859	2.218	1.82	3.282
CSAD	0	0.271064	0.498685	2.77064e-05	3.03293	6.83695e-07	163	248	131	273	174	117	77	93	463	375	153	297	104	280	113	119	507	561	107	246	171	174	255	137	125	119	143	144	8.086	8.599	9.7	8.805	5.889	5.849	6.423	5.868	12.456	11.23	13.474	12.126	4.907	5.996	5.376
TRIOBP	0	0.208819	0.423589	2.77064e-05	5.26263	6.84265e-07	657	818	734	1682	751	534	356	508	1486	1333	747	1542	595	1259	620	696	1858	1975	618	1206	814	800	1047	558	674	620	835	803	32.593	28.361	54.349	54.248	25.416	26.695	29.695	32.053	39.977	39.919	65.785	62.957	28.075	26.963	29.495
SCARB1	0	-0.282758	-0.418234	2.77064e-05	5.16969	6.85547e-07	611	911	427	927	1587	1126	663	923	777	771	279	518	1092	2425	1021	971	770	874	199	335	1206	1152	1475	934	758	699	725	941	30.311	31.586	31.617	29.898	53.708	56.289	55.302	58.239	20.903	23.089	24.57	21.149	51.526	51.934	48.571
FERMT3	0	-0.189569	-0.455031	2.77064e-05	6.03032	6.80168e-07	1532	1971	1008	2356	2384	1697	994	1289	2582	1937	727	1304	1711	3609	1476	1447	2079	2464	357	1001	1808	1908	1913	1335	924	882	910	1108	76	68.338	74.637	75.986	80.681	84.833	82.912	81.332	69.463	58.007	64.024	53.24	80.734	77.29	70.216
ZNF683	0	0.303392	-1.19127	2.7739e-05	0.546007	6.88069e-07	53	76	23	51	85	48	21	30	151	111	32	75	55	104	30	24	44	54	17	58	25	25	18	6	8	7	9	6	2.629	2.635	1.703	1.645	2.877	2.4	1.752	1.893	4.062	3.324	2.818	3.062	2.595	2.227	1.427
SH3RF3	0	1.13936	2.53477	2.80295e-05	-1.07385	6.98479e-07	2	8	9	12	2	7	3	5	29	24	18	39	3	3	2	7	104	123	26	46	10	10	14	5	7	2	10	13	0.099	0.277	0.666	0.387	0.068	0.35	0.25	0.315	0.78	0.719	1.585	1.592	0.142	0.064	0.095
IER5L	0	0.385039	0.675844	2.80295e-05	4.51741	7.00477e-07	507	589	442	1031	371	258	133	239	1191	1278	488	990	293	669	336	326	1232	1932	426	991	529	498	683	222	437	354	403	326	25.152	20.422	32.728	33.252	12.556	12.897	11.094	15.08	32.041	38.272	42.976	40.42	13.825	14.327	15.984
INSR	0	0.153288	0.659259	2.80295e-05	3.3354	6.99148e-07	139	258	203	514	147	104	77	118	330	307	170	364	105	297	160	256	454	572	139	325	202	195	304	163	199	212	383	363	6.896	8.945	15.031	16.578	4.975	5.199	6.423	7.445	8.878	9.194	14.971	14.861	4.954	6.361	7.612
ISM1	0	1.12605	3.10377	2.8204e-05	-2.75216	7.09827e-07	0	0	1	4	0	0	1	1	3	3	8	6	0	0	1	5	21	8	6	20	5	13	7	3	8	3	9	16	0	0	0.074	0.129	0	0	0.083	0.063	0.081	0.09	0.705	0.245	0	0	0.048
TNS3	0	0.335234	0.601422	2.8204e-05	2.99701	7.10073e-07	83	114	97	217	156	99	123	171	215	181	150	241	128	289	194	211	291	299	104	218	170	156	268	161	174	201	259	275	4.118	3.953	7.182	6.999	5.279	4.949	10.26	10.79	5.784	5.42	13.21	9.84	6.04	6.189	9.229
GNB5	0	0.043159	-0.815462	2.8204e-05	2.7125	7.09828e-07	237	320	67	144	296	195	110	122	360	294	57	158	159	529	232	172	129	213	22	70	155	125	217	118	80	100	98	100	11.757	11.095	4.961	4.644	10.017	9.748	9.175	7.698	9.685	8.804	5.02	6.451	7.502	11.329	11.037
KLHDC7B	0	3.0561	4.91941	2.83469e-05	-2.04434	7.17178e-07	3	2	0	0	2	2	1	1	29	45	6	52	1	0	0	4	88	200	11	95	2	2	12	3	2	6	15	8	0.149	0.069	0	0	0.068	0.1	0.083	0.063	0.78	1.348	0.528	2.123	0.047	0	0
BATF3	0	1.28053	1.45471	2.83469e-05	3.06855	7.15719e-07	174	245	136	358	102	51	45	61	1031	938	348	787	65	229	54	82	923	1352	212	597	106	108	433	70	69	78	253	78	8.632	8.495	10.07	11.546	3.452	2.549	3.754	3.849	27.737	28.09	30.647	32.132	3.067	4.904	2.569
PPARGC1A	0	1.21725	2.8327	2.89508e-05	-0.995906	7.37648e-07	1	0	6	15	2	3	2	9	13	4	14	26	3	7	11	13	59	57	10	41	22	25	40	9	21	16	47	22	0.05	0	0.444	0.484	0.068	0.15	0.167	0.568	0.35	0.12	1.233	1.062	0.142	0.15	0.523
BCHE	0	0.812586	1.24496	2.89508e-05	0.557687	7.36654e-07	4	6	36	69	11	9	18	43	30	31	54	118	8	26	45	58	44	49	38	94	28	29	36	19	86	44	74	69	0.198	0.208	2.666	2.225	0.372	0.45	1.501	2.713	0.807	0.928	4.756	4.818	0.377	0.557	2.141
MINA	0	-0.378156	-0.3236	2.89508e-05	4.5952	7.37827e-07	604	763	363	636	1104	650	356	408	721	608	219	380	627	1354	494	428	687	806	179	313	775	774	941	570	400	379	434	508	29.964	26.455	26.878	20.512	37.362	32.494	29.695	25.744	19.397	18.208	19.286	15.515	29.585	28.997	23.501
TSPAN4	0	0.199339	0.401124	2.92518e-05	6.07968	7.47309e-07	1183	1664	1106	2280	1458	1072	651	867	2582	2412	1076	2175	1197	2719	1109	1213	2909	3719	765	2065	1971	1737	2003	1210	1195	1059	1243	1289	58.687	57.694	81.894	73.535	49.343	53.589	54.301	54.705	69.463	72.232	94.759	88.801	56.481	58.23	52.757
KLF12	0	0.878465	1.19077	2.93147e-05	1.70735	7.50728e-07	33	48	75	192	18	11	35	40	205	167	106	187	23	107	52	69	241	250	71	174	46	50	92	31	81	57	107	95	1.637	1.664	5.553	6.192	0.609	0.55	2.919	2.524	5.515	5.001	9.335	7.635	1.085	2.292	2.474
HOXC4	0	1.29265	2.69778	2.93893e-05	-0.695584	7.54456e-07	5	6	20	29	0	0	7	3	28	35	19	74	2	1	20	13	121	159	37	85	6	9	16	6	36	31	27	22	0.248	0.208	1.481	0.935	0	0	0.584	0.189	0.753	1.048	1.673	3.021	0.094	0.021	0.951
CASP4	0	0.253765	0.952576	2.95394e-05	3.29805	7.60138e-07	145	245	203	545	109	58	76	101	436	358	239	335	105	234	101	189	775	701	215	318	282	259	288	173	169	176	258	232	7.193	8.495	15.031	17.577	3.689	2.899	6.339	6.373	11.73	10.721	21.048	13.677	4.954	5.011	4.805
PRMT3	0	-0.306521	-0.280547	2.96485e-05	4.16926	7.64781e-07	414	557	227	469	809	493	248	335	535	491	167	292	442	974	391	356	533	649	122	246	544	553	677	400	329	329	308	350	20.538	19.312	16.808	15.126	27.379	24.645	20.686	21.138	14.393	14.704	14.707	11.922	20.856	20.859	18.601
TSPAN18	0	0.397065	1.38274	2.96734e-05	2.77908	7.67258e-07	47	74	259	599	13	17	67	136	126	121	284	577	20	86	138	241	432	447	273	633	187	155	189	85	255	244	268	257	2.332	2.566	19.178	19.319	0.44	0.85	5.589	8.581	3.39	3.624	25.011	23.558	0.944	1.842	6.565
CPAMD8	0	1.34567	1.93663	3.00029e-05	-0.202998	7.77692e-07	7	6	25	48	5	3	6	12	70	66	41	86	2	15	8	16	114	115	47	81	15	14	23	6	13	8	26	19	0.347	0.208	1.851	1.548	0.169	0.15	0.5	0.757	1.883	1.976	3.611	3.511	0.094	0.321	0.381
IGF2R	0	0.430075	0.583707	3.00029e-05	3.44055	7.82817e-07	167	237	161	311	229	138	120	147	438	378	195	453	162	424	195	227	480	648	158	368	213	245	362	157	166	159	282	221	8.285	8.217	11.921	10.03	7.75	6.899	10.009	9.275	11.783	11.32	17.173	18.495	7.644	9.08	9.277
MROH6	0	-0.455074	-0.634523	3.00029e-05	2.7451	7.81024e-07	286	417	234	434	167	106	76	115	467	340	125	221	81	191	100	101	409	351	91	148	92	101	116	75	57	68	81	90	14.188	14.458	17.327	13.997	5.652	5.299	6.339	7.256	12.564	10.182	11.008	9.023	3.822	4.09	4.757
FHL2	0	-0.57219	-0.941625	3.00029e-05	3.79286	7.83201e-07	294	418	231	567	832	537	284	289	269	254	179	213	529	808	394	314	187	212	82	178	490	439	473	249	267	204	255	247	14.585	14.493	17.104	18.287	28.157	26.845	23.689	18.235	7.237	7.607	15.764	8.696	24.961	17.304	18.743
LPAR6	0	0.0179816	-0.859971	3.02171e-05	4.00439	7.90661e-07	255	509	341	876	551	312	275	524	427	314	295	599	353	673	842	875	126	158	128	253	195	160	341	201	485	411	476	479	12.65	17.648	25.249	28.253	18.647	15.597	22.938	33.063	11.487	9.403	25.979	24.456	16.656	14.413	40.056
ELN	0	-0.24155	-0.815804	3.0399e-05	2.28602	7.97302e-07	109	150	222	515	116	47	107	108	233	166	122	252	60	121	179	146	160	142	85	130	50	54	48	17	101	98	82	61	5.407	5.201	16.438	16.61	3.926	2.35	8.925	6.814	6.268	4.971	10.744	10.289	2.831	2.591	8.515
AHNAK	0	1.13501	1.10292	3.05711e-05	2.46545	8.03707e-07	13	11	274	573	23	16	101	185	131	149	394	1117	14	68	285	416	97	133	170	801	70	36	73	30	330	196	505	453	0.645	0.381	20.288	18.481	0.778	0.8	8.425	11.673	3.524	4.462	34.698	45.605	0.661	1.456	13.558
ANGPT1	0	-0.257935	-0.699505	3.06401e-05	6.65736	8.07415e-07	2911	4257	1980	4237	3923	2354	1660	1574	4287	3363	1253	2124	2967	5909	2503	1720	2312	3480	716	1454	3064	2968	3038	1449	1411	1490	1187	981	144.41	147.598	146.609	136.653	132.765	117.677	138.464	99.315	115.332	100.711	110.347	86.718	139.999	126.547	119.073
RBM26	0	-0.254285	-0.283923	3.11854e-05	6.19688	8.23713e-07	1713	2291	1006	2243	3002	1841	1024	1282	2321	2105	707	1304	1912	4255	1540	1349	2282	2825	506	1026	1978	2025	2837	1682	1165	1131	1297	1462	84.979	79.433	74.489	72.342	101.596	92.032	85.414	80.891	62.441	63.038	62.263	53.24	90.218	91.125	73.261
CD200R1	0	-0.463373	-1.31426	3.1829e-05	-0.134138	8.42683e-07	19	16	9	14	87	68	22	42	25	22	9	19	39	92	26	26	14	14	1	4	21	31	48	18	11	16	8	35	0.943	0.555	0.666	0.452	2.944	3.399	1.835	2.65	0.673	0.659	0.793	0.776	1.84	1.97	1.237
SMIM20	0	0.0792467	0.418514	3.23737e-05	5.4666	8.59107e-07	788	1233	642	1478	1067	708	416	617	1924	1757	631	1427	669	1261	749	676	2425	2561	578	1102	1111	1071	1383	744	769	738	973	874	39.092	42.75	47.537	47.669	36.11	35.393	34.699	38.931	51.761	52.617	55.57	58.261	31.567	27.006	35.631
DCHS1	0	0.510021	1.2787	3.26382e-05	3.04178	8.68145e-07	42	70	214	520	40	47	87	120	166	172	226	433	75	209	144	238	361	415	202	420	278	241	256	145	303	244	280	288	2.084	2.427	15.846	16.771	1.354	2.35	7.257	7.572	4.466	5.151	19.903	17.678	3.539	4.476	6.85
RPLP1	0	0.197973	0.23406	3.27607e-05	13.1586	8.73428e-07	151065	234366	99078	235581	261217	184687	100561	145060	350368	322727	96381	224291	198698	467209	190063	195611	349854	432421	71348	169899	246376	245250	370411	179276	164076	159663	198354	201105	7494.11	8125.88	7336.22	7598.02	8840.26	9232.52	8387.99	9152.88	9425.85	9664.67	8487.88	9157.33	9375.62	10005.7	9041.69
RPL30	0	0.219129	0.32095	3.28809e-05	11.8994	8.78668e-07	64475	97021	49924	120862	92636	62975	40211	56034	157154	148003	49993	119153	70035	143550	75249	77230	165543	202814	38486	92368	92740	90482	120862	61791	71472	69435	79504	77404	3198.51	3363.89	3696.62	3898.07	3135.04	3148.13	3354.08	3535.59	4227.87	4432.23	4402.68	4864.76	3304.62	3074.26	3579.75
ARPC5	0	-0.326826	-0.426535	3.29389e-05	7.96504	8.82255e-07	5623	7578	3043	6463	11587	7713	4136	4947	6651	5882	1876	3591	7471	15713	6479	5954	6331	7434	1186	2691	7954	7864	9208	6234	5172	4814	4551	5639	278.949	262.743	225.319	208.446	392.134	385.574	344.992	312.142	178.93	176.148	165.212	146.613	352.521	336.509	308.219
ANPEP	0	0.179807	-0.773484	3.30371e-05	1.75205	8.86929e-07	68	93	37	95	160	129	34	92	140	117	44	85	127	370	73	101	52	56	17	31	110	113	143	43	36	38	62	71	3.373	3.224	2.74	3.064	5.415	6.449	2.836	5.805	3.766	3.504	3.875	3.47	5.993	7.924	3.473
SPATC1L	0	-0.237411	-0.582303	3.32194e-05	5.8147	8.93877e-07	1528	2182	795	1978	2100	1457	846	1095	1862	1584	550	1165	1533	3188	1440	1444	1401	1521	450	762	1587	1513	1384	899	952	918	884	973	75.802	75.654	58.866	63.795	71.069	72.836	70.567	69.091	50.093	47.436	48.436	47.564	72.335	68.274	68.504
DGAT2	0	-0.0179853	0.873219	3.36639e-05	0.690252	9.13942e-07	43	40	19	59	22	24	11	18	53	48	17	35	30	52	22	25	118	157	14	49	56	46	61	32	23	24	44	47	2.133	1.387	1.407	1.903	0.745	1.2	0.918	1.136	1.426	1.437	1.497	1.429	1.416	1.114	1.047
EIF2AK4	0	-0.169061	-0.295008	3.36639e-05	6.67424	9.14168e-07	2446	3546	1557	3581	3428	2292	1447	1670	3870	3266	1231	2317	2350	5013	2201	1876	3428	3937	743	1711	2730	2650	2933	1725	1735	1630	1603	1806	121.342	122.946	115.288	115.495	116.012	114.577	120.697	105.372	104.114	97.807	108.409	94.598	110.885	107.358	104.706
TPM4	0	-0.32289	-0.623083	3.36639e-05	7.81463	9.10574e-07	5032	6754	3866	8546	9262	6303	3916	4551	5847	5384	2637	5159	6026	13222	5715	4875	3572	6015	1245	3384	6027	6329	7461	5000	4057	3550	3844	4295	249.63	234.173	286.258	275.628	313.45	315.088	326.641	287.155	157.3	161.234	232.23	210.631	284.338	283.162	271.874
AC004540.4	0	-0.18438	-1.00533	3.36639e-05	3.08915	9.08365e-07	252	340	148	287	336	268	209	232	441	371	125	328	263	379	222	132	196	304	68	154	191	156	147	48	137	110	95	79	12.501	11.788	10.959	9.256	11.371	13.397	17.433	14.639	11.864	11.11	11.008	13.392	12.41	8.117	10.561
C1orf162	0	0.176657	1.62882	3.37654e-05	2.35802	9.21103e-07	55	88	24	61	116	88	49	63	169	136	17	57	82	157	87	91	610	509	83	117	142	136	334	208	121	150	256	307	2.728	3.051	1.777	1.967	3.926	4.399	4.087	3.975	4.547	4.073	1.497	2.327	3.869	3.362	4.139
HRH2	0	-0.366735	0.932924	3.37654e-05	3.24816	9.19297e-07	153	153	65	139	275	206	129	191	176	148	54	95	183	230	205	197	675	631	69	149	335	369	409	405	292	359	305	529	7.59	5.305	4.813	4.483	9.307	10.298	10.76	12.052	4.735	4.432	4.756	3.879	8.635	4.926	9.752
SERPINB6	0	0.0806425	0.447481	3.49491e-05	6.86903	9.57716e-07	2189	3182	2545	6117	2004	1282	1049	1495	5212	4564	2190	3920	1431	3296	1571	2220	6324	7325	1643	3515	2688	2551	3405	1673	2056	1779	2622	2469	108.593	110.326	188.444	197.287	67.821	64.087	87.499	94.33	140.217	136.678	192.864	160.045	67.522	70.587	74.736
CPOX	0	-0.178783	-0.457316	3.49491e-05	4.48949	9.57564e-07	467	658	253	555	1086	675	377	453	650	567	182	369	655	1431	599	675	564	614	135	262	596	615	800	497	440	380	374	549	23.167	22.814	18.733	17.9	36.753	33.743	31.446	28.583	17.487	16.98	16.028	15.065	30.906	30.646	28.496
MREG	0	-0.402739	-0.842038	3.4982e-05	1.82917	9.60782e-07	107	133	90	135	139	102	50	81	116	118	48	84	78	200	81	70	65	96	18	68	86	103	109	62	44	50	46	44	5.308	4.611	6.664	4.354	4.704	5.099	4.171	5.111	3.121	3.534	4.227	3.43	3.68	4.283	3.853
CTTNBP2	0	0.362965	-0.737378	3.51991e-05	3.45885	9.68922e-07	345	321	70	87	713	513	176	256	655	622	68	266	517	1148	298	351	193	318	36	118	355	284	474	247	106	116	162	195	17.115	11.13	5.183	2.806	24.13	25.645	14.681	16.153	17.621	18.627	5.988	10.86	24.395	24.586	14.176
HOXB4	0	0.0348219	0.3767	3.55431e-05	5.15529	9.80589e-07	703	1034	681	1601	679	471	339	434	1425	1216	586	977	487	1213	553	727	1798	2171	507	976	788	721	1217	572	613	539	824	704	34.875	35.851	50.425	51.636	22.979	23.545	28.277	27.384	38.336	36.415	51.607	39.889	22.979	25.978	26.307
HOXD11	0	-2.28574	-2.29357	3.61105e-05	-3.80603	9.98477e-07	0	0	17	25	1	1	8	19	0	0	2	3	0	0	5	1	0	0	0	9	0	0	0	0	3	3	1	1	0	0	1.259	0.806	0.034	0.05	0.667	1.199	0	0	0.176	0.122	0	0	0.238
BMI1	0	0.441754	0.666325	3.65082e-05	3.42322	1.01173e-06	122	190	143	318	262	135	125	154	384	404	179	382	141	461	185	249	452	630	141	368	231	224	454	179	197	188	253	233	6.052	6.588	10.588	10.256	8.867	6.749	10.426	9.717	10.331	12.099	15.764	15.596	6.653	9.873	8.801
RARB	0	0.158502	2.44374	3.67236e-05	-2.13176	1.01997e-06	1	0	3	3	2	1	3	4	0	1	2	4	3	6	4	5	24	33	10	22	4	10	15	6	8	9	22	11	0.05	0	0.222	0.097	0.068	0.05	0.25	0.252	0	0.03	0.176	0.163	0.142	0.128	0.19
ZNF503-AS1	0	1.29894	1.74189	3.67901e-05	-0.700762	1.0241e-06	3	6	7	14	3	4	5	15	23	23	21	42	4	16	13	17	54	57	13	28	9	12	26	7	10	16	25	15	0.149	0.208	0.518	0.452	0.102	0.2	0.417	0.946	0.619	0.689	1.849	1.715	0.189	0.343	0.618
INHBE	0	3.74087	3.88259	3.68358e-05	-1.1142	1.02993e-06	11	21	9	23	0	0	0	2	311	404	120	286	0	0	1	6	240	565	61	253	1	2	97	0	0	3	60	2	0.546	0.728	0.666	0.742	0	0	0	0.126	8.367	12.099	10.568	11.677	0	0	0.048
AXL	0	1.05775	0.636583	3.68358e-05	2.2563	1.02819e-06	87	90	97	218	65	41	49	69	382	306	149	450	61	128	136	105	292	319	111	253	51	48	50	30	72	59	97	79	4.316	3.12	7.182	7.031	2.2	2.05	4.087	4.354	10.277	9.164	13.122	18.373	2.878	2.741	6.47
ALDH1L2	0	2.00666	2.49223	3.68595e-05	2.23589	1.03287e-06	91	143	68	153	31	17	13	24	860	821	221	632	28	76	17	51	954	1237	160	561	25	41	558	48	32	33	299	66	4.514	4.958	5.035	4.935	1.049	0.85	1.084	1.514	23.136	24.586	19.463	25.803	1.321	1.628	0.809
HOXB7	0	0.506374	0.554686	3.71112e-05	4.52563	1.04222e-06	440	600	346	827	398	288	189	288	1338	1240	391	942	404	892	332	416	1337	1692	297	752	483	470	728	255	413	342	443	328	21.828	20.803	25.62	26.673	13.469	14.397	15.765	18.172	35.996	37.134	34.434	38.46	19.063	19.103	15.794
PNN	0	-0.244445	-0.268418	3.79673e-05	8.2525	1.06861e-06	7013	9171	4686	10067	10638	7271	4602	5215	9545	8455	3481	5785	7154	15155	6619	6056	8904	10676	2314	4752	8416	8311	9470	5791	5543	5538	5594	6098	347.905	317.975	346.974	324.683	360.018	363.478	383.862	329.052	256.786	253.201	306.557	236.189	337.563	324.559	314.879
C16orf45	0	1.0904	1.49135	3.88066e-05	1.5569	1.09463e-06	26	30	99	238	9	5	18	33	162	156	203	276	23	66	26	65	144	252	114	289	59	57	58	20	76	59	115	97	1.29	1.04	7.33	7.676	0.305	0.25	1.501	2.082	4.358	4.672	17.877	11.268	1.085	1.413	1.237
NME4	0	-0.220791	-0.456336	4.02308e-05	8.78403	1.13729e-06	11742	15531	7310	16194	15513	10522	6047	7751	16715	14072	4896	8915	11131	21442	10329	9339	11945	14216	2781	6176	12761	11770	11819	7683	7951	7326	6800	8209	582.503	538.487	541.268	522.293	525	525.996	504.392	489.067	449.679	421.413	431.171	363.981	525.219	459.201	491.372
GSDMD	0	0.115873	0.410825	4.04975e-05	5.63501	1.14734e-06	949	1305	836	1925	953	667	499	653	1894	1739	764	1411	922	1608	799	932	2302	2555	695	1304	1404	1394	1285	792	942	789	1038	1079	47.078	45.247	61.902	62.086	32.252	33.343	41.623	41.202	50.954	52.078	67.282	57.608	43.505	34.437	38.01
SERPINB8	0	-0.0458643	1.38134	4.05265e-05	0.682364	1.15066e-06	15	15	7	26	51	31	18	29	14	16	12	30	23	56	32	63	32	32	3	32	71	72	117	141	72	85	153	250	0.744	0.52	0.518	0.839	1.726	1.55	1.501	1.83	0.377	0.479	1.057	1.225	1.085	1.199	1.522
SV2A	0	0.441099	1.41151	4.05665e-05	3.06754	1.15682e-06	75	159	158	434	66	42	56	62	301	214	165	242	83	257	130	158	560	590	139	277	256	260	694	250	172	229	264	222	3.721	5.513	11.699	13.997	2.234	2.1	4.671	3.912	8.098	6.409	14.531	9.88	3.916	5.504	6.184
RFX3	0	0.589289	0.758344	4.05665e-05	3.26612	1.15493e-06	183	262	150	365	179	106	55	101	719	560	189	376	138	356	123	143	634	903	148	326	168	176	333	135	146	99	267	149	9.078	9.084	11.107	11.772	6.058	5.299	4.588	6.373	19.343	16.77	16.644	15.351	6.512	7.624	5.851
RPL10	0	0.202239	0.255327	4.06041e-05	12.5567	1.16195e-06	109156	143205	78079	187380	149677	104340	68695	88744	248849	219675	77164	170931	114620	245261	125393	127155	252319	280177	58643	130979	154171	145837	199250	100462	113614	101902	126467	126517	5415.07	4965.17	5781.35	6043.43	5065.46	5215.97	5729.99	5599.5	6694.72	6578.58	6795.52	6978.75	5408.38	5252.5	5965.2
CTSH	0	-0.783456	-0.908293	4.06041e-05	4.57363	1.16292e-06	957	1365	696	1794	711	564	327	449	1142	855	351	494	401	592	421	407	662	708	181	322	446	487	453	278	400	408	439	450	47.475	47.327	51.535	57.861	24.062	28.194	27.276	28.331	30.723	25.605	30.911	20.169	18.921	12.678	20.028
CCR3	0	-0.673819	2.24183	4.08816e-05	-1.72484	1.17339e-06	0	2	1	4	9	5	4	6	1	2	5	4	4	1	4	3	68	44	2	10	23	11	35	17	19	13	20	14	0	0.069	0.074	0.129	0.305	0.25	0.334	0.379	0.027	0.06	0.44	0.163	0.189	0.021	0.19
GATA2-AS1	0	0.918388	1.19591	4.09403e-05	2.30022	1.17761e-06	69	79	94	220	46	23	53	53	371	272	186	284	37	118	40	126	334	380	134	239	102	100	109	42	112	103	122	91	3.423	2.739	6.96	7.095	1.557	1.15	4.421	3.344	9.981	8.146	16.38	11.595	1.746	2.527	1.903
AR	0	0.369821	1.02676	4.16834e-05	2.62099	1.2063e-06	78	97	138	313	65	36	40	69	178	216	123	190	57	216	108	123	269	414	96	200	208	200	217	129	152	137	189	166	3.869	3.363	10.218	10.095	2.2	1.8	3.336	4.354	4.789	6.469	10.832	7.757	2.69	4.626	5.138
RP11-1398P2.1	0	0.820075	0.965627	4.16834e-05	1.73755	1.20672e-06	80	110	57	109	49	28	38	25	301	281	73	214	28	97	45	40	349	372	69	158	50	51	82	44	34	42	55	34	3.969	3.814	4.221	3.515	1.658	1.4	3.17	1.577	8.098	8.415	6.429	8.737	1.321	2.077	2.141
RPS8	0	0.231436	0.328429	4.16834e-05	12.5653	1.20406e-06	110446	181736	70599	173319	144030	102142	61249	84490	262034	236755	68542	162493	113860	290596	117442	121235	278247	347706	53073	128109	146246	143990	257955	112605	100345	98946	126524	122453	5479.06	6301.11	5227.5	5589.93	4874.35	5106.09	5108.9	5331.08	7049.43	7090.08	6036.21	6634.24	5372.52	6223.4	5586.96
MGST1	0	-0.280897	-0.441235	4.24789e-05	8.21615	1.23238e-06	6976	9817	4150	8555	13397	8072	4135	5897	9381	8462	2261	4751	7970	19524	6944	6959	7297	9401	1496	3228	9000	8982	11641	6859	5385	4815	5338	6778	346.069	340.373	307.286	275.918	453.389	403.52	344.909	372.084	252.374	253.411	199.117	193.973	376.067	418.126	330.34
CCPG1	0	0.882875	1.21176	4.25596e-05	5.21292	1.23921e-06	656	926	596	1473	528	371	209	278	3641	3013	1136	2331	438	838	351	472	4134	5601	988	2411	529	486	1491	378	345	351	879	430	32.543	32.106	44.131	47.508	17.869	18.546	17.433	17.541	97.953	90.23	100.043	95.17	20.667	17.947	16.698
IRAK3	0	0.0582836	0.615454	4.25596e-05	4.38074	1.23998e-06	342	413	312	706	410	303	203	306	654	575	272	420	334	898	305	410	1039	1185	248	421	545	593	981	607	315	361	555	622	16.966	14.319	23.102	22.77	13.875	15.147	16.933	19.308	17.594	17.219	23.954	17.148	15.76	19.232	14.509
TCEA2	0	0.268886	0.374221	4.29251e-05	5.1846	1.25329e-06	819	1217	735	1888	592	355	322	457	2205	1925	809	1616	478	1027	550	565	2200	2616	598	1379	698	638	869	397	533	478	588	574	40.629	42.196	54.423	60.892	20.035	17.746	26.859	28.835	59.321	57.648	71.245	65.978	22.555	21.994	26.165
S100A1	0	-0.54509	-1.42965	4.29561e-05	0.956736	1.25685e-06	98	132	39	85	86	58	62	42	145	72	26	37	40	83	72	45	79	65	6	21	19	21	37	21	38	15	21	24	4.862	4.577	2.888	2.741	2.91	2.899	5.172	2.65	3.901	2.156	2.29	1.511	1.887	1.778	3.425
HDLBP	0	-0.187059	-0.320443	4.30842e-05	6.9595	1.26326e-06	2652	3253	1926	4094	4705	3112	1952	2249	4097	3420	1382	2692	3164	7047	2643	2435	3254	4308	878	1970	3420	3416	3896	2540	2089	2000	2114	2597	131.562	112.787	142.61	132.041	159.229	155.569	162.82	141.906	110.22	102.418	121.707	109.909	149.294	150.918	125.733
SNTA1	0	-0.0537425	-0.731444	4.52913e-05	2.09839	1.33078e-06	155	251	104	267	134	65	69	46	285	254	85	235	59	181	92	71	137	219	40	125	68	67	71	42	55	43	38	34	7.689	8.703	7.701	8.611	4.535	3.249	5.755	2.902	7.667	7.607	7.486	9.595	2.784	3.876	4.377
ARMCX1	0	-0.11296	-0.44379	4.53107e-05	4.49687	1.33415e-06	532	777	397	873	706	464	319	430	856	697	317	624	515	1043	547	499	570	635	163	360	527	535	529	363	456	338	382	476	26.392	26.94	29.396	28.156	23.893	23.195	26.608	27.132	23.029	20.873	27.917	25.477	24.3	22.337	26.022
KCNE5	0	-0.0562131	2.09531	4.60284e-05	2.59032	1.36098e-06	51	104	27	55	107	79	52	91	112	137	16	46	59	98	159	144	777	584	39	60	299	290	403	459	347	373	415	616	2.53	3.606	1.999	1.774	3.621	3.949	4.337	5.742	3.013	4.103	1.409	1.878	2.784	2.099	7.564
ZFC3H1	0	-0.336031	-0.516952	4.60284e-05	5.2853	1.35917e-06	1171	1596	652	1345	1417	945	597	657	1417	1160	469	682	928	2166	836	741	1167	1329	245	467	943	1039	1086	749	679	676	631	696	58.092	55.336	48.277	43.379	47.955	47.241	49.797	41.455	38.121	34.738	41.303	27.845	43.788	46.387	39.77
LMNA	0	0.274631	-0.804563	4.61404e-05	5.0336	1.36714e-06	884	999	770	1213	1177	991	367	538	1798	1426	711	1593	1233	1938	656	945	725	892	309	786	557	488	414	231	368	233	641	659	43.854	34.637	57.015	39.122	39.833	49.54	30.612	33.946	48.371	42.704	62.615	65.039	58.179	41.504	31.207
BOK	0	-0.552487	-1.53013	4.66498e-05	1.38107	1.38512e-06	102	101	104	217	104	86	41	56	90	59	77	109	73	139	48	68	35	32	25	65	46	68	22	13	42	21	38	39	5.06	3.502	7.701	6.999	3.52	4.299	3.42	3.533	2.421	1.767	6.781	4.45	3.445	2.977	2.283
LINC00891	0	0.556062	1.67867	4.67778e-05	0.123321	1.39182e-06	4	4	22	67	3	8	11	16	28	17	36	34	5	25	18	48	49	58	35	59	24	21	62	13	62	52	74	55	0.198	0.139	1.629	2.161	0.102	0.4	0.918	1.01	0.753	0.509	3.17	1.388	0.236	0.535	0.856
ACSS2	0	-0.32125	-0.729596	4.71001e-05	4.30662	1.40432e-06	627	940	395	910	644	459	274	357	675	569	229	419	451	1177	501	519	460	566	103	275	391	403	542	309	343	310	349	395	31.105	32.591	29.248	29.35	21.795	22.945	22.855	22.526	18.159	17.04	20.167	17.107	21.281	25.207	23.834
RP5-858L17.1	0	0.51456	1.11429	4.73366e-05	0.995039	1.4143e-06	29	66	20	71	38	19	17	20	150	105	33	71	30	65	15	23	237	241	38	69	49	37	67	31	23	28	35	36	1.439	2.288	1.481	2.29	1.286	0.95	1.418	1.262	4.035	3.144	2.906	2.899	1.416	1.392	0.714
NGLY1	0	-0.16199	-0.224351	4.76717e-05	5.64175	1.42726e-06	1188	1527	687	1589	1819	1181	673	846	1908	1635	564	1105	1117	2393	980	949	1642	2025	397	818	1304	1351	1535	957	801	799	838	929	58.935	52.944	50.869	51.249	61.56	59.038	56.136	53.38	51.33	48.963	49.669	45.115	52.706	51.248	46.621
MUTYH	0	0.316537	0.584428	4.81615e-05	3.87209	1.4449e-06	318	398	208	473	297	173	152	178	799	783	218	499	243	419	235	213	958	1132	204	455	290	323	421	215	251	205	284	255	15.776	13.799	15.401	15.255	10.051	8.648	12.679	11.231	21.495	23.448	19.198	20.373	11.466	8.973	11.179
ICAM1	0	0.492708	1.88621	4.82599e-05	1.6406	1.45084e-06	21	30	41	93	24	23	21	91	92	67	41	133	21	28	46	145	215	242	56	202	31	52	151	44	108	77	319	420	1.042	1.04	3.036	2.999	0.812	1.15	1.752	5.742	2.475	2.006	3.611	5.43	0.991	0.6	2.188
MRS2	0	-0.215265	-0.370465	4.8417e-05	4.98696	1.45856e-06	690	905	377	707	1471	974	483	671	910	848	254	511	996	1931	789	725	787	983	168	370	1034	1015	1094	783	608	523	593	704	34.23	31.378	27.915	22.802	49.782	48.69	40.288	42.338	24.481	25.395	22.369	20.863	46.997	41.354	37.534
API5	0	-0.301884	-0.369828	4.89704e-05	5.61866	1.47826e-06	1082	1351	661	1211	2304	1413	831	941	1258	1220	421	788	1383	3170	1111	1065	1108	1530	294	630	1591	1600	1813	1242	856	868	914	1082	53.676	46.842	48.944	39.057	77.973	70.636	69.315	59.374	33.844	36.535	37.076	32.172	65.257	67.889	52.853
IGLON5	0	0.507944	1.2685	5.06928e-05	1.01089	1.53339e-06	11	20	72	233	14	2	15	42	46	38	114	195	7	15	41	105	95	112	122	200	28	33	38	12	88	85	85	100	0.546	0.693	5.331	7.515	0.474	0.1	1.251	2.65	1.238	1.138	10.04	7.961	0.33	0.321	1.95
LA16c-325D7.2	0	1.36579	2.31366	5.11103e-05	-0.739485	1.55234e-06	9	16	3	12	5	5	3	3	69	48	10	33	4	14	7	7	142	153	13	41	10	3	30	7	8	12	23	9	0.446	0.555	0.222	0.387	0.169	0.25	0.25	0.189	1.856	1.437	0.881	1.347	0.189	0.3	0.333
LYST	0	-0.269388	0.874989	5.11103e-05	3.71201	1.55088e-06	138	210	110	324	287	280	139	297	248	246	91	167	219	378	202	332	540	481	91	193	451	490	641	645	311	421	801	1097	6.846	7.281	8.145	10.45	9.713	13.997	11.594	18.74	6.672	7.367	8.014	6.818	10.334	8.095	9.61
ARMC4	0	0.321633	1.24682	5.12179e-05	-0.734528	1.55878e-06	5	10	10	13	12	8	3	6	11	24	8	22	7	19	7	7	32	39	12	22	21	15	20	14	24	13	15	18	0.248	0.347	0.74	0.419	0.406	0.4	0.25	0.379	0.296	0.719	0.705	0.898	0.33	0.407	0.333
CREB3L2	0	0.0480743	0.321749	5.13192e-05	4.90978	1.56504e-06	511	733	482	986	676	468	334	485	1097	811	370	734	487	1309	581	627	1206	1529	318	638	742	738	1195	589	592	530	686	688	25.35	25.414	35.69	31.801	22.878	23.395	27.86	30.602	29.512	24.287	32.584	29.968	22.979	28.034	27.639
NUTM2A-AS1	0	0.255492	0.341456	5.13894e-05	4.79186	1.57035e-06	447	617	321	705	765	482	345	399	1052	968	412	712	543	1357	506	555	1125	1302	292	594	778	702	1008	499	523	491	554	569	22.175	21.392	23.768	22.738	25.89	24.095	28.777	25.176	28.302	28.989	36.283	29.069	25.622	29.061	24.071
EMILIN1	0	-0.216606	-0.794714	5.20996e-05	4.29353	1.59528e-06	258	414	307	577	910	674	498	733	314	286	171	564	670	1319	908	713	203	228	52	329	576	523	533	389	541	458	410	650	12.799	14.354	22.732	18.61	30.797	33.693	41.539	46.25	8.447	8.565	15.059	23.027	31.614	28.248	43.195
PLEKHG3	0	0.172472	-0.35553	5.22231e-05	3.60942	1.60229e-06	294	415	205	361	405	279	148	211	694	573	216	415	272	643	233	236	364	515	96	266	236	257	325	144	164	116	212	193	14.585	14.389	15.179	11.643	13.706	13.947	12.345	13.314	18.67	17.16	19.022	16.944	12.834	13.77	11.084
HSD17B11	0	0.357685	0.512341	5.24856e-05	5.73415	1.61359e-06	969	1521	804	1961	1032	703	437	644	2955	2735	961	1930	703	1836	859	938	3327	3697	729	1501	997	1012	1972	819	689	719	1194	1021	48.071	52.736	59.532	63.247	34.926	35.143	36.451	40.635	79.498	81.905	84.631	78.798	33.171	39.32	40.864
ATXN1	0	0.803106	1.30121	5.3612e-05	1.29415	1.65221e-06	15	18	40	123	27	14	30	30	71	53	76	137	15	88	48	88	123	157	45	113	42	36	115	46	52	51	125	104	0.744	0.624	2.962	3.967	0.914	0.7	2.502	1.893	1.91	1.587	6.693	5.593	0.708	1.885	2.283
FLNB	0	0.112871	0.72197	5.3612e-05	3.6165	1.655e-06	171	213	376	766	130	79	122	155	325	278	289	566	94	317	213	283	483	588	204	527	245	250	375	195	391	355	394	327	8.483	7.385	27.841	24.705	4.4	3.949	10.176	9.78	8.743	8.325	25.451	23.109	4.435	6.789	10.133
FCHSD1	0	0.404184	0.40143	5.3612e-05	1.96176	1.65817e-06	79	101	65	131	76	51	37	48	195	166	79	145	68	142	77	69	184	235	52	121	81	65	102	53	67	63	68	67	3.919	3.502	4.813	4.225	2.572	2.549	3.086	3.029	5.246	4.971	6.957	5.92	3.209	3.041	3.663
FCN1	0	-0.079242	2.47606	5.37208e-05	-1.75659	1.67678e-06	1	2	0	0	4	14	4	5	2	1	1	1	7	7	4	17	19	7	0	2	18	22	87	51	27	48	38	72	0.05	0.069	0	0	0.135	0.7	0.334	0.315	0.054	0.03	0.088	0.041	0.33	0.15	0.19
RAB3D	0	0.277036	1.43398	5.37208e-05	2.11332	1.67168e-06	53	84	132	309	13	18	25	50	199	142	150	238	15	31	47	89	393	418	148	254	53	98	175	79	108	123	218	177	2.629	2.912	9.774	9.966	0.44	0.9	2.085	3.155	5.354	4.252	13.21	9.717	0.708	0.664	2.236
PITRM1	0	-0.325549	-0.421565	5.37208e-05	4.23118	1.67309e-06	465	637	316	698	677	465	268	337	669	538	215	330	406	929	409	386	458	648	132	289	456	440	642	392	328	309	333	377	23.068	22.086	23.398	22.512	22.911	23.245	22.354	21.264	17.998	16.111	18.934	13.473	19.157	19.895	19.457
SPTAN1	0	-0.171966	-0.476956	5.37208e-05	5.42345	1.66504e-06	1191	1677	865	1649	1387	922	606	648	1626	1479	618	1205	1023	2241	897	737	1052	1469	366	810	1052	1014	1163	605	649	596	710	641	59.084	58.145	64.049	53.184	46.94	46.091	50.548	40.887	43.744	44.291	54.425	49.198	48.271	47.993	42.672
COCH	0	-0.528804	-0.821167	5.37208e-05	3.10767	1.67815e-06	293	457	110	247	401	303	119	233	293	293	64	118	259	457	233	183	232	317	33	77	201	209	269	175	140	120	155	171	14.535	15.845	8.145	7.966	13.571	15.147	9.926	14.702	7.882	8.774	5.636	4.818	12.221	9.787	11.084
TSPAN7	0	-0.0194518	-0.841115	5.38507e-05	1.2239	1.68554e-06	61	96	83	173	39	25	51	53	104	91	73	134	47	98	59	49	39	49	38	60	27	22	30	10	56	40	44	33	3.026	3.328	6.146	5.58	1.32	1.25	4.254	3.344	2.798	2.725	6.429	5.471	2.218	2.099	2.807
CPNE1	0	-0.159229	-0.261321	5.39963e-05	7.18692	1.69344e-06	4578	6107	2962	6326	3966	2673	1710	2006	7295	6258	2267	4494	2614	5099	2700	2295	6418	7693	1586	3373	3003	2756	3218	2032	2090	1862	1999	2136	227.108	211.74	219.321	204.028	134.22	133.624	142.635	126.573	196.255	187.408	199.645	183.48	123.342	109.2	128.445
PYCARD	0	0.0777601	0.404633	5.40927e-05	7.65911	1.69981e-06	3572	4588	2543	5718	4866	3676	2301	2845	7741	6947	1883	4298	4221	7858	3852	3697	9590	10389	1619	3682	6153	6322	7242	4943	4233	4045	4312	4745	177.202	159.074	188.296	184.418	164.678	183.764	191.931	179.512	208.254	208.041	165.828	175.478	199.169	168.287	183.248
CDH23	0	0.175778	1.42622	5.45337e-05	-0.143533	1.71704e-06	11	14	3	8	31	17	8	13	31	26	5	15	10	33	25	10	80	103	6	22	34	38	81	34	20	25	26	21	0.546	0.485	0.222	0.258	1.049	0.85	0.667	0.82	0.834	0.779	0.44	0.612	0.472	0.707	1.189
LINC01272	0	-0.11411	1.94769	5.49638e-05	-0.593549	1.73887e-06	5	10	4	3	15	17	3	11	9	14	2	5	11	20	5	14	108	77	10	7	27	23	81	50	20	22	38	41	0.248	0.347	0.296	0.097	0.508	0.85	0.25	0.694	0.242	0.419	0.176	0.204	0.519	0.428	0.238
CNNM4	0	0.0592306	-0.397687	5.49638e-05	2.31201	1.74078e-06	107	138	67	173	190	114	67	92	206	173	60	129	118	286	135	131	144	191	30	82	140	106	120	82	72	68	76	89	5.308	4.785	4.961	5.58	6.43	5.699	5.589	5.805	5.542	5.181	5.284	5.267	5.568	6.125	6.422
SLC25A23	0	-0.222285	-0.477534	5.49638e-05	4.46308	1.73757e-06	564	804	326	668	868	616	290	396	800	590	230	458	563	1390	496	452	577	626	157	325	606	565	783	455	332	347	318	427	27.979	27.876	24.139	21.545	29.375	30.794	24.189	24.986	21.522	17.669	20.255	18.699	26.565	29.768	23.596
CMAS	0	-0.245751	-0.364193	5.57216e-05	5.57083	1.76823e-06	1287	1652	726	1663	1830	1165	630	721	1612	1471	492	990	1120	2677	963	941	1392	1635	312	699	1276	1324	1643	937	797	718	807	884	63.846	57.278	53.757	53.636	61.932	58.238	52.55	45.493	43.367	44.052	43.328	40.42	52.848	57.331	45.812
RASSF3	0	0.116514	0.359651	5.67044e-05	3.73124	1.80292e-06	190	256	157	370	386	266	156	186	365	335	160	331	297	619	258	286	432	531	127	279	369	390	508	277	276	279	330	400	9.426	8.876	11.625	11.933	13.063	13.297	13.012	11.736	9.819	10.032	14.091	13.514	14.014	13.256	12.274
TGIF1	0	0.569967	0.816223	5.73696e-05	3.25478	1.82762e-06	102	180	154	381	123	105	67	192	344	394	196	555	96	212	169	312	392	494	153	388	159	146	334	105	224	165	340	349	5.06	6.241	11.403	12.288	4.163	5.249	5.589	12.115	9.255	11.799	17.261	22.659	4.53	4.54	8.04
MOCS2	0	-0.221572	-0.397526	5.78516e-05	5.09804	1.84655e-06	848	1187	394	753	1835	1189	475	546	1228	1044	232	666	1061	2584	686	613	1013	1356	162	485	1093	1114	1507	896	492	446	510	551	42.068	41.155	29.174	24.286	62.101	59.438	39.621	34.451	33.037	31.265	20.431	27.191	50.064	55.339	32.634
PEG10	0	1.76209	1.74141	5.84226e-05	2.2971	1.8684e-06	18	46	183	166	29	16	46	158	56	62	312	1640	21	122	199	326	43	84	89	801	48	62	91	31	232	203	547	608	0.893	1.595	13.55	5.354	0.981	0.8	3.837	9.969	1.507	1.857	27.477	66.958	0.991	2.613	9.467
C5orf42	0	-0.318271	-0.415838	5.88056e-05	3.77403	1.88428e-06	338	475	245	540	474	308	205	243	459	387	139	284	304	750	263	284	409	467	98	221	343	316	460	272	236	211	212	260	16.768	16.469	18.141	17.416	16.041	15.397	17.099	15.333	12.348	11.589	12.241	11.595	14.344	16.062	12.511
RGS16	0	0.628151	1.5253	5.98313e-05	3.39289	1.92791e-06	108	162	125	391	164	117	44	101	346	290	166	698	160	396	82	142	955	657	341	800	371	335	273	186	184	184	226	328	5.358	5.617	9.256	12.611	5.55	5.849	3.67	6.373	9.308	8.685	14.619	28.498	7.55	8.481	3.901
PLIN2	0	0.280674	0.548641	5.98313e-05	5.32385	1.93195e-06	656	770	589	1380	878	610	378	499	1599	1423	669	1278	631	1641	579	789	1915	2199	535	1057	934	931	1860	765	653	554	935	893	32.543	26.697	43.612	44.508	29.714	30.494	31.53	31.486	43.017	42.614	58.916	52.178	29.774	35.144	27.544
NCR3	0	-0.576256	-1.05651	5.98313e-05	0.745077	1.92677e-06	62	86	17	34	129	78	31	40	66	44	8	17	70	111	60	37	32	39	3	14	48	56	80	43	26	34	17	26	3.076	2.982	1.259	1.097	4.366	3.899	2.586	2.524	1.776	1.318	0.705	0.694	3.303	2.377	2.854
CLDN6	0	0.545105	-1.17136	5.98313e-05	0.932381	1.93096e-06	125	140	61	179	54	32	31	29	325	229	117	238	37	142	30	26	86	102	47	100	26	24	14	11	11	2	3	2	6.201	4.854	4.517	5.773	1.828	1.6	2.586	1.83	8.743	6.858	10.304	9.717	1.746	3.041	1.427
RHNO1	0	0.309918	0.417376	6.03154e-05	5.16516	1.95131e-06	750	1066	476	1016	850	570	299	447	1805	1827	475	1250	623	1361	601	623	1954	2417	418	990	737	816	1110	600	544	492	736	649	37.206	36.96	35.245	32.768	28.766	28.494	24.94	28.204	48.559	54.713	41.831	51.035	29.396	29.147	28.591
UBXN10-AS1	0	0.677961	2.28904	6.13618e-05	-1.39355	1.98896e-06	4	4	5	6	1	4	3	9	15	11	5	24	0	4	3	8	36	49	9	31	7	12	26	2	10	16	29	18	0.198	0.139	0.37	0.194	0.034	0.2	0.25	0.568	0.404	0.329	0.44	0.98	0	0.086	0.143
NABP1	0	0.0719603	-0.335479	6.21902e-05	4.24514	2.01966e-06	605	767	239	447	808	523	238	224	1339	938	224	457	497	1204	333	287	764	995	118	244	479	468	791	374	205	187	235	250	30.013	26.593	17.697	14.417	27.345	26.145	19.852	14.134	36.023	28.09	19.727	18.658	23.451	25.785	15.841
EPHB2	0	1.46551	2.40511	6.23168e-05	-1.95782	2.03148e-06	1	1	5	13	1	1	2	2	2	4	29	37	2	2	6	9	9	8	15	100	2	0	6	5	6	9	22	16	0.05	0.035	0.37	0.419	0.034	0.05	0.167	0.126	0.054	0.12	2.554	1.511	0.094	0.043	0.285
LMAN1	0	0.0077073	0.188334	6.23168e-05	6.93758	2.02929e-06	2495	3423	1676	3669	3493	2322	1350	1748	4681	3996	1546	2907	2296	5068	2219	2367	4974	6395	1178	2462	3088	3132	4151	2452	2190	2056	2456	2650	123.773	118.681	124.099	118.334	118.212	116.077	112.606	110.294	125.932	119.668	136.15	118.687	108.337	108.536	105.562
LYVE1	0	0.285696	-1.05923	6.51232e-05	-1.19782	2.127e-06	0	0	188	236	1	2	49	185	1	1	80	344	0	1	126	216	0	1	11	180	0	0	2	1	37	22	71	85	0	0	13.92	7.612	0.034	0.1	4.087	11.673	0.027	0.03	7.045	14.045	0	0.021	5.994
NTAN1	0	-0.00491778	-0.273721	6.51791e-05	5.20706	2.13286e-06	939	1295	639	1392	1134	755	436	548	1736	1502	567	1049	818	1647	754	679	1287	1551	290	770	889	829	851	583	571	502	552	576	46.582	44.9	47.315	44.895	38.378	37.743	36.368	34.577	46.703	44.98	49.933	42.828	38.598	35.272	35.869
RNASE2	0	-0.784291	1.29347	6.51806e-05	1.53707	2.14097e-06	15	22	3	9	125	204	70	217	6	16	0	4	127	151	99	186	155	104	15	10	288	286	449	536	193	268	390	988	0.744	0.763	0.222	0.29	4.23	10.198	5.839	13.692	0.161	0.479	0	0.163	5.993	3.234	4.71
VEZF1	0	0.369063	0.663723	6.51806e-05	4.36908	2.13951e-06	282	379	301	615	448	300	207	291	834	810	351	715	286	766	309	426	1035	1253	249	613	419	455	934	339	320	328	621	491	13.99	13.141	22.288	19.835	15.161	14.997	17.266	18.361	22.437	24.257	30.911	29.192	13.495	16.405	14.7
HNRNPLL	0	0.105782	0.474313	6.51947e-05	4.2474	2.14546e-06	321	481	331	640	413	290	176	259	829	694	276	572	298	696	266	275	859	1174	185	505	425	391	762	438	308	319	475	469	15.924	16.677	24.509	20.641	13.977	14.497	14.681	16.342	22.302	20.783	24.306	23.354	14.061	14.906	12.654
TMCC1-AS1	0	0.217005	0.494376	6.56982e-05	3.98709	2.1661e-06	333	468	215	433	381	249	131	199	799	699	274	455	245	605	212	230	886	969	205	405	396	380	704	311	232	228	311	256	16.52	16.226	15.92	13.965	12.894	12.448	10.927	12.556	21.495	20.933	24.13	18.577	11.56	12.957	10.085
SLIT3	0	1.77185	1.43625	6.58709e-05	-0.742137	2.17587e-06	1	0	64	111	3	0	35	54	2	1	68	648	1	2	238	162	1	3	31	267	0	0	2	2	185	129	184	189	0.05	0	4.739	3.58	0.102	0	2.919	3.407	0.054	0.03	5.988	26.456	0.047	0.043	11.322
ANXA4	0	-0.26138	-0.433785	6.87977e-05	4.52314	2.2768e-06	727	1023	449	978	718	435	296	366	1071	856	314	610	515	889	437	371	870	963	231	413	561	491	459	312	361	354	329	313	36.065	35.469	33.246	31.543	24.299	21.746	24.69	23.094	28.813	25.635	27.653	24.905	24.3	19.039	20.789
BNC2	0	1.71672	2.77352	6.88514e-05	-0.604953	2.28284e-06	0	1	31	20	2	2	2	9	2	6	25	103	2	12	34	31	73	29	44	93	28	19	15	15	42	34	36	54	0	0.035	2.295	0.645	0.068	0.1	0.167	0.568	0.054	0.18	2.202	4.205	0.094	0.257	1.617
RAB27B	0	0.0365227	-0.787398	6.8915e-05	5.90363	2.28921e-06	1326	1757	794	1440	3147	1972	1180	1140	2407	1960	660	1445	2531	5663	1661	1200	959	1300	491	845	2349	2082	1769	664	862	836	713	603	65.781	60.918	58.792	46.443	106.503	98.58	98.426	71.931	64.755	58.696	58.124	58.996	119.426	121.279	79.017
PTS	0	-0.303309	-0.547528	7.00905e-05	4.73839	2.33259e-06	579	657	386	749	1436	902	411	565	703	667	234	569	811	1595	652	576	502	700	140	431	850	782	790	567	499	411	512	588	28.723	22.779	28.581	24.157	48.598	45.091	34.282	35.65	18.913	19.975	20.607	23.231	38.267	34.158	31.017
ZMYM3	0	-0.145817	-0.382146	7.124e-05	4.9974	2.37525e-06	598	1004	513	1123	1135	777	481	597	1015	888	361	695	688	1898	879	723	774	1023	224	478	811	779	1093	558	590	569	513	648	29.666	34.81	37.985	36.219	38.411	38.842	40.121	37.669	27.306	26.593	31.792	28.375	32.463	40.648	41.816
RNASEH1-AS1	0	0.107575	0.392175	7.17717e-05	4.43976	2.39742e-06	456	600	278	465	605	414	237	290	955	842	231	534	443	928	312	349	1069	1278	198	527	679	656	924	489	326	329	384	370	22.621	20.803	20.584	14.997	20.475	20.696	19.769	18.298	25.692	25.215	20.343	21.802	20.903	19.874	14.842
RNF181	0	0.221146	0.347259	7.18044e-05	7.0329	2.40296e-06	2374	3500	1746	4097	3032	2150	1288	1843	5999	5337	1594	3927	2373	4994	2453	2580	6322	7584	1261	3217	3039	3045	4220	2257	2261	2058	2968	2671	117.771	121.351	129.282	132.138	102.611	107.479	107.435	116.288	161.389	159.827	140.377	160.331	111.971	106.951	116.694
MTPN	0	-0.0836632	-0.215267	7.23136e-05	7.6011	2.42447e-06	4303	5835	2667	6067	6697	4431	2799	3209	7450	6399	2146	4375	4356	10497	4073	3946	5963	8111	1322	3024	5013	5019	6821	3775	3117	3058	3303	3838	213.465	202.31	197.478	195.674	226.644	221.506	233.47	202.479	200.425	191.63	188.989	178.622	205.539	224.804	193.761
WDR33	0	-0.174418	-0.210753	7.23888e-05	6.03245	2.43147e-06	1402	1834	945	2037	2248	1422	1000	1272	2122	1869	717	1411	1439	3052	1462	1436	2049	2513	515	1061	1636	1627	2049	1182	1167	1122	1326	1370	69.551	63.588	69.972	65.698	76.078	71.086	83.412	80.26	57.088	55.971	63.143	57.608	67.9	65.362	69.55
LYN	0	-0.0117672	-0.25806	7.2677e-05	6.36382	2.44643e-06	1625	2219	1393	3161	2569	1646	1287	1371	3212	2438	1268	2111	1781	4353	1827	1821	2404	3214	700	1468	1915	1852	2564	1273	1370	1281	1404	1378	80.614	76.937	103.145	101.949	86.942	82.284	107.351	86.506	86.412	73.011	111.668	86.188	84.037	93.224	86.914
SOD1	0	-0.120355	-0.367584	7.2677e-05	8.15358	2.45014e-06	8208	11546	4594	9958	9901	6350	3297	4227	13233	11048	3470	6779	6822	13544	5570	5410	8316	10618	1966	4495	7079	6889	8397	4953	4470	4114	4563	5069	407.187	400.32	340.162	321.168	335.076	317.437	275.009	266.712	356.004	330.853	305.589	276.772	321.898	290.058	264.976
MYO3A	0	1.26644	2.21114	7.28746e-05	-2.22413	2.46131e-06	1	0	2	5	1	1	2	1	6	6	3	4	4	10	4	4	13	21	5	4	9	13	4	3	14	11	9	6	0.05	0	0.148	0.161	0.034	0.05	0.167	0.063	0.161	0.18	0.264	0.163	0.189	0.214	0.19
TCEAL7	0	0.956281	1.30731	7.28935e-05	0.45351	2.47548e-06	6	8	64	193	4	1	15	27	34	38	129	247	4	10	31	85	38	57	85	221	23	20	12	4	79	39	88	90	0.298	0.277	4.739	6.225	0.135	0.05	1.251	1.704	0.915	1.138	11.361	10.084	0.189	0.214	1.475
SERPINE2	0	0.312203	0.713545	7.28935e-05	3.1554	2.46925e-06	139	235	181	373	138	74	72	124	375	291	181	390	99	326	123	178	566	625	165	347	213	198	309	145	129	115	168	161	6.896	8.148	13.402	12.03	4.67	3.699	6.006	7.824	10.089	8.715	15.94	15.923	4.671	6.982	5.851
ZNF580	0	0.40618	0.459838	7.28935e-05	5.45498	2.4729e-06	863	1151	627	1343	999	584	430	517	2542	2347	747	1712	696	1542	719	729	2395	2963	551	1390	911	848	1395	609	729	654	783	699	42.812	39.907	46.426	43.315	33.809	29.194	35.867	32.621	68.387	70.285	65.785	69.897	32.841	33.023	34.204
PPM1J	0	-0.287983	-1.08611	7.40302e-05	1.14697	2.51866e-06	75	102	69	179	60	48	39	41	133	110	56	65	50	77	61	37	53	70	20	46	53	32	34	10	41	28	30	11	3.721	3.537	5.109	5.773	2.031	2.4	3.253	2.587	3.578	3.294	4.932	2.654	2.359	1.649	2.902
CD3E	0	-0.686034	-2.77409	7.4035e-05	1.45664	2.5234e-06	242	283	32	19	423	164	277	118	241	141	9	30	156	216	319	78	46	60	5	12	41	45	54	12	45	53	26	6	12.005	9.812	2.369	0.613	14.315	8.198	23.105	7.445	6.484	4.223	0.793	1.225	7.361	4.626	15.175
POLR3C	0	0.556662	0.733886	7.40806e-05	4.12782	2.52954e-06	324	419	193	416	422	253	154	198	1028	1093	304	600	293	612	248	272	1057	1480	198	564	417	386	688	297	213	226	408	277	16.073	14.527	14.291	13.417	14.282	12.647	12.845	12.493	27.656	32.732	26.772	24.497	13.825	13.107	11.798
RELN	0	3.39433	3.08159	7.52218e-05	-2.71642	2.57646e-06	0	0	9	3	0	0	2	4	0	0	19	196	0	0	62	53	0	0	1	103	0	0	0	0	54	51	72	63	0	0	0.666	0.097	0	0	0.167	0.252	0	0	1.673	8.002	0	0	2.949
CORO1C	0	-0.112533	-0.378316	7.52218e-05	5.60493	2.57781e-06	905	1164	672	1577	1917	1275	789	987	1254	1107	579	1191	1264	3017	1190	1299	915	1247	334	750	1208	1309	1718	936	939	848	989	1162	44.896	40.358	49.758	50.862	64.876	63.737	65.812	62.277	33.736	33.151	50.99	48.626	59.642	64.612	56.611
PEBP1	0	-0.276364	-0.435366	7.59935e-05	8.89345	2.60896e-06	11873	15619	5761	12819	20439	13355	7563	9532	16249	13921	3896	7870	13277	24930	11772	10412	11809	15015	2320	5566	14413	14082	15868	10428	8943	8493	8808	10824	589.002	541.538	426.573	413.442	691.709	667.618	630.845	601.443	437.142	416.891	343.105	321.315	626.479	533.9	560.018
AGR2	0	-0.609745	-2.44559	7.7995e-05	1.20005	2.68249e-06	133	93	4	1	580	447	326	394	109	57	1	13	231	473	709	251	2	15	1	0	112	96	134	99	105	107	26	67	6.598	3.224	0.296	0.032	19.629	22.346	27.192	24.86	2.932	1.707	0.088	0.531	10.9	10.13	33.729
HDHD3	0	-0.187286	-0.533597	7.84781e-05	3.2579	2.70397e-06	271	407	154	374	333	192	144	154	385	336	127	224	237	480	229	174	283	327	75	134	215	225	209	154	188	137	141	157	13.444	14.111	11.403	12.062	11.27	9.598	12.011	9.717	10.358	10.062	11.184	9.145	11.183	10.28	10.894
PECR	0	-0.272797	-0.61263	7.86576e-05	2.6256	2.71502e-06	238	334	150	354	187	115	63	71	380	263	74	192	131	267	111	108	262	275	71	120	126	101	136	83	77	60	84	67	11.807	11.58	11.107	11.417	6.329	5.749	5.255	4.48	10.223	7.876	6.517	7.839	6.181	5.718	5.28
ANXA2R	0	0.528106	1.32337	7.89663e-05	-0.0386966	2.73055e-06	12	11	24	44	11	3	11	8	55	32	29	32	5	21	14	20	91	68	29	41	19	18	44	11	27	22	29	22	0.595	0.381	1.777	1.419	0.372	0.15	0.918	0.505	1.48	0.958	2.554	1.306	0.236	0.45	0.666
CEBPE	0	0.444439	2.41686	7.92532e-05	1.36041	2.74901e-06	25	30	8	5	53	50	17	45	85	96	5	27	36	74	36	44	430	309	36	50	102	104	402	191	51	75	229	173	1.24	1.04	0.592	0.161	1.794	2.5	1.418	2.839	2.287	2.875	0.44	1.102	1.699	1.585	1.713
SMC5	0	-0.288031	-0.375497	7.92532e-05	5.02731	2.75028e-06	853	1053	522	1103	1272	824	481	520	1087	882	376	691	848	1547	682	627	1010	1227	201	539	858	891	894	614	573	572	512	598	42.316	36.509	38.651	35.574	43.048	41.192	40.121	32.811	29.243	26.413	33.113	28.212	40.013	33.131	32.444
C14orf39	0	0.632822	1.20951	7.9421e-05	0.25595	2.77576e-06	12	23	16	62	13	7	9	10	43	51	24	69	11	29	14	30	72	117	19	41	28	23	33	21	32	21	53	30	0.595	0.797	1.185	2	0.44	0.35	0.751	0.631	1.157	1.527	2.114	2.817	0.519	0.621	0.666
AKR7A2	0	-0.368155	-0.489794	7.9421e-05	6.69548	2.775e-06	3270	4402	1920	4249	3375	2237	1433	1824	3879	3393	1150	2123	2445	4142	2283	1986	3271	3736	835	1584	2680	2514	2369	1549	1891	1615	1647	1819	162.22	152.625	142.166	137.04	114.219	111.828	119.529	115.089	104.356	101.61	101.276	86.678	115.368	88.705	108.607
DUSP10	0	-0.119778	-0.623608	7.9421e-05	3.88472	2.76802e-06	344	545	178	325	674	445	257	346	578	499	132	281	404	897	412	418	400	470	98	169	337	286	469	191	213	211	313	334	17.065	18.896	13.18	10.482	22.81	22.246	21.437	21.832	15.55	14.944	11.625	11.473	19.063	19.21	19.6
LPAR5	0	-0.178464	-1.36085	7.9421e-05	-0.386332	2.76957e-06	20	28	6	28	55	32	27	21	32	29	5	7	33	89	36	23	19	14	2	7	18	20	36	15	9	8	2	9	0.992	0.971	0.444	0.903	1.861	1.6	2.252	1.325	0.861	0.868	0.44	0.286	1.557	1.906	1.713
STK10	0	0.0704485	-0.222912	7.98871e-05	5.89697	2.79699e-06	1606	2155	972	1960	1675	1138	792	859	3028	2588	899	1920	1136	2780	1164	1195	2137	2812	586	1168	1167	1173	1771	813	838	770	987	882	79.671	74.718	71.972	63.214	56.686	56.889	66.062	54.201	81.461	77.503	79.171	78.39	53.602	59.536	55.374
AK4	0	-0.496792	-0.882334	8.11413e-05	2.694	2.84592e-06	97	153	94	207	401	215	235	278	88	77	50	57	210	408	285	407	42	88	14	53	234	213	192	98	222	205	262	213	4.812	5.305	6.96	6.676	13.571	10.748	19.602	17.541	2.367	2.306	4.403	2.327	9.909	8.738	13.558
VLDLR-AS1	0	2.48473	2.62437	8.12085e-05	0.221359	2.85832e-06	21	40	18	87	1	3	5	7	391	431	117	294	3	10	5	14	314	603	64	238	6	3	101	3	2	8	112	11	1.042	1.387	1.333	2.806	0.034	0.15	0.417	0.442	10.519	12.907	10.304	12.003	0.142	0.214	0.238
EXOC6	0	-0.16761	-0.268788	8.12085e-05	5.09242	2.85446e-06	836	1232	554	1176	1165	697	435	572	1250	1179	434	786	771	1613	648	664	1124	1463	287	572	895	808	1030	563	538	508	554	607	41.473	42.716	41.021	37.929	39.427	34.843	36.284	36.092	33.628	35.307	38.221	32.091	36.38	34.544	30.827
CARD9	0	0.952716	1.18704	8.17843e-05	3.9364	2.88365e-06	204	265	118	236	377	266	121	176	1108	1009	249	580	264	647	193	227	1310	1464	231	523	368	372	812	291	158	161	388	231	10.12	9.188	8.737	7.612	12.759	13.297	10.093	11.105	29.808	30.216	21.928	23.68	12.457	13.856	9.181
LBR	0	-0.111952	0.248176	8.2201e-05	6.74226	2.90342e-06	2436	2937	1361	2866	3437	2215	1120	1347	3079	2993	1023	2143	2292	5613	1798	1809	3760	5165	955	2148	3273	3611	4812	2923	1825	1748	2173	2492	120.846	101.831	100.775	92.435	116.317	110.728	93.421	84.992	82.833	89.631	90.091	87.494	108.149	120.208	85.535
FCGRT	0	0.384527	0.902585	8.23056e-05	6.10993	2.91221e-06	620	1119	1835	4579	738	581	541	920	2248	1898	1863	2827	845	1708	1094	1611	3970	3113	1736	2600	1892	1548	1465	1023	1825	1467	1767	1754	30.757	38.798	135.872	147.683	24.976	29.044	45.126	58.049	60.477	56.839	164.067	115.42	39.872	36.578	52.044
SYT2	0	0.383809	3.56448	8.25428e-05	-2.95589	2.92571e-06	1	0	1	0	1	1	0	0	0	0	1	16	0	0	3	1	17	16	2	9	5	12	19	38	11	11	5	8	0.05	0	0.074	0	0.034	0.05	0	0	0	0	0.088	0.653	0	0	0.143
GALM	0	-0.105219	0.303555	8.30506e-05	3.92091	2.94885e-06	266	427	237	561	328	238	190	226	460	434	223	402	247	559	225	262	643	738	149	336	385	370	541	321	266	294	333	438	13.196	14.805	17.549	18.094	11.1	11.898	15.848	14.26	12.375	12.997	19.639	16.413	11.655	11.972	10.704
G0S2	0	4.00783	4.98023	8.31918e-05	1.24158	2.95901e-06	42	28	51	206	4	2	2	9	1638	2038	396	1591	1	2	4	23	2983	5518	322	1904	8	5	720	4	0	29	326	63	2.084	0.971	3.776	6.644	0.135	0.1	0.167	0.568	44.067	61.032	34.874	64.957	0.047	0.043	0.19
RNGTT	0	-0.364396	-0.42688	8.33735e-05	4.20865	2.97062e-06	556	751	304	593	674	481	237	312	672	528	185	334	442	957	344	373	565	681	128	253	489	495	619	390	299	314	304	297	27.582	26.038	22.51	19.126	22.81	24.045	19.769	19.686	18.079	15.812	16.292	13.637	20.856	20.495	16.365
NDUFA4L2	0	1.87266	2.29307	8.34455e-05	-1.05496	2.97835e-06	6	13	9	16	1	1	2	3	82	79	14	46	2	8	3	16	107	115	13	49	4	8	36	5	1	2	22	7	0.298	0.451	0.666	0.516	0.034	0.05	0.167	0.189	2.206	2.366	1.233	1.878	0.094	0.171	0.143
ESRRG	0	1.48498	3.36545	8.36748e-05	-2.54443	2.99171e-06	1	1	8	1	0	0	1	0	10	9	7	12	0	0	1	2	52	47	7	17	5	1	29	3	6	6	8	3	0.05	0.035	0.592	0.032	0	0	0.083	0	0.269	0.27	0.616	0.49	0	0	0.048
C1orf106	0	0.435615	2.0059	8.39276e-05	-0.0956304	3.01114e-06	2	4	24	69	3	3	4	15	15	7	25	38	6	23	16	20	85	55	37	55	45	40	69	21	39	41	39	42	0.099	0.139	1.777	2.225	0.102	0.15	0.334	0.946	0.404	0.21	2.202	1.551	0.283	0.493	0.761
RP11-673E1.1	0	-0.768567	-2.88146	8.39276e-05	-2.58452	3.00598e-06	8	22	3	6	23	16	10	5	14	11	5	3	5	20	4	2	5	9	0	2	0	0	0	0	1	0	2	2	0.397	0.763	0.222	0.194	0.778	0.8	0.834	0.315	0.377	0.329	0.44	0.122	0.236	0.428	0.19
SIAH3	0	0.864023	2.97624	8.47105e-05	-3.81828	3.04447e-06	0	0	0	1	0	0	0	0	1	2	1	3	0	1	0	0	14	6	9	7	0	0	5	1	5	3	10	2	0	0	0	0.032	0	0	0	0	0.027	0.06	0.088	0.122	0	0.021	0
DLG3	0	1.09591	1.3546	8.48228e-05	0.400688	3.05899e-06	12	21	36	94	3	4	15	12	101	86	70	119	7	25	15	28	71	127	46	103	20	22	30	6	41	27	49	27	0.595	0.728	2.666	3.032	0.102	0.2	1.251	0.757	2.717	2.575	6.165	4.859	0.33	0.535	0.714
PPP2R1B	0	-0.174983	-0.385552	8.48228e-05	4.24072	3.05835e-06	429	641	287	621	713	450	296	302	635	524	203	383	496	1132	409	430	535	595	116	265	507	524	621	390	322	308	332	332	21.282	22.225	21.251	20.029	24.13	22.496	24.69	19.055	17.083	15.692	17.877	15.637	23.404	24.243	19.457
RP11-166P13.3	0	1.33193	1.39983	8.50269e-05	1.42894	3.07161e-06	77	134	34	86	38	22	13	17	465	394	73	273	20	63	37	20	429	608	46	180	24	21	94	23	26	24	47	27	3.82	4.646	2.518	2.774	1.286	1.1	1.084	1.073	12.51	11.799	6.429	11.146	0.944	1.349	1.76
PHTF1	0	-0.289897	-0.611824	8.59191e-05	4.33583	3.10916e-06	503	642	340	683	917	576	321	351	556	473	222	418	614	1404	487	428	430	528	112	226	628	595	692	435	403	310	266	373	24.953	22.259	25.175	22.028	31.034	28.794	26.775	22.147	14.958	14.165	19.551	17.066	28.972	30.068	23.168
RGS10	0	0.121539	-0.360045	8.62464e-05	7.39739	3.12634e-06	4095	6399	2389	5825	5200	3535	2198	2923	10536	8390	2430	5097	3574	7682	3955	3394	7169	6855	1486	2527	3026	2792	4566	2210	2293	2313	2743	2599	203.147	221.865	176.893	187.869	175.982	176.715	183.34	184.433	283.447	251.254	214	208.1	168.64	164.518	188.147
PRMT7	0	-0.321098	-0.473393	8.6502e-05	4.54812	3.14631e-06	598	849	301	593	996	678	393	471	783	609	194	356	696	1298	554	528	712	776	145	247	716	706	753	478	418	368	343	518	29.666	29.436	22.288	19.126	33.707	33.893	32.781	29.719	21.065	18.238	17.085	14.535	32.841	27.798	26.355
GMCL1	0	-0.39333	-0.490493	8.6502e-05	5.13794	3.14386e-06	1020	1462	554	1145	1447	1000	470	575	1113	995	314	572	910	2331	734	644	943	1223	178	428	1096	1033	1375	829	562	527	575	644	50.601	50.69	41.021	36.929	48.97	49.99	39.204	36.281	29.943	29.797	27.653	23.354	42.939	49.921	34.918
PBK	0	0.652599	0.773731	8.65383e-05	2.69466	3.15473e-06	107	251	168	343	73	58	41	44	415	507	188	451	72	177	67	94	363	675	163	354	119	99	149	51	110	78	141	81	5.308	8.703	12.44	11.063	2.471	2.899	3.42	2.776	11.165	15.183	16.556	18.413	3.397	3.791	3.187
KCNMB1	0	-0.316968	-0.97293	8.65383e-05	1.78772	3.15833e-06	39	43	23	43	259	168	173	166	67	67	22	53	162	246	175	109	71	58	14	28	96	81	106	62	82	114	94	71	1.935	1.491	1.703	1.387	8.765	8.398	14.43	10.474	1.802	2.006	1.937	2.164	7.644	5.268	8.325
PCGF2	0	0.605366	1.23499	8.72421e-05	3.20208	3.18942e-06	126	162	336	742	32	23	53	107	414	396	366	647	86	204	95	176	720	808	321	619	286	214	190	89	217	163	198	200	6.251	5.617	24.879	23.931	1.083	1.15	4.421	6.751	11.138	11.859	32.232	26.416	4.058	4.369	4.519
INF2	0	-0.120806	-0.336287	8.73535e-05	4.1852	3.19889e-06	362	430	285	619	674	403	301	369	600	546	218	449	446	813	410	442	449	560	156	295	479	479	500	305	334	308	303	382	17.958	14.909	21.103	19.964	22.81	20.146	25.107	23.283	16.142	16.351	19.198	18.332	21.045	17.411	19.505
ERAP1	0	-0.0334772	0.444276	8.78058e-05	2.69963	3.22089e-06	117	155	90	238	150	105	68	99	242	187	70	171	96	240	110	107	359	362	102	169	130	135	238	109	127	137	142	155	5.804	5.374	6.664	7.676	5.076	5.249	5.672	6.247	6.51	5.6	6.165	6.982	4.53	5.14	5.233
PDCD10	0	0.0422562	-0.158266	8.8065e-05	6.66407	3.23584e-06	1963	3050	1251	2794	3626	2408	1291	1737	3861	3324	1058	2240	2542	6510	2221	2235	3141	4143	675	1580	2608	2593	3912	2155	1635	1531	1720	1948	97.382	105.749	92.63	90.113	122.713	120.376	107.685	109.6	103.871	99.543	93.174	91.454	119.945	139.418	105.658
HP	0	0.189893	2.74112	8.84836e-05	-1.93356	3.2567e-06	1	0	0	0	4	7	1	12	1	2	0	1	5	5	6	12	22	15	4	2	10	23	37	24	17	33	59	91	0.05	0	0	0	0.135	0.35	0.083	0.757	0.027	0.06	0	0.041	0.236	0.107	0.285
CCT6B	0	0.915244	1.31926	8.87156e-05	1.02568	3.27551e-06	27	44	41	75	28	21	23	19	168	140	63	126	15	47	24	30	232	303	40	129	26	31	49	19	22	17	47	32	1.339	1.526	3.036	2.419	0.948	1.05	1.918	1.199	4.52	4.193	5.548	5.144	0.708	1.007	1.142
DGKD	0	-0.201606	-0.377603	8.87156e-05	3.52957	3.27621e-06	288	377	187	415	393	256	170	211	435	340	111	297	246	568	258	251	300	428	85	183	288	288	334	185	207	190	219	207	14.287	13.071	13.846	13.385	13.3	12.797	14.18	13.314	11.703	10.182	9.775	12.126	11.608	12.164	12.274
LAIR1	0	0.693885	1.21086	8.90187e-05	4.69164	3.29291e-06	533	721	354	844	372	223	198	216	2448	2225	465	1171	256	462	403	284	3696	3757	509	1077	394	431	813	331	302	347	629	419	26.441	24.998	26.212	27.221	12.589	11.148	16.516	13.629	65.858	66.632	40.951	47.809	12.079	9.894	19.172
TBC1D16	0	0.209255	0.512793	8.90799e-05	3.07635	3.30068e-06	181	235	175	354	142	114	70	106	435	434	160	333	111	236	114	110	485	669	118	299	156	184	246	101	135	115	184	148	8.979	8.148	12.958	11.417	4.806	5.699	5.839	6.688	11.703	12.997	14.091	13.596	5.238	5.054	5.423
SAMD11	0	0.151115	1.3164	8.97363e-05	-1.63018	3.33611e-06	4	8	6	16	5	2	2	3	8	4	8	26	1	4	4	5	22	19	13	31	3	6	3	3	10	10	16	12	0.198	0.277	0.444	0.516	0.169	0.1	0.167	0.189	0.215	0.12	0.705	1.062	0.047	0.086	0.19
ADARB1	0	0.43421	0.820774	8.97363e-05	1.62838	3.33146e-06	34	63	27	89	64	50	28	42	119	112	32	109	44	114	63	70	192	209	44	70	80	78	114	76	55	62	67	64	1.687	2.184	1.999	2.87	2.166	2.5	2.336	2.65	3.201	3.354	2.818	4.45	2.076	2.441	2.997
ATP2A1-AS1	0	0.403437	0.654263	8.97708e-05	4.21891	3.34294e-06	314	560	221	521	364	248	178	222	927	894	193	558	296	918	350	291	1067	1521	165	491	438	396	1016	359	297	319	367	313	15.577	19.416	16.364	16.803	12.319	12.398	14.847	14.008	24.939	26.773	16.997	22.782	13.967	19.66	16.65
FBXO25	0	0.3527	0.416658	8.98584e-05	2.82017	3.35732e-06	104	182	107	272	130	99	74	92	323	287	120	224	132	283	131	141	314	407	81	190	143	135	249	110	113	108	164	143	5.159	6.31	7.923	8.773	4.4	4.949	6.172	5.805	8.69	8.595	10.568	9.145	6.228	6.061	6.232
TICAM1	0	-0.360837	-0.699391	8.98584e-05	1.6171	3.35654e-06	100	128	91	160	93	56	49	44	142	101	45	79	71	124	68	47	89	97	34	41	67	75	57	36	51	46	36	50	4.961	4.438	6.738	5.16	3.147	2.799	4.087	2.776	3.82	3.025	3.963	3.225	3.35	2.656	3.235
TPMT	0	-0.155142	-0.291886	9.01939e-05	5.0302	3.37633e-06	744	1048	534	1164	1171	725	421	579	1319	1133	376	809	687	1584	679	604	1200	1261	257	549	817	772	943	594	522	506	462	605	36.909	36.336	39.54	37.542	39.63	36.243	35.116	36.533	35.485	33.93	33.113	33.03	32.416	33.923	32.301
DYNLT3	0	-0.0993047	-0.47168	9.01939e-05	4.43216	3.38102e-06	571	747	315	732	842	598	263	325	780	709	231	505	676	1342	497	433	652	708	169	354	554	564	527	414	325	282	330	336	28.326	25.9	23.324	23.609	28.495	29.894	21.937	20.507	20.984	21.232	20.343	20.618	31.897	28.74	23.643
HAL	0	0.21982	2.32157	9.15461e-05	-2.68526	3.43737e-06	2	0	1	4	1	2	0	2	1	2	2	2	1	3	1	4	24	23	1	6	3	3	11	8	4	4	15	15	0.099	0	0.074	0.129	0.034	0.1	0	0.126	0.027	0.06	0.176	0.082	0.047	0.064	0.048
ID2	0	0.579664	1.36675	9.22772e-05	4.96504	3.47053e-06	140	174	425	1342	434	266	394	873	679	658	552	2504	204	592	1023	741	1351	1761	519	3036	401	402	744	345	1870	1797	1455	1344	6.945	6.033	31.469	43.283	14.688	13.297	32.864	55.084	18.267	19.705	48.612	102.233	9.626	12.678	48.666
LRRC23	0	0.368281	0.445694	9.33902e-05	3.31009	3.52394e-06	174	338	125	315	174	158	87	128	492	442	133	341	190	407	178	188	505	652	123	243	222	222	366	142	159	137	187	184	8.632	11.719	9.256	10.159	5.889	7.898	7.257	8.076	13.236	13.237	11.713	13.922	8.965	8.716	8.468
GLI2	0	-0.37511	-1.17367	9.33902e-05	0.680113	3.51984e-06	65	65	41	55	72	31	43	50	79	38	22	57	23	92	36	54	26	34	13	28	20	21	30	9	23	35	21	36	3.225	2.254	3.036	1.774	2.437	1.55	3.587	3.155	2.125	1.138	1.937	2.327	1.085	1.97	1.713
PVRL3	0	1.20374	1.46406	9.38776e-05	0.23881	3.54814e-06	5	11	33	77	9	5	6	8	35	51	48	125	17	27	19	37	55	73	36	105	31	34	27	10	28	22	27	29	0.248	0.381	2.443	2.483	0.305	0.25	0.5	0.505	0.942	1.527	4.227	5.103	0.802	0.578	0.904
NMT2	0	0.51687	-0.190264	9.40754e-05	2.70107	3.56144e-06	121	186	72	151	212	157	84	94	281	317	108	239	156	518	191	140	150	276	48	155	150	113	178	88	97	89	113	95	6.003	6.449	5.331	4.87	7.175	7.848	7.007	5.931	7.56	9.493	9.511	9.758	7.361	11.093	9.086
TMEM2	0	-0.706985	-1.24754	9.4662e-05	3.40984	3.5895e-06	319	430	303	639	484	344	187	249	217	167	180	258	307	689	237	253	115	168	107	188	292	253	211	158	205	162	121	141	15.825	14.909	22.436	20.609	16.38	17.197	15.598	15.711	5.838	5.001	15.852	10.534	14.486	14.756	11.275
RHOBTB1	0	0.120537	0.471724	9.47669e-05	2.78824	3.6052e-06	98	157	119	327	109	72	84	112	241	203	125	234	101	208	131	125	299	354	98	193	165	169	198	100	160	142	170	143	4.862	5.443	8.811	10.546	3.689	3.599	7.007	7.067	6.484	6.079	11.008	9.554	4.766	4.455	6.232
TBC1D9B	0	-0.220715	-0.351126	9.47669e-05	4.42754	3.60031e-06	523	611	373	729	734	491	344	392	623	611	282	555	469	976	485	468	621	745	153	363	518	523	538	383	384	373	388	448	25.945	21.184	27.619	23.512	24.84	24.545	28.694	24.734	16.76	18.298	24.835	22.659	22.13	20.902	23.072
ZBTB7C	0	-0.343696	2.54812	9.58573e-05	-2.61073	3.6572e-06	4	2	0	1	1	1	1	3	2	1	1	0	2	2	2	1	51	27	9	4	3	10	11	12	4	5	6	13	0.198	0.069	0	0.032	0.034	0.05	0.083	0.189	0.054	0.03	0.088	0	0.094	0.043	0.095
VANGL2	0	1.40991	1.0416	9.58573e-05	0.169881	3.66331e-06	15	24	15	19	19	17	6	7	72	79	23	88	14	75	28	22	61	82	11	36	11	19	63	14	12	17	30	26	0.744	0.832	1.111	0.613	0.643	0.85	0.5	0.442	1.937	2.366	2.026	3.593	0.661	1.606	1.332
SLC16A10	0	-0.863948	-1.18195	9.58573e-05	1.73146	3.66447e-06	133	227	84	164	169	82	53	74	71	75	38	54	77	187	90	65	47	79	19	31	90	78	76	73	66	53	47	50	6.598	7.87	6.22	5.289	5.719	4.099	4.421	4.669	1.91	2.246	3.347	2.205	3.633	4.005	4.281
APOL3	0	-0.288594	1.48177	9.59677e-05	-2.11111	3.67463e-06	1	6	2	9	2	1	3	4	2	3	4	4	2	3	3	3	9	7	20	14	2	2	5	7	14	12	16	17	0.05	0.208	0.148	0.29	0.068	0.05	0.25	0.252	0.054	0.09	0.352	0.163	0.094	0.064	0.143
RP11-620J15.3	0	0.232254	0.733739	9.61537e-05	5.93063	3.6877e-06	1047	1597	813	1969	1060	741	648	780	3178	3156	832	2042	713	1371	1062	912	4472	5330	774	1879	1245	1173	2086	1013	1064	1076	1539	1376	51.94	55.371	60.199	63.505	35.873	37.043	54.051	49.216	85.497	94.512	73.271	83.371	33.643	29.361	50.522
RPS6	0	0.19183	0.274984	9.70483e-05	12.2591	3.72801e-06	91598	131659	63170	146779	118989	80187	54361	71230	204555	187580	62171	134052	91168	198353	99767	100332	207197	255886	45133	105710	123437	116288	160804	83436	93682	87843	102244	100867	4544.04	4564.85	4677.42	4733.95	4026.9	4008.56	4534.36	4494.41	5503.09	5617.44	5475.15	5473.06	4301.79	4247.92	4746.12
KDM1B	0	-0.443135	-0.538161	9.72157e-05	3.91016	3.74647e-06	380	517	276	631	568	347	252	308	454	359	174	227	361	825	367	301	413	493	88	185	388	407	530	320	236	213	268	302	18.851	17.925	20.436	20.351	19.223	17.347	21.02	19.434	12.214	10.751	15.323	9.268	17.034	17.668	17.459
CNKSR3	0	0.186055	-0.615579	9.72157e-05	3.00296	3.74433e-06	216	320	79	181	376	253	111	111	319	264	93	297	290	683	243	197	171	279	28	157	215	180	259	132	85	111	101	127	10.715	11.095	5.85	5.838	12.725	12.647	9.259	7.004	8.582	7.906	8.19	12.126	13.684	14.627	11.56
HLA-C	0	0.534374	0.948701	9.75646e-05	4.60513	3.76595e-06	506	583	476	1437	204	165	145	174	1098	932	564	909	575	718	351	429	1728	1596	683	878	418	431	777	416	427	439	552	526	25.102	20.214	35.245	46.346	6.904	8.248	12.095	10.979	29.539	27.911	49.669	37.113	27.132	15.377	16.698
CCDC107	0	0.0373717	-0.307945	9.76245e-05	5.23561	3.7743e-06	909	1026	593	1218	1389	901	482	593	1733	1403	494	1060	970	1873	753	823	1252	1467	292	694	976	866	875	573	583	487	559	708	45.094	35.573	43.909	39.283	47.007	45.041	40.205	37.417	46.622	42.015	43.505	43.278	45.77	40.112	35.822
HOXC8	0	1.34681	1.70351	9.80306e-05	-1.64654	3.79606e-06	1	1	18	34	3	1	3	9	5	6	37	102	0	1	12	22	18	16	25	91	1	1	0	0	24	14	27	21	0.05	0.035	1.333	1.097	0.102	0.05	0.25	0.568	0.135	0.18	3.258	4.164	0	0.021	0.571
VPS37B	0	0.0345705	-0.307668	9.82606e-05	4.3009	3.81574e-06	374	546	357	729	634	406	273	353	735	580	274	696	422	1025	479	462	525	653	144	353	457	408	690	288	283	284	400	374	18.554	18.931	26.434	23.512	21.456	20.296	22.771	22.273	19.774	17.369	24.13	28.416	19.912	21.951	22.787
PARM1	0	-1.79414	-1.94232	9.82606e-05	-1.41903	3.81712e-06	5	4	35	33	27	30	19	27	3	1	2	4	17	22	17	4	2	2	4	3	3	4	9	9	7	9	13	15	0.248	0.139	2.592	1.064	0.914	1.5	1.585	1.704	0.081	0.03	0.176	0.163	0.802	0.471	0.809
VPREB1	0	-0.0741148	4.43743	9.8879e-05	-2.30131	3.85466e-06	0	3	0	3	0	0	2	1	1	1	1	0	1	0	6	1	51	60	0	28	32	43	15	26	59	63	19	27	0	0.104	0	0.097	0	0	0.167	0.063	0.027	0.03	0.088	0	0.047	0	0.285
RP11-301G19.1	0	0.339208	1.92184	9.8879e-05	-1.37672	3.8528e-06	5	2	3	6	5	2	2	7	5	5	5	5	1	13	6	15	16	23	7	12	11	28	27	30	6	14	23	34	0.248	0.069	0.222	0.194	0.169	0.1	0.167	0.442	0.135	0.15	0.44	0.204	0.047	0.278	0.285
ZFP62	0	0.313057	0.436631	9.8879e-05	3.62101	3.8595e-06	218	312	166	307	335	186	120	159	559	560	150	344	223	499	239	233	572	744	126	253	334	311	454	215	192	209	264	241	10.815	10.818	12.291	9.901	11.337	9.298	10.009	10.032	15.039	16.77	13.21	14.045	10.522	10.687	11.37
ZNF618	0	0.0501552	0.393527	9.93268e-05	3.83526	3.88312e-06	195	342	274	559	283	193	144	237	455	407	209	394	205	564	259	286	537	670	158	360	380	339	538	272	307	250	319	398	9.674	11.858	20.288	18.029	9.577	9.648	12.011	14.954	12.241	12.188	18.406	16.086	9.673	12.079	12.321
GNPDA1	0	-0.487219	-0.598426	9.95468e-05	4.84537	3.89788e-06	889	1161	636	1452	912	615	424	521	923	832	398	567	587	1343	503	597	760	833	217	413	668	604	756	516	532	418	504	645	44.102	40.254	47.093	46.83	30.864	30.744	35.367	32.874	24.831	24.916	35.05	23.149	27.698	28.762	23.929
GYPB	0	-0.194024	-2.26689	0.000100635	-1.30278	3.94672e-06	22	35	4	3	58	41	9	9	28	17	1	6	15	114	50	10	3	7	0	1	5	5	26	11	7	4	2	2	1.091	1.214	0.296	0.097	1.963	2.05	0.751	0.568	0.753	0.509	0.088	0.245	0.708	2.441	2.379
MILR1	0	0.658988	1.20481	0.000100783	1.78073	3.95874e-06	72	107	24	34	81	43	22	36	214	192	26	83	67	146	54	46	341	329	44	86	80	91	205	81	55	58	90	68	3.572	3.71	1.777	1.097	2.741	2.15	1.835	2.271	5.757	5.75	2.29	3.389	3.161	3.127	2.569
IAH1	0	-0.069388	-0.38231	0.000101008	5.88225	3.97384e-06	1662	2460	810	1924	2156	1288	816	911	2986	2618	671	1500	1403	2589	1312	1157	2392	2692	424	978	1306	1289	1530	906	868	739	865	881	82.449	85.293	59.976	62.053	72.965	64.387	68.064	57.482	80.332	78.401	59.092	61.242	66.201	55.446	62.415
SKIL	0	0.0669759	1.52717	0.000101154	2.85226	3.98653e-06	41	107	156	781	57	49	50	59	166	116	184	377	48	145	96	112	1222	438	443	478	125	103	253	87	236	206	291	225	2.034	3.71	11.551	25.189	1.929	2.45	4.171	3.723	4.466	3.474	16.204	15.392	2.265	3.105	4.567
BASP1	0	0.442335	1.16695	0.000101154	5.51324	3.99211e-06	557	872	1167	3033	437	276	316	523	2398	2384	1205	2415	233	871	498	911	3108	4762	850	2341	557	534	2316	853	674	633	2082	1660	27.632	30.234	86.41	97.821	14.789	13.797	26.358	33	64.513	71.393	106.119	98.599	10.994	18.653	23.691
GGA2	0	-0.351329	-0.448347	0.000101732	4.8259	4.02748e-06	653	856	432	902	1194	763	469	539	700	614	256	466	766	1769	712	655	638	802	168	325	840	815	984	638	523	559	566	663	32.394	29.679	31.987	29.092	40.408	38.142	39.12	34.009	18.832	18.387	22.545	19.026	36.144	37.885	33.871
GUCY1A3	0	0.102161	-0.716146	0.000101732	4.85101	4.02273e-06	806	1078	251	475	1492	948	590	600	1311	1186	206	759	1065	2169	1078	692	591	982	82	385	789	770	802	486	501	491	447	335	39.984	37.376	18.585	15.32	50.493	47.391	49.213	37.858	35.269	35.517	18.142	30.988	50.252	46.451	51.283
PM20D2	0	-0.398504	-0.45027	0.000102195	4.70225	4.05214e-06	670	896	322	601	1186	764	414	609	738	605	230	352	712	1576	616	557	701	765	134	254	813	767	1043	619	445	489	523	627	33.238	31.066	23.842	19.384	40.137	38.192	34.533	38.426	19.854	18.118	20.255	14.371	33.596	33.752	29.304
NTRK1	0	2.31147	3.75173	0.000103003	-2.44637	4.09415e-06	1	0	0	2	4	0	1	0	15	13	3	29	2	0	4	2	21	58	6	62	5	4	9	7	2	3	4	6	0.05	0	0	0.065	0.135	0	0.083	0	0.404	0.389	0.264	1.184	0.094	0	0.19
NDUFA8	0	-0.269138	-0.371057	0.000103003	7.18184	4.09694e-06	3819	4723	1986	3986	6089	4119	1988	2622	4887	4403	1308	2753	4131	7735	2838	2898	4035	4765	891	2050	4901	4768	4446	2979	2431	2267	2457	2815	189.455	163.755	147.053	128.558	206.068	205.909	165.823	165.441	131.474	131.856	115.19	112.399	194.922	165.653	135.009
ROBO3	0	0.524659	0.591863	0.000104377	2.81122	4.15802e-06	141	212	178	374	77	62	54	70	442	377	192	443	72	196	96	133	457	500	137	317	162	133	115	64	116	103	124	96	6.995	7.35	13.18	12.062	2.606	3.099	4.504	4.417	11.891	11.29	16.909	18.087	3.397	4.198	4.567
RPL26	0	0.210711	0.346448	0.000104626	11.2441	4.18066e-06	42650	71087	35866	74508	54073	38642	25258	30596	100593	95964	33415	75810	41717	87796	49918	45549	106625	127849	25182	67617	61088	60827	63074	41568	42783	44700	47257	50558	2115.8	2464.71	2655.7	2403.05	1829.97	1931.72	2106.82	1930.52	2706.22	2873.82	2942.72	3095.16	1968.43	1880.24	2374.7
PTPN11	0	-0.252645	-0.405018	0.000104626	5.85747	4.18091e-06	1487	1941	931	1824	2412	1592	724	970	2013	1609	635	1094	1576	3597	1082	1169	1599	2164	358	820	1724	1803	1922	1268	836	795	889	1108	73.768	67.298	68.936	58.828	81.628	79.584	60.39	61.204	54.155	48.185	55.922	44.666	74.364	77.033	51.473
CA8	0	-0.492127	-0.551893	0.000104957	3.59707	4.2006e-06	358	463	194	444	516	306	217	196	399	339	125	208	273	645	218	229	341	368	102	161	373	391	420	295	172	148	161	201	17.76	16.053	14.365	14.32	17.463	15.297	18.1	12.367	10.734	10.152	11.008	8.492	12.882	13.813	10.371
ABHD15	0	0.275472	0.760135	0.00010498	1.08035	4.20803e-06	26	55	25	42	47	32	19	32	69	60	33	64	32	74	38	39	127	118	27	54	48	50	80	48	41	48	48	53	1.29	1.907	1.851	1.355	1.591	1.6	1.585	2.019	1.856	1.797	2.906	2.613	1.51	1.585	1.808
FAM127B	0	0.338497	0.516428	0.000105197	5.19287	4.22323e-06	663	869	782	1601	646	423	303	428	1828	1743	708	1647	525	1185	499	637	1931	2384	546	1456	937	778	922	490	647	480	621	611	32.89	30.13	57.903	51.636	21.862	21.146	25.274	27.006	49.178	52.197	62.351	67.244	24.772	25.378	23.738
GYPC	0	0.307305	0.500009	0.000105479	7.73213	4.24759e-06	3475	5436	3086	7418	4471	2951	1943	2833	10193	8769	3932	8309	3478	7015	3093	3721	10986	12669	3203	7459	5162	4871	6669	2846	3205	2845	4921	3740	172.39	188.476	228.503	239.247	151.31	147.521	162.069	178.754	274.219	262.604	346.275	339.239	164.11	150.233	147.14
RPP40	0	-0.199143	-0.31073	0.000105479	5.1268	4.244e-06	787	1022	505	1072	1348	845	521	682	1190	1225	361	766	902	1649	676	686	1008	1303	253	601	987	955	1115	588	603	535	587	646	39.042	35.435	37.393	34.574	45.62	42.242	43.458	43.032	32.014	36.685	31.792	31.274	42.561	35.315	32.159
CD3G	0	-1.02196	-2.41009	0.000106072	-1.32837	4.27806e-06	16	19	6	9	69	18	50	14	11	6	2	4	23	9	88	7	6	5	1	1	7	4	8	1	17	18	4	2	0.794	0.659	0.444	0.29	2.335	0.9	4.171	0.883	0.296	0.18	0.176	0.163	1.085	0.193	4.186
UBTD2	0	-0.208621	-0.414547	0.000106364	3.93784	4.29639e-06	390	478	266	545	541	382	210	255	526	411	193	339	377	866	329	309	402	531	119	228	387	413	436	270	244	266	236	293	19.347	16.573	19.696	17.577	18.309	19.096	17.517	16.09	14.151	12.308	16.997	13.841	17.789	18.546	15.651
CCDC130	0	0.408722	0.51106	0.000108014	4.0458	4.38312e-06	308	373	261	508	312	222	150	217	800	683	290	490	291	772	233	338	794	919	187	398	387	378	693	329	234	219	393	325	15.279	12.933	19.326	16.384	10.559	11.098	12.512	13.692	21.522	20.454	25.539	20.006	13.731	16.533	11.084
ITGA6	0	-0.445684	-0.576499	0.000108014	3.79685	4.3739e-06	434	624	441	881	395	228	200	236	594	519	226	388	240	596	214	243	561	703	144	312	289	299	349	177	153	124	162	169	21.53	21.635	32.654	28.414	13.368	11.398	16.682	14.891	15.98	15.542	19.903	15.841	11.324	12.764	10.18
INPP5J	0	-0.29163	-0.696473	0.000108014	2.48965	4.37962e-06	164	178	74	145	284	159	120	127	192	139	36	76	162	346	180	177	124	107	25	43	154	156	192	100	120	110	110	145	8.136	6.172	5.479	4.677	9.611	7.948	10.009	8.013	5.165	4.163	3.17	3.103	7.644	7.41	8.563
ADK	0	-0.153056	-0.31565	0.000108492	5.86519	4.40921e-06	1365	1986	671	1470	2476	1585	851	1060	2371	2028	485	1107	1496	3263	1226	1242	1841	2431	323	757	1685	1615	2098	1173	856	901	1082	1123	67.716	68.858	49.684	47.411	83.794	79.234	70.984	66.883	63.786	60.732	42.712	45.196	70.589	69.88	58.323
SNCG	0	0.583893	0.801733	0.000108975	5.20787	4.44856e-06	450	649	369	873	817	633	360	440	1512	1371	497	1264	907	1755	592	674	2125	2380	490	1266	1375	1230	1182	618	694	563	681	543	22.324	22.502	27.323	28.156	27.649	31.644	30.028	27.763	40.677	41.057	43.769	51.606	42.797	37.585	28.163
SMAGP	0	0.171333	-0.320144	0.000108975	4.51671	4.44568e-06	653	969	458	1155	590	415	249	260	1362	1302	507	1005	532	1036	380	346	939	1118	253	613	465	467	523	268	244	218	275	209	32.394	33.597	33.913	37.251	19.967	20.746	20.77	16.405	36.642	38.991	44.649	41.032	25.103	22.187	18.077
HECTD3	0	-0.321248	-0.549824	0.000108975	2.63211	4.44905e-06	122	195	108	245	238	153	111	123	164	147	84	123	161	336	140	148	167	164	51	86	167	150	169	118	103	99	90	132	6.052	6.761	7.997	7.902	8.055	7.648	9.259	7.761	4.412	4.402	7.398	5.022	7.597	7.196	6.66
SOSTDC1	0	2.40205	3.78975	0.000110161	-2.79152	4.50431e-06	0	0	0	0	0	0	2	0	0	2	6	8	0	3	9	10	3	5	3	16	8	6	57	12	9	8	15	10	0	0	0	0	0	0	0.167	0	0	0.06	0.528	0.327	0	0.064	0.428
RPS14	0	0.184048	0.264899	0.000110608	12.4768	4.52943e-06	103257	153489	71996	172579	141546	100659	60868	82285	235146	213110	67721	157150	110836	234897	115193	118242	244139	279677	51283	124009	152927	144590	186639	97657	105701	94737	117778	123128	5122.43	5321.73	5330.94	5566.06	4790.28	5031.95	5077.12	5191.95	6326.07	6381.98	5963.91	6416.1	5229.83	5030.55	5479.97
PRTFDC1	0	0.417194	0.520773	0.000111294	4.34491	4.56437e-06	282	364	291	605	436	290	223	312	797	765	323	691	376	832	384	429	783	1159	197	597	623	562	588	290	409	356	427	424	13.99	12.621	21.547	19.513	14.755	14.497	18.601	19.686	21.441	22.909	28.445	28.212	17.742	17.818	18.268
RNASE3	0	-0.974684	1.5825	0.000111357	-1.92488	4.59414e-06	2	1	0	0	6	24	6	13	0	1	0	0	3	5	15	17	11	11	0	1	23	18	41	49	20	31	41	90	0.099	0.035	0	0	0.203	1.2	0.5	0.82	0	0.03	0	0	0.142	0.107	0.714
RPS11	0	0.196715	0.220629	0.000111357	10.9326	4.60143e-06	31830	47817	28995	68937	43219	29966	24164	30764	69250	63970	30133	62838	31658	80500	43593	45415	66785	86961	19546	44835	42002	40853	68780	30371	38941	37668	43946	44693	1579.04	1657.9	2146.93	2223.37	1462.64	1498	2015.57	1941.12	1863.01	1915.7	2653.69	2565.54	1493.79	1723.99	2073.81
VPS26B	0	-0.220182	-0.278694	0.000111357	4.7697	4.59407e-06	712	984	455	985	853	622	335	466	1169	926	329	631	594	1194	486	479	990	1088	244	468	685	674	766	446	421	388	454	518	35.321	34.117	33.69	31.768	28.868	31.094	27.943	29.403	31.449	27.731	28.974	25.762	28.028	25.571	23.12
KLHL23	0	-0.179344	-0.419001	0.000111357	6.27891	4.57433e-06	1793	2534	1136	2328	2884	1961	1205	1490	2247	2081	831	1656	2165	5284	1737	1697	1956	2672	534	1131	2222	2224	2686	1505	1179	1258	1129	1375	88.948	87.858	84.115	75.083	97.602	98.031	100.511	94.015	60.45	62.319	73.183	67.611	102.156	113.162	82.633
CEP250	0	-0.361732	-0.443017	0.000111357	4.50568	4.59735e-06	931	1161	523	1033	716	444	239	276	1049	961	329	586	468	959	331	324	897	1215	220	395	550	544	587	370	281	252	244	349	46.186	40.254	38.725	33.317	24.231	22.196	19.935	17.415	28.221	28.779	28.974	23.925	22.083	20.538	15.746
DDHD2	0	-0.274309	-0.4866	0.000111909	3.33813	4.63805e-06	262	326	174	514	346	199	153	170	340	279	153	243	198	473	225	237	276	330	110	160	201	209	296	134	177	175	165	180	12.997	11.303	12.884	16.578	11.71	9.948	12.762	10.727	9.147	8.355	13.474	9.921	9.343	10.13	10.704
KCNJ12	0	-0.0493421	-1.17969	0.000111909	1.68491	4.63157e-06	64	74	18	19	398	247	72	100	85	84	10	33	274	426	200	101	63	94	6	15	143	125	76	92	89	70	35	56	3.175	2.566	1.333	0.613	13.469	12.348	6.006	6.31	2.287	2.516	0.881	1.347	12.929	9.123	9.514
RPL28	0	0.216635	0.268192	0.000112504	12.3514	4.67594e-06	95321	143373	62011	154230	130349	90936	54458	77993	222023	202262	60848	142095	102457	232058	104422	109871	227965	268392	44666	108894	129332	126069	192105	93140	89801	86554	111504	112976	4728.73	4970.99	4591.6	4974.27	4411.35	4545.9	4542.45	4921.14	5973.02	6057.12	5358.64	5801.44	4834.46	4969.75	4967.57
UBA3	0	-0.0372103	-0.232466	0.000112504	5.29048	4.67667e-06	884	1145	543	1179	1397	863	514	692	1555	1272	422	854	956	2079	867	881	1196	1396	285	623	994	942	1254	660	677	692	749	733	43.854	39.699	40.206	38.025	47.278	43.141	42.874	43.663	41.834	38.092	37.164	34.867	45.109	44.524	41.245
F2RL3	0	1.01521	1.76316	0.000113461	0.655361	4.73566e-06	8	10	11	20	31	22	13	26	50	37	16	48	28	95	25	40	155	130	35	77	53	57	89	56	20	27	30	45	0.397	0.347	0.814	0.645	1.049	1.1	1.084	1.641	1.345	1.108	1.409	1.96	1.321	2.035	1.189
DCTN2	0	0.188022	0.213296	0.000113461	6.23789	4.73038e-06	1541	2179	1247	2960	1686	1184	750	955	3430	3195	1298	2593	1297	2764	1334	1382	3297	4025	892	2112	1639	1580	2040	1078	1275	1188	1414	1316	76.447	75.55	92.334	95.467	57.059	59.188	62.559	60.258	92.276	95.68	114.31	105.867	61.199	59.194	63.461
AMIGO2	0	0.800384	-0.769675	0.000113461	0.402202	4.73747e-06	48	45	9	26	57	33	25	19	95	103	12	74	51	135	51	40	20	48	5	34	19	16	29	5	16	20	24	19	2.381	1.56	0.666	0.839	1.929	1.65	2.085	1.199	2.556	3.085	1.057	3.021	2.406	2.891	2.426
CUEDC1	0	0.335363	1.2134	0.000114428	0.148506	4.78493e-06	11	11	20	40	17	14	8	22	23	29	24	51	11	21	22	20	81	71	36	82	25	23	22	18	22	19	30	26	0.546	0.381	1.481	1.29	0.575	0.7	0.667	1.388	0.619	0.868	2.114	2.082	0.519	0.45	1.047
PCMT1	0	-0.269626	-0.454501	0.000114502	6.46889	4.79513e-06	2228	2932	1219	2673	3822	2459	1284	1603	2603	2347	776	1708	2519	4897	2203	2028	2095	2553	591	1115	2615	2606	2552	1794	1704	1534	1498	1942	110.528	101.658	90.261	86.21	129.346	122.926	107.101	101.145	70.028	70.285	68.339	69.734	118.86	104.874	104.801
CHST15	0	0.587211	1.84024	0.000114759	-1.80722	4.81297e-06	0	0	26	50	0	0	7	10	0	0	47	60	0	0	13	33	15	7	61	91	7	4	2	0	27	30	61	35	0	0	1.925	1.613	0	0	0.584	0.631	0	0	4.139	2.45	0	0	0.618
SIGLEC12	0	0.0582044	1.90264	0.000114942	-2.00067	4.82774e-06	18	32	5	26	1	0	0	0	58	32	7	12	0	4	0	0	206	141	26	29	1	3	15	4	2	3	3	1	0.893	1.109	0.37	0.839	0.034	0	0	0	1.56	0.958	0.616	0.49	0	0.086	0
SLIT2	0	1.98684	1.50124	0.000115355	-1.03082	4.85226e-06	1	1	66	94	0	0	26	84	0	1	77	798	0	1	214	198	0	1	12	324	1	0	2	1	162	116	185	268	0.05	0.035	4.887	3.032	0	0	2.169	5.3	0	0.03	6.781	32.581	0	0.021	10.18
SRRT	0	-0.438391	-0.573431	0.000116062	5.91585	4.88917e-06	1789	1905	850	1559	2849	1876	1026	1217	1511	1494	470	797	1959	3993	1397	1315	1098	1557	325	598	2198	2162	2180	1493	1143	1087	1089	1310	88.75	66.05	62.938	50.281	96.418	93.781	85.581	76.789	40.65	44.741	41.391	32.54	92.436	85.514	66.458
ARC	0	-0.00318919	-1.57539	0.000116655	-0.330125	4.92136e-06	35	42	45	89	34	13	10	14	83	58	17	70	27	65	12	9	24	31	2	13	17	20	10	2	11	3	2	5	1.736	1.456	3.332	2.87	1.151	0.65	0.834	0.883	2.233	1.737	1.497	2.858	1.274	1.392	0.571
TMEM59	0	0.300758	0.372201	0.000116716	6.81373	4.93116e-06	1804	2376	1909	4160	2507	1676	1117	1554	5086	4601	1981	4291	1818	3903	1929	2292	5422	5902	1487	3342	2482	2312	2996	1616	1951	1767	2334	2254	89.494	82.38	141.352	134.169	84.843	83.783	93.171	98.053	136.827	137.786	174.459	175.192	85.783	83.587	91.766
UBXN10	0	1.49857	2.64106	0.000117301	-2.42256	4.96315e-06	2	1	4	2	1	0	1	2	11	13	4	20	0	2	1	2	27	30	6	16	2	3	8	1	3	4	21	6	0.099	0.035	0.296	0.065	0.034	0	0.083	0.126	0.296	0.389	0.352	0.817	0	0.043	0.048
LGALS12	0	0.587485	1.49299	0.000117515	0.000693534	4.97946e-06	9	5	3	11	24	21	8	23	27	18	7	20	34	47	14	21	62	69	13	35	46	45	69	35	20	18	26	48	0.446	0.173	0.222	0.355	0.812	1.05	0.667	1.451	0.726	0.539	0.616	0.817	1.604	1.007	0.666
HOXA11-AS	0	-1.72126	-1.20112	0.000117969	-1.15215	5.00599e-06	20	25	45	118	7	2	18	21	17	10	9	29	0	2	10	6	8	10	10	33	3	3	7	1	20	19	7	7	0.992	0.867	3.332	3.806	0.237	0.1	1.501	1.325	0.457	0.299	0.793	1.184	0	0.043	0.476
NTRK2	0	2.64872	2.8254	0.000118187	-1.02485	5.02283e-06	1	1	26	35	0	1	33	48	1	0	46	812	1	0	192	207	2	2	8	668	1	0	0	0	286	198	332	385	0.05	0.035	1.925	1.129	0	0.05	2.753	3.029	0.027	0	4.051	33.152	0.047	0	9.134
CHMP4C	0	1.06949	1.16797	0.000118187	0.9636	5.03629e-06	38	53	32	66	34	20	16	11	182	185	45	155	23	55	20	28	192	263	59	100	44	27	39	9	25	18	33	25	1.885	1.838	2.369	2.129	1.151	1	1.335	0.694	4.896	5.54	3.963	6.328	1.085	1.178	0.951
DOK1	0	-0.0746194	-0.268494	0.000118187	4.89247	5.03718e-06	783	895	464	1057	1057	692	362	431	1284	1190	391	661	738	1421	604	517	1127	1253	237	447	785	796	829	529	439	408	472	444	38.843	31.031	34.357	34.091	35.772	34.593	30.195	27.195	34.543	35.637	34.434	26.987	34.823	30.432	28.734
STXBP6	0	-0.0694269	-0.984157	0.000118532	3.14969	5.05919e-06	116	190	78	174	593	389	302	452	181	269	53	126	437	902	573	367	23	104	12	60	487	415	311	203	256	243	197	209	5.755	6.588	5.776	5.612	20.069	19.446	25.19	28.52	4.869	8.056	4.667	5.144	20.62	19.317	27.259
SMDT1	0	0.236909	0.341899	0.000119219	6.87134	5.09591e-06	1922	2518	1477	3573	3168	2014	1415	1527	4646	4339	1580	3588	2199	4712	2441	2175	5269	5797	1311	2931	3057	2817	3939	1936	2116	2042	2258	2282	95.348	87.303	109.364	115.237	107.213	100.68	118.028	96.349	124.99	129.94	139.144	146.49	103.76	100.912	116.123
AC093818.1	0	-0.159202	-0.787672	0.000119236	1.63083	5.10399e-06	87	126	53	120	97	70	62	67	143	94	36	70	87	147	84	95	59	86	28	37	62	81	75	29	38	52	70	38	4.316	4.369	3.924	3.87	3.283	3.499	5.172	4.228	3.847	2.815	3.17	2.858	4.105	3.148	3.996
C21orf62-AS1	0	0.759182	1.05212	0.000119295	0.101581	5.12109e-06	25	41	17	31	14	14	7	4	111	82	21	45	14	43	9	7	127	120	24	38	23	20	24	13	16	22	18	12	1.24	1.422	1.259	1	0.474	0.7	0.584	0.252	2.986	2.456	1.849	1.837	0.661	0.921	0.428
RIBC2	0	0.121518	0.873224	0.000119295	1.24963	5.12129e-06	35	50	30	60	44	37	29	26	89	52	22	35	44	110	31	50	156	168	26	46	76	69	141	55	64	60	59	39	1.736	1.734	2.221	1.935	1.489	1.85	2.419	1.641	2.394	1.557	1.937	1.429	2.076	2.356	1.475
IFT22	0	0.180959	0.456763	0.000119313	4.51265	5.12944e-06	515	594	341	751	507	347	227	261	943	1016	338	734	383	792	376	357	1338	1606	298	735	547	530	622	317	419	349	461	340	25.548	20.595	25.249	24.221	17.158	17.347	18.935	16.468	25.369	30.426	29.766	29.968	18.072	16.961	17.887
TSPAN10	0	0.954196	1.06991	0.000120412	0.495745	5.18413e-06	43	55	35	42	12	11	9	7	163	119	41	76	23	40	22	17	174	183	41	73	17	12	38	12	16	9	28	17	2.133	1.907	2.592	1.355	0.406	0.55	0.751	0.442	4.385	3.564	3.611	3.103	1.085	0.857	1.047
GPR160	0	0.465154	1.31663	0.00012218	1.00381	5.26782e-06	28	25	18	43	41	23	15	33	81	70	21	40	23	67	34	42	179	170	46	65	31	38	79	46	35	48	69	77	1.389	0.867	1.333	1.387	1.388	1.15	1.251	2.082	2.179	2.096	1.849	1.633	1.085	1.435	1.617
LINC00632	0	1.48437	1.50484	0.000122321	0.463536	5.30381e-06	8	15	35	69	7	5	24	26	116	117	69	169	9	25	31	21	163	129	48	111	11	10	36	6	23	24	36	23	0.397	0.52	2.592	2.225	0.237	0.25	2.002	1.641	3.121	3.504	6.077	6.9	0.425	0.535	1.475
BST1	0	-0.157056	0.601629	0.000122321	2.10087	5.28758e-06	70	89	98	259	67	43	47	48	130	100	95	139	61	92	50	71	284	233	73	133	125	88	119	64	95	85	104	126	3.473	3.086	7.256	8.353	2.267	2.15	3.92	3.029	3.497	2.995	8.366	5.675	2.878	1.97	2.379
FAM177A1	0	-0.0144411	-0.258279	0.000122321	5.4631	5.29015e-06	985	1486	643	1590	1553	1010	536	688	2010	1703	563	1354	1018	2134	900	763	1548	1946	348	908	1009	983	1277	667	658	576	703	703	48.864	51.522	47.611	51.281	52.558	50.49	44.709	43.411	54.074	51	49.581	55.281	48.035	45.702	42.815
SLF1	0	-0.284527	-0.337255	0.000122321	4.44941	5.30416e-06	620	797	284	595	916	580	311	353	767	735	178	350	599	1207	439	416	782	819	127	273	670	638	814	469	339	340	407	371	30.757	27.633	21.029	19.19	31	28.994	25.941	22.273	20.634	22.011	15.676	14.29	28.264	25.849	20.884
SAMD13	0	0.649656	0.915905	0.000122885	2.06222	5.35144e-06	84	128	59	153	70	30	40	43	305	260	85	199	57	119	72	49	407	410	86	171	60	56	144	45	62	49	92	55	4.167	4.438	4.369	4.935	2.369	1.5	3.336	2.713	8.205	7.786	7.486	8.125	2.69	2.549	3.425
TMEM99	0	0.50257	0.657351	0.000122885	3.66948	5.34202e-06	350	435	212	466	256	159	74	124	982	894	280	648	163	410	142	160	1137	1211	226	522	240	223	459	178	128	92	199	163	17.363	15.082	15.698	15.03	8.664	7.948	6.172	7.824	26.418	26.773	24.658	26.456	7.691	8.781	6.755
PHACTR1	0	0.212128	-0.398444	0.000122885	4.16613	5.34954e-06	303	434	139	288	885	515	390	389	541	421	144	286	614	1477	779	736	308	326	79	166	436	450	678	456	383	414	483	532	15.031	15.048	10.292	9.289	29.951	25.745	32.531	24.545	14.554	12.608	12.681	11.677	28.972	31.631	37.059
VGLL4	0	0.115578	0.324645	0.00012309	5.18363	5.36795e-06	541	743	674	1600	678	480	459	622	1219	1081	647	1228	541	1050	741	860	1290	1631	481	1142	842	720	909	445	811	678	995	943	26.838	25.761	49.906	51.604	22.945	23.995	38.286	39.246	32.794	32.373	56.979	50.137	25.527	22.487	35.251
MAPK7	0	0.478328	0.512601	0.000123517	2.53013	5.3942e-06	93	142	107	209	127	76	55	57	299	269	114	258	95	211	92	109	319	395	83	181	112	103	159	63	84	81	113	121	4.614	4.923	7.923	6.741	4.298	3.799	4.588	3.597	8.044	8.056	10.04	10.534	4.483	4.519	4.377
C10orf11	0	0.167101	0.715993	0.00012354	4.38407	5.41049e-06	275	444	331	992	318	237	227	301	673	702	338	661	335	552	331	419	1491	1381	387	707	601	523	456	242	419	361	493	492	13.642	15.394	24.509	31.994	10.762	11.848	18.935	18.992	18.106	21.023	29.766	26.987	15.807	11.822	15.746
OXSR1	0	-0.180044	-0.268439	0.00012354	4.77429	5.40902e-06	612	781	404	833	1035	654	389	489	831	768	307	561	609	1487	619	613	742	1043	203	439	756	721	895	484	463	467	519	550	30.36	27.079	29.914	26.866	35.027	32.694	32.447	30.855	22.356	22.999	27.036	22.904	28.736	31.846	29.447
TNFSF13B	0	-0.0661365	1.13974	0.000124594	2.55498	5.46473e-06	89	99	48	105	137	73	73	92	167	151	37	75	88	122	113	128	348	444	60	82	158	180	281	201	152	209	333	333	4.415	3.433	3.554	3.386	4.636	3.649	6.089	5.805	4.493	4.522	3.258	3.062	4.152	2.613	5.376
AGPAT1	0	-0.0869193	-0.291985	0.000124594	4.8226	5.47209e-06	440	526	349	748	1226	803	516	627	717	574	278	527	785	1854	872	753	572	629	164	296	951	929	1155	638	658	570	629	675	21.828	18.237	25.842	24.125	41.491	40.142	43.041	39.562	19.289	17.19	24.482	21.516	37.04	39.705	41.483
EBF1	0	1.00571	1.70847	0.00012647	0.366011	5.5623e-06	1	3	47	131	1	1	22	37	34	45	83	155	4	32	27	60	56	54	62	184	21	12	43	8	74	49	143	97	0.05	0.104	3.48	4.225	0.034	0.05	1.835	2.335	0.915	1.348	7.309	6.328	0.189	0.685	1.284
KLHL18	0	-0.205973	-0.491458	0.000127617	4.22859	5.62063e-06	405	604	284	543	835	528	299	321	605	488	221	350	525	1276	431	388	451	605	132	197	532	537	589	470	321	252	268	393	20.091	20.942	21.029	17.513	28.259	26.395	24.94	20.254	16.276	14.614	19.463	14.29	24.772	27.327	20.504
ESCO1	0	-0.233575	-0.305218	0.000128335	4.63911	5.66021e-06	769	852	348	743	986	620	344	388	1182	876	279	458	595	1174	480	408	1033	1181	195	396	672	716	755	473	340	348	313	379	38.149	29.54	25.768	23.963	33.369	30.994	28.694	24.482	31.799	26.233	24.57	18.699	28.075	25.142	22.835
TRIB3	0	1.35866	1.68782	0.000128982	5.20572	5.70897e-06	750	1091	637	1539	474	301	135	181	5462	5231	1951	4603	340	715	197	302	5930	8684	1456	4520	449	407	1518	267	218	203	1134	259	37.206	37.827	47.167	49.636	16.041	15.047	11.261	11.421	146.943	156.652	171.817	187.931	16.043	15.312	9.372
PHLDA3	0	0.885889	1.33685	0.000128982	2.04579	5.71126e-06	29	45	27	50	99	70	34	69	155	163	47	125	79	132	79	146	246	324	62	144	138	125	113	84	127	73	107	114	1.439	1.56	1.999	1.613	3.35	3.499	2.836	4.354	4.17	4.881	4.139	5.103	3.728	2.827	3.758
RP5-1021I20.1	0	1.06134	1.18975	0.000128982	0.615292	5.73663e-06	41	85	45	106	12	8	5	11	271	219	59	188	16	22	13	8	270	302	50	137	9	11	26	8	18	21	23	16	2.034	2.947	3.332	3.419	0.406	0.4	0.417	0.694	7.291	6.558	5.196	7.676	0.755	0.471	0.618
OXLD1	0	0.322997	0.541534	0.000128982	6.1261	5.73287e-06	1560	2108	898	2151	1520	939	580	793	4345	3977	1006	2302	1037	2353	1161	978	4569	5698	853	2041	1516	1417	3065	1112	991	968	1307	1028	77.389	73.088	66.492	69.375	51.441	46.941	48.379	50.036	116.892	119.099	88.594	93.986	48.931	50.392	55.231
RP11-390P2.4	0	0.469383	0.5149	0.000128982	2.7288	5.71664e-06	123	207	127	275	96	74	60	77	372	371	171	296	91	210	105	104	407	433	104	243	151	110	191	94	81	98	110	84	6.102	7.177	9.404	8.869	3.249	3.699	5.005	4.858	10.008	11.11	15.059	12.085	4.294	4.497	4.995
SWAP70	0	0.0016091	-0.297331	0.000128982	5.86102	5.73009e-06	1399	2002	712	1447	2320	1512	831	890	2639	2268	617	1232	1518	3335	1296	1212	2005	2490	438	949	1323	1345	2042	1036	790	828	919	905	69.402	69.413	52.72	46.669	78.515	75.585	69.315	56.157	70.996	67.92	54.337	50.3	71.627	71.422	61.653
LANCL3	0	0.128432	-1.17422	0.000129512	-0.0600988	5.7682e-06	19	38	1	3	112	91	23	29	35	22	2	8	91	185	58	41	16	16	1	11	45	29	54	28	21	19	15	11	0.943	1.318	0.074	0.097	3.79	4.549	1.918	1.83	0.942	0.659	0.176	0.327	4.294	3.962	2.759
ANK2	0	0.688264	0.849708	0.000129611	1.10571	5.79282e-06	52	74	34	67	26	20	15	20	165	132	69	105	23	58	21	33	128	195	39	89	39	38	67	29	26	25	61	34	2.58	2.566	2.518	2.161	0.88	1	1.251	1.262	4.439	3.953	6.077	4.287	1.085	1.242	0.999
HSPH1	0	-0.428043	-0.610008	0.000129611	7.35144	5.79664e-06	4284	4811	1920	3403	9787	6573	2785	3327	3772	3628	834	1850	6758	14924	4118	3797	2895	4287	587	1251	7400	7260	7299	5328	3103	2775	2521	3832	212.523	166.806	142.166	109.754	331.218	328.585	232.302	209.924	101.477	108.647	73.447	75.532	318.878	319.612	195.902
RMRP	0	-0.201033	-1.06471	0.000129611	2.77687	5.79257e-06	148	346	30	62	771	762	124	232	163	122	20	39	765	1920	252	145	80	84	14	16	422	555	687	413	83	74	88	134	7.342	11.996	2.221	2	26.093	38.092	10.343	14.639	4.385	3.654	1.761	1.592	36.097	41.119	11.988
DTX3	0	0.633834	0.706723	0.000129889	2.6867	5.81712e-06	144	186	147	345	76	34	54	56	478	401	174	385	71	181	109	86	440	532	123	261	101	74	187	51	112	111	157	105	7.144	6.449	10.885	11.127	2.572	1.7	4.504	3.533	12.86	12.009	15.323	15.719	3.35	3.876	5.185
PAMR1	0	-2.26269	-2.79766	0.000131088	-3.69931	5.87895e-06	0	0	24	51	0	0	13	35	0	0	5	4	0	0	11	2	0	1	0	5	0	0	0	0	2	0	1	7	0	0	1.777	1.645	0	0	1.084	2.208	0	0	0.44	0.163	0	0	0.523
CD109	0	0.353875	-0.373519	0.000131867	3.32543	5.92203e-06	222	331	271	550	129	121	142	194	563	379	239	494	149	411	268	408	212	283	122	240	148	136	207	69	167	192	228	157	11.013	11.476	20.066	17.739	4.366	6.049	11.845	12.241	15.146	11.35	21.048	20.169	7.031	8.802	12.749
NELFE	0	0.150054	0.241214	0.000132465	5.69332	5.95708e-06	748	1058	495	1109	1666	1193	683	922	1568	1472	497	1047	1241	2656	1218	1278	1535	1997	378	900	1619	1624	2214	1085	1110	1005	1370	1315	37.107	36.683	36.652	35.768	56.382	59.638	56.97	58.176	42.183	44.082	43.769	42.747	58.557	56.881	57.943
DAB1	0	1.95651	1.78195	0.000132669	-2.61721	5.97445e-06	3	2	3	5	0	0	0	2	7	8	21	30	1	3	3	3	4	7	6	22	1	1	2	1	2	2	11	9	0.149	0.069	0.222	0.161	0	0	0	0.126	0.188	0.24	1.849	1.225	0.047	0.064	0.143
SUN1	0	-0.25912	-0.603428	0.000134626	3.29688	6.07091e-06	276	403	257	517	277	169	130	163	332	295	179	298	175	419	206	267	244	245	119	217	168	154	222	120	163	159	176	177	13.692	13.973	19.03	16.674	9.374	8.448	10.844	10.285	8.932	8.834	15.764	12.167	8.257	8.973	9.8
THBS1	0	1.03227	1.68157	0.00013473	2.11854	6.09399e-06	8	12	40	76	66	68	87	190	12	20	42	222	49	226	166	695	78	109	119	316	25	32	439	96	321	181	667	949	0.397	0.416	2.962	2.451	2.234	3.399	7.257	11.988	0.323	0.599	3.699	9.064	2.312	4.84	7.897
SGSM3	0	-0.179271	-0.361484	0.00013473	4.48915	6.09456e-06	495	730	437	1042	663	451	314	387	872	709	327	554	471	919	476	499	728	740	183	370	514	479	555	343	411	357	444	403	24.556	25.31	32.358	33.607	22.438	22.546	26.191	24.419	23.459	21.232	28.798	22.619	22.224	19.681	22.644
CLPB	0	-0.375712	-0.545895	0.00013473	3.5957	6.10063e-06	393	459	189	455	473	347	145	220	442	411	108	236	339	596	228	240	319	406	57	139	328	329	439	258	185	158	221	262	19.496	15.914	13.994	14.675	16.008	17.347	12.095	13.881	11.891	12.308	9.511	9.635	15.996	12.764	10.846
S100A10	0	0.147684	-0.747879	0.000135769	4.28715	6.15604e-06	351	447	566	1158	534	389	333	511	714	617	473	1083	340	821	590	959	171	281	120	632	291	191	230	137	465	324	668	730	17.413	15.498	41.909	37.348	18.072	19.446	27.776	32.243	19.209	18.477	41.655	44.217	16.043	17.583	28.068
CCNB1IP1	0	0.477955	0.686666	0.000136338	6.78282	6.19026e-06	1635	2428	1454	3599	2066	1408	1014	1441	5638	5440	2168	4757	1493	3354	1745	2020	6807	8172	1783	4150	2182	1909	4284	1306	1821	1579	2797	1791	81.11	84.183	107.661	116.076	69.919	70.386	84.58	90.923	151.678	162.911	190.927	194.218	70.448	71.829	83.013
MT1G	0	-1.97296	-1.68875	0.000137815	-1.20089	6.26586e-06	2	10	6	4	84	112	18	45	3	4	0	1	32	34	31	8	0	19	1	1	23	16	51	24	6	3	21	30	0.099	0.347	0.444	0.129	2.843	5.599	1.501	2.839	0.081	0.12	0	0.041	1.51	0.728	1.475
ZFAS1	0	0.78806	1.11153	0.000139459	9.1929	6.34923e-06	8591	12957	6636	15554	8586	5929	4157	6394	43808	43688	11232	31759	6588	14539	8374	9567	56088	73439	9833	28808	8480	8602	28057	6196	8439	8367	17533	9461	426.187	449.242	491.362	501.652	290.573	296.391	346.744	403.444	1178.55	1308.32	989.156	1296.65	310.857	311.367	398.368
TYMP	0	0.303979	0.663208	0.000139873	4.38973	6.37676e-06	360	560	208	413	430	348	195	316	810	744	179	490	517	846	419	383	1110	1309	165	445	469	549	953	518	398	383	563	648	17.859	19.416	15.401	13.32	14.552	17.397	16.265	19.939	21.791	22.28	15.764	20.006	24.395	18.118	19.933
SARNP	0	0.529271	0.66861	0.000140216	3.39073	6.40105e-06	179	219	135	284	231	147	100	147	545	571	154	385	175	391	170	185	608	766	134	359	212	180	351	147	164	172	242	183	8.88	7.593	9.996	9.16	7.818	7.349	8.341	9.275	14.662	17.1	13.562	15.719	8.257	8.374	8.087
ACSL4	0	-0.305078	-0.499765	0.000141029	4.84399	6.44691e-06	699	1015	343	717	1398	944	418	551	820	676	198	412	900	2251	660	704	631	820	167	274	851	849	1361	817	495	446	497	645	34.676	35.192	25.397	23.125	47.312	47.191	34.866	34.767	22.06	20.244	17.437	16.821	42.467	48.207	31.398
KCNK12	0	1.67761	2.24083	0.000142284	0.412736	6.51308e-06	21	25	5	17	16	17	12	9	194	188	18	89	7	45	15	9	225	293	10	55	27	24	151	32	13	18	38	20	1.042	0.867	0.37	0.548	0.541	0.85	1.001	0.568	5.219	5.63	1.585	3.634	0.33	0.964	0.714
LCA5L	0	1.17553	1.17378	0.000145208	-0.151269	6.65589e-06	14	21	10	23	21	6	2	10	78	74	18	39	19	35	20	11	66	95	20	37	16	22	42	8	11	8	20	9	0.695	0.728	0.74	0.742	0.711	0.3	0.167	0.631	2.098	2.216	1.585	1.592	0.897	0.75	0.951
C11orf31	0	-0.104094	-0.240412	0.000145444	8.25099	6.67568e-06	6903	7847	4446	10597	10744	6673	4454	5468	11658	9896	3575	7212	7316	13942	6620	6042	9850	11193	2569	5117	8143	7680	9337	4756	5416	5351	5128	5014	342.448	272.069	329.204	341.777	363.605	333.584	371.517	345.016	313.632	296.354	314.836	294.451	345.208	298.582	314.927
RPS27A	0	0.182449	0.209125	0.00014557	12.5023	6.69051e-06	103031	150525	68912	163843	165668	109495	62885	87405	234422	214708	63475	147911	115348	294646	118312	121974	235746	274927	46032	114576	154322	146142	223735	113566	102267	94003	117231	124165	5111.22	5218.97	5102.58	5284.31	5606.64	5473.67	5245.36	5515.01	6306.59	6429.84	5589.98	6038.89	5442.73	6310.13	5628.35
GAS1	0	0.566251	0.972026	0.000146338	1.79901	6.73486e-06	32	66	55	129	53	35	45	34	94	121	85	204	37	94	67	77	153	211	54	205	74	83	144	41	75	57	104	63	1.587	2.288	4.072	4.161	1.794	1.75	3.754	2.145	2.529	3.624	7.486	8.329	1.746	2.013	3.187
PLPPR3	0	-0.646771	0.564717	0.000146494	4.04091	6.7511e-06	324	571	446	1190	254	215	107	240	503	498	296	476	149	158	144	217	1270	1321	261	511	383	343	322	320	308	333	592	771	16.073	19.798	33.024	38.38	8.596	10.748	8.925	15.143	13.532	14.914	26.068	19.434	7.031	3.384	6.85
MSI2	0	-0.078137	-0.353595	0.000146623	5.78462	6.7661e-06	1347	1845	836	1655	2045	1175	900	913	2590	1942	667	1357	1083	3270	1192	1062	1626	2180	405	1007	1342	1295	1808	819	805	853	851	867	66.823	63.969	61.902	53.377	69.208	58.738	75.071	57.608	69.678	58.157	58.74	55.403	51.102	70.03	56.706
TMEM173	0	0.247162	0.375227	0.000146702	6.23682	6.77883e-06	1309	1661	1291	3015	1561	1035	775	998	3439	2972	1366	2528	1278	2545	1292	1351	3166	4158	832	1932	1993	1879	2109	1180	1311	1277	1574	1542	64.938	57.59	95.592	97.241	52.828	51.74	64.644	62.971	92.518	89.002	120.298	103.213	60.303	54.504	61.463
BCOR	0	0.302858	0.439831	0.000147401	4.31215	6.82668e-06	249	377	315	783	377	282	242	316	783	603	295	767	270	735	451	468	824	890	242	627	366	412	721	277	381	381	480	504	12.353	13.071	23.324	25.254	12.759	14.097	20.186	19.939	21.065	18.058	25.979	31.315	12.74	15.741	21.455
FAM111A	0	0.239966	0.360411	0.000147401	5.04914	6.83849e-06	768	989	417	861	857	583	323	369	1707	1565	383	890	702	1623	524	473	1892	2330	379	683	793	816	1245	611	440	489	585	554	38.099	34.29	30.877	27.769	29.003	29.144	26.942	23.283	45.923	46.867	33.729	36.337	33.124	34.758	24.928
MRPS15	0	-0.197905	-0.333631	0.000147401	7.72014	6.832e-06	5728	7655	3550	8012	7231	4615	2522	3372	8926	7566	2371	4770	4855	9465	4064	4052	6465	8036	1471	3294	5395	5373	6445	3732	3386	3081	3524	4117	284.158	265.412	262.859	258.405	244.716	230.704	210.365	212.764	240.134	226.578	208.804	194.749	229.085	202.702	193.333
FAM162A	0	-0.331839	-0.518705	0.000148049	7.35806	6.87771e-06	4107	5873	2204	4856	6924	4700	2554	3320	5371	4481	1291	2639	4599	8197	3839	4583	3791	4556	836	1771	5138	5030	5110	3411	2968	2927	3618	3434	203.742	203.627	163.195	156.617	234.326	234.954	213.034	209.483	144.495	134.192	113.693	107.745	217.005	175.547	182.629
RPL34	0	0.260673	0.315523	0.000148557	11.9101	6.9105e-06	57398	109280	44272	116706	88684	63386	40233	62556	146660	127730	44120	109051	72777	204440	80785	86941	160576	194120	35259	80127	84899	89182	158737	72268	69692	67842	84780	85376	2847.43	3788.93	3278.12	3764.03	3001.3	3168.67	3355.91	3947.11	3945.55	3825.12	3885.47	4452.32	3434	4378.28	3843.11
RP11-92G12.3	0	1.40249	1.47159	0.000148933	0.654495	6.93741e-06	48	72	21	68	21	7	9	14	324	266	44	175	13	29	20	10	362	319	55	110	12	19	36	6	12	14	17	17	2.381	2.496	1.555	2.193	0.711	0.35	0.751	0.883	8.716	7.966	3.875	7.145	0.613	0.621	0.951
AQP3	0	-0.811945	-1.47339	0.000148933	-1.28551	6.94638e-06	6	8	7	21	34	24	16	21	6	4	5	4	14	28	20	20	0	4	0	3	16	16	15	16	9	6	9	12	0.298	0.277	0.518	0.677	1.151	1.2	1.335	1.325	0.161	0.12	0.44	0.163	0.661	0.6	0.951
CCNE2	0	-0.555466	-0.780569	0.00014956	2.51578	6.98488e-06	134	141	77	126	420	258	144	165	85	85	27	36	223	618	184	150	97	130	18	36	212	202	251	190	142	152	102	137	6.648	4.889	5.701	4.064	14.214	12.897	12.011	10.411	2.287	2.545	2.378	1.47	10.522	13.235	8.753
ZNF239	0	0.419136	1.12407	0.000150255	0.742555	7.02664e-06	34	63	30	53	35	12	15	10	121	106	29	54	27	45	16	17	219	242	28	77	40	37	70	31	15	23	31	9	1.687	2.184	2.221	1.709	1.184	0.6	1.251	0.631	3.255	3.174	2.554	2.205	1.274	0.964	0.761
AK9	0	0.475406	0.687462	0.000151069	2.11673	7.07405e-06	81	88	66	153	87	43	48	50	231	204	92	183	55	131	73	64	262	275	57	167	73	85	139	73	89	70	93	63	4.018	3.051	4.887	4.935	2.944	2.15	4.004	3.155	6.215	6.109	8.102	7.472	2.595	2.805	3.473
FCGR1A	0	0.422945	1.93817	0.000151901	-0.58557	7.12243e-06	2	5	4	8	17	8	9	7	16	34	4	6	10	14	14	10	76	54	6	22	25	15	42	19	20	23	54	47	0.099	0.173	0.296	0.258	0.575	0.4	0.751	0.442	0.43	1.018	0.352	0.245	0.472	0.3	0.666
LINC00869	0	0.736571	1.2565	0.00015296	1.91343	7.18893e-06	44	54	37	46	68	60	33	74	203	194	47	129	56	101	48	78	218	327	45	104	120	103	153	64	62	82	112	109	2.183	1.872	2.74	1.484	2.301	2.999	2.753	4.669	5.461	5.81	4.139	5.267	2.642	2.163	2.283
RHOF	0	-0.156225	-0.45702	0.00015296	5.33054	7.19099e-06	1153	1604	471	1020	1712	1204	577	667	1779	1404	347	752	1192	2388	946	801	1709	1552	293	516	1053	1036	1135	730	550	537	548	665	57.199	55.613	34.875	32.897	57.939	60.188	48.129	42.086	47.86	42.045	30.559	30.703	56.245	51.141	45.003
CCNE1	0	-0.473284	-0.797156	0.000154307	3.96996	7.26385e-06	503	520	178	316	981	655	297	413	369	316	71	150	571	1402	510	437	273	296	50	113	582	594	556	493	343	315	249	424	24.953	18.029	13.18	10.192	33.2	32.744	24.773	26.059	9.927	9.463	6.253	6.124	26.943	30.025	24.262
MNDA	0	0.130706	2.42921	0.000155135	-1.8068	7.31874e-06	1	0	0	0	6	8	7	9	0	1	0	0	6	15	16	11	13	2	8	1	14	22	56	48	36	98	64	115	0.05	0	0	0	0.203	0.4	0.584	0.568	0	0.03	0	0	0.283	0.321	0.761
ITGA2B	0	-0.124772	-0.905359	0.000155135	3.48393	7.32201e-06	353	595	325	801	324	175	200	173	726	654	228	471	187	575	247	169	271	457	59	159	228	177	435	170	102	115	110	91	17.512	20.63	24.065	25.834	10.965	8.748	16.682	10.916	19.531	19.585	20.079	19.23	8.824	12.314	11.75
MFSD7	0	0.398779	0.914521	0.000156618	1.2827	7.40172e-06	39	41	36	91	32	27	23	33	78	82	40	103	42	68	49	41	184	156	55	104	63	51	66	43	49	36	48	34	1.935	1.422	2.666	2.935	1.083	1.35	1.918	2.082	2.098	2.456	3.523	4.205	1.982	1.456	2.331
SULT1A1	0	-0.428265	-0.578582	0.00015718	2.25586	7.43798e-06	213	304	96	200	165	94	71	68	317	230	64	125	75	169	86	60	234	290	34	86	90	93	129	61	50	47	55	68	10.567	10.54	7.108	6.45	5.584	4.699	5.922	4.291	8.528	6.888	5.636	5.103	3.539	3.619	4.091
BCL2A1	0	0.574011	1.88694	0.000157229	-1.09772	7.45006e-06	1	4	8	19	1	2	3	41	11	5	3	31	0	7	13	58	17	11	26	57	1	4	15	7	35	18	111	116	0.05	0.139	0.592	0.613	0.034	0.1	0.25	2.587	0.296	0.15	0.264	1.266	0	0.15	0.618
ADCY4	0	0.245025	1.75045	0.000158326	-1.003	7.51183e-06	1	3	26	89	2	0	6	20	3	4	41	67	1	0	23	21	62	44	85	130	7	3	7	1	31	15	39	26	0.05	0.104	1.925	2.87	0.068	0	0.5	1.262	0.081	0.12	3.611	2.735	0.047	0	1.094
NQO1	0	0.0362397	-0.534974	0.000158558	4.63006	7.53264e-06	821	1036	336	685	1339	768	232	301	1341	1318	245	698	938	1950	357	429	738	1212	111	464	831	734	880	499	253	224	203	281	40.729	35.92	24.879	22.093	45.315	38.392	19.352	18.992	36.077	39.47	21.576	28.498	44.26	41.761	16.983
PSMB9	0	0.642124	1.92022	0.000158966	-0.383041	7.56187e-06	4	5	9	12	11	4	14	4	9	11	12	10	29	14	21	19	45	25	48	23	15	14	36	19	42	54	61	35	0.198	0.173	0.666	0.387	0.372	0.2	1.168	0.252	0.242	0.329	1.057	0.408	1.368	0.3	0.999
GCAT	0	-0.368629	-0.607073	0.000160059	5.13013	7.62376e-06	1182	1628	679	1445	1142	805	492	618	1573	1254	356	775	825	1562	783	586	849	1269	190	486	1029	948	1071	521	541	510	562	553	58.637	56.446	50.276	46.605	38.648	40.242	41.039	38.994	42.318	37.553	31.351	31.642	38.928	33.452	37.249
RP11-108M9.4	0	0.626485	0.812811	0.000160834	2.75942	7.69053e-06	102	255	111	287	80	61	49	82	431	384	165	432	64	177	97	119	507	642	101	264	112	90	181	72	115	128	176	101	5.06	8.841	8.219	9.256	2.707	3.049	4.087	5.174	11.595	11.5	14.531	17.638	3.02	3.791	4.614
NOL10	0	-0.295025	-0.29949	0.000160834	5.31226	7.67732e-06	958	1080	574	1061	1620	1060	608	750	1120	1024	368	675	1064	2055	880	839	1044	1315	269	524	1288	1303	1343	864	768	677	694	879	47.525	37.445	42.502	34.22	54.825	52.99	50.714	47.323	30.131	30.666	32.408	27.559	50.205	44.01	41.863
COPS8	0	-0.220226	-0.332081	0.000160834	5.74277	7.68142e-06	1230	1675	925	2203	1887	1221	656	945	1810	1646	633	1258	1201	2728	1051	1074	1478	1903	452	972	1434	1365	1583	895	898	796	893	1007	61.018	58.075	68.492	71.052	63.861	61.038	54.718	59.627	48.694	49.293	55.746	51.361	56.67	58.423	49.998
GPR132	0	0.399654	1.438	0.000162086	0.161793	7.76037e-06	10	11	7	38	14	15	9	18	31	15	8	60	7	24	34	27	85	60	18	36	18	23	49	37	37	47	68	51	0.496	0.381	0.518	1.226	0.474	0.75	0.751	1.136	0.834	0.449	0.705	2.45	0.33	0.514	1.617
YAF2	0	0.292545	0.473376	0.000162512	4.95886	7.79083e-06	452	799	385	908	665	499	328	477	1261	1254	396	901	558	1380	553	609	1543	1965	330	812	611	641	1356	485	507	502	759	731	22.423	27.703	28.507	29.285	22.505	24.945	27.359	30.097	33.924	37.553	34.874	36.786	26.329	29.554	26.307
LINC01503	0	0.63369	1.10756	0.000163437	1.31586	7.8701e-06	40	66	30	77	34	31	18	46	166	155	41	150	21	56	34	27	208	274	39	131	57	58	69	24	40	38	44	43	1.984	2.288	2.221	2.483	1.151	1.55	1.501	2.902	4.466	4.642	3.611	6.124	0.991	1.199	1.617
KLF10	0	0.418767	0.76967	0.000163437	3.7324	7.84626e-06	224	296	282	766	233	126	83	121	765	596	309	601	172	480	135	201	998	1087	302	518	243	230	423	143	210	168	284	273	11.112	10.263	20.881	24.705	7.885	6.299	6.923	7.635	20.581	17.848	27.212	24.538	8.116	10.28	6.422
NEDD4L	0	0.12332	0.653789	0.000163437	2.26573	7.87341e-06	56	79	85	251	78	38	60	66	94	131	89	156	50	176	86	118	147	223	69	139	139	107	165	94	129	116	167	163	2.778	2.739	6.294	8.095	2.64	1.9	5.005	4.164	2.529	3.923	7.838	6.369	2.359	3.769	4.091
LATS2	0	-0.197106	-0.457564	0.000163437	3.191	7.87563e-06	190	310	156	404	324	165	133	198	321	250	135	255	163	487	175	239	219	286	74	174	193	161	276	134	144	128	185	223	9.426	10.748	11.551	13.03	10.965	8.248	11.094	12.493	8.636	7.487	11.889	10.411	7.691	10.43	8.325
RRAGD	0	0.173382	0.450902	0.000168562	3.37238	8.15388e-06	139	255	109	237	312	181	113	153	343	297	103	166	222	552	229	232	474	489	90	170	360	331	395	247	236	184	238	266	6.896	8.841	8.071	7.644	10.559	9.048	9.426	9.654	9.228	8.894	9.071	6.777	10.475	11.822	10.894
SYTL4	0	-0.0226124	-0.641156	0.000168562	4.30015	8.15323e-06	417	556	401	761	647	497	367	357	700	593	327	514	495	1574	475	468	335	570	130	247	584	588	598	255	338	299	275	244	20.687	19.277	29.692	24.544	21.896	24.845	30.612	22.526	18.832	17.759	28.798	20.986	23.357	33.709	22.597
TMEM236	0	-0.462456	-1.66299	0.000168562	0.803587	8.15088e-06	108	127	13	8	211	177	59	74	47	38	2	5	160	265	97	87	19	18	1	6	74	70	64	54	39	36	24	49	5.358	4.403	0.963	0.258	7.141	8.848	4.921	4.669	1.264	1.138	0.176	0.204	7.55	5.675	4.614
P2RX4	0	0.432778	0.715341	0.000168674	3.39061	8.16975e-06	191	334	185	446	170	104	76	117	639	606	194	508	115	270	180	150	802	917	172	358	178	154	353	145	130	140	291	183	9.475	11.58	13.698	14.385	5.753	5.199	6.339	7.382	17.191	18.148	17.085	20.741	5.426	5.782	8.563
SLC16A6	0	1.01394	2.01193	0.000168821	-0.706293	8.19721e-06	4	11	5	14	10	3	4	6	55	35	11	23	5	12	7	6	71	97	9	32	5	12	57	9	12	10	28	21	0.198	0.381	0.37	0.452	0.338	0.15	0.334	0.379	1.48	1.048	0.969	0.939	0.236	0.257	0.333
DPEP2	0	0.393857	1.85803	0.000168821	0.0307587	8.19775e-06	25	29	14	25	20	8	5	9	103	65	12	33	4	10	14	5	260	239	22	57	11	16	47	15	27	31	23	13	1.24	1.005	1.037	0.806	0.677	0.4	0.417	0.568	2.771	1.947	1.057	1.347	0.189	0.214	0.666
PPP2R3A	0	-0.0960294	-0.449187	0.000168972	3.20205	8.21553e-06	200	316	160	365	316	210	131	160	380	267	158	270	188	512	180	209	260	356	79	182	209	203	235	109	159	127	122	146	9.922	10.956	11.847	11.772	10.694	10.498	10.927	10.096	10.223	7.996	13.914	11.024	8.871	10.965	8.563
EIF2B3	0	-0.281186	-0.432764	0.000171644	5.28883	8.35602e-06	1044	1483	505	1197	1650	1065	544	651	1271	1198	341	664	1121	2461	812	765	933	1280	248	487	1318	1251	1418	923	618	557	673	693	51.791	51.418	37.393	38.606	55.84	53.239	45.376	41.076	34.193	35.876	30.03	27.11	52.895	52.705	38.629
CCDC25	0	0.162157	0.258017	0.000171856	5.90951	8.3797e-06	1270	1961	864	2096	1470	970	621	680	2898	2701	922	1938	1034	2313	1021	929	2805	3633	663	1584	1314	1394	2003	1035	928	804	1115	1013	63.003	67.991	63.975	67.601	49.749	48.49	51.799	42.906	77.964	80.887	81.197	79.124	48.79	49.535	48.571
FLOT2	0	-0.053311	-0.261598	0.000171856	4.80053	8.38765e-06	564	841	495	1204	771	579	393	472	1044	933	438	808	541	1417	577	558	909	1070	252	572	563	536	789	365	423	440	505	574	27.979	29.159	36.652	38.832	26.093	28.944	32.781	29.782	28.086	27.94	38.573	32.989	25.527	30.346	27.449
KIAA1586	0	-0.255231	-0.295627	0.000174015	4.87062	8.50374e-06	675	860	358	756	1383	864	375	530	923	755	246	493	862	1740	600	594	792	1031	174	355	953	991	1081	753	514	515	545	541	33.486	29.818	26.508	24.383	46.804	43.191	31.279	33.442	24.831	22.61	21.664	20.128	40.674	37.264	28.543
PLA2G2A	0	-1.20352	-2.5705	0.00017435	-3.23083	8.5309e-06	0	0	51	169	0	0	4	31	0	0	8	34	0	0	27	11	0	0	1	4	0	0	0	0	5	3	8	3	0	0	3.776	5.451	0	0	0.334	1.956	0	0	0.705	1.388	0	0	1.284
NSG1	0	1.94906	2.57001	0.000178042	-2.66807	8.75561e-06	0	0	3	6	0	1	2	3	3	0	9	62	1	0	13	19	0	2	4	56	3	0	0	0	34	21	53	35	0	0	0.222	0.194	0	0.05	0.167	0.189	0.081	0	0.793	2.531	0.047	0	0.618
GTF2IRD2	0	0.643121	0.992249	0.000178042	1.56645	8.74853e-06	34	51	38	67	56	30	46	44	173	131	50	105	35	92	56	49	186	227	39	117	59	56	119	39	47	52	77	66	1.687	1.768	2.814	2.161	1.895	1.5	3.837	2.776	4.654	3.923	4.403	4.287	1.651	1.97	2.664
ELF4	0	0.219751	0.640398	0.000178042	3.61623	8.73644e-06	168	202	175	395	286	191	144	190	491	393	199	398	153	412	231	193	646	815	181	353	245	291	500	180	218	223	304	275	8.334	7.004	12.958	12.74	9.679	9.548	12.011	11.988	13.209	11.769	17.525	16.249	7.219	8.823	10.989
NKG7	0	0.408593	0.450391	0.000178042	5.49124	8.74326e-06	817	1015	523	1347	1055	734	396	466	1950	1529	526	1002	1069	2082	1040	1133	1879	1768	421	754	1348	1267	1548	906	1025	806	1116	1094	40.53	35.192	38.725	43.444	35.704	36.693	33.031	29.403	52.46	45.789	46.323	40.91	50.441	44.588	49.475
SLC12A7	0	0.14483	-0.235895	0.000179623	3.79682	8.86493e-06	188	239	161	359	563	362	247	302	403	327	169	322	376	886	458	425	319	405	91	220	328	390	405	246	250	271	290	372	9.326	8.287	11.921	11.579	19.053	18.096	20.603	19.055	10.842	9.793	14.883	13.147	17.742	18.975	21.788
UROD	0	-0.11746	-0.358961	0.000179623	6.35619	8.84592e-06	2403	3253	1310	2948	2684	1752	945	1320	3723	3391	1030	2047	1875	3844	1561	1515	2323	3171	594	1346	2241	2119	2363	1308	1218	1163	1261	1389	119.209	112.787	96.999	95.08	90.834	87.583	78.824	83.288	100.159	101.55	90.708	83.575	88.472	82.323	74.26
GOT2	0	-0.203911	-0.362594	0.000179623	6.04257	8.86669e-06	1475	2214	862	1957	2405	1706	979	1312	2069	1795	615	1211	1600	4422	1585	1435	1535	2248	385	937	1693	1835	2770	1420	1056	1072	1185	1482	73.173	76.763	63.827	63.118	81.391	85.283	81.66	82.784	55.662	53.755	54.161	49.443	75.496	94.701	75.402
FGF11	0	1.02387	1.05954	0.000181092	1.17519	8.9504e-06	29	51	37	105	26	16	23	22	188	171	69	153	18	58	28	59	155	235	39	115	25	26	67	13	28	32	78	56	1.439	1.768	2.74	3.386	0.88	0.8	1.918	1.388	5.058	5.121	6.077	6.247	0.849	1.242	1.332
BDP1	0	-0.244372	-0.313329	0.000184425	6.15285	9.12655e-06	1883	2302	1076	2143	2651	1836	1029	1121	2408	2067	878	1403	1810	3322	1438	1367	2188	2759	482	1068	2000	2022	2077	1396	1100	1168	1255	1392	93.413	79.814	79.672	69.117	89.717	91.782	85.831	70.732	64.782	61.9	77.322	57.282	85.405	71.144	68.409
TAF1A-AS1	0	1.04328	1.34208	0.000184566	0.470273	9.15634e-06	22	44	14	38	27	7	12	11	137	122	30	71	22	28	16	19	141	182	27	74	21	29	57	12	13	19	39	13	1.091	1.526	1.037	1.226	0.914	0.35	1.001	0.694	3.686	3.654	2.642	2.899	1.038	0.6	0.761
VAMP5	0	0.0932604	1.0782	0.000184566	6.23175	9.16442e-06	705	908	2896	6686	589	384	706	1128	1471	1355	2397	3052	614	1429	932	1968	2585	3156	2190	4024	2706	2464	1749	946	2794	2198	2382	2528	34.974	31.482	214.434	215.639	19.933	19.196	58.889	71.174	39.574	40.578	211.094	124.607	28.972	30.603	44.337
CD69	0	-0.180407	-1.34429	0.000184566	5.21571	9.16781e-06	941	1109	1237	1944	2223	1364	609	668	948	632	882	2840	1405	2822	1072	935	554	562	137	788	800	796	530	527	570	404	377	433	46.682	38.451	91.594	62.698	75.232	68.187	50.798	42.149	25.504	18.926	77.674	115.951	66.295	60.436	50.997
CCNC	0	-0.161321	-0.32048	0.000185509	5.89944	9.2261e-06	1423	1937	798	1602	2486	1616	853	942	2045	1800	565	1234	1635	3431	1303	1206	1671	2076	348	803	1867	1786	1883	1354	1017	905	1030	1207	70.593	67.159	59.088	51.668	84.133	80.784	71.15	59.438	55.016	53.904	49.757	50.382	77.148	73.478	61.986
PTK2B	0	-0.348399	-0.525147	0.000186487	4.87717	9.28628e-06	649	924	393	968	1177	855	519	665	825	694	260	394	784	1756	903	708	768	818	159	270	710	776	1076	682	526	541	616	741	32.196	32.037	29.1	31.22	39.833	42.742	43.291	41.96	22.195	20.783	22.897	16.086	36.993	37.606	42.958
EDA2R	0	0.36746	0.848751	0.000186631	0.269007	9.30499e-06	10	17	10	39	24	14	15	18	31	29	17	24	20	42	27	42	48	63	13	35	38	32	43	27	36	35	27	34	0.496	0.589	0.74	1.258	0.812	0.7	1.251	1.136	0.834	0.868	1.497	0.98	0.944	0.899	1.284
RPL39	0	0.274162	0.333867	0.000187275	12.0643	9.37184e-06	60657	118541	50226	135085	100174	70247	41788	70424	161076	143517	47521	126160	81234	224458	88550	100186	173519	218688	40885	90565	88077	94869	182873	79581	78464	76496	100922	96143	3009.1	4110.02	3718.98	4356.8	3390.15	3511.66	3485.62	4443.56	4333.38	4297.89	4184.98	5150.85	3833.05	4806.99	4212.51
WDR1	0	-0.140336	-0.204368	0.000187275	6.74222	9.37124e-06	1977	2822	1483	3264	3735	2525	1657	2099	2992	2708	1155	2285	2512	5639	2571	2540	2957	3642	770	1669	2702	2657	3729	2109	2081	1906	2195	2599	98.076	97.844	109.809	105.271	126.402	126.225	138.214	132.441	80.493	81.096	101.716	93.292	118.529	120.765	122.308
CKB	0	-0.342314	-0.599708	0.000187275	5.99966	9.35179e-06	2763	3560	2330	5391	1488	852	685	851	3628	3140	1651	2178	976	2130	791	1085	2656	3634	624	1506	1135	1047	1510	706	585	599	830	761	137.068	123.431	172.525	173.872	50.358	42.592	57.137	53.696	97.603	94.033	145.397	88.923	46.053	45.616	37.629
TSPAN6	0	0.790592	0.867619	0.000187868	1.73046	9.42479e-06	35	61	102	219	38	20	28	71	142	131	149	422	23	60	49	95	122	187	103	324	47	20	33	17	87	61	126	94	1.736	2.115	7.553	7.063	1.286	1	2.336	4.48	3.82	3.923	13.122	17.229	1.085	1.285	2.331
CTD-3193K9.4	0	0.968339	0.764874	0.000187868	1.31263	9.41861e-06	34	49	30	65	47	29	29	27	183	146	46	107	44	131	58	43	202	174	17	65	44	67	90	34	36	31	44	35	1.687	1.699	2.221	2.096	1.591	1.45	2.419	1.704	4.923	4.372	4.051	4.369	2.076	2.805	2.759
NDUFAF5	0	-0.298011	-0.336397	0.000188328	4.2586	9.4595e-06	527	718	336	732	685	444	225	300	720	696	198	462	441	793	350	338	629	813	149	369	506	528	552	348	272	248	297	334	26.144	24.894	24.879	23.609	23.182	22.196	18.768	18.929	19.37	20.843	17.437	18.862	20.809	16.983	16.65
CEP41	0	0.262643	0.310645	0.000188623	4.4633	9.48601e-06	435	606	303	674	543	348	214	293	999	914	338	659	381	1011	387	413	965	1195	284	554	518	495	788	348	305	324	471	394	21.58	21.011	22.436	21.738	18.377	17.397	17.85	18.487	26.876	27.371	29.766	26.906	17.978	21.652	18.41
FXYD6	0	0.582269	1.23422	0.000188834	2.72147	9.50828e-06	54	68	389	836	5	11	60	125	204	200	435	785	24	64	149	241	345	401	326	791	144	103	78	21	336	266	347	304	2.679	2.358	28.803	26.963	0.169	0.55	5.005	7.887	5.488	5.989	38.309	32.05	1.132	1.371	7.088
PRTN3	0	0.0173308	3.1855	0.000189713	3.28556	9.57604e-06	12	39	1	1	202	522	114	608	39	5	0	24	347	446	411	735	2453	852	779	180	775	1085	3872	2761	904	1904	5289	9234	0.595	1.352	0.074	0.032	6.836	26.095	9.509	38.363	1.049	0.15	0	0.98	16.373	9.552	19.552
STAM	0	-0.0705261	-0.317132	0.000189713	4.7687	9.57152e-06	708	812	427	747	1136	746	312	417	1079	984	341	620	693	1629	544	500	848	1185	197	449	734	669	862	556	411	362	421	386	35.123	28.153	31.617	24.092	38.445	37.293	26.025	26.312	29.028	29.468	30.03	25.313	32.699	34.887	25.879
SKAP1	0	-0.713455	-1.09663	0.00019094	0.494842	9.64976e-06	99	123	128	221	21	12	26	21	160	78	53	91	6	25	18	28	101	85	48	43	15	8	14	3	15	14	11	7	4.911	4.265	9.478	7.128	0.711	0.6	2.169	1.325	4.304	2.336	4.667	3.715	0.283	0.535	0.856
L1TD1	0	-1.84576	-1.61914	0.000191109	1.12845	9.67011e-06	71	65	223	737	34	21	92	102	70	51	33	64	17	36	36	35	37	26	23	31	30	31	27	11	91	115	44	40	3.522	2.254	16.512	23.77	1.151	1.05	7.674	6.436	1.883	1.527	2.906	2.613	0.802	0.771	1.713
UPF3A	0	0.188604	0.331192	0.000194034	6.63011	9.83014e-06	1755	2761	1332	3104	2442	1573	1076	1360	4442	3983	1391	2903	1778	4018	1774	1677	4975	6125	1051	2547	2273	2313	3852	1698	1494	1399	1986	1765	87.063	95.729	98.628	100.111	82.644	78.634	89.751	85.812	119.502	119.278	122.5	118.523	83.895	86.049	84.393
SKP1	0	-0.340737	-0.483843	0.000194292	8.38435	9.85522e-06	8158	11509	5265	12172	12942	8317	4880	6516	9776	8739	2812	5824	8659	20742	7739	7607	7640	9430	1822	4117	9990	9575	11845	7269	6461	5942	5724	7244	404.706	399.037	389.846	392.574	437.991	415.768	407.051	411.141	263.001	261.706	247.641	237.782	408.577	444.21	368.16
GTF3C1	0	-0.18574	-0.383941	0.000195799	5.29214	9.94377e-06	966	1224	555	1234	1410	912	632	714	1253	991	401	809	1039	2333	934	869	880	1227	258	545	1100	1102	1313	821	725	652	695	756	47.922	42.438	41.095	39.799	47.718	45.591	52.716	45.051	33.709	29.677	35.314	33.03	49.026	49.963	44.432
FAM24B	0	0.764931	0.974089	0.000197089	0.726039	1.00337e-05	35	42	37	48	36	13	12	10	96	115	45	109	19	41	24	22	122	152	35	94	29	25	50	17	19	27	33	18	1.736	1.456	2.74	1.548	1.218	0.65	1.001	0.631	2.583	3.444	3.963	4.45	0.897	0.878	1.142
KHDRBS3	0	-0.0297621	0.246032	0.000197089	4.4945	1.00236e-05	418	617	474	1112	468	313	222	322	842	784	410	723	311	732	354	393	1002	1205	349	636	490	460	616	337	371	404	437	473	20.736	21.392	35.097	35.865	15.838	15.647	18.517	20.317	22.652	23.478	36.107	29.519	14.675	15.676	16.841
ABCD3	0	-0.304251	-0.629388	0.000197226	4.57192	1.00528e-05	577	825	468	969	982	608	352	408	671	581	277	549	664	1656	541	477	535	699	170	359	641	667	574	469	386	377	333	389	28.624	28.604	34.653	31.252	33.233	30.394	29.361	25.744	18.052	17.399	24.394	22.415	31.331	35.465	25.736
NKIRAS2	0	0.229709	0.396131	0.00019769	5.07274	1.00947e-05	698	862	417	1037	824	568	326	433	1610	1480	453	966	618	1340	582	549	1850	2272	363	857	743	711	1238	565	516	514	723	589	34.627	29.887	30.877	33.446	27.886	28.394	27.192	27.321	43.313	44.321	39.894	39.44	29.161	28.697	27.687
EARS2	0	-0.401154	-0.471335	0.00019769	2.75306	1.01009e-05	142	211	99	232	279	174	113	150	164	160	55	122	170	359	163	153	134	170	48	89	209	183	255	150	157	117	122	138	7.044	7.316	7.33	7.483	9.442	8.698	9.426	9.465	4.412	4.792	4.844	4.981	8.021	7.688	7.754
LIMD2	0	0.294106	0.423803	0.00019782	7.11972	1.01198e-05	2226	2599	1711	3684	3641	2637	1480	2024	6032	5504	1790	3925	2769	5699	2509	2751	6525	7502	1540	3625	3444	3228	4870	2440	2376	2253	2982	3071	110.429	90.112	126.691	118.817	123.221	131.824	123.45	127.709	162.277	164.828	157.638	160.249	130.656	122.05	119.358
LMO2	0	0.161353	0.513532	0.000198196	6.90607	1.01513e-05	2221	2690	2215	4880	2434	1757	946	1358	4559	3998	2029	3625	2072	4684	1548	2137	5510	6933	1596	3425	3606	3503	3988	2688	2092	1863	2104	2105	110.181	93.267	164.009	157.391	82.373	87.833	78.908	85.686	122.65	119.728	178.686	148.001	97.768	100.312	73.642
RBM27	0	-0.151274	-0.284543	0.000199061	4.67455	1.0208e-05	530	749	340	775	847	630	422	508	847	694	251	527	590	1554	555	585	672	880	170	399	628	638	945	508	443	409	485	603	26.293	25.969	25.175	24.996	28.665	31.494	35.2	32.053	22.787	20.783	22.105	21.516	27.839	33.28	26.402
FAM129B	0	-0.0439256	-0.514618	0.000200015	2.96387	1.02692e-05	132	185	142	322	261	189	128	184	226	188	157	279	144	410	206	224	142	170	64	183	168	151	177	80	194	141	139	160	6.548	6.414	10.514	10.385	8.833	9.448	10.677	11.61	6.08	5.63	13.826	11.391	6.795	8.781	9.8
MAD1L1	0	-0.130799	-0.283447	0.000200301	4.83306	1.02963e-05	824	1046	476	1026	920	621	349	436	1439	1241	353	754	605	1146	516	488	1073	1387	236	578	700	585	780	449	378	384	447	429	40.877	36.267	35.245	33.091	31.135	31.044	29.111	27.51	38.713	37.164	31.087	30.784	28.547	24.543	24.547
IL21-AS1	0	2.29235	3.01851	0.000203903	-2.369	1.04941e-05	1	2	0	0	3	2	0	1	16	31	1	15	4	4	3	5	51	54	3	13	3	5	11	4	3	5	4	1	0.05	0.069	0	0	0.102	0.1	0	0.063	0.43	0.928	0.088	0.612	0.189	0.086	0.143
IGF2-AS	0	1.41447	2.12528	0.000204182	-2.87296	1.05211e-05	0	0	10	9	0	0	3	5	1	0	25	43	0	0	6	24	0	0	9	60	0	0	0	0	20	16	57	40	0	0	0.74	0.29	0	0	0.25	0.315	0.027	0	2.202	1.756	0	0	0.285
ZNF503	0	0.538076	1.40587	0.000206061	3.29	1.06307e-05	21	40	373	326	74	81	153	275	68	83	313	830	84	191	251	423	161	286	189	1065	277	312	286	153	602	439	662	568	1.042	1.387	27.619	10.514	2.504	4.049	12.762	17.352	1.829	2.486	27.565	33.887	3.964	4.09	11.941
KHK	0	-0.206356	-0.590704	0.000206272	3.68865	1.06543e-05	359	475	208	423	548	328	160	251	449	401	135	294	424	729	304	261	305	397	72	146	416	433	312	242	218	203	170	218	17.809	16.469	15.401	13.643	18.546	16.397	13.346	15.837	12.079	12.009	11.889	12.003	20.007	15.612	14.462
SRSF8	0	0.253369	0.364879	0.000206285	5.4038	1.06692e-05	681	835	521	1067	1167	758	493	659	1612	1427	589	1154	847	1877	867	808	1660	2112	463	1035	1227	1053	1618	732	785	745	881	766	33.783	28.951	38.577	34.413	39.494	37.893	41.122	41.581	43.367	42.734	51.871	47.115	39.966	40.198	41.245
OAS2	0	-0.509686	-2.54407	0.000206285	-0.7254	1.06805e-05	39	22	34	33	27	20	35	30	10	17	11	24	129	19	65	16	15	7	4	3	3	1	14	0	9	7	9	8	1.935	0.763	2.518	1.064	0.914	1	2.919	1.893	0.269	0.509	0.969	0.98	6.087	0.407	3.092
LINC01473	0	0.64452	0.741516	0.000206694	1.36881	1.07144e-05	68	113	58	138	26	18	19	28	262	198	97	160	22	66	29	35	272	313	54	133	39	34	44	19	29	19	43	39	3.373	3.918	4.295	4.451	0.88	0.9	1.585	1.767	7.049	5.929	8.542	6.532	1.038	1.413	1.38
HOMER1	0	-0.26242	-0.402551	0.000207795	4.09254	1.07844e-05	362	533	300	627	615	404	254	317	473	479	218	376	413	897	356	358	368	553	122	283	462	464	564	283	292	283	312	352	17.958	18.48	22.213	20.222	20.813	20.196	21.187	20.002	12.725	14.345	19.198	15.351	19.488	19.21	16.936
CCDC159	0	0.306338	0.810347	0.000208118	2.22632	1.0814e-05	84	154	104	187	71	49	22	55	274	251	86	184	40	106	58	85	423	406	86	149	91	76	161	79	83	74	109	73	4.167	5.339	7.701	6.031	2.403	2.45	1.835	3.47	7.371	7.517	7.574	7.512	1.887	2.27	2.759
SORL1	0	-0.133758	0.758793	0.000209605	3.28512	1.09042e-05	120	155	119	287	179	98	189	227	242	179	92	171	87	223	269	285	476	538	106	179	235	217	398	205	301	364	436	449	5.953	5.374	8.811	9.256	6.058	4.899	15.765	14.323	6.51	5.36	8.102	6.982	4.105	4.776	12.797
QDPR	0	-0.281607	-0.39934	0.000209929	6.00965	1.09471e-05	1633	2225	964	1954	2457	1610	933	1243	2116	1926	555	1280	1681	3260	1489	1318	1647	2210	393	922	2007	1844	1824	1265	1166	1093	1111	1323	81.011	77.145	71.379	63.021	83.151	80.484	77.823	78.43	56.926	57.678	48.877	52.26	79.318	69.816	70.835
ST8SIA6	0	0.0668412	-0.676964	0.000209929	2.83178	1.09364e-05	128	135	78	162	464	275	143	116	256	192	131	133	299	622	201	149	178	184	66	87	173	172	305	119	92	90	98	85	6.35	4.681	5.776	5.225	15.703	13.747	11.928	7.319	6.887	5.75	11.537	5.43	14.108	13.321	9.562
MAP1B	0	0.691694	0.292527	0.000212538	6.26146	1.10962e-05	1726	2276	1317	3099	1427	851	645	834	5622	5428	1909	5288	1206	3400	1268	1304	3084	6167	819	3672	1191	1115	1914	651	1019	840	1343	1150	85.624	78.913	97.517	99.95	48.293	42.542	53.801	52.623	151.247	162.552	168.118	215.898	56.905	72.814	60.321
RP11-553L6.5	0	1.30925	1.7739	0.000213124	-1.92561	1.11928e-05	1	6	5	11	3	0	4	1	16	15	12	31	2	3	5	3	31	36	13	19	7	3	4	1	4	4	4	4	0.05	0.208	0.37	0.355	0.102	0	0.334	0.063	0.43	0.449	1.057	1.266	0.094	0.064	0.238
GABRB3	0	0.611818	0.846647	0.000213124	1.10928	1.11899e-05	43	47	26	41	43	30	14	29	128	114	23	74	36	101	32	28	126	157	24	47	69	48	119	39	39	36	52	32	2.133	1.63	1.925	1.322	1.455	1.5	1.168	1.83	3.444	3.414	2.026	3.021	1.699	2.163	1.522
SNX4	0	-0.0307479	-0.213466	0.000213124	5.09041	1.11585e-05	884	1174	535	1014	1172	775	388	499	1556	1397	398	823	792	1737	653	622	1276	1607	281	548	790	790	1044	643	511	447	516	594	43.854	40.705	39.614	32.704	39.664	38.742	32.364	31.486	41.861	41.836	35.05	33.601	37.371	37.2	31.065
KATNB1	0	-0.0810468	-0.361243	0.000213124	5.67644	1.11693e-05	1428	1789	759	1594	1817	1177	631	892	2230	2147	626	1211	1337	2481	973	989	1311	2088	335	865	1381	1369	1678	796	751	669	929	793	70.841	62.028	56.2	51.41	61.492	58.838	52.633	56.283	59.993	64.296	55.129	49.443	63.087	53.133	46.288
ADCY7	0	-0.131299	-0.416151	0.000213124	4.57022	1.11658e-05	518	732	313	615	1043	640	385	463	934	730	254	485	571	1384	624	477	877	829	195	307	541	547	651	465	419	352	360	420	25.697	25.38	23.176	19.835	35.298	31.994	32.114	29.214	25.127	21.861	22.369	19.802	26.943	29.64	29.685
FBXO32	0	1.98656	2.20434	0.000213464	-1.00056	1.12238e-05	3	5	8	12	5	2	1	8	20	15	9	115	1	3	30	36	15	16	8	64	3	5	7	4	43	31	48	38	0.149	0.173	0.592	0.387	0.169	0.1	0.083	0.505	0.538	0.449	0.793	4.695	0.047	0.064	1.427
PLXNA2	0	1.07751	1.6434	0.00021378	-0.137216	1.12537e-05	1	5	20	37	9	7	15	18	8	12	30	164	4	7	42	37	38	35	14	105	14	10	26	13	41	43	62	67	0.05	0.173	1.481	1.193	0.305	0.35	1.251	1.136	0.215	0.359	2.642	6.696	0.189	0.15	1.998
ADGRB3	0	1.54427	3.06865	0.000214814	-2.7625	1.13257e-05	0	2	4	3	0	1	0	0	9	12	3	15	0	1	0	4	37	38	7	24	2	4	18	4	2	3	5	0	0	0.069	0.296	0.097	0	0.05	0	0	0.242	0.359	0.264	0.612	0	0.021	0
ARHGDIB	0	-0.33815	-0.430628	0.000214814	9.29267	1.13448e-05	15260	20878	8773	19004	24561	16435	10189	12729	20747	17598	4989	9660	16871	31233	15598	14072	18143	19528	3661	6828	18822	18581	18672	13143	12024	11635	11598	14022	757.026	723.877	649.596	612.922	831.208	821.587	849.885	803.165	558.151	527.005	439.361	394.397	796.063	668.885	742.029
GSTM3	0	-0.351759	-0.630657	0.000214814	4.89798	1.1348e-05	1617	2561	924	2335	647	376	268	383	2344	1945	619	1294	361	817	415	394	1576	1742	310	753	413	417	487	249	392	291	360	401	80.217	88.794	68.417	75.309	21.896	18.796	22.354	24.166	63.06	58.247	54.513	52.831	17.034	17.497	19.742
UBXN11	0	0.238854	0.494672	0.000215274	3.9111	1.13856e-05	293	406	174	477	339	260	140	199	749	752	183	448	273	519	246	224	860	1113	151	411	398	337	489	243	252	215	305	298	14.535	14.077	12.884	15.384	11.473	12.997	11.678	12.556	20.15	22.52	16.116	18.291	12.882	11.115	11.703
PPIB	0	-0.343812	-0.422846	0.000215947	8.57488	1.14345e-05	9794	12547	5172	11577	15534	11275	5276	7426	11401	10118	3325	6589	10246	20194	8495	8215	9478	11263	2074	4598	10797	11075	13246	8963	6716	6680	7154	10196	485.866	435.027	382.96	373.384	525.711	563.638	440.082	468.56	306.718	303.003	292.819	269.015	483.46	432.474	404.125
PRKAR2A	0	-0.176344	-0.245871	0.00021852	6.13968	1.15978e-05	1702	2411	1076	2476	2322	1616	935	1144	2533	2226	889	1745	1489	3677	1317	1285	2222	3063	575	1390	1669	1714	2388	1335	991	1004	1127	1302	84.434	83.594	79.672	79.857	78.583	80.784	77.99	72.183	68.145	66.662	78.291	71.245	70.259	78.747	62.652
CERS4	0	0.058792	-0.363567	0.00021852	4.68342	1.15961e-05	701	952	440	954	827	530	295	390	1301	1045	413	796	736	1189	539	461	1030	1081	270	497	658	621	462	302	347	322	310	332	34.776	33.008	32.58	30.769	27.988	26.495	24.607	24.608	35	31.295	36.371	32.499	34.728	25.464	25.641
RHOBTB2	0	0.223008	0.600354	0.000219737	2.01294	1.16762e-05	72	79	71	106	80	69	47	40	145	135	69	98	73	148	74	64	251	212	54	86	122	95	122	87	84	92	71	72	3.572	2.739	5.257	3.419	2.707	3.449	3.92	2.524	3.901	4.043	6.077	4.001	3.445	3.17	3.52
NADK	0	-0.262784	-0.27312	0.000219737	4.53605	1.16896e-05	574	777	418	816	788	496	301	383	787	705	274	530	501	971	461	451	674	880	199	384	574	586	696	416	393	381	424	491	28.475	26.94	30.951	26.318	26.668	24.795	25.107	24.166	21.172	21.113	24.13	21.639	23.64	20.795	21.931
BATF2	0	0.034844	1.49627	0.000219966	-1.36055	1.17204e-05	5	9	18	20	3	4	4	1	23	13	9	15	8	3	1	2	62	59	17	24	14	8	15	6	4	6	5	4	0.248	0.312	1.333	0.645	0.102	0.2	0.334	0.063	0.619	0.389	0.793	0.612	0.377	0.064	0.048
SEC23B	0	-0.23137	-0.288919	0.000219966	4.65122	1.1729e-05	692	905	440	904	870	513	300	415	962	826	264	604	511	1241	476	484	871	1051	192	433	581	562	830	430	421	356	426	496	34.329	31.378	32.58	29.156	29.443	25.645	25.024	26.185	25.88	24.736	23.249	24.66	24.112	26.577	22.644
LYRM5	0	0.221853	0.451209	0.000220856	5.35657	1.17901e-05	611	998	532	1337	1022	625	460	561	1922	1593	565	1170	654	1551	783	678	2361	2482	505	1058	1026	938	1207	720	760	650	868	733	30.311	34.602	39.392	43.121	34.587	31.244	38.37	35.398	51.707	47.705	49.757	47.769	30.859	33.216	37.249
FCMR	0	1.03776	1.93317	0.000221201	-2.38798	1.18222e-05	0	1	1	8	2	1	2	2	6	3	6	17	0	2	4	6	10	9	10	14	1	2	7	4	7	10	16	6	0	0.035	0.074	0.258	0.068	0.05	0.167	0.126	0.161	0.09	0.528	0.694	0	0.043	0.19
SOX4	0	0.00345879	0.417331	0.000223881	7.14931	1.19793e-05	1462	2486	3011	6930	2210	1432	2460	2946	2590	2678	2419	4087	1566	5048	3286	4912	3543	5013	2091	4313	3040	3026	4638	2277	4392	3932	4302	4761	72.528	86.194	222.949	223.508	74.792	71.586	205.193	185.884	69.678	80.198	213.031	166.864	73.892	108.108	156.322
NFIC	0	0.385545	0.841141	0.000224064	2.81033	1.20029e-05	73	125	130	266	129	93	69	77	243	259	125	244	127	224	117	129	455	636	113	229	163	164	151	129	130	110	153	144	3.621	4.334	9.626	8.579	4.366	4.649	5.755	4.858	6.537	7.756	11.008	9.962	5.993	4.797	5.566
GLIS3	0	0.848214	1.59259	0.00022545	-0.342019	1.20911e-05	8	8	17	44	7	6	4	9	40	38	19	53	11	20	3	20	76	103	21	66	20	18	26	9	8	7	16	16	0.397	0.277	1.259	1.419	0.237	0.3	0.334	0.568	1.076	1.138	1.673	2.164	0.519	0.428	0.143
ZNF358	0	0.270978	0.353521	0.000226683	4.14908	1.21713e-05	383	530	394	971	280	186	154	219	980	862	396	812	210	564	271	312	1044	1208	308	590	312	297	378	187	295	264	326	294	19	18.376	29.174	31.317	9.476	9.298	12.845	13.818	26.365	25.814	34.874	33.152	9.909	12.079	12.892
FANCE	0	0.240764	0.421232	0.000227129	3.40991	1.22374e-05	180	278	144	361	250	143	102	166	455	452	170	305	166	385	187	220	524	631	123	307	219	208	343	162	181	172	239	230	8.93	9.639	10.662	11.643	8.461	7.149	8.508	10.474	12.241	13.536	14.971	12.453	7.833	8.245	8.896
HSPA4	0	-0.287084	-0.404504	0.000227129	7.13709	1.22163e-05	3843	4690	1998	3716	5798	3805	2144	2537	4229	4075	1272	2515	3868	8375	3098	2837	3687	4922	814	1997	4491	4532	4366	3191	2361	2183	2113	2877	190.646	162.611	147.942	119.849	196.219	190.212	178.835	160.078	113.772	122.034	112.02	102.682	182.513	179.359	147.378
CRELD2	0	-0.540721	-0.732093	0.000227129	5.40553	1.22235e-05	1387	1609	646	1262	1868	1362	723	1015	1257	1168	278	697	1234	2077	1170	859	870	1123	204	464	1090	1151	1025	930	800	785	732	1310	68.807	55.787	47.833	40.702	63.218	68.087	60.307	64.044	33.817	34.978	24.482	28.457	58.227	44.481	55.659
ST3GAL1	0	0.380807	0.363308	0.000227288	3.31644	1.226e-05	133	187	176	413	165	106	126	192	408	320	208	394	137	356	205	283	329	425	124	300	193	182	298	137	208	172	251	250	6.598	6.484	13.032	13.32	5.584	5.299	10.51	12.115	10.976	9.583	18.318	16.086	6.464	7.624	9.752
FZD6	0	0.370878	0.451671	0.000227593	3.36711	1.22905e-05	136	178	195	375	187	131	112	158	319	316	164	354	152	484	217	295	342	428	137	322	224	230	317	154	236	220	283	206	6.747	6.172	14.439	12.095	6.329	6.549	9.342	9.969	8.582	9.463	14.443	14.453	7.172	10.365	10.323
TMEM176B	0	-0.203059	1.69808	0.000228254	-2.04273	1.23403e-05	1	2	2	7	3	4	1	3	5	1	1	12	6	6	1	1	10	14	2	5	7	9	17	19	19	11	15	18	0.05	0.069	0.148	0.226	0.102	0.2	0.083	0.189	0.135	0.03	0.088	0.49	0.283	0.128	0.048
DTX4	0	0.188192	1.01017	0.000229411	-0.0874154	1.24171e-05	7	3	10	27	19	12	18	18	13	15	11	15	12	30	36	25	21	39	11	21	35	30	64	33	42	34	38	36	0.347	0.104	0.74	0.871	0.643	0.6	1.501	1.136	0.35	0.449	0.969	0.612	0.566	0.642	1.713
ANKRD22	0	-1.00221	1.95129	0.00023042	-3.27818	1.2486e-05	1	1	0	4	0	2	1	1	3	0	0	1	0	0	1	1	8	9	0	2	6	9	10	16	3	1	14	12	0.05	0.035	0	0.129	0	0.1	0.083	0.063	0.081	0	0	0.041	0	0	0.048
TK2	0	0.485079	0.88293	0.000230657	2.50939	1.25131e-05	93	150	97	201	84	68	53	64	375	337	112	207	79	137	84	72	431	608	86	196	93	78	216	84	69	84	143	118	4.614	5.201	7.182	6.483	2.843	3.399	4.421	4.038	10.089	10.092	9.863	8.451	3.728	2.934	3.996
GBAS	0	-0.226575	-0.312894	0.000230808	5.95212	1.25356e-05	1643	2350	925	2064	2219	1367	804	1028	2392	2047	666	1201	1374	2998	1333	1202	1918	2408	452	924	1544	1552	1976	1172	1026	956	1087	1238	81.507	81.479	68.492	66.569	75.097	68.336	67.063	64.864	64.351	61.301	58.652	49.034	64.833	64.205	63.414
MRPL19	0	-0.178173	-0.273393	0.00023252	6.67899	1.26429e-05	2068	3398	1267	2801	3873	2705	1455	1980	3135	2695	1008	1848	2721	6349	2224	2260	2791	3437	655	1353	2978	3013	4047	2302	1733	1658	1936	2232	102.59	117.815	93.815	90.339	131.072	135.223	121.364	124.932	84.34	80.707	88.77	75.45	128.391	135.97	105.8
SLC30A5	0	-0.273007	-0.323174	0.000233562	4.91628	1.2714e-05	606	847	415	871	1338	842	443	572	805	714	258	542	770	1782	752	669	756	958	203	418	868	947	1019	697	584	514	550	712	30.063	29.367	30.729	28.092	45.281	42.092	36.952	36.092	21.657	21.382	22.721	22.129	36.333	38.163	35.774
TNFSF8	0	-0.70014	-3.03436	0.000233668	-2.49339	1.27342e-05	17	34	1	0	32	19	12	11	8	4	1	1	25	34	11	4	1	6	1	0	1	3	8	1	0	1	0	1	0.843	1.179	0.074	0	1.083	0.95	1.001	0.694	0.215	0.12	0.088	0.041	1.18	0.728	0.523
SGCB	0	0.475892	0.627767	0.000233767	1.50038	1.27685e-05	43	52	69	154	36	20	25	33	94	97	58	196	39	77	51	71	95	140	41	138	45	50	73	35	64	57	90	70	2.133	1.803	5.109	4.967	1.218	1	2.085	2.082	2.529	2.905	5.108	8.002	1.84	1.649	2.426
TATDN1	0	0.254982	0.366718	0.000233767	6.02359	1.27588e-05	1240	1849	752	1723	1771	1178	575	870	3257	2755	788	1976	1178	2789	1094	1203	3351	3899	637	1510	1459	1473	2603	1178	1024	958	1391	1277	61.515	64.108	55.682	55.571	59.935	58.888	47.962	54.895	87.622	82.504	69.396	80.676	55.584	59.729	52.044
PRKCI	0	-0.18703	-0.27295	0.000237618	4.49196	1.29936e-05	629	856	325	750	798	509	293	335	916	788	292	517	472	1209	388	392	839	1042	159	382	551	542	852	406	333	303	339	351	31.204	29.679	24.065	24.189	27.006	25.445	24.44	21.138	24.643	23.598	25.715	21.108	22.271	25.892	18.458
TRPT1	0	0.277426	0.462849	0.000237799	4.40117	1.30182e-05	463	681	350	752	430	314	144	242	1195	1161	357	792	290	607	339	342	1305	1468	321	616	407	393	675	291	352	282	428	353	22.969	23.611	25.916	24.254	14.552	15.697	12.011	15.27	32.149	34.768	31.44	32.336	13.684	12.999	16.127
AC129778.2	0	0.333373	-1.00032	0.000241088	-1.36287	1.32132e-05	13	10	6	13	17	13	4	9	25	26	12	12	16	27	10	8	9	14	3	2	13	8	8	5	5	1	3	1	0.645	0.347	0.444	0.419	0.575	0.65	0.334	0.568	0.673	0.779	1.057	0.49	0.755	0.578	0.476
FHL1	0	0.953844	1.16896	0.000244194	1.96622	1.34252e-05	23	41	86	140	44	30	24	38	107	103	105	169	65	215	68	119	98	166	60	138	157	133	181	86	98	94	114	102	1.141	1.422	6.368	4.515	1.489	1.5	2.002	2.398	2.879	3.085	9.247	6.9	3.067	4.604	3.235
SLBP	0	-0.39206	-0.496537	0.000244194	6.85245	1.34287e-05	2813	3327	1515	3042	5487	3559	1952	2499	2676	2468	800	1609	3544	7734	3249	2849	2620	3240	527	1233	3606	3732	3915	2887	2546	2480	1952	2871	139.549	115.353	112.178	98.111	185.694	177.915	162.82	157.68	71.992	73.909	70.453	65.692	167.225	165.631	154.562
GSTA4	0	0.127923	-0.547754	0.000244194	3.97822	1.34142e-05	510	718	277	544	475	311	224	260	1006	818	235	717	303	737	427	281	536	581	131	414	227	230	294	119	240	193	272	219	25.3	24.894	20.51	17.545	16.075	15.547	18.684	16.405	27.064	24.497	20.695	29.274	14.297	15.784	20.313
HOXA13	0	-1.90407	-1.69428	0.000244669	-2.59307	1.34783e-05	2	8	17	55	1	6	15	19	1	1	2	19	2	1	10	2	0	1	1	20	0	0	0	0	11	7	7	10	0.099	0.277	1.259	1.774	0.034	0.3	1.251	1.199	0.027	0.03	0.176	0.776	0.094	0.021	0.476
LY86-AS1	0	-1.01728	-2.26642	0.000244669	-2.35744	1.34851e-05	30	40	5	8	13	8	6	2	27	17	1	8	5	9	1	1	5	7	1	6	1	1	4	0	0	3	1	1	1.488	1.387	0.37	0.258	0.44	0.4	0.5	0.126	0.726	0.509	0.088	0.327	0.236	0.193	0.048
NKX2-3	0	0.770028	1.5544	0.000245146	0.616359	1.3572e-05	53	30	112	137	3	2	13	8	121	93	161	176	1	21	12	31	179	197	202	223	11	11	30	9	36	13	66	34	2.629	1.04	8.293	4.419	0.102	0.1	1.084	0.505	3.255	2.785	14.179	7.186	0.047	0.45	0.571
DENND5B	0	0.0676466	0.364607	0.000245146	2.75411	1.35639e-05	134	171	105	250	146	81	78	98	245	207	87	205	87	256	120	148	271	351	84	182	158	134	224	120	152	129	132	164	6.648	5.929	7.775	8.063	4.941	4.049	6.506	6.184	6.591	6.199	7.662	8.37	4.105	5.482	5.709
MRPS14	0	-0.235842	-0.255819	0.000245146	6.03141	1.35694e-05	1576	2141	957	2100	2288	1535	898	1153	2284	2014	655	1357	1525	2933	1355	1307	1957	2351	468	1060	1881	1729	2070	1235	1144	1195	1228	1237	78.183	74.232	70.861	67.73	77.432	76.735	74.904	72.751	61.446	60.313	57.683	55.403	71.958	62.813	64.46
SOCS2	0	-0.0605367	-0.404125	0.000245146	5.19081	1.35551e-05	1257	1486	572	1156	1376	833	473	495	2552	1729	493	912	920	1703	663	517	1570	1783	279	628	792	768	1231	435	511	479	500	371	62.358	51.522	42.354	37.284	46.567	41.642	39.454	31.233	68.656	51.778	43.416	37.235	43.41	36.471	31.54
GALC	0	-0.221437	-0.474525	0.000246773	4.01695	1.36774e-05	406	650	348	813	474	295	239	301	758	605	224	465	285	684	361	315	593	814	142	275	226	230	463	214	233	235	285	265	20.141	22.537	25.768	26.221	16.041	14.747	19.935	18.992	20.392	18.118	19.727	18.985	13.448	14.649	17.174
VPS9D1	0	0.789137	0.867765	0.000247213	0.945995	1.37171e-05	23	31	24	74	36	18	16	32	99	100	47	91	28	51	45	45	122	147	36	79	25	25	54	19	36	30	44	37	1.141	1.075	1.777	2.387	1.218	0.9	1.335	2.019	2.663	2.995	4.139	3.715	1.321	1.092	2.141
FLRT1	0	1.75404	2.48662	0.000247679	-2.78998	1.37582e-05	1	0	1	1	2	1	0	1	6	8	2	7	3	8	2	1	19	28	6	8	1	3	4	3	3	1	5	3	0.05	0	0.074	0.032	0.068	0.05	0	0.063	0.161	0.24	0.176	0.286	0.142	0.171	0.095
DLAT	0	-0.458092	-0.532897	0.000247694	5.32631	1.37744e-05	987	1239	520	1096	2123	1275	652	839	856	746	253	569	1234	3012	988	1023	755	1027	207	399	1343	1450	1585	1149	796	746	741	999	48.964	42.958	38.503	35.348	71.848	63.737	54.385	52.939	23.029	22.34	22.281	23.231	58.227	64.505	47.001
PAXIP1	0	-0.383644	-0.510763	0.000248231	3.82959	1.38196e-05	335	393	228	403	733	406	215	301	313	315	109	221	380	982	358	351	299	368	85	184	451	428	513	353	251	260	237	346	16.619	13.626	16.882	12.998	24.807	20.296	17.934	18.992	8.421	9.433	9.599	9.023	17.93	21.03	17.031
BIVM	0	-0.0608369	-0.309603	0.000250243	4.04414	1.39471e-05	410	538	258	485	620	361	261	238	707	598	202	366	364	908	378	324	548	706	139	249	417	369	593	261	238	242	249	244	20.339	18.653	19.104	15.642	20.982	18.046	21.771	15.017	19.02	17.908	17.789	14.943	17.175	19.446	17.982
RP11-290L1.2	0	1.22937	1.48599	0.000250268	-1.38258	1.3964e-05	2	8	6	13	2	0	3	7	25	13	15	19	5	11	8	9	20	29	7	22	7	8	15	3	7	8	16	8	0.099	0.277	0.444	0.419	0.068	0	0.25	0.442	0.673	0.389	1.321	0.776	0.236	0.236	0.381
SLC7A7	0	0.468625	0.741206	0.000250877	1.67372	1.40135e-05	31	35	60	162	39	33	31	61	112	90	92	142	47	76	60	86	103	114	70	135	51	47	90	32	92	73	134	110	1.538	1.214	4.443	5.225	1.32	1.65	2.586	3.849	3.013	2.695	8.102	5.798	2.218	1.628	2.854
NCOA4	0	0.107685	0.314559	0.000250884	5.82697	1.40294e-05	841	1111	668	1389	1729	1098	691	952	1677	1492	603	1190	1104	2855	1248	1352	1657	2136	448	1027	1571	1578	2391	1386	1135	1165	1584	2052	41.721	38.52	49.462	44.798	58.514	54.889	57.638	60.069	45.116	44.681	53.104	48.585	52.093	61.143	59.37
CCR5	0	-1.19382	1.34693	0.000252598	-2.50622	1.41409e-05	0	1	0	0	11	6	8	7	0	0	0	0	1	6	9	3	10	12	0	1	8	13	47	38	16	23	14	16	0	0.035	0	0	0.372	0.3	0.667	0.442	0	0	0	0	0.047	0.128	0.428
CRLS1	0	-0.244078	-0.234244	0.00025305	5.60415	1.41818e-05	1255	1740	863	1845	1622	1081	593	695	1871	1711	585	1101	1006	2150	873	827	1690	2191	405	889	1261	1250	1343	887	763	697	797	915	62.259	60.329	63.901	59.505	54.893	54.039	49.463	43.853	50.335	51.239	51.519	44.951	47.468	46.044	41.53
LCP1	0	-0.239702	-0.445343	0.000253309	8.11903	1.4212e-05	6791	9712	3124	6490	12262	8615	4475	5415	8883	7565	1938	4263	8338	19745	7512	6239	7311	10161	1205	2999	7302	7835	11143	7167	4668	5075	5064	5802	336.891	336.732	231.316	209.317	414.978	430.665	373.269	341.671	238.977	226.548	170.672	174.049	393.431	422.858	357.361
RPL10A	0	0.204809	0.290096	0.000254427	11.3629	1.42905e-05	50335	71380	37450	85394	61642	40677	28387	36748	119719	108561	39079	84819	45633	88331	51671	50219	122549	142400	30013	67279	61306	58122	72541	38718	48388	44735	53097	50214	2497.05	2474.87	2772.98	2754.15	2086.13	2033.45	2367.82	2318.7	3220.77	3251.07	3441.53	3462.98	2153.21	1891.69	2458.1
SLC25A10	0	-0.453783	-0.471696	0.000255145	3.6328	1.43466e-05	296	393	193	384	505	389	199	269	261	332	87	199	315	628	342	296	274	383	59	149	365	375	426	247	261	230	255	328	14.684	13.626	14.291	12.385	17.091	19.446	16.599	16.973	7.022	9.942	7.662	8.125	14.863	13.449	16.27
ITGA8	0	1.87188	2.23495	0.000255724	-0.672884	1.44108e-05	0	0	53	32	2	2	17	31	0	0	74	469	13	38	87	92	0	0	26	333	12	8	3	6	115	97	179	165	0	0	3.924	1.032	0.068	0.1	1.418	1.956	0	0	6.517	19.148	0.613	0.814	4.139
C16orf54	0	0.56884	2.07988	0.000255724	1.14027	1.4402e-05	23	32	13	9	43	34	18	35	94	71	16	39	22	44	40	32	254	272	43	56	39	54	150	83	65	56	162	121	1.141	1.109	0.963	0.29	1.455	1.7	1.501	2.208	2.529	2.126	1.409	1.592	1.038	0.942	1.903
RPL13	0	0.161195	0.247392	0.000257353	12.7393	1.45185e-05	133320	182115	92863	224078	167108	114045	73580	96104	284758	266688	87659	195746	128683	262057	135375	135667	295923	347085	66443	155293	179908	165560	207362	109289	128263	115326	139067	136171	6613.81	6314.25	6876.03	7227.02	5655.37	5701.12	6137.45	6063.9	7660.77	7986.48	7719.77	7991.89	6071.94	5612.21	6440.07
FAXDC2	0	0.686071	1.00087	0.000257673	0.850096	1.45525e-05	28	41	31	54	19	21	7	29	92	73	49	87	24	47	37	24	107	136	34	58	33	30	63	19	36	40	67	30	1.389	1.422	2.295	1.742	0.643	1.05	0.584	1.83	2.475	2.186	4.315	3.552	1.132	1.007	1.76
PBX3	0	0.286881	0.429501	0.000259352	3.65977	1.46633e-05	192	276	187	435	285	190	135	178	543	466	223	418	202	481	215	247	532	651	132	383	293	257	391	174	261	201	350	274	9.525	9.569	13.846	14.03	9.645	9.498	11.261	11.231	14.608	13.955	19.639	17.066	9.531	10.301	10.228
KCNG1	0	1.32449	2.12129	0.000261199	-1.41487	1.48324e-05	4	4	18	41	1	1	1	3	21	13	88	92	0	1	1	6	47	29	47	119	2	4	8	4	8	3	22	7	0.198	0.139	1.333	1.322	0.034	0.05	0.083	0.189	0.565	0.389	7.75	3.756	0	0.021	0.048
ZNF844	0	0.558694	0.866334	0.000261199	2.33258	1.481e-05	69	113	79	175	75	45	57	50	210	205	133	209	61	174	95	80	272	385	77	159	75	92	285	67	95	106	117	92	3.423	3.918	5.85	5.644	2.538	2.25	4.754	3.155	5.65	6.139	11.713	8.533	2.878	3.726	4.519
CTD-2350C19.2	0	0.418469	0.804106	0.000261199	0.84226	1.48261e-05	24	60	28	67	20	21	12	17	95	74	30	70	28	46	27	29	91	120	20	52	45	43	69	28	39	30	51	44	1.191	2.08	2.073	2.161	0.677	1.05	1.001	1.073	2.556	2.216	2.642	2.858	1.321	0.985	1.284
FAM213B	0	-0.0291299	-0.553538	0.000261199	2.94489	1.47968e-05	220	287	194	328	261	172	104	129	441	331	170	353	137	296	143	139	302	288	111	220	142	127	100	62	96	96	83	90	10.914	9.951	14.365	10.579	8.833	8.598	8.675	8.14	11.864	9.912	14.971	14.412	6.464	6.339	6.803
FAM65B	0	0.507366	-0.899552	0.000262359	-0.176828	1.49145e-05	19	25	24	40	27	8	33	24	27	28	18	73	17	27	122	40	4	10	6	24	4	6	12	5	23	27	29	21	0.943	0.867	1.777	1.29	0.914	0.4	2.753	1.514	0.726	0.839	1.585	2.98	0.802	0.578	5.804
ANKRD6	0	0.455607	0.864297	0.000262719	0.221742	1.49512e-05	12	19	28	57	10	10	12	18	39	44	32	59	12	30	16	26	63	69	36	49	17	18	34	11	29	23	35	23	0.595	0.659	2.073	1.838	0.338	0.5	1.001	1.136	1.049	1.318	2.818	2.409	0.566	0.642	0.761
CTD-2020K17.1	0	-0.00627187	-0.439529	0.000263567	3.65204	1.50158e-05	466	569	243	616	370	230	120	162	861	664	192	463	233	560	273	172	554	592	104	243	257	207	295	116	170	181	176	158	23.118	19.728	17.993	19.867	12.522	11.498	10.009	10.222	23.163	19.885	16.909	18.903	10.994	11.993	12.987
GK5	0	-0.286456	-0.392102	0.000264952	3.63275	1.51111e-05	338	499	174	420	462	300	172	207	419	372	121	259	269	733	253	253	398	496	84	165	298	317	457	239	179	193	192	259	16.768	17.301	12.884	13.546	15.635	14.997	14.347	13.061	11.272	11.14	10.656	10.574	12.693	15.698	12.036
DPEP3	0	0.193976	2.09892	0.000266012	-1.42154	1.5188e-05	9	5	3	4	3	3	3	4	9	10	3	5	4	6	2	10	75	46	13	12	7	13	20	2	21	11	28	9	0.446	0.173	0.222	0.129	0.102	0.15	0.25	0.252	0.242	0.299	0.264	0.204	0.189	0.128	0.095
2009-09-01	0	-0.124345	-0.335794	0.000266054	5.89452	1.52068e-05	1055	1427	1364	2770	1673	1177	975	1206	1853	1505	1101	2167	1063	2293	1551	1278	1497	1690	640	1519	1208	1198	1243	652	1197	1054	1177	1217	52.337	49.477	100.997	89.339	56.619	58.838	81.327	76.095	49.851	45.07	96.961	88.474	50.158	49.107	73.784
MLLT11	0	-0.0617372	-0.726932	0.00026635	4.34542	1.52402e-05	458	725	253	518	1203	587	336	340	692	556	193	511	752	1642	611	442	394	433	139	425	628	671	467	379	320	261	236	287	22.721	25.137	18.733	16.707	40.713	29.344	28.026	21.453	18.617	16.65	16.997	20.863	35.483	35.165	29.067
LILRB2	0	0.872074	1.46855	0.000266665	0.583769	1.52787e-05	9	11	6	13	33	26	30	23	69	35	21	36	30	85	32	16	99	86	31	47	63	55	95	42	43	38	28	26	0.446	0.381	0.444	0.419	1.117	1.3	2.502	1.451	1.856	1.048	1.849	1.47	1.416	1.82	1.522
LINC00539	0	-0.286732	-0.763593	0.000266665	2.36895	1.52913e-05	135	156	49	168	251	172	135	135	270	189	34	98	125	299	152	113	144	157	13	54	134	107	167	104	88	92	89	86	6.697	5.409	3.628	5.418	8.494	8.598	11.261	8.518	7.264	5.66	2.994	4.001	5.898	6.403	7.231
KBTBD11-OT1	0	0.621193	2.37233	0.000267842	-1.97204	1.53754e-05	1	0	2	3	6	3	2	4	8	11	5	12	1	4	1	1	20	31	2	12	8	10	17	11	6	7	23	15	0.05	0	0.148	0.097	0.203	0.15	0.167	0.252	0.215	0.329	0.44	0.49	0.047	0.086	0.048
SCGB3A1	0	-0.004602	0.858193	0.000267842	1.49397	1.54084e-05	39	56	79	240	23	14	34	40	126	95	71	119	17	36	48	47	218	247	71	149	56	43	51	19	108	71	87	60	1.935	1.942	5.85	7.741	0.778	0.7	2.836	2.524	3.39	2.845	6.253	4.859	0.802	0.771	2.283
YARS2	0	-0.347241	-0.41892	0.000267842	5.5789	1.53983e-05	1230	1451	712	1437	2023	1303	678	948	1320	1247	451	821	1349	2304	1096	1061	1221	1407	328	621	1513	1458	1327	970	928	927	784	1053	61.018	50.309	52.72	46.346	68.464	65.137	56.553	59.816	35.512	37.344	39.718	33.52	63.653	49.342	52.139
ARHGEF16	0	0.428795	1.58438	0.000268483	-0.744161	1.54619e-05	11	11	6	23	4	1	7	7	14	16	16	19	4	17	5	20	43	63	20	37	33	23	13	5	14	12	13	15	0.546	0.381	0.444	0.742	0.135	0.05	0.584	0.442	0.377	0.479	1.409	0.776	0.189	0.364	0.238
NEK8	0	0.00723623	-0.39288	0.000269737	2.14425	1.55509e-05	109	151	65	121	160	105	61	84	186	184	51	89	108	279	103	100	127	175	23	66	104	91	172	69	74	63	68	72	5.407	5.235	4.813	3.903	5.415	5.249	5.088	5.3	5.004	5.51	4.491	3.634	5.096	5.975	4.9
ISOC1	0	-0.270636	-0.363067	0.000269862	5.13495	1.55747e-05	791	993	473	941	1506	959	569	703	927	944	300	651	993	1969	844	750	837	1099	203	551	1153	1065	1193	752	698	616	570	730	39.24	34.429	35.023	30.349	50.967	47.941	47.461	44.357	24.939	28.27	26.42	26.579	46.855	42.168	40.151
CNN2	0	0.0474246	0.328653	0.000272615	6.49572	1.57505e-05	1220	1855	1182	2917	2346	1669	1222	1510	2707	2515	1146	2381	1693	3445	1888	1751	3853	4888	945	2125	2114	2092	3311	1656	1706	1698	2108	2288	60.522	64.316	87.521	94.08	79.395	83.433	101.929	95.277	72.826	75.316	100.924	97.211	79.885	73.778	89.816
CCDC148	0	1.62435	1.38752	0.000272681	-0.76755	1.57712e-05	5	12	8	12	5	2	5	7	51	44	22	42	7	23	17	9	44	57	8	21	16	15	18	8	16	3	15	3	0.248	0.416	0.592	0.387	0.169	0.1	0.417	0.442	1.372	1.318	1.937	1.715	0.33	0.493	0.809
PDCD4-AS1	0	0.70008	1.036	0.000273319	2.42986	1.58419e-05	82	108	55	155	74	73	53	73	361	296	81	237	83	126	95	82	419	479	75	174	96	82	198	66	93	103	163	110	4.068	3.745	4.072	4.999	2.504	3.649	4.421	4.606	9.712	8.864	7.133	9.676	3.916	2.698	4.519
CSRNP3	0	0.658716	0.317692	0.000273319	1.0275	1.58318e-05	22	51	28	71	30	29	20	34	87	75	40	85	45	96	55	56	50	81	19	60	47	43	48	23	46	36	55	41	1.091	1.768	2.073	2.29	1.015	1.45	1.668	2.145	2.341	2.246	3.523	3.47	2.123	2.056	2.616
AKAP9	0	-0.131739	-0.244174	0.000273605	6.52594	1.58754e-05	2332	3462	1520	3245	2850	1855	1203	1454	3905	3348	1161	2316	2017	3996	1873	1625	3247	4272	772	1634	2093	2125	2630	1429	1412	1418	1690	1480	115.687	120.034	112.548	104.659	96.451	92.732	100.345	91.743	105.055	100.262	102.245	94.557	95.173	85.578	89.102
RNASEH2B-AS1	0	0.506497	0.992411	0.000273676	0.0131907	1.58965e-05	5	16	8	16	33	17	13	8	26	26	10	17	28	59	19	19	31	54	12	26	49	42	40	29	22	25	30	33	0.248	0.555	0.592	0.516	1.117	0.85	1.084	0.505	0.699	0.779	0.881	0.694	1.321	1.264	0.904
FANCL	0	-0.204744	-0.261777	0.000275796	5.15306	1.60367e-05	913	1105	560	1166	1241	767	505	596	1251	1122	362	731	805	1771	797	678	1116	1348	262	563	997	998	1151	647	594	610	635	603	45.293	38.312	41.465	37.606	41.999	38.342	42.123	37.606	33.655	33.6	31.88	29.845	37.984	37.928	37.915
YIPF3	0	0.302357	0.359769	0.000277083	5.75428	1.61286e-05	985	1342	848	1879	1153	768	562	749	2703	2481	987	1994	847	1703	956	1039	2715	3200	745	1621	1122	1030	1426	706	889	783	1134	1013	48.864	46.529	62.79	60.602	39.021	38.392	46.878	47.26	72.718	74.298	86.921	81.411	39.966	36.471	45.479
MPP7	0	0.430635	0.767597	0.000277159	1.00534	1.61502e-05	24	45	34	76	29	21	18	23	104	74	24	61	38	78	24	42	96	127	28	59	66	57	64	34	35	34	53	39	1.191	1.56	2.518	2.451	0.981	1.05	1.501	1.451	2.798	2.216	2.114	2.491	1.793	1.67	1.142
PLA2G2C	0	1.14808	3.47942	0.00028063	-2.6368	1.64218e-05	0	1	0	0	1	1	1	4	6	5	2	5	1	0	2	3	38	55	4	8	3	3	17	3	3	5	17	14	0	0.035	0	0	0.034	0.05	0.083	0.252	0.161	0.15	0.176	0.204	0.047	0	0.095
SQRDL	0	0.0488861	1.38083	0.00028063	1.37939	1.6407e-05	22	45	79	252	20	20	10	19	102	90	84	87	22	27	23	49	337	304	120	132	53	46	76	42	38	41	91	115	1.091	1.56	5.85	8.128	0.677	1	0.834	1.199	2.744	2.695	7.398	3.552	1.038	0.578	1.094
PPP1R3G	0	-0.27136	-2.47395	0.00028063	-2.59204	1.63882e-05	12	9	0	4	20	19	9	3	4	4	0	2	16	36	10	9	1	2	1	0	4	1	3	0	4	2	6	0	0.595	0.312	0	0.129	0.677	0.95	0.751	0.189	0.108	0.12	0	0.082	0.755	0.771	0.476
CXCL14	0	-1.31779	-2.52119	0.00028063	-1.94878	1.6385e-05	0	1	48	99	1	0	91	308	1	0	24	68	0	2	85	29	2	0	1	108	0	0	1	1	9	15	20	16	0	0.035	3.554	3.193	0.034	0	7.59	19.434	0.027	0	2.114	2.776	0	0.043	4.044
ADRBK2	0	0.10369	0.324426	0.000281546	4.00151	1.64929e-05	272	396	176	355	472	308	193	261	559	493	159	332	322	844	305	322	609	751	129	291	450	420	781	392	277	266	382	442	13.494	13.73	13.032	11.45	15.974	15.397	16.099	16.468	15.039	14.764	14.002	13.555	15.194	18.075	14.509
ISPD	0	0.500271	0.715498	0.000284053	2.0903	1.66573e-05	63	78	55	66	105	71	46	61	191	162	42	108	93	238	74	80	155	256	23	97	172	155	238	136	78	53	93	80	3.125	2.704	4.072	2.129	3.553	3.549	3.837	3.849	5.138	4.851	3.699	4.409	4.388	5.097	3.52
LOXL3	0	-0.11877	-0.462167	0.000284754	3.65834	1.6716e-05	287	351	348	761	356	217	184	199	541	414	263	415	254	511	276	248	403	451	144	235	270	245	325	145	171	192	175	166	14.238	12.17	25.768	24.544	12.048	10.848	15.348	12.556	14.554	12.398	23.161	16.944	11.985	10.944	13.13
DECR2	0	-0.318589	-0.527083	0.000285982	2.80159	1.68058e-05	158	241	121	248	258	168	110	157	250	176	65	117	181	322	203	158	175	192	40	91	156	147	224	136	130	149	132	147	7.838	8.356	8.959	7.999	8.731	8.398	9.175	9.906	6.726	5.271	5.724	4.777	8.541	6.896	9.657
LOXL4	0	1.84688	2.1618	0.00028856	-1.90783	1.69752e-05	1	1	3	10	3	1	1	1	6	4	7	40	1	4	24	14	15	19	5	24	0	5	6	3	12	13	24	17	0.05	0.035	0.222	0.323	0.102	0.05	0.083	0.063	0.161	0.12	0.616	1.633	0.047	0.086	1.142
JCHAIN	0	0.294482	-2.33747	0.000288566	3.05743	1.69934e-05	665	872	28	7	1552	599	674	312	641	490	23	139	897	1690	2235	534	85	90	0	20	168	172	387	158	361	363	77	41	32.99	30.234	2.073	0.226	52.524	29.944	56.22	19.686	17.245	14.674	2.026	5.675	42.325	36.193	106.324
PYM1	0	-0.0759693	-0.297027	0.000289036	5.68451	1.7039e-05	1381	1671	638	1235	2112	1391	711	828	2222	1987	521	991	1348	3028	1112	953	1744	2330	261	710	1300	1373	2042	1033	728	761	912	841	68.509	57.937	47.241	39.832	71.476	69.536	59.306	52.244	59.778	59.504	45.882	40.46	63.606	64.848	52.9
PLCB4	0	0.0126101	-0.653939	0.000290612	2.26863	1.71498e-05	121	163	156	340	124	61	68	75	267	191	111	209	90	251	89	106	99	192	52	116	101	90	94	48	62	61	56	52	6.003	5.651	11.551	10.966	4.196	3.049	5.672	4.732	7.183	5.72	9.775	8.533	4.247	5.375	4.234
SPINT1	0	-0.0400027	-0.662894	0.00029068	3.11823	1.71718e-05	316	540	264	819	183	120	102	122	786	677	230	445	106	275	173	129	471	572	96	210	84	81	168	41	111	105	100	76	15.676	18.723	19.548	26.415	6.193	5.999	8.508	7.698	21.146	20.274	20.255	18.168	5.002	5.889	8.23
ZNF532	0	0.694725	1.03577	0.000291134	1.67802	1.72166e-05	37	45	89	279	13	10	25	39	167	127	126	236	26	71	40	90	177	207	88	207	45	43	108	32	106	64	98	74	1.836	1.56	6.59	8.998	0.44	0.5	2.085	2.461	4.493	3.803	11.096	9.635	1.227	1.521	1.903
TAZ	0	0.109387	0.289285	0.000292005	4.28209	1.72862e-05	369	493	316	691	433	309	215	273	750	774	288	587	344	665	321	372	794	1070	211	483	486	424	581	329	366	305	433	401	18.306	17.093	23.398	22.286	14.654	15.447	17.934	17.226	20.177	23.179	25.363	23.966	16.232	14.242	15.271
NDUFB9	0	-0.195418	-0.260128	0.000292026	7.46302	1.73055e-05	4384	6194	2515	5169	6470	4461	2196	2942	6756	5969	1630	3555	4365	8964	3558	3313	5647	6611	1218	2640	5199	5043	6218	3729	2700	2621	2844	3546	217.484	214.757	186.223	166.712	218.962	223.006	183.173	185.632	181.755	178.753	143.547	145.143	205.964	191.973	169.261
MPPED2	0	0.555158	1.03517	0.000293645	1.76736	1.74196e-05	31	41	74	185	31	26	24	41	129	90	86	168	32	120	38	86	149	158	73	138	111	87	111	63	92	87	85	92	1.538	1.422	5.479	5.967	1.049	1.3	2.002	2.587	3.47	2.695	7.574	6.859	1.51	2.57	1.808
SUPT3H	0	0.441146	0.566957	0.000294085	3.73553	1.74639e-05	301	371	249	654	215	137	121	151	775	744	344	751	178	329	182	226	984	1070	270	580	233	191	268	116	216	186	255	163	14.932	12.863	18.437	21.093	7.276	6.849	10.093	9.528	20.85	22.28	30.295	30.662	8.399	7.046	8.658
MRI1	0	-0.155468	-0.391254	0.000295733	4.54731	1.75801e-05	522	666	308	655	909	601	396	473	711	617	222	458	635	1461	581	573	581	618	111	261	750	708	785	524	497	462	388	477	25.896	23.091	22.806	21.125	30.763	30.044	33.031	29.845	19.128	18.477	19.551	18.699	29.963	31.289	27.639
PELI2	0	0.63822	1.1063	0.000296723	2.0641	1.76756e-05	57	78	99	222	43	23	33	39	249	218	113	231	20	113	44	87	276	355	90	182	71	56	193	37	81	86	174	112	2.828	2.704	7.33	7.16	1.455	1.15	2.753	2.461	6.699	6.528	9.951	9.431	0.944	2.42	2.093
IVD	0	-0.116141	-0.233717	0.000296723	5.67725	1.76689e-05	1403	1638	688	1473	1974	1223	696	745	2142	1772	631	1157	1271	2729	948	822	1819	2246	410	832	1360	1345	1777	1010	781	728	752	760	69.601	56.792	50.943	47.508	66.805	61.138	58.055	47.007	57.626	53.066	55.57	47.238	59.972	58.444	45.098
RP11-439M11.1	0	-0.0439849	-1.33636	0.000297078	-1.34454	1.77151e-05	8	14	5	10	19	22	15	6	17	8	8	8	10	41	13	16	7	4	1	4	3	8	7	7	9	2	8	8	0.397	0.485	0.37	0.323	0.643	1.1	1.251	0.379	0.457	0.24	0.705	0.327	0.472	0.878	0.618
SCRG1	0	1.0984	1.46381	0.000297903	-0.226098	1.7838e-05	10	18	11	29	10	2	7	15	34	24	14	72	7	20	30	38	31	44	22	119	7	10	16	5	16	22	31	56	0.496	0.624	0.814	0.935	0.338	0.1	0.584	0.946	0.915	0.719	1.233	2.94	0.33	0.428	1.427
MYL6	0	-0.27657	-0.429199	0.000297903	9.09586	1.78282e-05	10736	13669	8366	19103	20672	14284	9141	12225	13044	11455	5194	9724	15503	29055	15434	15227	11499	12807	3206	7065	16855	15713	15695	10568	13167	11876	10947	13842	532.597	473.928	619.46	616.115	699.594	714.059	762.469	771.364	350.919	343.042	457.414	397.01	731.513	622.241	734.227
ARNTL2	0	-0.489102	-0.73908	0.000297903	3.13788	1.78072e-05	270	325	186	430	368	202	148	161	241	189	110	158	252	539	218	165	194	249	48	91	264	285	268	155	150	134	126	149	13.394	11.268	13.772	13.868	12.454	10.098	12.345	10.159	6.484	5.66	9.687	6.451	11.891	11.543	10.371
TNFRSF11A	0	-0.663045	-1.52754	0.000297903	-1.51303	1.77943e-05	5	11	12	23	11	11	12	21	15	8	7	10	9	12	18	4	3	3	1	6	2	9	4	2	8	8	5	9	0.248	0.381	0.889	0.742	0.372	0.55	1.001	1.325	0.404	0.24	0.616	0.408	0.425	0.257	0.856
CHRNB4	0	0.246612	2.80923	0.000300316	-3.78016	1.80011e-05	0	1	0	0	0	1	1	0	2	2	2	0	0	0	1	0	29	25	6	6	1	3	3	2	1	0	1	2	0	0.035	0	0	0	0.05	0.083	0	0.054	0.06	0.176	0	0	0	0.048
MYH15	0	1.76493	2.40135	0.000300461	-2.33103	1.80284e-05	2	2	0	1	1	1	2	2	21	17	1	16	2	5	2	2	17	24	3	11	4	7	17	4	5	2	12	2	0.099	0.069	0	0.032	0.034	0.05	0.167	0.126	0.565	0.509	0.088	0.653	0.094	0.107	0.095
DBI	0	-0.423185	-0.580427	0.000301087	8.51096	1.80846e-05	8768	11790	4713	9988	17223	12173	5873	8329	9488	8817	2357	5206	11037	20667	10454	9211	6162	8522	1451	3640	11781	12106	13250	9229	8219	7748	7194	10106	434.968	408.78	348.974	322.136	582.871	608.53	489.879	525.537	255.253	264.042	207.571	212.55	520.784	442.604	497.318
C1orf228	0	-0.0896939	-0.6617	0.000301307	3.96129	1.81164e-05	399	556	173	420	616	372	378	418	798	671	138	326	398	773	490	384	447	563	77	191	307	304	479	233	251	240	238	240	19.794	19.277	12.81	13.546	20.847	18.596	31.53	26.375	21.468	20.094	12.153	13.31	18.78	16.555	23.31
AZU1	0	-0.130389	1.80254	0.000302367	2.40511	1.81989e-05	33	58	44	116	48	97	41	120	82	79	31	67	40	106	88	155	650	369	97	82	112	123	500	254	126	193	582	891	1.637	2.011	3.258	3.741	1.624	4.849	3.42	7.572	2.206	2.366	2.73	2.735	1.887	2.27	4.186
LYRM4	0	-0.0867011	-0.279319	0.000303401	6.30404	1.82799e-05	1711	2414	1094	2572	2620	1787	1167	1425	2756	2421	881	1814	1954	4228	1834	1676	2011	2680	544	1201	2214	2163	2400	1402	1495	1354	1342	1658	84.88	83.698	81.005	82.953	88.668	89.332	97.342	89.914	74.144	72.501	77.586	74.062	92.2	90.547	87.247
GALNT1	0	-0.220542	-0.255486	0.00030371	6.1855	1.83173e-05	1642	2385	1219	2435	2524	1631	967	1266	2579	2172	825	1525	1539	3562	1416	1537	2354	2995	475	1112	1794	1763	2366	1446	1243	1191	1413	1510	81.457	82.692	90.261	78.534	85.419	81.534	80.659	79.881	69.382	65.045	72.654	62.263	72.618	76.284	67.362
SLC8B1	0	-0.45241	0.0828179	0.000304394	2.87175	1.83897e-05	155	220	127	281	203	145	86	123	202	160	75	148	118	272	108	131	328	296	75	114	227	235	251	191	119	140	162	191	7.689	7.628	9.404	9.063	6.87	7.249	7.173	7.761	5.434	4.792	6.605	6.043	5.568	5.825	5.138
GCSH	0	-0.334444	-0.431473	0.000304394	7.56779	1.83962e-05	4798	6803	2726	5891	8260	5339	2546	3362	5960	5322	1590	3400	5271	10350	4266	3765	4685	5997	1100	2571	6624	6225	5854	4180	3491	3009	2908	3878	238.022	235.872	201.846	189.998	279.54	266.897	212.367	212.133	160.34	159.377	140.025	138.815	248.714	221.655	202.942
FAM107B	0	0.530821	1.1973	0.000306862	5.97499	1.85644e-05	1159	2046	834	1725	809	563	382	543	4334	3689	1266	2540	514	1512	621	985	4267	5784	1222	2154	726	828	4650	1338	977	1070	2898	1812	57.496	70.938	61.753	55.635	27.379	28.144	31.863	34.262	116.596	110.474	111.491	103.703	24.253	32.381	29.542
TOP1MT	0	-0.0894179	0.23896	0.000306986	4.57811	1.85908e-05	732	882	478	931	519	382	180	261	1188	1049	372	673	378	804	273	316	1343	1566	277	587	606	588	672	414	364	330	433	450	36.313	30.58	35.393	30.027	17.564	19.096	15.014	16.468	31.96	31.414	32.761	27.477	17.836	17.218	12.987
SIGLEC10	0	0.777002	1.42874	0.000308576	2.08841	1.87162e-05	47	65	18	28	118	75	64	45	262	160	29	82	88	168	105	65	463	369	76	105	126	139	261	127	84	91	83	77	2.332	2.254	1.333	0.903	3.993	3.749	5.338	2.839	7.049	4.792	2.554	3.348	4.152	3.598	4.995
SFXN3	0	0.445227	-0.455996	0.000308576	1.14233	1.87253e-05	47	53	61	220	29	33	19	42	133	87	111	168	31	95	46	73	69	52	32	77	27	22	28	11	29	31	47	37	2.332	1.838	4.517	7.095	0.981	1.65	1.585	2.65	3.578	2.605	9.775	6.859	1.463	2.035	2.188
CSPP1	0	-0.296051	-0.319522	0.000310857	4.30097	1.88829e-05	456	600	308	718	738	460	307	334	637	519	243	363	448	939	420	416	576	749	118	333	514	557	584	371	330	308	387	427	22.621	20.803	22.806	23.157	24.976	22.995	25.607	21.074	17.137	15.542	21.4	14.821	21.139	20.11	19.98
SEPW1	0	-0.248343	-0.62843	0.000311669	8.37399	1.89515e-05	9882	12916	6310	13757	12386	8152	4377	5413	12626	11326	3559	7361	8936	21003	7092	6463	6567	10029	1531	4839	10479	9796	10246	6354	5566	4814	4268	5542	490.231	447.82	467.223	443.694	419.175	407.519	365.094	341.545	339.674	339.179	313.427	300.534	421.648	449.8	337.381
CCM2	0	-0.0509818	-0.326679	0.000314035	5.75823	1.91148e-05	1444	1929	853	1884	1633	1134	788	874	2639	2243	691	1392	1245	2202	1158	1134	1948	2432	475	911	1257	1151	1200	741	871	769	876	864	71.635	66.882	63.16	60.763	55.265	56.689	65.729	55.147	70.996	67.171	60.854	56.832	58.746	47.158	55.088
RFTN1	0	-0.0222405	-0.392837	0.000314287	3.96709	1.91496e-05	338	473	277	662	471	320	218	263	581	486	294	424	349	697	401	368	391	458	167	260	340	356	484	205	297	230	283	210	16.768	16.4	20.51	21.351	15.94	15.997	18.184	16.595	15.63	14.554	25.891	17.311	16.468	14.927	19.076
PDE6G	0	0.278302	0.408857	0.000316876	3.76517	1.93269e-05	273	376	173	350	337	225	156	154	714	538	173	378	253	546	253	247	774	785	137	344	318	320	465	240	233	243	235	225	13.543	13.037	12.81	11.288	11.405	11.248	13.012	9.717	19.209	16.111	15.235	15.433	11.938	11.693	12.036
RP11-172H24.4	0	-0.594791	-1.04223	0.000318137	3.79093	1.94236e-05	470	547	659	1221	382	226	249	284	449	375	361	490	244	609	305	210	292	311	201	290	435	278	164	109	289	186	120	149	23.316	18.965	48.796	39.38	12.928	11.298	20.77	17.92	12.079	11.23	31.792	20.006	11.513	13.042	14.509
IKBKE	0	0.281859	0.439938	0.000318665	4.65654	1.9483e-05	322	416	196	418	817	596	337	474	809	802	231	518	639	1345	561	542	824	1189	218	432	835	940	1175	613	472	464	579	696	15.974	14.423	14.513	13.481	27.649	29.794	28.11	29.908	21.764	24.017	20.343	21.149	30.151	28.804	26.688
LETM1	0	-0.376764	-0.5257	0.000318665	5.20369	1.94952e-05	1028	1249	514	1078	1581	1066	599	695	989	849	318	561	1112	2219	883	880	779	1031	201	405	1189	1188	1113	905	691	654	632	864	50.998	43.305	38.059	34.768	53.505	53.289	49.964	43.853	26.607	25.425	28.005	22.904	52.47	47.522	42.006
PPP1R16B	0	0.503022	0.659052	0.000319322	1.82896	1.95552e-05	41	68	97	191	48	29	27	54	155	108	84	212	42	89	67	120	141	165	102	214	46	39	79	36	70	60	111	86	2.034	2.358	7.182	6.16	1.624	1.45	2.252	3.407	4.17	3.234	7.398	8.656	1.982	1.906	3.187
COL27A1	0	0.626651	1.09057	0.000319537	0.00719989	1.95881e-05	8	7	29	61	5	7	12	17	17	23	31	92	3	22	19	43	16	41	15	76	23	18	29	18	36	30	56	52	0.397	0.243	2.147	1.967	0.169	0.35	1.001	1.073	0.457	0.689	2.73	3.756	0.142	0.471	0.904
RASGEF1B	0	0.319851	-0.458381	0.000320482	1.89272	1.96659e-05	59	92	107	198	59	46	108	84	132	121	93	227	55	133	148	168	65	72	46	109	41	38	73	12	75	61	159	83	2.927	3.19	7.923	6.386	1.997	2.3	9.008	5.3	3.551	3.624	8.19	9.268	2.595	2.848	7.041
DCAKD	0	-0.195495	-0.23357	0.000321318	3.95264	1.9737e-05	356	475	245	528	487	322	233	294	530	486	196	385	313	660	318	296	529	604	153	268	348	351	441	248	274	268	274	293	17.661	16.469	18.141	17.029	16.481	16.097	19.435	18.551	14.258	14.554	17.261	15.719	14.769	14.135	15.128
SGK1	0	0.0435289	-0.875475	0.00032171	1.10578	1.9781e-05	14	20	33	90	101	78	69	102	27	17	33	129	79	129	114	131	14	24	19	69	27	27	46	26	64	38	76	68	0.695	0.693	2.443	2.903	3.418	3.899	5.755	6.436	0.726	0.509	2.906	5.267	3.728	2.763	5.423
MSH6	0	-0.404754	-0.370882	0.000323154	6.68426	1.98898e-05	2694	3297	1508	3137	3995	2569	1717	1901	2711	2468	893	1458	2799	5587	2346	2215	2780	3504	615	1306	3244	3241	3317	2166	2073	2082	1845	2144	133.645	114.313	111.66	101.175	135.201	128.425	143.218	119.948	72.933	73.909	78.643	59.527	132.072	119.651	111.604
CCSER2	0	-0.12435	-0.250037	0.000324845	4.04454	2.00541e-05	392	562	241	503	615	389	217	256	658	605	193	389	366	789	314	328	549	752	131	283	413	380	516	268	241	251	291	296	19.447	19.486	17.845	16.223	20.813	19.446	18.1	16.153	17.702	18.118	16.997	15.882	17.27	16.897	14.938
UQCC1	0	-0.233849	-0.298661	0.000324845	4.59597	2.00519e-05	681	914	405	858	720	496	343	404	941	793	316	543	510	1007	488	455	853	965	191	443	547	521	696	425	415	378	411	416	33.783	31.69	29.988	27.672	24.367	24.795	28.61	25.491	25.315	23.748	27.829	22.17	24.064	21.566	23.215
ISOC2	0	-0.403159	-0.450623	0.000324845	6.72712	2.00226e-05	2305	2915	1272	2722	4689	3468	1789	2610	2368	2276	760	1468	3348	6338	2729	2551	1868	2495	555	1120	4022	3933	3784	2623	2263	2057	2292	3033	114.348	101.068	94.185	87.791	158.688	173.366	149.224	164.684	63.706	68.159	66.93	59.935	157.976	135.734	129.824
EMCN	0	0.766661	1.74612	0.000325637	1.64524	2.01232e-05	3	13	86	202	11	10	35	81	32	26	145	249	26	66	77	140	143	55	278	293	112	102	80	32	209	127	219	170	0.149	0.451	6.368	6.515	0.372	0.5	2.919	5.111	0.861	0.779	12.77	10.166	1.227	1.413	3.663
NEO1	0	0.420277	0.642104	0.000327201	2.1908	2.02401e-05	55	94	123	227	61	48	44	52	190	188	135	230	54	130	71	77	202	276	78	208	91	97	91	42	83	90	132	93	2.728	3.259	9.108	7.321	2.064	2.4	3.67	3.281	5.112	5.63	11.889	9.39	2.548	2.784	3.378
ROBO4	0	0.430642	1.19119	0.000327205	0.293321	2.02932e-05	9	11	35	92	8	5	12	19	33	26	41	86	9	24	20	26	49	50	67	102	39	31	33	6	36	28	49	34	0.446	0.381	2.592	2.967	0.271	0.25	1.001	1.199	0.888	0.779	3.611	3.511	0.425	0.514	0.951
C6orf48	0	0.458672	0.709452	0.000327205	5.39656	2.02824e-05	372	505	414	902	1108	756	570	746	1261	1232	650	1357	726	1609	1004	978	1596	2192	553	1165	948	908	1850	675	899	954	1585	1078	18.454	17.509	30.655	29.092	37.498	37.793	47.545	47.071	33.924	36.895	57.243	55.403	34.257	34.458	47.762
PRMT2	0	-0.202362	-0.46747	0.000327205	6.4387	2.03011e-05	2468	3702	1042	2033	3799	2701	1155	1446	3398	2774	664	1325	2708	5920	2089	1846	2809	3124	418	872	2614	2449	2811	2050	1378	1363	1319	1719	122.434	128.355	77.155	65.569	128.568	135.023	96.341	91.239	91.415	83.073	58.476	54.097	127.778	126.783	99.378
GGPS1	0	0.218246	0.342473	0.000327846	4.94823	2.03745e-05	627	807	449	943	789	492	318	381	1482	1389	447	964	509	1173	517	542	1446	1840	335	876	661	686	1059	523	482	455	679	528	31.105	27.98	33.246	30.414	26.702	24.595	26.525	24.04	39.87	41.596	39.365	39.358	24.017	25.121	24.595
NEK2	0	0.224555	0.332123	0.000327846	4.8033	2.03814e-05	616	963	406	1055	708	449	212	282	1443	1580	362	962	463	1160	386	479	1488	2112	343	814	620	572	958	440	338	348	536	438	30.559	33.389	30.062	34.026	23.961	22.446	17.683	17.793	38.821	47.316	31.88	39.276	21.847	24.843	18.363
KIF3A	0	-0.363441	-0.688468	0.000328414	3.16553	2.0437e-05	285	417	164	400	345	185	122	147	325	286	136	203	236	449	178	158	207	305	94	168	255	210	174	159	127	102	124	127	14.138	14.458	12.143	12.901	11.676	9.248	10.176	9.275	8.743	8.565	11.977	8.288	11.136	9.616	8.468
SNRK	0	0.0842792	0.451199	0.00032998	4.29695	2.05549e-05	272	347	365	940	396	245	219	283	512	453	371	589	281	685	395	463	678	722	403	670	408	414	641	304	420	390	579	515	13.494	12.031	27.026	30.317	13.402	12.248	18.267	17.857	13.774	13.566	32.672	24.048	13.259	14.67	18.791
TRGC1	0	-1.54489	0.0290704	0.000332468	3.44515	2.0751e-05	119	236	333	887	282	207	302	486	51	60	54	63	140	126	350	442	328	267	43	95	349	413	564	398	478	444	774	1204	5.903	8.183	24.657	28.608	9.544	10.348	25.19	30.665	1.372	1.797	4.756	2.572	6.606	2.698	16.65
MCUR1	0	-0.200628	-0.28758	0.000332468	6.34143	2.07412e-05	1994	2723	1284	2782	2884	1861	1115	1273	2962	2794	903	1814	1926	3491	1701	1535	2441	3185	645	1339	2219	2207	2155	1443	1396	1248	1369	1509	98.919	94.411	95.074	89.726	97.602	93.032	93.004	80.323	79.686	83.672	79.524	74.062	90.879	74.763	80.92
ZFPM1	0	0.245898	0.44503	0.000334385	4.71079	2.0912e-05	661	1003	525	1167	485	319	206	257	1825	1667	557	1144	329	672	348	330	1930	2508	420	981	471	393	840	337	353	288	350	375	32.791	34.776	38.874	37.638	16.414	15.947	17.183	16.216	49.097	49.921	49.053	46.707	15.524	14.392	16.555
VIPR1	0	-0.486034	-1.67181	0.000334385	-1.57436	2.09022e-05	14	17	9	19	13	11	15	7	23	17	9	10	3	19	10	5	4	4	1	5	6	4	7	0	4	4	7	6	0.695	0.589	0.666	0.613	0.44	0.55	1.251	0.442	0.619	0.509	0.793	0.408	0.142	0.407	0.476
GDAP1L1	0	2.45276	2.81145	0.000334924	-2.87898	2.09664e-05	4	5	1	1	0	1	0	0	43	36	5	19	0	3	0	1	37	52	10	21	0	0	6	0	2	0	9	2	0.198	0.173	0.074	0.032	0	0.05	0	0	1.157	1.078	0.44	0.776	0	0.064	0
APOC1	0	0.232248	0.641317	0.000336115	4.86051	2.10618e-05	256	486	404	1080	561	465	274	472	556	569	377	818	537	1694	512	792	989	1071	379	689	902	942	1330	650	650	565	875	975	12.7	16.85	29.914	34.832	18.986	23.245	22.855	29.782	14.958	17.04	33.201	33.397	25.338	36.279	24.357
FAM198B	0	0.0455973	1.00249	0.00033656	2.24695	2.11105e-05	11	41	125	279	39	56	53	117	67	68	113	180	41	127	59	161	134	185	104	181	164	131	198	105	183	168	234	228	0.546	1.422	9.256	8.998	1.32	2.799	4.421	7.382	1.802	2.036	9.951	7.349	1.935	2.72	2.807
ARHGAP9	0	0.26254	0.475111	0.000337088	5.64909	2.11644e-05	912	1157	579	1242	1335	841	537	702	2421	2184	651	1241	1007	1903	928	797	2953	3464	628	1209	1313	1238	1888	832	806	726	953	874	45.243	40.115	42.872	40.057	45.18	42.042	44.792	44.294	65.131	65.404	57.331	50.667	47.516	40.755	44.147
ITSN2	0	-0.101842	-0.254614	0.000337451	5.25183	2.12081e-05	879	1072	667	1413	1237	826	565	574	1526	1214	521	910	854	1768	799	766	1244	1619	364	697	964	913	988	585	622	558	660	590	43.606	37.168	49.388	45.572	41.863	41.292	47.128	36.218	41.054	36.356	45.882	37.153	40.296	37.863	38.01
NANS	0	-0.223485	-0.441094	0.000340515	6.73906	2.14217e-05	3327	4012	1515	3362	3808	2729	1445	1869	4107	3817	1182	2259	2892	5051	2130	2078	2654	3565	718	1589	3061	2991	2869	1877	1806	1673	1698	2066	165.048	139.103	112.178	108.432	128.873	136.423	120.53	117.929	110.489	114.307	104.094	92.23	136.46	108.172	101.328
FAM217B	0	-0.187489	-0.334981	0.000342104	5.37297	2.15428e-05	1154	1358	509	1032	1892	1286	534	636	1546	1335	366	770	1161	2979	868	664	1467	1687	261	557	1359	1289	1725	1015	581	532	503	651	57.248	47.084	37.689	33.284	64.03	64.287	44.542	40.13	41.592	39.979	32.232	31.437	54.782	63.798	41.293
ANAPC16	0	0.318143	0.404857	0.00034297	7.51233	2.16186e-05	2930	4363	2366	5688	4307	3007	1822	2624	8613	7641	2852	6624	3087	7167	3192	3343	9518	11157	2315	5481	3897	3825	5985	2752	2908	2594	3847	3206	145.353	151.273	175.19	183.451	145.76	150.32	151.977	165.567	231.713	228.824	251.164	270.444	145.661	153.488	151.85
PHF20	0	-0.0843285	-0.31945	0.000343477	6.72336	2.16718e-05	3294	4570	2416	5846	2452	1625	1208	1437	5243	3853	2214	3582	1858	4230	1903	1934	3958	4191	1320	2447	2048	1937	2374	1252	1508	1388	1568	1520	163.41	158.45	178.892	188.547	82.982	81.234	100.762	90.671	141.051	115.385	194.978	146.245	87.67	90.59	90.53
PPARG	0	0.61846	2.1703	0.000344783	-1.50407	2.17778e-05	3	1	1	6	3	7	2	3	6	3	5	2	5	6	12	12	29	21	11	3	20	14	17	16	12	20	18	45	0.149	0.035	0.074	0.194	0.102	0.35	0.167	0.189	0.161	0.09	0.44	0.082	0.236	0.128	0.571
GLT8D2	0	1.75046	1.7006	0.000344783	-1.58764	2.17969e-05	0	2	13	19	2	0	4	13	8	12	23	108	2	6	16	14	10	9	11	80	3	1	0	1	19	14	22	31	0	0.069	0.963	0.613	0.068	0	0.334	0.82	0.215	0.359	2.026	4.409	0.094	0.128	0.761
PQLC2L	0	0.246796	-1.21501	0.000345384	-1.58062	2.18562e-05	12	18	3	9	13	12	6	7	20	17	4	11	14	42	5	15	10	11	1	7	7	4	8	1	6	2	2	1	0.595	0.624	0.222	0.29	0.44	0.6	0.5	0.442	0.538	0.509	0.352	0.449	0.661	0.899	0.238
RAB8B	0	0.174649	-0.0785855	0.000345696	4.52945	2.18974e-05	436	603	278	556	786	547	313	367	914	770	276	554	585	1526	513	507	667	924	150	327	602	658	978	464	396	344	447	407	21.629	20.907	20.584	17.932	26.6	27.345	26.108	23.157	24.589	23.059	24.306	22.619	27.603	32.681	24.404
PDCL3	0	-0.24342	-0.38328	0.000346163	5.59579	2.19483e-05	1055	1405	636	1169	2180	1441	723	994	1306	1270	409	849	1388	2724	1230	1152	1164	1484	303	627	1498	1440	1488	1110	919	890	792	1148	52.337	48.714	47.093	37.703	73.777	72.036	60.307	62.719	35.135	38.033	36.019	34.663	65.493	58.337	58.514
GATA6	0	0.96754	1.30825	0.000346185	-0.980733	2.2014e-05	1	0	48	90	1	0	27	55	0	2	49	282	0	4	68	97	0	4	28	250	5	5	1	2	110	75	125	132	0.05	0	3.554	2.903	0.034	0	2.252	3.47	0	0.06	4.315	11.513	0	0.086	3.235
AHDC1	0	0.0474664	-0.301165	0.000346185	4.31891	2.20022e-05	428	557	319	734	712	500	235	295	826	697	338	585	473	1136	418	376	570	780	153	415	453	475	607	323	271	263	293	343	21.232	19.312	23.62	23.673	24.096	24.995	19.602	18.614	22.222	20.873	29.766	23.884	22.319	24.329	19.885
HNRNPR	0	-0.338273	-0.345619	0.000346185	8.11313	2.19941e-05	6566	8226	4057	8201	11674	7332	4245	4860	7327	7051	2398	4038	7345	16685	6335	5985	6427	9081	1691	3332	8568	8564	11331	6710	5181	4917	5255	6164	325.73	285.21	300.4	264.501	395.079	366.527	354.084	306.652	197.116	211.156	211.182	164.863	346.576	357.326	301.369
VILL	0	0.351262	0.651581	0.000347707	2.17988	2.21323e-05	57	74	61	110	103	83	66	57	194	164	62	126	65	171	89	85	232	246	53	127	99	99	191	84	88	87	110	97	2.828	2.566	4.517	3.548	3.486	4.149	5.505	3.597	5.219	4.911	5.46	5.144	3.067	3.662	4.234
RBL1	0	0.0125444	0.289039	0.000351941	4.38799	2.24453e-05	429	578	300	589	623	387	195	286	747	748	224	455	375	1004	337	417	938	1210	166	470	513	523	918	424	331	332	489	490	21.282	20.04	22.213	18.997	21.084	19.346	16.265	18.046	20.096	22.4	19.727	18.577	17.694	21.502	16.032
BHMT	0	-1.73743	-2.85974	0.000351941	-3.94179	2.24452e-05	0	0	3	44	0	0	11	53	0	1	0	13	0	1	3	4	0	2	0	1	0	0	0	0	0	0	3	1	0	0	0.222	1.419	0	0	0.918	3.344	0	0.03	0	0.531	0	0.021	0.143
ZNF236	0	-0.335643	-0.328558	0.0003545	3.18516	2.26304e-05	247	310	146	331	317	209	118	165	315	248	85	176	180	445	192	194	272	347	67	157	202	222	315	161	154	160	173	188	12.253	10.748	10.811	10.675	10.728	10.448	9.843	10.411	8.474	7.427	7.486	7.186	8.493	9.53	9.134
NPTXR	0	1.05441	1.46891	0.000354771	-0.278664	2.26817e-05	10	16	21	34	7	6	12	6	43	61	22	85	3	25	14	16	78	144	24	78	9	14	22	5	10	9	9	10	0.496	0.555	1.555	1.097	0.237	0.3	1.001	0.379	1.157	1.827	1.937	3.47	0.142	0.535	0.666
WARS	0	0.859268	1.42393	0.000354771	5.87164	2.26917e-05	853	1314	489	1148	1077	754	383	587	5009	4620	1088	3381	637	1343	617	682	6957	8980	1379	3685	814	819	3493	841	573	583	2032	950	42.316	45.559	36.208	37.026	36.448	37.693	31.947	37.038	134.756	138.355	95.816	138.039	30.057	28.762	29.352
NUDCD2	0	-0.250044	-0.263273	0.000355125	6.92883	2.27363e-05	2783	4069	1780	3922	4677	2907	1617	2142	4020	3737	1148	2550	2846	5412	2709	2477	3863	4665	953	1989	3388	3391	3561	2344	2141	1977	2087	2368	138.061	141.079	131.8	126.493	158.282	145.321	134.877	135.154	108.149	111.912	101.1	104.111	134.289	115.903	128.873
TNK2	0	-0.0597825	-0.320048	0.000356221	3.12736	2.28285e-05	223	250	167	346	256	167	123	159	352	326	123	246	202	414	185	161	263	371	80	192	183	157	246	137	131	117	134	141	11.063	8.668	12.365	11.159	8.664	8.348	10.26	10.032	9.47	9.763	10.832	10.044	9.531	8.866	8.801
S100A8	0	0.903285	3.24491	0.000357332	-0.918586	2.29892e-05	0	0	0	1	1	33	6	30	2	1	0	3	2	45	30	68	15	7	14	4	17	48	193	146	108	228	164	385	0	0	0	0.032	0.034	1.65	0.5	1.893	0.054	0.03	0	0.122	0.094	0.964	1.427
TLE6	0	0.0183297	1.44257	0.000357332	-1.38411	2.29233e-05	4	5	2	19	3	9	2	5	9	5	11	18	4	7	1	6	29	33	10	22	9	10	15	13	4	11	13	14	0.198	0.173	0.148	0.613	0.102	0.45	0.167	0.315	0.242	0.15	0.969	0.735	0.189	0.15	0.048
FLJ20021	0	0.643471	0.917323	0.000357332	2.11927	2.30102e-05	66	91	79	182	70	43	35	47	315	254	99	200	58	104	51	73	371	382	86	151	61	67	179	59	51	64	104	69	3.274	3.155	5.85	5.87	2.369	2.15	2.919	2.966	8.474	7.607	8.719	8.166	2.737	2.227	2.426
LINC01138	0	0.495948	0.834658	0.000357332	1.94261	2.29716e-05	56	82	51	119	52	45	33	70	218	162	67	131	45	110	69	74	223	275	62	103	69	89	161	50	55	65	122	91	2.778	2.843	3.776	3.838	1.76	2.25	2.753	4.417	5.865	4.851	5.9	5.348	2.123	2.356	3.282
AMN1	0	-0.212425	-0.46655	0.000357332	3.18265	2.29827e-05	287	466	234	538	228	149	83	121	455	370	176	316	140	369	144	180	320	388	106	219	160	139	248	124	102	113	124	141	14.238	16.157	17.327	17.352	7.716	7.449	6.923	7.635	12.241	11.08	15.5	12.902	6.606	7.902	6.85
PGAM5	0	-0.269576	-0.378639	0.000359658	4.70685	2.31822e-05	565	732	335	736	1139	774	384	511	668	632	241	434	818	1499	630	571	552	739	178	344	815	825	882	570	501	482	497	609	28.029	25.38	24.805	23.738	38.547	38.692	32.03	32.243	17.971	18.926	21.224	17.719	38.598	32.103	29.97
CARD6	0	0.104264	0.480998	0.000363467	2.54109	2.34656e-05	82	126	84	171	156	84	71	90	197	212	73	160	97	217	88	106	261	332	58	123	121	157	250	120	103	108	159	145	4.068	4.369	6.22	5.515	5.279	4.199	5.922	5.679	5.3	6.349	6.429	6.532	4.577	4.647	4.186
FHIT	0	0.204805	0.334667	0.000363467	4.03494	2.34745e-05	375	550	324	853	268	176	169	184	910	772	326	659	218	540	260	254	983	1072	298	568	322	286	377	197	226	203	304	271	18.603	19.069	23.991	27.511	9.07	8.798	14.097	11.61	24.481	23.119	28.709	26.906	10.286	11.565	12.369
SMS	0	-0.1893	-0.266186	0.000363467	7.57345	2.34952e-05	4174	6443	2977	6995	6166	4204	2460	3487	6904	5660	1892	4129	4288	10387	3825	4041	5835	7628	1378	2919	4517	4769	6943	3696	3198	2979	3356	3806	207.066	223.39	220.432	225.605	208.674	210.158	205.193	220.02	185.736	169.499	166.621	168.578	202.33	222.448	181.963
SULT1C2	0	0.683375	1.36106	0.000365637	-0.160382	2.36581e-05	31	53	46	92	1	2	7	3	117	132	46	116	1	8	4	8	186	210	50	128	16	17	15	2	12	8	18	12	1.538	1.838	3.406	2.967	0.034	0.1	0.584	0.189	3.148	3.953	4.051	4.736	0.047	0.171	0.19
RNPEPL1	0	0.173319	0.288025	0.00036876	5.18644	2.38829e-05	698	1072	598	1336	799	536	384	461	1644	1433	650	1193	642	1154	643	658	1740	2048	454	977	842	848	898	554	640	552	730	627	34.627	37.168	44.279	43.089	27.04	26.795	32.03	29.088	44.228	42.914	57.243	48.708	30.293	24.714	30.589
TMC6	0	0.080947	0.241651	0.000369013	5.96094	2.39222e-05	1401	1950	1042	2531	1433	991	589	713	2902	2426	939	1890	1061	2430	1062	962	3373	3648	800	1574	1649	1495	1681	976	986	895	1041	984	69.502	67.61	77.155	81.63	48.496	49.54	49.13	44.988	78.072	72.651	82.694	77.165	50.064	52.041	50.522
ZBTB20	0	0.86319	1.1158	0.000369946	0.728361	2.40284e-05	23	37	36	84	19	6	16	21	164	97	59	101	10	33	26	29	170	153	31	106	19	24	36	11	21	29	45	38	1.141	1.283	2.666	2.709	0.643	0.3	1.335	1.325	4.412	2.905	5.196	4.124	0.472	0.707	1.237
GALNT11	0	-0.442136	-0.585987	0.000369946	4.2679	2.40099e-05	485	834	367	893	641	454	300	339	557	435	235	370	430	1052	452	402	443	548	145	279	506	502	529	368	342	332	297	377	24.06	28.916	27.174	28.801	21.693	22.696	25.024	21.39	14.985	13.027	20.695	15.106	20.29	22.53	21.503
PPP1R3B	0	0.464289	0.731828	0.000372846	2.05269	2.42398e-05	53	81	90	200	62	32	36	59	191	148	134	164	40	126	76	98	238	277	70	177	74	75	134	44	67	54	95	111	2.629	2.808	6.664	6.45	2.098	1.6	3.003	3.723	5.138	4.432	11.801	6.696	1.887	2.698	3.615
NADK2	0	-0.25071	-0.241742	0.000373586	4.02496	2.4311e-05	386	572	252	544	576	348	207	303	565	521	147	370	353	789	323	304	536	691	128	298	416	420	528	308	264	225	302	311	19.149	19.832	18.659	17.545	19.493	17.397	17.266	19.118	15.2	15.602	12.946	15.106	16.656	16.897	15.366
MEX3B	0	0.175765	-0.414097	0.000376018	4.47108	2.44926e-05	501	834	358	861	773	400	291	331	1500	1201	373	667	467	1121	432	466	609	758	209	360	510	441	818	242	326	337	294	240	24.854	28.916	26.508	27.769	26.16	19.996	24.273	20.885	40.354	35.966	32.849	27.232	22.036	24.007	20.551
TACC2	0	0.668475	1.01868	0.000378203	1.71556	2.46583e-05	45	90	69	157	33	18	15	29	153	181	106	165	38	109	27	64	178	273	49	127	89	78	161	45	47	50	115	64	2.232	3.12	5.109	5.064	1.117	0.9	1.251	1.83	4.116	5.42	9.335	6.737	1.793	2.334	1.284
PLPP7	0	0.724777	0.719628	0.000378877	0.766441	2.47257e-05	35	68	31	76	13	17	14	14	151	133	38	103	18	47	22	24	113	172	34	58	27	31	42	26	18	22	37	19	1.736	2.358	2.295	2.451	0.44	0.85	1.168	0.883	4.062	3.983	3.347	4.205	0.849	1.007	1.047
ANXA3	0	0.40069	0.771966	0.000378947	4.71647	2.47537e-05	746	1181	1013	2762	222	143	139	222	2803	2699	1234	2439	177	327	150	258	2918	3742	884	2068	352	329	433	186	309	232	499	308	37.008	40.947	75.007	89.081	7.513	7.149	11.594	14.008	75.408	80.827	108.673	99.579	8.352	7.003	7.136
C16orf74	0	-0.262923	0.80538	0.000379864	1.06395	2.48371e-05	31	46	15	39	42	38	29	55	44	46	14	40	36	37	34	56	115	106	15	58	61	58	72	46	64	61	121	84	1.538	1.595	1.111	1.258	1.421	1.9	2.419	3.47	1.184	1.378	1.233	1.633	1.699	0.792	1.617
VEGFB	0	0.0799467	0.380548	0.000382592	5.29719	2.50471e-05	894	1345	684	1578	809	513	303	412	1500	1389	594	1106	635	1394	657	751	1859	1959	541	1057	998	959	1075	787	756	660	704	850	44.35	46.634	50.647	50.894	27.379	25.645	25.274	25.996	40.354	41.596	52.311	45.156	29.963	29.854	31.255
POLR3E	0	-0.205955	-0.208617	0.000382592	4.67274	2.50628e-05	531	671	374	880	882	562	375	492	771	680	290	553	551	1194	564	548	713	867	208	461	705	699	848	469	440	439	487	546	26.342	23.265	27.693	28.382	29.849	28.094	31.279	31.044	20.742	20.364	25.539	22.578	25.999	25.571	26.831
ANTXR2	0	0.330463	0.543774	0.000382961	3.35613	2.51107e-05	136	195	208	403	165	131	93	158	417	361	182	353	138	356	183	242	437	539	125	265	210	195	368	174	172	166	339	285	6.747	6.761	15.401	12.998	5.584	6.549	7.757	9.969	11.218	10.811	16.028	14.412	6.512	7.624	8.706
CHD8	0	-0.126755	-0.292158	0.000388086	5.93699	2.54707e-05	1394	1910	908	1876	2129	1473	906	1008	2083	1701	642	1318	1525	3843	1407	1238	1648	2233	426	914	1657	1654	2201	1244	1027	972	982	1201	69.154	66.223	67.233	60.505	72.051	73.635	75.571	63.602	56.038	50.94	56.538	53.811	71.958	82.302	66.934
ABHD8	0	0.40955	0.571718	0.000388156	3.5426	2.54993e-05	215	293	156	357	288	167	109	138	661	585	186	407	188	388	212	183	835	841	176	367	281	227	283	154	195	181	188	179	10.666	10.159	11.551	11.514	9.747	8.348	9.092	8.707	17.783	17.519	16.38	16.617	8.871	8.309	10.085
MTMR4	0	-0.277574	-0.403576	0.000388751	4.20727	2.55624e-05	423	576	253	451	830	527	316	351	516	472	156	311	552	1252	433	354	459	593	92	200	553	585	713	486	315	332	294	442	20.984	19.971	18.733	14.546	28.089	26.345	26.358	22.147	13.882	14.135	13.738	12.697	26.046	26.813	20.599
ST18	0	-1.27131	-2.12032	0.000389542	-1.76074	2.56386e-05	21	63	6	5	25	17	15	6	10	10	0	5	11	28	6	6	8	8	1	2	7	7	7	2	4	2	1	1	1.042	2.184	0.444	0.161	0.846	0.85	1.251	0.379	0.269	0.299	0	0.204	0.519	0.6	0.285
TGFB2	0	1.68746	1.74014	0.000389711	-1.36243	2.56738e-05	1	1	22	27	6	0	8	9	0	2	60	151	1	5	33	41	0	2	20	111	5	4	4	3	35	26	47	63	0.05	0.035	1.629	0.871	0.203	0	0.667	0.568	0	0.06	5.284	6.165	0.047	0.107	1.57
CSRP2	0	-0.491231	-1.26101	0.000389921	5.39206	2.57117e-05	1465	2383	1832	3915	1206	770	547	1037	1241	1452	944	1781	806	1291	985	1478	345	670	301	996	896	815	384	259	954	668	745	882	72.676	82.623	135.65	126.268	40.814	38.492	45.626	65.432	33.386	43.483	83.134	72.714	38.031	27.648	46.858
CCT6A	0	-0.252527	-0.332483	0.000394064	8.79815	2.60093e-05	11949	14342	5934	11837	18726	12085	6068	7661	14436	13723	3887	7429	12836	24394	9259	9124	11737	16125	2567	5694	14429	14393	15286	10404	7590	7293	7382	9283	592.772	497.262	439.382	381.77	633.737	604.13	506.144	483.388	388.368	410.961	342.312	303.31	605.67	522.421	440.47
C1orf186	0	0.52449	1.83961	0.000394091	0.00682612	2.60599e-05	14	9	2	4	55	37	9	10	44	42	0	4	45	125	28	20	50	100	2	5	96	103	474	210	9	13	37	34	0.695	0.312	0.148	0.129	1.861	1.85	0.751	0.631	1.184	1.258	0	0.163	2.123	2.677	1.332
LINC00920	0	0.730691	1.07959	0.000394091	0.573262	2.60595e-05	17	25	6	22	40	25	17	18	78	62	23	41	34	61	25	21	103	101	18	38	48	47	73	21	32	33	42	20	0.843	0.867	0.444	0.71	1.354	1.25	1.418	1.136	2.098	1.857	2.026	1.674	1.604	1.306	1.189
ARHGAP18	0	0.0540955	-0.232193	0.000395363	5.06309	2.61929e-05	785	1218	383	977	1243	791	428	493	1652	1330	334	762	923	1996	712	643	1397	1478	228	517	857	862	1138	559	419	446	572	501	38.943	42.23	28.359	31.51	42.066	39.542	35.7	31.107	44.443	39.829	29.414	31.111	43.552	42.746	33.871
RAB6B	0	-0.509262	-1.14452	0.000395363	-0.283931	2.61826e-05	31	54	14	33	29	29	18	19	51	33	10	25	13	34	14	15	18	20	7	16	16	8	21	4	10	14	14	10	1.538	1.872	1.037	1.064	0.981	1.45	1.501	1.199	1.372	0.988	0.881	1.021	0.613	0.728	0.666
PSPC1	0	-0.191547	-0.231799	0.000396525	5.41511	2.62943e-05	1034	1302	645	1323	1532	953	596	735	1572	1425	446	847	916	2022	876	883	1255	1786	311	709	1055	1128	1440	775	730	707	824	804	51.295	45.143	47.759	42.67	51.847	47.641	49.714	46.376	42.291	42.674	39.277	34.581	43.222	43.303	41.673
CLSTN3	0	0.434852	0.945742	0.00039689	2.47449	2.63431e-05	47	75	75	147	132	95	48	83	203	136	78	165	78	230	106	113	281	282	187	259	119	105	194	73	121	110	156	140	2.332	2.6	5.553	4.741	4.467	4.749	4.004	5.237	5.461	4.073	6.869	6.737	3.68	4.926	5.043
ATP6V1A	0	-0.186817	-0.313469	0.000396901	5.09035	2.63684e-05	761	1021	435	1012	1246	863	525	670	1150	899	356	639	778	2076	774	753	857	1192	218	460	841	873	1345	752	550	572	639	832	37.752	35.4	32.21	32.639	42.168	43.141	43.791	42.275	30.938	26.922	31.351	26.089	36.71	44.46	36.821
FBN2	0	0.231145	0.626261	0.000398009	2.65405	2.64666e-05	60	70	94	180	134	106	83	125	130	139	73	196	95	235	212	138	234	293	92	168	134	136	252	124	188	163	168	177	2.977	2.427	6.96	5.805	4.535	5.299	6.923	7.887	3.497	4.163	6.429	8.002	4.483	5.033	10.085
AC245100.1	0	0.875101	1.21194	0.0003997	1.20786	2.66038e-05	38	63	29	88	18	19	23	22	212	184	61	114	18	35	26	45	203	217	46	101	29	32	98	24	41	36	68	52	1.885	2.184	2.147	2.838	0.609	0.95	1.918	1.388	5.703	5.51	5.372	4.654	0.849	0.75	1.237
DGAT1	0	-0.0780795	-0.288259	0.000402729	4.93658	2.68303e-05	738	1041	594	1379	805	593	377	486	1257	1077	431	857	588	1481	648	628	1008	1163	289	559	708	672	828	514	439	405	487	568	36.611	36.093	43.983	44.476	27.243	29.644	31.446	30.665	33.817	32.253	37.956	34.989	27.745	31.717	30.827
RBM7	0	0.11508	0.331859	0.000406714	4.99487	2.7121e-05	547	675	461	961	850	534	332	530	1219	1052	393	823	602	1295	571	624	1532	1562	378	680	758	713	1121	604	591	535	720	740	27.136	23.403	34.135	30.994	28.766	26.695	27.693	33.442	32.794	31.504	34.61	33.601	28.406	27.734	27.164
FPR2	0	-0.658695	1.29443	0.000407647	-1.44726	2.72395e-05	11	9	6	18	8	1	1	5	8	5	2	13	4	10	0	3	29	26	5	27	7	13	15	21	7	7	24	29	0.546	0.312	0.444	0.581	0.271	0.05	0.083	0.315	0.215	0.15	0.176	0.531	0.189	0.214	0
CHD1L	0	-0.0901146	-0.228712	0.000407647	5.8809	2.72588e-05	1529	1938	884	1860	1941	1259	788	931	2567	2157	680	1268	1320	3076	1187	1096	1874	2610	411	962	1476	1491	2046	1078	877	852	1012	1083	75.851	67.194	65.456	59.989	65.688	62.938	65.729	58.744	69.059	64.595	59.885	51.77	62.285	65.876	56.468
CBFA2T3	0	-0.112416	-0.418628	0.000407647	5.86458	2.72451e-05	1608	1916	846	1578	2356	1529	903	957	2549	2053	648	1293	1378	3521	1496	1017	2216	2591	456	858	1590	1437	1596	1093	875	796	577	827	79.771	66.431	62.642	50.894	79.733	76.435	75.321	60.384	68.575	61.481	57.067	52.79	65.021	75.406	71.168
GPC3	0	0.987118	1.16262	0.000407954	0.370399	2.73046e-05	10	5	113	94	4	1	21	34	22	10	60	244	3	15	114	100	20	39	75	155	14	10	11	7	110	61	110	96	0.496	0.173	8.367	3.032	0.135	0.05	1.752	2.145	0.592	0.299	5.284	9.962	0.142	0.321	5.423
NRGN	0	0.138648	-0.265178	0.00041515	5.3648	2.78119e-05	955	1461	572	1394	1198	836	452	856	2073	2048	584	1318	982	2158	817	761	1372	2021	320	851	1036	873	1070	538	571	538	550	610	47.376	50.655	42.354	44.96	40.543	41.792	37.702	54.011	55.769	61.331	51.43	53.811	46.336	46.216	38.866
FAM27C	0	0.221449	1.75568	0.000416134	-0.315463	2.79228e-05	19	23	21	49	3	2	0	3	20	33	10	29	7	15	9	12	119	78	22	33	31	30	47	36	19	17	31	36	0.943	0.797	1.555	1.58	0.102	0.1	0	0.189	0.538	0.988	0.881	1.184	0.33	0.321	0.428
SLC6A9	0	1.29588	1.70747	0.000416134	1.39362	2.79808e-05	38	63	49	128	23	13	14	31	230	235	138	280	19	50	15	34	233	373	116	277	26	16	205	12	22	19	174	42	1.885	2.184	3.628	4.128	0.778	0.65	1.168	1.956	6.188	7.038	12.153	11.432	0.897	1.071	0.714
UBR1	0	-0.127811	-0.304713	0.000416134	3.89013	2.79737e-05	342	419	222	431	578	326	233	267	504	462	143	318	340	887	317	332	425	494	99	228	362	385	516	312	234	273	269	275	16.966	14.527	16.438	13.901	19.561	16.297	19.435	16.847	13.559	13.835	12.593	12.983	16.043	18.996	15.08
NDST4	0	-0.99806	-2.31625	0.000416134	-3.61613	2.79649e-05	1	1	1	0	32	18	2	3	1	1	0	0	10	17	2	1	0	1	0	0	4	2	2	4	1	0	0	0	0.05	0.035	0.074	0	1.083	0.9	0.167	0.189	0.027	0.03	0	0	0.472	0.364	0.095
OAF	0	-0.167423	-0.365861	0.000416247	5.45505	2.80141e-05	1131	1574	820	1696	1346	928	570	789	1851	1378	515	1167	978	2184	913	876	1586	1922	342	874	1070	1027	997	558	727	599	693	709	56.107	54.573	60.717	54.7	45.552	46.391	47.545	49.784	49.797	41.267	45.354	47.646	46.147	46.772	43.433
CORIN	0	-0.0283675	-2.06125	0.000418119	-2.17201	2.8166e-05	13	7	3	1	29	14	9	4	17	11	0	5	17	26	21	5	6	3	2	2	3	3	2	1	3	4	0	1	0.645	0.243	0.222	0.032	0.981	0.7	0.751	0.252	0.457	0.329	0	0.204	0.802	0.557	0.999
ADAP2	0	0.190336	1.54876	0.000420381	-0.350704	2.83444e-05	10	13	1	8	15	13	15	9	19	17	7	9	16	19	12	22	70	63	5	11	30	24	86	35	31	19	44	23	0.496	0.451	0.074	0.258	0.508	0.65	1.251	0.568	0.511	0.509	0.616	0.367	0.755	0.407	0.571
OCLN	0	0.340049	0.828214	0.000421915	2.20605	2.84739e-05	51	91	103	271	60	38	34	52	194	159	120	183	60	154	44	87	270	310	100	165	109	126	148	59	93	72	106	105	2.53	3.155	7.627	8.74	2.031	1.9	2.836	3.281	5.219	4.762	10.568	7.472	2.831	3.298	2.093
SLC22A18	0	0.986056	0.519952	0.000423972	1.78842	2.8639e-05	110	129	80	168	48	23	36	35	520	381	120	285	44	70	61	59	337	364	59	174	32	49	50	18	32	28	46	29	5.457	4.473	5.924	5.418	1.624	1.15	3.003	2.208	13.989	11.41	10.568	11.636	2.076	1.499	2.902
MCCC2	0	-0.17353	-0.295531	0.000425701	5.18316	2.87821e-05	766	1148	568	1259	1200	822	501	696	1164	975	397	847	830	2023	809	771	926	1307	268	545	857	878	1403	738	607	607	652	773	38	39.803	42.058	40.606	40.611	41.092	41.789	43.916	31.315	29.198	34.962	34.581	39.164	43.325	38.486
MS4A6A	0	-0.472637	1.7103	0.000427648	-0.0809825	2.89402e-05	2	1	20	29	19	13	20	45	1	1	7	5	15	16	52	37	38	34	3	2	61	84	129	163	88	147	87	252	0.099	0.035	1.481	0.935	0.643	0.65	1.668	2.839	0.027	0.03	0.616	0.204	0.708	0.343	2.474
CD68	0	0.00798399	0.790847	0.000429388	3.5149	2.91009e-05	199	226	113	243	286	207	126	179	476	364	92	184	187	289	199	227	1029	757	144	235	310	286	423	308	227	208	291	372	9.872	7.836	8.367	7.837	9.679	10.348	10.51	11.294	12.806	10.901	8.102	7.512	8.824	6.189	9.467
YWHAQ	0	-0.148587	-0.274261	0.000429388	8.00917	2.91111e-05	5878	7858	3996	8637	8741	5585	3653	4583	8893	8187	2754	5637	5919	12171	5971	5702	7182	9328	1763	4272	6652	6519	7275	4676	4933	4451	4716	5333	291.599	272.451	295.883	278.563	295.818	279.195	304.704	289.175	239.246	245.175	242.534	230.147	279.29	260.654	284.053
FAM159A	0	-0.124716	1.02225	0.000430238	-0.899184	2.92104e-05	7	9	3	11	10	12	3	12	13	10	5	7	7	10	13	12	29	31	3	9	21	16	24	14	20	16	29	24	0.347	0.312	0.222	0.355	0.338	0.6	0.25	0.757	0.35	0.299	0.44	0.286	0.33	0.214	0.618
PTGFRN	0	0.190836	0.683961	0.000430238	1.71053	2.92654e-05	22	50	66	139	61	48	26	57	61	65	64	125	41	83	89	89	111	130	44	122	97	72	101	59	95	74	94	122	1.091	1.734	4.887	4.483	2.064	2.4	2.169	3.597	1.641	1.947	5.636	5.103	1.935	1.778	4.234
CPSF6	0	-0.208623	-0.254518	0.000430238	6.18527	2.93017e-05	1551	2057	1119	2379	2644	1706	1016	1335	2183	1788	835	1470	1768	3712	1615	1584	2185	2265	552	1086	1955	1904	2349	1444	1371	1270	1382	1657	76.943	71.32	82.856	76.728	89.48	85.283	84.747	84.235	58.729	53.545	73.535	60.017	83.424	79.496	76.829
NMB	0	-0.33768	-0.43628	0.000430238	4.74993	2.92665e-05	716	956	673	1449	831	592	306	414	1060	900	415	651	556	1075	468	480	910	968	229	525	688	656	669	390	402	412	371	444	35.52	33.146	49.832	46.734	28.123	29.594	25.524	26.122	28.517	26.952	36.547	26.579	26.235	23.022	22.264
AKAP6	0	-0.787423	-1.28016	0.000430238	-0.759756	2.92927e-05	37	39	7	19	37	20	13	11	21	18	3	13	14	32	16	11	15	17	2	11	14	14	11	3	9	7	10	8	1.836	1.352	0.518	0.613	1.252	1	1.084	0.694	0.565	0.539	0.264	0.531	0.661	0.685	0.761
DMGDH	0	0.899491	1.45971	0.000430606	-0.115296	2.93535e-05	17	24	9	22	9	11	9	9	89	70	17	35	12	24	10	10	99	171	16	38	14	14	65	17	6	17	18	7	0.843	0.832	0.666	0.71	0.305	0.55	0.751	0.568	2.394	2.096	1.497	1.429	0.566	0.514	0.476
GRIA4	0	1.35201	1.84012	0.000431645	-2.47516	2.9451e-05	0	0	12	19	0	1	6	10	1	0	66	58	0	0	18	17	0	0	44	86	0	0	1	0	31	12	47	25	0	0	0.889	0.613	0	0.05	0.5	0.631	0.027	0	5.812	2.368	0	0	0.856
CCDC146	0	0.452276	0.923139	0.000432053	1.09184	2.95056e-05	42	43	33	57	42	36	23	16	115	106	37	75	41	56	35	23	212	219	36	65	37	54	53	37	29	31	33	35	2.084	1.491	2.443	1.838	1.421	1.8	1.918	1.01	3.094	3.174	3.258	3.062	1.935	1.199	1.665
PTGES	0	0.123019	2.30617	0.000432141	-2.4296	2.95383e-05	0	0	3	8	0	2	5	5	1	0	2	14	0	0	4	13	48	22	12	31	2	5	5	3	7	5	11	24	0	0	0.222	0.258	0	0.1	0.417	0.315	0.027	0	0.176	0.572	0	0	0.19
CYP26B1	0	-0.135075	3.76855	0.000432614	-4.12963	2.95974e-05	0	0	0	0	0	0	0	0	0	0	0	0	0	0	0	0	1	0	98	30	0	0	1	0	10	9	35	31	0	0	0	0	0	0	0	0	0	0	0	0	0	0	0
TLDC1	0	-0.0366639	-0.318822	0.000433858	2.74192	2.97093e-05	168	220	117	243	221	121	85	119	310	230	106	173	140	366	139	114	231	263	56	115	153	146	184	100	121	89	100	103	8.334	7.628	8.663	7.837	7.479	6.049	7.09	7.509	8.34	6.888	9.335	7.063	6.606	7.838	6.613
PRKD1	0	1.20383	1.61773	0.000433987	-0.718514	2.98467e-05	5	4	27	38	0	2	4	7	27	27	24	58	5	22	6	25	37	39	22	55	10	5	20	2	15	18	34	30	0.248	0.139	1.999	1.226	0	0.1	0.334	0.442	0.726	0.809	2.114	2.368	0.236	0.471	0.285
LRG1	0	-0.495178	0.498562	0.000433987	2.32217	2.97825e-05	102	171	53	140	126	101	50	81	153	123	30	67	81	147	55	85	278	261	45	75	145	167	180	188	101	119	160	275	5.06	5.929	3.924	4.515	4.264	5.049	4.171	5.111	4.116	3.683	2.642	2.735	3.822	3.148	2.616
HMGCL	0	0.397748	0.491796	0.000433987	4.44651	2.97997e-05	429	650	310	719	438	277	217	241	1207	1045	395	893	299	660	411	407	1200	1371	309	692	397	372	745	304	352	352	505	316	21.282	22.537	22.954	23.189	14.823	13.847	18.1	15.206	32.472	31.295	34.786	36.459	14.108	14.135	19.552
LAMTOR1	0	-0.16962	-0.296254	0.000433987	7.72655	2.97716e-05	6260	8170	3672	8245	6690	4448	2500	3023	8699	8116	2678	5409	4800	8980	3939	3866	7444	8588	1844	3850	5683	5505	5616	3538	3146	2842	3001	3478	310.549	283.268	271.893	265.92	226.407	222.356	208.53	190.743	234.027	243.049	235.841	220.838	226.489	192.315	187.386
RPH3A	0	-0.257754	-2.44881	0.000433987	-2.14012	2.98524e-05	4	9	2	0	32	27	18	21	6	6	1	9	20	40	17	5	1	1	1	4	12	5	2	1	4	3	1	0	0.198	0.312	0.148	0	1.083	1.35	1.501	1.325	0.161	0.18	0.088	0.367	0.944	0.857	0.809
SCIMP	0	-0.205059	1.98988	0.000434563	-0.115004	2.99188e-05	6	4	3	7	25	22	11	14	11	14	3	1	14	15	40	31	85	68	6	6	36	32	121	91	74	80	125	109	0.298	0.139	0.222	0.226	0.846	1.1	0.918	0.883	0.296	0.419	0.264	0.041	0.661	0.321	1.903
CASZ1	0	0.408139	1.21249	0.000436345	0.186995	3.00782e-05	7	15	33	83	5	4	10	16	24	25	31	66	14	20	22	30	49	67	42	72	36	41	23	6	39	47	39	26	0.347	0.52	2.443	2.677	0.169	0.2	0.834	1.01	0.646	0.749	2.73	2.695	0.661	0.428	1.047
GPX4	0	0.0321264	0.215232	0.000436345	8.82613	3.00956e-05	9757	13520	6432	15556	11150	8045	4628	6416	19388	17018	5702	12476	8197	16008	8091	8191	20999	23062	5079	10421	10896	10580	13372	7706	8126	7727	8877	9387	484.03	468.762	476.257	501.716	377.345	402.17	386.031	404.832	521.59	509.636	502.152	509.369	386.778	342.827	384.906
RPL41	0	0.167242	0.300571	0.000436349	11.5613	3.01307e-05	49012	90837	38442	85933	75014	50686	32436	45447	114185	99685	34807	83024	57984	140262	62881	59948	125328	155466	31899	71062	65279	74324	110913	54771	51609	60909	60730	62739	2431.41	3149.48	2846.43	2771.53	2538.67	2533.8	2705.55	2867.58	3071.89	2985.26	3065.31	3389.69	2735.99	3003.85	2991.38
NDUFAB1	0	-0.258336	-0.37877	0.000436349	8.54348	3.01498e-05	8477	11347	5027	10788	16243	10410	5218	7108	11738	10485	3123	6468	10672	19792	8589	8391	8448	10809	2039	4778	12440	12274	12182	8246	7409	6693	6736	8395	420.531	393.42	372.224	347.937	549.705	520.397	435.244	448.495	315.784	313.993	275.03	264.075	503.561	423.865	408.596
DKKL1	0	0.899998	1.31137	0.000438306	-0.625745	3.03122e-05	9	16	22	53	0	1	6	10	44	28	34	80	2	9	10	14	57	55	22	67	9	3	11	5	20	18	26	19	0.446	0.555	1.629	1.709	0	0.05	0.5	0.631	1.184	0.839	2.994	3.266	0.094	0.193	0.476
MTIF3	0	0.203814	0.283147	0.000440509	6.35401	3.04917e-05	1419	2373	1033	2510	2031	1474	840	1157	3608	3069	1120	2521	1535	3994	1443	1350	3982	4601	859	1835	1926	1886	3073	1552	1276	1254	1533	1419	70.394	82.276	76.488	80.953	68.734	73.685	70.066	73.003	97.065	91.907	98.634	102.927	72.429	85.535	68.646
TIMP3	0	0.389184	-0.125035	0.000440619	5.31276	3.05266e-05	673	877	962	2041	761	481	522	759	1703	1591	1037	2240	678	1686	878	1113	930	1582	412	1326	784	704	820	351	754	569	624	678	33.387	30.407	71.231	65.827	25.754	24.045	43.541	47.891	45.815	47.646	91.324	91.454	31.992	36.107	41.768
C19orf18	0	1.06835	1.28071	0.000450459	-1.17264	3.1264e-05	5	8	10	13	3	5	4	4	38	26	14	33	6	9	3	7	28	46	13	28	4	5	14	3	9	8	7	7	0.248	0.277	0.74	0.419	0.102	0.25	0.334	0.252	1.022	0.779	1.233	1.347	0.283	0.193	0.143
PLCH1	0	-0.062542	-0.799113	0.000450459	3.38634	3.12414e-05	348	465	246	479	430	254	119	166	690	496	191	359	316	744	131	166	296	397	70	197	266	280	461	97	88	85	119	63	17.264	16.122	18.215	15.449	14.552	12.697	9.926	10.474	18.563	14.854	16.821	14.657	14.911	15.933	6.232
FAAP24	0	0.0106779	0.298111	0.000452664	3.38799	3.14635e-05	216	300	146	299	321	196	101	136	423	429	115	220	204	452	169	164	539	685	123	219	258	265	414	211	157	158	196	188	10.715	10.402	10.811	9.643	10.863	9.798	8.425	8.581	11.38	12.847	10.128	8.982	9.626	9.68	8.04
SNX9	0	-0.17504	-0.301285	0.000452664	4.42421	3.14949e-05	493	768	412	908	641	430	261	351	783	656	328	571	424	840	432	510	664	826	200	404	418	452	567	324	367	332	405	427	24.457	26.628	30.507	29.285	21.693	21.496	21.771	22.147	21.065	19.645	28.886	23.313	20.007	17.989	20.551
SNRPD3	0	-0.289229	-0.390463	0.000452664	8.59314	3.15011e-05	9252	13127	5506	12429	15167	10182	5124	7306	11647	10575	3367	6416	10515	22351	8686	8574	9239	11693	2174	4702	11786	11955	14247	8750	7203	6609	6902	8709	458.978	455.136	407.691	400.863	513.291	508.999	427.403	460.988	313.336	316.688	296.518	261.952	496.153	478.668	413.211
LURAP1	0	-0.517144	-0.769362	0.000453319	0.796814	3.15747e-05	72	98	45	123	56	30	20	30	87	67	35	50	28	75	28	27	77	84	17	32	47	36	32	14	20	25	14	13	3.572	3.398	3.332	3.967	1.895	1.5	1.668	1.893	2.341	2.006	3.082	2.041	1.321	1.606	1.332
RIPK3	0	0.243788	1.01382	0.000456601	0.189192	3.18315e-05	24	27	11	40	27	13	6	8	51	52	11	30	16	27	18	19	110	99	28	27	22	24	41	16	24	26	32	26	1.191	0.936	0.814	1.29	0.914	0.65	0.5	0.505	1.372	1.557	0.969	1.225	0.755	0.578	0.856
CHRM2	0	2.25498	2.01845	0.000456841	-2.82196	3.20053e-05	0	0	4	4	0	1	2	18	1	0	18	102	0	0	19	28	0	0	7	65	0	0	0	0	16	18	36	25	0	0	0.296	0.129	0	0.05	0.167	1.136	0.027	0	1.585	4.164	0	0	0.904
TOE1	0	-0.0917025	0.189489	0.000456841	4.54553	3.20129e-05	419	474	315	619	772	518	300	345	603	579	240	435	556	1094	484	449	737	856	227	411	732	739	1024	566	520	472	508	520	20.786	16.434	23.324	19.964	26.126	25.895	25.024	21.769	16.222	17.339	21.136	17.76	26.235	23.429	23.025
PARG	0	-0.254089	-0.34507	0.000456841	3.72848	3.19164e-05	299	397	209	380	571	331	207	230	388	390	158	295	322	698	292	237	397	483	99	215	370	362	497	275	201	171	216	227	14.833	13.765	15.475	12.256	19.324	16.547	17.266	14.512	10.438	11.679	13.914	12.044	15.194	14.948	13.891
TCERG1	0	-0.423995	-0.445015	0.000456841	6.60453	3.19018e-05	2670	3587	1678	3777	3567	2397	1350	1704	2743	2507	954	1698	2422	5126	1946	2059	2559	3150	701	1264	2911	2881	3095	2082	1595	1652	1471	2161	132.455	124.368	124.247	121.817	120.717	119.826	112.606	107.518	73.794	75.077	84.015	69.326	114.283	109.778	92.575
VIM	0	0.233429	-0.519717	0.000456841	8.9168	3.1963e-05	14158	19021	12398	26732	10062	7286	6449	7385	30009	26446	14473	29977	8156	13460	10011	14195	11240	14622	5780	17199	5370	4143	5308	2838	8620	6609	12338	10312	702.357	659.491	918.009	862.167	340.524	364.228	537.924	465.973	807.324	791.976	1274.58	1223.9	384.843	288.259	476.244
CACYBP	0	-0.524738	-0.618812	0.000456841	7.78969	3.20178e-05	6338	8518	2922	6144	11115	7413	3382	4497	5027	5062	1313	2687	7645	14724	5634	5383	4855	5497	1023	2180	8165	8240	7139	5948	4349	4023	3491	5420	314.419	295.334	216.359	198.158	376.161	370.577	282.099	283.748	135.24	151.591	115.631	109.705	360.731	315.329	268.021
LYL1	0	0.359067	0.583059	0.000458771	7.6374	3.21815e-05	3859	4218	2367	4980	4953	3378	1880	2356	10993	10029	2829	6269	3880	7714	2984	2711	13813	15685	3054	5677	5055	4623	7771	3021	2779	2748	3627	2838	191.439	146.245	175.264	160.616	167.622	168.867	156.815	148.657	295.742	300.337	249.138	255.95	183.079	165.203	141.955
ETS2	0	0.226261	0.578081	0.000460476	4.89516	3.23296e-05	430	428	267	555	925	576	383	449	747	591	209	448	590	1657	996	894	891	1220	184	386	1027	1154	1185	968	1105	973	802	1009	21.332	14.84	19.77	17.9	31.304	28.794	31.947	28.331	20.096	17.699	18.406	18.291	27.839	35.486	47.382
IRF2BPL	0	0.586125	-0.107758	0.000461719	3.76168	3.24454e-05	226	338	262	422	271	202	204	330	661	582	280	1000	202	489	438	485	373	484	159	477	153	141	256	119	257	211	314	207	11.212	11.719	19.4	13.61	9.171	10.098	17.016	20.822	17.783	17.429	24.658	40.828	9.531	10.472	20.837
MIR4435-2HG	0	0.326666	0.090231	0.00046313	5.46429	3.25732e-05	461	748	306	913	1629	1138	796	932	1326	1146	342	888	1325	3414	1437	1342	990	1260	202	556	1493	1385	2331	1023	1049	865	1300	1193	22.87	25.934	22.658	29.446	55.13	56.889	66.396	58.807	35.673	34.319	30.119	36.255	62.52	73.114	68.361
UNC5B	0	0.821148	0.926971	0.000471045	2.92307	3.31591e-05	60	89	245	603	47	49	77	199	379	323	378	804	47	112	128	298	425	436	260	694	83	66	96	32	221	126	295	185	2.977	3.086	18.141	19.448	1.591	2.45	6.423	12.556	10.196	9.673	33.289	32.826	2.218	2.399	6.089
WSB2	0	-0.28439	-0.454448	0.000471577	4.27505	3.32257e-05	491	748	255	531	853	549	265	358	701	527	143	398	513	1062	444	415	600	612	124	273	460	480	569	397	347	326	336	438	24.358	25.934	18.881	17.126	28.868	27.445	22.104	22.589	18.859	15.782	12.593	16.249	24.206	22.744	21.122
COL26A1	0	0.910956	1.70835	0.000474173	-1.69723	3.34465e-05	1	6	8	15	3	1	3	2	15	7	10	45	0	4	4	6	20	16	9	43	6	5	2	2	8	10	19	19	0.05	0.208	0.592	0.484	0.102	0.05	0.25	0.126	0.404	0.21	0.881	1.837	0	0.086	0.19
USP15	0	-0.0552477	-0.201593	0.000474173	6.22765	3.34966e-05	1824	2343	999	2159	2605	1787	971	1208	3178	2702	830	1553	1959	4134	1431	1388	2469	3185	478	1129	2162	2118	2813	1584	1059	991	1240	1407	90.486	81.236	73.971	69.633	88.16	89.332	80.993	76.221	85.497	80.917	73.095	63.406	92.436	88.534	68.076
HOPX	0	0.153964	-0.637923	0.000474173	7.06755	3.34959e-05	2922	4294	2336	5374	4936	3232	1951	2126	6120	5662	1767	4420	4391	9106	3743	2917	2415	3744	646	2076	5246	4962	3443	1912	2125	1985	1350	1175	144.956	148.881	172.969	173.324	167.047	161.568	162.737	134.145	164.645	169.559	155.612	180.459	207.191	195.014	178.062
COPS7A	0	-0.150287	0.142006	0.000482564	4.60115	3.41192e-05	484	643	320	701	770	552	251	389	733	687	223	474	574	1085	431	442	904	1075	212	421	717	714	908	556	426	456	527	648	24.011	22.294	23.694	22.609	26.059	27.595	20.936	24.545	19.72	20.574	19.639	19.352	27.084	23.236	20.504
PLD1	0	-0.207735	0.802635	0.000484541	1.52993	3.43489e-05	35	49	51	105	61	40	27	49	71	67	27	68	41	82	32	57	127	170	20	58	50	56	253	118	73	76	128	119	1.736	1.699	3.776	3.386	2.064	2	2.252	3.092	1.91	2.006	2.378	2.776	1.935	1.756	1.522
TPGS2	0	-0.0819956	-0.210962	0.000484541	6.49618	3.43031e-05	2057	2639	1289	2777	3117	1962	1217	1572	3189	2825	1011	1929	2167	4612	2030	1967	2710	3253	640	1466	2475	2362	2815	1649	1668	1568	1586	1759	102.045	91.499	95.444	89.565	105.487	98.081	101.512	99.189	85.793	84.6	89.035	78.757	102.251	98.77	96.571
POMGNT1	0	-0.37945	-0.554702	0.000484541	3.73406	3.43323e-05	329	504	274	581	499	295	180	240	415	323	162	294	312	685	296	264	316	394	105	209	346	375	291	230	272	232	192	254	16.321	17.475	20.288	18.739	16.887	14.747	15.014	15.143	11.165	9.673	14.267	12.003	14.722	14.67	14.081
NKAP	0	0.231716	0.302411	0.000484723	5.94592	3.43918e-05	1296	1798	871	2037	1416	997	603	782	3250	2871	897	2076	1136	2162	1019	1062	3166	3918	680	1586	1422	1277	2014	915	966	875	1201	1036	64.293	62.34	64.493	65.698	47.921	49.84	50.297	49.342	87.434	85.978	78.995	84.759	53.602	46.301	48.476
CAMKK1	0	-0.234426	0.934371	0.0004881	0.686091	3.46616e-05	17	34	11	60	44	25	16	14	24	18	21	21	41	51	30	25	83	83	31	36	66	82	70	91	39	36	29	58	0.843	1.179	0.814	1.935	1.489	1.25	1.335	0.883	0.646	0.539	1.849	0.857	1.935	1.092	1.427
AC093159.1	0	-0.584183	-1.67237	0.000488641	-1.2796	3.47302e-05	7	25	13	37	17	10	15	10	20	14	9	19	6	28	3	13	5	6	4	5	7	14	2	5	4	4	4	4	0.347	0.867	0.963	1.193	0.575	0.5	1.251	0.631	0.538	0.419	0.793	0.776	0.283	0.6	0.143
TOP2B	0	-0.0996154	0.205709	0.000488798	6.50888	3.47716e-05	2014	2567	1460	3047	2473	1503	1089	1196	3760	2926	1034	2012	1479	3854	1551	1510	4206	4940	851	1712	2371	2327	3459	2144	1474	1495	1787	2013	99.912	89.002	108.106	98.273	83.693	75.135	90.836	75.464	101.154	87.625	91.06	82.146	69.787	82.537	73.784
KALRN	0	-0.0744042	-1.27148	0.000489046	1.88057	3.48195e-05	128	157	87	152	177	103	43	68	113	70	58	126	186	466	94	87	34	45	40	66	91	86	77	36	55	37	54	48	6.35	5.443	6.442	4.902	5.99	5.149	3.587	4.291	3.04	2.096	5.108	5.144	8.776	9.98	4.472
SLC9B2	0	-0.289545	-0.357079	0.000490283	3.36369	3.49379e-05	215	279	137	295	416	302	169	218	252	262	86	164	280	606	255	241	222	281	55	118	340	300	440	270	210	162	222	240	10.666	9.673	10.144	9.514	14.079	15.097	14.097	13.755	6.779	7.846	7.574	6.696	13.212	12.978	12.131
NFAM1	0	1.19305	1.83772	0.00049225	0.418677	3.51819e-05	16	18	9	12	14	15	10	22	93	61	14	41	28	39	27	21	198	146	29	28	21	23	48	36	25	22	53	52	0.794	0.624	0.666	0.387	0.474	0.75	0.834	1.388	2.502	1.827	1.233	1.674	1.321	0.835	1.284
PCBP4	0	0.716246	0.728413	0.00049225	2.26894	3.51849e-05	97	136	131	358	47	44	33	53	423	396	212	395	41	95	43	73	381	471	102	340	64	65	52	34	61	69	85	82	4.812	4.715	9.7	11.546	1.591	2.2	2.753	3.344	11.38	11.859	18.67	16.127	1.935	2.035	2.046
DUS2	0	-0.325074	-0.281816	0.00049225	3.27417	3.51998e-05	252	371	173	379	294	182	132	173	366	291	123	216	196	355	191	176	330	416	93	171	225	197	289	165	179	154	160	169	12.501	12.863	12.81	12.224	9.95	9.098	11.01	10.916	9.846	8.715	10.832	8.819	9.248	7.603	9.086
MTFMT	0	-0.302502	-0.487782	0.00049225	3.97787	3.5121e-05	442	613	252	539	637	373	226	249	516	458	151	307	457	889	326	308	406	543	114	230	489	431	413	308	297	248	228	261	21.927	21.254	18.659	17.384	21.558	18.646	18.851	15.711	13.882	13.716	13.298	12.534	21.564	19.039	15.508
SNHG12	0	1.56314	1.86917	0.00049271	5.05075	3.52633e-05	390	240	159	320	790	535	221	424	3295	3252	534	1580	536	1080	403	607	4317	6030	445	1604	629	602	2773	456	387	349	929	623	19.347	8.321	11.773	10.321	26.736	26.745	18.434	26.753	88.644	97.387	47.027	64.508	25.291	23.129	19.172
POLR2H	0	-0.255949	-0.327137	0.000494838	6.88101	3.54461e-05	3028	3862	1611	3454	4684	3140	1563	2062	3761	3387	1068	1962	3198	6233	2587	2633	3378	3890	749	1683	3603	3400	4021	2442	2106	1872	1985	2629	150.215	133.902	119.286	111.399	158.519	156.969	130.373	130.106	101.181	101.43	94.054	80.104	150.899	133.486	123.069
C12orf75	0	-0.0239958	-0.315937	0.000494974	6.20332	3.54865e-05	1532	2317	961	2168	2958	1915	972	1318	2903	2503	671	1951	2007	5170	1532	1456	2257	3010	451	1464	1821	1921	2624	1407	1037	976	1054	1213	76	80.334	71.157	69.923	100.106	95.731	81.076	83.162	78.099	74.957	59.092	79.655	94.701	110.721	72.88
RBM14	0	-0.351071	-0.400502	0.000495365	5.00585	3.55452e-05	733	1078	544	1147	1154	764	498	612	829	808	293	581	790	1813	773	684	691	1003	193	507	944	881	1139	641	550	588	649	714	36.363	37.376	40.28	36.993	39.054	38.192	41.539	38.615	22.302	24.197	25.803	23.721	37.276	38.827	36.773
ROR1	0	1.22607	1.6774	0.00050265	-2.34902	3.6099e-05	1	0	19	22	0	0	10	13	0	0	25	134	0	0	22	23	0	1	13	118	0	1	0	0	26	40	45	50	0.05	0	1.407	0.71	0	0	0.834	0.82	0	0	2.202	5.471	0	0	1.047
DNA2	0	-0.330701	-0.404529	0.000502902	4.21013	3.61482e-05	541	641	269	532	803	467	248	333	576	523	159	277	552	1148	385	338	490	667	115	251	553	602	660	408	309	321	285	339	26.838	22.225	19.918	17.158	27.176	23.345	20.686	21.011	15.496	15.662	14.002	11.309	26.046	24.586	18.315
SIGLEC7	0	0.234985	1.90968	0.000504351	-0.7607	3.62836e-05	7	16	2	7	8	9	3	11	29	26	4	9	4	11	7	5	134	83	13	14	8	13	50	17	16	16	21	25	0.347	0.555	0.148	0.226	0.271	0.45	0.25	0.694	0.78	0.779	0.352	0.367	0.189	0.236	0.333
PLPP5	0	-0.163159	-0.249372	0.000505769	4.51563	3.64169e-05	527	722	405	926	737	456	292	370	824	757	293	592	460	983	496	444	734	866	183	424	564	537	674	400	400	373	373	413	26.144	25.033	29.988	29.866	24.942	22.795	24.356	23.346	22.168	22.67	25.803	24.17	21.705	21.052	23.596
NR2F1	0	1.89158	2.61619	0.000506408	-2.59785	3.66479e-05	0	0	2	6	1	0	6	11	4	0	54	30	0	0	12	14	1	1	55	60	0	0	0	0	18	11	46	32	0	0	0.148	0.194	0.034	0	0.5	0.694	0.108	0	4.756	1.225	0	0	0.571
KCTD1	0	0.525133	0.795074	0.000506408	0.838532	3.65513e-05	18	30	32	58	31	19	18	24	85	54	41	68	27	61	33	28	87	82	26	79	52	36	70	26	28	35	44	34	0.893	1.04	2.369	1.871	1.049	0.95	1.501	1.514	2.287	1.617	3.611	2.776	1.274	1.306	1.57
ZNF219	0	0.432222	0.571468	0.000506408	2.47234	3.6497e-05	91	107	88	203	93	62	56	92	263	242	102	222	78	151	108	117	265	329	73	153	104	122	111	71	118	112	137	144	4.514	3.71	6.516	6.547	3.147	3.099	4.671	5.805	7.075	7.247	8.983	9.064	3.68	3.234	5.138
HACD2	0	-0.110123	-0.290366	0.000506408	3.90724	3.66021e-05	358	454	194	401	631	368	230	252	620	488	167	331	378	864	291	270	492	641	114	208	354	367	565	268	229	210	257	285	17.76	15.741	14.365	12.933	21.355	18.396	19.185	15.9	16.68	14.614	14.707	13.514	17.836	18.503	13.843
MFHAS1	0	-0.168659	-0.395448	0.000506408	4.02021	3.66417e-05	468	613	255	509	600	365	218	252	649	481	191	394	392	1037	319	275	476	608	133	264	404	387	568	262	216	237	248	302	23.217	21.254	18.881	16.416	20.306	18.246	18.184	15.9	17.46	14.404	16.821	16.086	18.497	22.208	15.175
AHRR	0	0.0667188	-0.824189	0.000506408	2.2547	3.66509e-05	163	273	43	83	289	171	51	84	384	248	53	146	145	299	109	129	214	161	20	48	104	111	120	73	36	36	53	113	8.086	9.465	3.184	2.677	9.781	8.548	4.254	5.3	10.331	7.427	4.667	5.961	6.842	6.403	5.185
CCL3L3	0	1.38485	1.44112	0.000511126	0.412645	3.71187e-05	9	14	13	39	8	7	11	48	58	34	24	113	9	15	60	158	31	43	34	102	11	17	53	11	39	33	102	82	0.446	0.485	0.963	1.258	0.271	0.35	0.918	3.029	1.56	1.018	2.114	4.614	0.425	0.321	2.854
NOVA1	0	0.424355	0.935587	0.000511126	0.693525	3.70907e-05	16	38	47	85	13	8	18	13	58	46	42	99	15	42	30	22	65	99	32	75	52	31	45	16	43	51	50	37	0.794	1.318	3.48	2.741	0.44	0.4	1.501	0.82	1.56	1.378	3.699	4.042	0.708	0.899	1.427
PRMT5	0	-0.342355	-0.356298	0.000511126	5.32017	3.70262e-05	891	1171	608	1258	1563	1072	569	813	1015	923	397	692	1099	2157	843	881	952	1138	268	534	1258	1243	1353	851	748	722	744	1006	44.201	40.601	45.019	40.573	52.896	53.589	47.461	51.298	27.306	27.641	34.962	28.253	51.857	46.194	40.103
UAP1L1	0	-0.323526	-0.495049	0.000511126	2.29803	3.70726e-05	118	175	108	209	163	95	63	109	154	121	67	132	99	242	98	111	138	164	45	79	111	101	128	75	88	86	65	104	5.854	6.068	7.997	6.741	5.516	4.749	5.255	6.878	4.143	3.624	5.9	5.389	4.671	5.183	4.662
COPZ2	0	1.28499	1.24733	0.000515524	-0.0289976	3.75019e-05	5	4	12	39	8	6	15	32	45	22	19	115	7	18	57	51	40	48	16	76	8	8	21	7	49	28	40	49	0.248	0.139	0.889	1.258	0.271	0.3	1.251	2.019	1.211	0.659	1.673	4.695	0.33	0.385	2.712
RPS25	0	0.147235	0.197565	0.000515524	11.2551	3.74914e-05	44329	71376	34295	84078	58695	41120	26157	35981	99159	87981	33021	70773	46338	98246	49402	49897	103593	119708	24994	52519	57454	57741	75084	40346	42516	43061	48755	49148	2199.1	2474.73	2539.37	2711.7	1986.39	2055.59	2181.81	2270.3	2667.65	2634.76	2908.03	2889.51	2186.47	2104.03	2350.16
COL23A1	0	0.291912	1.25296	0.000515679	0.215928	3.75451e-05	7	18	38	84	13	9	7	9	22	21	23	110	7	10	16	38	45	43	23	82	18	12	37	21	52	37	88	94	0.347	0.624	2.814	2.709	0.44	0.45	0.584	0.568	0.592	0.629	2.026	4.491	0.33	0.214	0.761
NFKBIZ	0	0.2386	0.786225	0.000518016	3.51635	3.77473e-05	67	107	330	669	120	62	208	336	171	126	200	645	84	249	320	779	139	211	192	588	163	174	288	214	491	387	1055	1351	3.324	3.71	24.435	21.577	4.061	3.099	17.35	21.201	4.6	3.773	17.613	26.334	3.964	5.333	15.223
VPS28	0	0.156349	0.272766	0.000519042	6.9838	3.78607e-05	2437	3399	1959	4751	2757	2036	1281	1797	5842	5196	1965	3964	2180	4308	2248	2283	6475	6756	1453	3353	3110	2757	3627	1836	2145	1927	2384	2476	120.896	117.849	145.054	153.23	93.304	101.78	106.851	113.386	157.166	155.604	173.05	161.842	102.864	92.26	106.942
RP5-908M14.9	0	-0.581045	-0.716633	0.000519042	1.84147	3.78863e-05	146	208	78	188	102	69	49	68	166	131	53	89	56	99	69	65	95	126	28	64	54	61	111	45	51	65	54	75	7.243	7.212	5.776	6.063	3.452	3.449	4.087	4.291	4.466	3.923	4.667	3.634	2.642	2.12	3.282
CD34	0	0.187417	-0.453653	0.000519081	7.83281	3.79213e-05	6178	7863	3134	6362	8259	5656	3215	3676	12240	10963	2944	7177	6312	15637	6080	4201	7682	11039	2205	4765	5051	5098	6478	2628	2979	2842	2149	1782	306.481	272.624	232.057	205.189	279.506	282.744	268.17	231.945	329.289	328.308	259.266	293.022	297.833	334.882	289.238
PPP1R18	0	0.317694	0.484849	0.000521422	6.58451	3.81245e-05	1732	2291	1065	2544	2593	1759	921	1141	4728	4087	1292	2775	1966	4179	1637	1491	6308	6599	1348	2620	2443	2320	2819	1732	1462	1478	1618	1424	85.922	79.433	78.858	82.05	87.754	87.933	76.822	71.994	127.196	122.393	113.781	113.297	92.766	89.497	77.875
MAB21L2	0	2.57384	2.41356	0.000522646	-2.35884	3.83564e-05	0	0	61	11	0	0	6	2	0	1	101	199	0	1	11	33	0	1	12	148	0	0	1	0	28	23	41	26	0	0	4.517	0.355	0	0	0.5	0.126	0	0.03	8.895	8.125	0	0.021	0.523
CXCL1	0	0.41713	1.27161	0.000522646	1.48244	3.8322e-05	3	3	141	458	9	10	65	326	7	12	144	564	6	15	92	715	15	21	156	757	28	20	34	43	360	220	497	1220	0.149	0.104	10.44	14.772	0.305	0.5	5.422	20.57	0.188	0.359	12.681	23.027	0.283	0.321	4.377
VPS8	0	-0.179016	-0.262609	0.000522646	4.05145	3.82883e-05	385	519	318	641	522	357	222	274	618	525	227	425	338	768	340	303	594	708	136	366	394	372	478	234	266	226	285	275	19.099	17.995	23.546	20.674	17.666	17.846	18.517	17.289	16.626	15.722	19.991	17.352	15.949	16.447	16.174
EBP	0	-0.361471	-0.609584	0.000522646	7.28374	3.83756e-05	4262	5758	2192	4414	6819	4718	2405	3135	3960	3929	1076	2381	4872	10286	4356	4129	2990	3728	673	1594	5342	5250	4924	3570	3215	2942	2645	3729	211.432	199.64	162.306	142.361	230.773	235.853	200.606	197.81	106.535	117.661	94.759	97.211	229.887	220.285	207.224
ICOSLG	0	-0.0699697	-0.681649	0.000522646	1.65252	3.83398e-05	80	97	87	204	95	52	39	57	148	99	60	127	51	134	67	112	72	68	26	63	52	45	48	21	56	50	83	82	3.969	3.363	6.442	6.579	3.215	2.599	3.253	3.597	3.982	2.965	5.284	5.185	2.406	2.87	3.187
TBX3	0	0.677149	1.44624	0.000522994	-0.725716	3.84336e-05	0	0	22	34	0	3	23	55	1	4	23	77	1	7	33	69	9	16	22	77	5	14	32	13	48	50	109	96	0	0	1.629	1.097	0	0.15	1.918	3.47	0.027	0.12	2.026	3.144	0.047	0.15	1.57
PARP2	0	-0.276234	-0.363891	0.000529253	4.36377	3.89262e-05	636	821	312	669	730	507	240	336	752	665	198	380	494	1129	397	421	632	837	134	307	543	588	668	411	310	315	347	366	31.551	28.466	23.102	21.577	24.705	25.345	20.019	21.201	20.231	19.915	17.437	15.515	23.31	24.179	18.886
ODF3B	0	0.384406	1.32483	0.000529859	0.94714	3.9034e-05	18	26	26	59	19	19	25	28	43	70	31	58	36	30	33	47	133	154	39	62	21	18	96	33	56	51	115	94	0.893	0.901	1.925	1.903	0.643	0.95	2.085	1.767	1.157	2.096	2.73	2.368	1.699	0.642	1.57
IL17RE	0	-0.181069	-0.537328	0.000529859	3.71524	3.90364e-05	316	476	176	319	536	362	229	285	435	426	131	247	381	805	325	286	259	391	63	150	421	406	360	184	263	272	231	276	15.676	16.504	13.032	10.288	18.14	18.096	19.101	17.983	11.703	12.757	11.537	10.084	17.978	17.24	15.461
TUBGCP5	0	-0.442122	-0.400082	0.000530368	4.19258	3.91395e-05	426	610	257	486	767	510	309	393	394	367	151	279	528	1115	429	378	398	540	107	211	615	600	844	450	325	371	345	382	21.133	21.15	19.03	15.675	25.957	25.495	25.774	24.797	10.6	10.991	13.298	11.391	24.914	23.879	20.408
IQSEC1	0	-0.102303	-0.507181	0.000530368	3.00547	3.91164e-05	150	192	151	312	277	208	139	162	267	181	134	262	195	461	179	175	201	195	86	151	180	186	176	94	155	107	151	154	7.441	6.657	11.181	10.063	9.374	10.398	11.594	10.222	7.183	5.42	11.801	10.697	9.201	9.873	8.515
ATP13A3	0	-0.418779	-0.48978	0.000530847	4.50462	3.92077e-05	509	632	345	750	1010	635	354	511	468	429	213	375	522	1502	574	595	445	551	155	272	610	663	893	567	444	420	403	632	25.251	21.913	25.545	24.189	34.181	31.744	29.528	32.243	12.59	12.847	18.758	15.31	24.631	32.167	27.306
RABL6	0	-0.181788	-0.303099	0.000531821	6.18978	3.93125e-05	1769	2220	1098	2394	2546	1756	1000	1309	2445	2222	736	1611	1765	3805	1557	1577	2092	2633	484	1152	2112	2043	2138	1422	1197	1084	1230	1651	87.757	76.971	81.301	77.212	86.163	87.783	83.412	82.594	65.777	66.542	64.817	65.774	83.282	81.488	74.07
RAB33A	0	0.206266	0.454461	0.000532394	4.65665	3.93878e-05	406	655	378	783	558	348	283	349	980	1085	317	847	363	817	467	520	1128	1476	286	622	581	586	1116	392	453	457	599	471	20.141	22.71	27.989	25.254	18.884	17.397	23.606	22.021	26.365	32.492	27.917	34.581	17.128	17.497	22.216
AHSA1	0	-0.500187	-0.66465	0.00053387	6.98942	3.9563e-05	3356	4624	1703	3482	5968	4194	2195	2885	2624	2857	808	1478	4248	8508	3564	3556	2092	2624	531	1024	4705	4659	4729	3180	2862	2734	2390	3413	166.486	160.322	126.098	112.302	201.973	209.659	183.089	182.035	70.593	85.558	71.157	60.344	200.443	182.207	169.547
VWDE	0	-0.748926	-1.12634	0.00053387	-0.0484326	3.95432e-05	54	81	38	45	34	18	13	19	53	36	16	20	19	39	18	13	33	33	6	16	22	17	42	10	14	10	4	7	2.679	2.808	2.814	1.451	1.151	0.9	1.084	1.199	1.426	1.078	1.409	0.817	0.897	0.835	0.856
PRDM5	0	0.321621	0.602603	0.000536906	2.27756	3.98212e-05	62	97	50	92	150	95	36	86	199	172	43	106	110	234	91	91	194	309	42	114	140	128	207	110	91	107	141	96	3.076	3.363	3.702	2.967	5.076	4.749	3.003	5.426	5.354	5.151	3.787	4.328	5.19	5.011	4.329
LRRC8C	0	-0.227351	0.387163	0.000540541	3.58412	4.01577e-05	173	262	126	334	301	267	164	252	261	268	86	189	203	482	274	272	463	507	71	150	299	357	611	404	347	343	369	464	8.582	9.084	9.33	10.772	10.187	13.347	13.68	15.9	7.022	8.026	7.574	7.716	9.579	10.323	13.035
TRMT11	0	-0.448291	-0.393094	0.000540541	4.44054	4.0152e-05	572	826	282	616	946	625	288	411	593	486	185	362	557	1086	466	458	575	674	153	284	577	666	703	489	408	367	452	557	28.376	28.639	20.881	19.867	32.015	31.244	24.023	25.933	15.953	14.554	16.292	14.78	26.282	23.258	22.169
OTUD7B	0	0.349906	0.611084	0.00054157	2.01048	4.02677e-05	60	95	53	122	99	56	44	35	175	158	81	125	58	167	58	66	162	236	48	115	97	112	181	103	63	52	88	85	2.977	3.294	3.924	3.935	3.35	2.799	3.67	2.208	4.708	4.732	7.133	5.103	2.737	3.576	2.759
MRPL3	0	-0.294757	-0.331921	0.000542358	7.20041	4.03598e-05	3796	5091	1860	4119	6395	3959	1969	2589	4672	4180	1291	2417	4129	7689	3124	3017	3953	5046	973	1998	4643	4628	4640	3404	2568	2407	2543	3133	188.314	176.514	137.724	132.847	216.423	197.911	164.238	163.359	125.69	125.178	113.693	98.681	194.828	164.667	148.615
MFSD11	0	0.314801	0.539336	0.00054361	3.63706	4.04866e-05	217	265	165	375	285	183	139	165	607	472	200	380	195	388	251	241	719	782	157	336	252	216	452	198	217	204	292	250	10.765	9.188	12.217	12.095	9.645	9.148	11.594	10.411	16.33	14.135	17.613	15.515	9.201	8.309	11.941
SOX5	0	0.920567	1.16383	0.000544247	-0.135371	4.05677e-05	5	7	34	55	6	2	6	19	23	32	39	84	8	14	21	40	28	37	27	61	25	15	16	3	27	25	41	62	0.248	0.243	2.518	1.774	0.203	0.1	0.5	1.199	0.619	0.958	3.435	3.43	0.377	0.3	0.999
TUBB2B	0	0.811509	1.08606	0.000547968	0.410694	4.08789e-05	6	17	131	270	3	3	21	38	56	34	219	388	0	5	33	88	32	45	111	378	7	4	12	1	79	50	142	106	0.298	0.589	9.7	8.708	0.102	0.15	1.752	2.398	1.507	1.018	19.286	15.841	0	0.107	1.57
CXXC4	0	0.839634	1.0661	0.000551971	0.341196	4.12118e-05	16	32	33	68	6	6	9	19	69	61	60	99	11	25	32	16	106	95	49	63	20	9	41	6	25	21	39	24	0.794	1.109	2.443	2.193	0.203	0.3	0.751	1.199	1.856	1.827	5.284	4.042	0.519	0.535	1.522
RARRES2	0	-0.394532	-0.933939	0.000554779	0.413601	4.14557e-05	29	29	40	98	35	20	36	59	36	26	28	44	20	29	75	51	30	35	13	30	13	17	25	6	39	30	13	31	1.439	1.005	2.962	3.161	1.184	1	3.003	3.723	0.968	0.779	2.466	1.796	0.944	0.621	3.568
SYT10	0	2.30624	2.38167	0.000557204	-2.92877	4.16714e-05	0	0	4	1	0	0	4	10	0	0	4	62	0	0	47	33	0	1	3	48	0	0	0	0	48	32	27	49	0	0	0.296	0.032	0	0	0.334	0.631	0	0	0.352	2.531	0	0	2.236
TXLNB	0	-0.105878	-0.884823	0.000559376	1.24625	4.18684e-05	97	117	27	72	107	112	33	43	185	120	34	67	80	125	54	33	105	121	21	36	50	43	51	20	29	20	28	9	4.812	4.057	1.999	2.322	3.621	5.599	2.753	2.713	4.977	3.594	2.994	2.735	3.775	2.677	2.569
PIAS4	0	-0.193577	-0.339448	0.000561073	4.0508	4.20636e-05	422	467	228	493	684	459	215	283	524	505	177	349	432	906	353	334	471	572	114	276	472	474	475	322	287	256	269	337	20.935	16.192	16.882	15.9	23.148	22.945	17.934	17.857	14.097	15.123	15.588	14.249	20.384	19.403	16.793
KIAA0040	0	-0.330015	-0.848354	0.000561073	1.20089	4.20648e-05	83	139	45	95	76	52	47	35	141	104	19	48	58	120	35	50	48	88	16	39	44	52	76	29	29	33	29	23	4.118	4.819	3.332	3.064	2.572	2.599	3.92	2.208	3.793	3.114	1.673	1.96	2.737	2.57	1.665
DNAJC12	0	0.457837	0.647281	0.000561288	2.54368	4.21157e-05	61	126	55	132	152	71	70	77	183	192	77	145	110	213	182	141	166	214	68	125	214	198	184	90	221	170	127	146	3.026	4.369	4.072	4.257	5.144	3.549	5.839	4.858	4.923	5.75	6.781	5.92	5.19	4.562	8.658
ATG16L2	0	0.0170466	0.404619	0.000561321	3.7065	4.21529e-05	254	313	278	675	236	147	122	167	468	424	245	399	160	391	223	263	694	780	188	333	262	249	416	228	263	238	303	256	12.601	10.852	20.584	21.77	7.987	7.349	10.176	10.537	12.59	12.697	21.576	16.29	7.55	8.374	10.609
FMNL3	0	0.355001	1.09876	0.000562964	2.44058	4.23291e-05	38	63	201	448	29	25	50	96	138	124	235	321	41	102	79	191	549	300	217	354	93	79	84	47	173	125	181	167	1.885	2.184	14.883	14.449	0.981	1.25	4.171	6.057	3.713	3.713	20.695	13.106	1.935	2.184	3.758
FBXW2	0	-0.0823295	-0.226012	0.000562964	4.35908	4.23807e-05	325	425	228	502	880	562	367	449	513	501	169	366	618	1239	566	553	430	551	111	241	630	630	825	506	442	428	451	560	16.123	14.735	16.882	16.191	29.781	28.094	30.612	28.331	13.801	15.003	14.883	14.943	29.161	26.534	26.926
ZNF335	0	-0.389667	-0.590625	0.000562964	3.0451	4.23573e-05	196	229	143	335	317	200	164	193	162	164	79	148	208	473	230	254	147	185	43	84	248	230	226	182	172	174	166	223	9.723	7.94	10.588	10.805	10.728	9.998	13.68	12.178	4.358	4.911	6.957	6.043	9.815	10.13	10.942
NEAT1	0	0.357242	0.389017	0.00056321	7.52857	4.24341e-05	2322	3367	2163	5640	4167	2753	2279	3374	5595	4574	2039	5884	2824	10822	4793	6424	6299	7414	1533	4988	3844	3970	7079	3674	4002	3193	5000	5992	115.191	116.74	160.159	181.903	141.022	137.623	190.096	212.89	150.521	136.977	179.566	240.231	133.251	231.764	228.013
LETMD1	0	0.486287	0.722614	0.000563958	5.23968	4.25258e-05	604	954	444	1043	782	487	362	482	2192	2158	588	1457	483	1217	600	661	2787	3097	524	1170	632	651	1583	551	544	589	993	654	29.964	33.077	32.876	33.639	26.465	24.345	30.195	30.413	58.971	64.625	51.783	59.486	22.79	26.063	28.543
EMP3	0	0.214659	-0.300969	0.000563958	7.18159	4.25602e-05	3167	3958	1417	2756	6161	4515	1991	2650	6412	5665	1144	3911	4812	10552	3756	3638	4791	5647	596	2191	4287	3870	4213	2808	2271	2046	2094	2866	157.11	137.231	104.922	88.887	208.504	225.705	166.073	167.208	172.5	169.649	100.747	159.678	227.056	225.981	178.681
OSER1-AS1	0	0.839876	0.792651	0.000569741	1.42925	4.30998e-05	50	85	51	125	29	36	18	28	248	224	94	191	24	62	32	35	183	267	56	124	29	42	80	16	39	34	65	35	2.48	2.947	3.776	4.032	0.981	1.8	1.501	1.767	6.672	6.708	8.278	7.798	1.132	1.328	1.522
CCDC92	0	0.432699	0.363622	0.000569741	3.03206	4.30896e-05	155	219	128	357	162	104	89	95	425	387	182	414	142	284	135	140	426	519	97	291	135	132	178	109	141	109	147	150	7.689	7.593	9.478	11.514	5.483	5.199	7.424	5.994	11.434	11.589	16.028	16.903	6.7	6.082	6.422
NT5DC2	0	-0.303786	-0.548714	0.000569741	6.71643	4.31024e-05	2962	3922	1804	3882	4015	2682	1452	1853	3559	3111	1134	2169	2661	5949	2285	2160	2022	3112	635	1644	3369	3059	2958	2192	1801	1571	1419	2124	146.94	135.983	133.577	125.203	135.878	134.073	121.114	116.919	95.747	93.165	99.867	88.556	125.56	127.404	108.702
SYDE2	0	-0.143776	-0.589287	0.000570404	1.85002	4.31878e-05	124	110	36	60	211	120	57	76	118	83	38	48	147	312	102	78	91	83	18	19	158	132	160	74	65	54	49	63	6.151	3.814	2.666	1.935	7.141	5.999	4.754	4.795	3.175	2.486	3.347	1.96	6.936	6.682	4.852
SMN1	0	-0.238245	-0.350326	0.000570945	3.15999	4.32641e-05	241	332	149	331	326	207	101	137	360	279	105	216	194	439	175	160	301	376	72	132	237	246	236	167	134	144	139	139	11.956	11.511	11.033	10.675	11.033	10.348	8.425	8.644	9.685	8.355	9.247	8.819	9.154	9.402	8.325
TAS2R4	0	0.578593	0.752085	0.000570998	1.14505	4.33388e-05	40	83	20	35	71	41	11	21	151	135	21	61	54	136	27	30	188	235	20	47	58	62	100	46	25	24	28	51	1.984	2.878	1.481	1.129	2.403	2.05	0.918	1.325	4.062	4.043	1.849	2.491	2.548	2.913	1.284
HAGHL	0	-0.405364	-0.636441	0.000570998	5.45721	4.33208e-05	1499	1897	689	1476	1811	1130	600	911	1556	1455	412	743	1237	2359	938	864	921	1424	143	451	1306	1257	1498	975	738	745	769	994	74.363	65.772	51.017	47.604	61.289	56.489	50.047	57.482	41.861	43.573	36.283	30.335	58.368	50.52	44.623
GNB1	0	-0.123999	-0.184377	0.000575357	7.08291	4.37052e-05	2772	3865	2195	4918	4246	2835	1912	2310	4583	4082	1644	3124	2749	6523	2941	2967	3988	5272	1047	2341	3246	3249	4264	2429	2437	2230	2755	2963	137.515	134.006	162.529	158.617	143.696	141.722	159.484	145.755	123.295	122.243	144.78	127.546	129.712	139.696	139.909
PRAM1	0	0.330023	1.21829	0.000576389	5.05284	4.38192e-05	487	594	113	252	927	659	388	662	1404	1090	141	472	640	1195	685	644	3471	3076	330	633	1044	1196	1658	1161	705	811	1016	1265	24.159	20.595	8.367	8.128	31.372	32.943	32.364	41.77	37.771	32.642	12.417	19.271	30.199	25.592	32.587
RP11-126K1.6	0	0.0148913	0.273648	0.000576467	3.34514	4.38691e-05	133	200	124	307	257	204	154	186	284	274	116	242	174	420	242	215	284	412	76	206	280	299	374	216	245	244	256	283	6.598	6.934	9.182	9.901	8.698	10.198	12.845	11.736	7.64	8.205	10.216	9.88	8.21	8.995	11.512
MYLK2	0	0.100359	-1.09935	0.000576467	-1.38331	4.38965e-05	12	12	7	12	20	10	9	6	31	18	8	17	7	27	6	10	8	9	4	4	6	8	6	3	8	6	1	2	0.595	0.416	0.518	0.387	0.677	0.5	0.751	0.379	0.834	0.539	0.705	0.694	0.33	0.578	0.285
RPS27L	0	0.0843076	0.232684	0.000576916	7.36468	4.39664e-05	2632	4300	1967	5038	4854	3032	1832	2546	5406	4943	1745	4149	3178	7627	3353	3824	5493	6861	1490	3539	4711	4365	5553	3371	3482	3118	3456	4123	130.57	149.089	145.646	162.487	164.272	151.57	152.811	160.646	145.436	148.028	153.675	169.395	149.955	163.34	159.509
YLPM1	0	-0.357796	-0.424492	0.000577502	5.55773	4.40468e-05	1184	1428	827	1697	1786	1165	750	800	1323	1028	480	852	1157	2759	1072	1018	1175	1433	352	635	1363	1335	1425	1088	822	827	772	997	58.736	49.511	61.235	54.732	60.443	58.238	62.559	50.478	35.592	30.785	42.272	34.785	54.593	59.087	50.997
ATMIN	0	-0.162886	-0.29525	0.000578135	3.90235	4.41308e-05	312	401	211	388	607	419	215	281	447	376	151	301	383	897	355	329	394	518	103	250	411	381	543	321	261	249	256	299	15.478	13.903	15.623	12.514	20.542	20.946	17.934	17.73	12.026	11.26	13.298	12.289	18.072	19.21	16.888
NFIL3	0	0.324624	0.587994	0.000579743	3.04121	4.42894e-05	147	184	109	297	143	106	80	128	273	239	108	405	96	267	198	213	284	465	76	385	152	122	296	124	199	168	219	226	7.292	6.38	8.071	9.579	4.839	5.299	6.673	8.076	7.344	7.157	9.511	16.535	4.53	5.718	9.419
PTGDR2	0	0.651524	-0.368063	0.000586166	0.922073	4.48164e-05	46	57	31	66	49	27	45	34	167	137	50	94	37	120	61	28	111	74	10	30	37	32	45	17	33	15	14	13	2.282	1.976	2.295	2.129	1.658	1.35	3.754	2.145	4.493	4.103	4.403	3.838	1.746	2.57	2.902
C1orf21	0	0.491192	0.581063	0.000586421	3.55678	4.48722e-05	184	249	197	317	247	144	92	141	414	400	221	442	237	582	186	240	414	502	165	390	339	286	414	284	187	182	266	229	9.128	8.633	14.587	10.224	8.359	7.199	7.674	8.897	11.138	11.979	19.463	18.046	11.183	12.464	8.848
GPR27	0	0.489926	1.50455	0.000589509	1.12142	4.51449e-05	62	100	62	142	6	2	6	10	157	152	60	104	16	70	8	32	345	346	94	126	66	69	133	52	22	17	58	40	3.076	3.467	4.591	4.58	0.203	0.1	0.5	0.631	4.224	4.552	5.284	4.246	0.755	1.499	0.381
NINJ2	0	-0.205139	0.23177	0.000589872	3.70058	4.52092e-05	406	680	337	843	239	143	104	132	813	617	289	470	147	297	137	153	1224	1049	294	469	258	215	286	151	169	127	182	178	20.141	23.577	24.953	27.189	8.088	7.149	8.675	8.329	21.872	18.477	25.451	19.189	6.936	6.361	6.517
ZEB2-AS1	0	0.272764	1.01008	0.000590412	-0.197337	4.52871e-05	6	6	13	23	22	10	6	19	19	14	13	21	13	27	19	25	29	30	4	20	26	24	37	36	41	28	42	44	0.298	0.208	0.963	0.742	0.745	0.5	0.5	1.199	0.511	0.419	1.145	0.857	0.613	0.578	0.904
SAP30	0	0.32363	0.366073	0.000590621	5.75463	4.53397e-05	997	1221	713	1572	1521	998	451	688	2602	2801	649	1684	1065	2326	892	1012	2402	3404	560	1349	1464	1245	1925	931	821	700	998	1101	49.46	42.334	52.794	50.701	51.475	49.89	37.619	43.411	70.001	83.881	57.155	68.754	50.252	49.814	42.434
RP11-10A14.4	0	0.637255	1.01155	0.000593146	0.584237	4.55702e-05	28	56	26	68	27	6	10	14	117	102	33	89	19	52	8	16	144	149	37	89	25	25	69	15	20	17	26	19	1.389	1.942	1.925	2.193	0.914	0.3	0.834	0.883	3.148	3.055	2.906	3.634	0.897	1.114	0.381
SEC11A	0	0.153226	0.178486	0.000593697	8.25141	4.56492e-05	5784	7977	4738	10663	7831	5326	3073	4300	12846	11198	4406	9010	5548	13817	5497	6052	12890	14608	3151	7170	7416	6895	10068	5171	5152	4444	5670	5945	286.936	276.577	350.825	343.906	265.021	266.247	256.325	271.318	345.592	335.345	388.018	367.859	261.784	295.905	261.504
RAB14	0	-0.129882	-0.257617	0.000596196	6.55194	4.58782e-05	1979	2746	1399	2962	3278	2274	1314	1661	3049	2572	1056	1978	2374	5520	1982	2030	2636	3512	728	1587	2503	2532	2837	1841	1559	1522	1615	1795	98.175	95.209	103.589	95.531	110.936	113.678	109.603	104.804	82.026	77.023	92.998	80.758	112.018	118.216	94.288
PRRT3-AS1	0	0.195354	0.416582	0.000597184	2.90434	4.59912e-05	125	160	79	164	214	113	92	135	245	253	70	146	135	426	139	172	237	333	65	138	243	227	372	173	151	139	176	202	6.201	5.547	5.85	5.289	7.242	5.649	7.674	8.518	6.591	7.577	6.165	5.961	6.37	9.123	6.613
H1FX	0	0.460844	0.640428	0.000598661	8.34242	4.62507e-05	5254	7420	4321	9969	5529	3705	3474	4333	16599	17198	5224	12579	4474	9185	6022	6681	15991	23119	3911	10543	6215	5857	12257	3557	6255	5968	10517	6271	260.643	257.264	319.948	321.523	187.116	185.213	289.773	273.4	446.558	515.027	460.056	513.574	211.107	196.706	286.479
PRKAB1	0	0.240737	0.457158	0.000598661	3.31725	4.61527e-05	164	232	151	330	244	161	93	123	395	373	164	356	154	331	207	169	483	599	134	259	235	197	346	162	176	169	246	158	8.136	8.044	11.181	10.643	8.258	8.048	7.757	7.761	10.627	11.17	14.443	14.535	7.267	7.089	9.847
CARHSP1	0	0.103847	-0.220893	0.000598661	6.17411	4.62642e-05	1731	2179	930	1809	2697	1805	947	1054	3686	3050	722	1704	1950	4004	1700	1406	2445	3153	396	1178	1826	1771	2230	1320	1192	1080	1172	1222	85.872	75.55	68.862	58.344	91.274	90.232	78.991	66.504	99.163	91.338	63.584	69.571	92.011	85.75	80.872
ANKRD17	0	-0.153221	-0.241881	0.000598661	6.03619	4.62415e-05	1437	2015	976	2183	2304	1437	967	1101	2239	1922	742	1404	1534	3724	1401	1252	1925	2648	505	1078	1731	1760	2169	1356	1034	977	1126	1250	71.287	69.864	72.268	70.407	77.973	71.836	80.659	69.47	60.235	57.558	65.345	57.322	72.382	79.753	66.648
PDGFC	0	-0.256801	-0.476287	0.000598661	3.31838	4.62901e-05	196	284	191	450	372	206	195	178	329	274	120	221	199	573	237	213	226	303	57	145	301	239	320	143	172	185	206	188	9.723	9.847	14.143	14.514	12.589	10.298	16.265	11.231	8.851	8.205	10.568	9.023	9.39	12.271	11.275
C11orf95	0	0.436612	0.52953	0.000599042	3.01147	4.63635e-05	117	157	109	232	234	134	81	85	344	343	122	266	168	369	129	152	371	513	97	241	178	164	271	128	119	119	207	166	5.804	5.443	8.071	7.483	7.919	6.699	6.756	5.363	9.255	10.272	10.744	10.86	7.927	7.902	6.137
TTC5	0	-0.271457	-0.3369	0.000599042	4.38742	4.63937e-05	500	608	328	711	807	503	305	363	627	527	223	407	533	1107	488	404	586	689	162	305	653	597	598	426	411	318	354	420	24.804	21.08	24.287	22.931	27.311	25.145	25.441	22.904	16.868	15.782	19.639	16.617	25.15	23.707	23.215
FCGR1B	0	0.509213	1.57236	0.000599132	-1.41123	4.65843e-05	5	4	5	15	3	4	1	3	16	14	5	16	4	5	2	10	25	32	6	14	5	10	37	9	7	5	18	19	0.248	0.139	0.37	0.484	0.102	0.2	0.083	0.189	0.43	0.419	0.44	0.653	0.189	0.107	0.095
ZNF446	0	0.593362	0.841768	0.000599132	1.60402	4.65347e-05	41	75	44	107	56	33	36	35	195	164	65	138	37	67	52	52	185	266	57	134	38	42	100	32	54	49	76	48	2.034	2.6	3.258	3.451	1.895	1.65	3.003	2.208	5.246	4.911	5.724	5.634	1.746	1.435	2.474
SPATS2L	0	0.258232	0.513868	0.000599132	4.61153	4.6586e-05	334	447	498	965	426	325	228	375	695	743	461	930	382	1002	357	585	851	1232	318	850	645	571	843	420	471	407	578	541	16.569	15.498	36.874	31.123	14.417	16.247	19.018	23.661	18.697	22.251	40.598	37.97	18.025	21.459	16.983
CARD19	0	0.361011	0.131135	0.000599132	5.85657	4.65526e-05	1155	1482	665	1438	1867	1244	604	750	3155	2726	697	1686	1376	3226	1152	1145	2591	3075	458	1243	1600	1412	1771	1022	862	799	909	892	57.298	51.384	49.24	46.379	63.184	62.188	50.381	47.323	84.878	81.635	61.382	68.836	64.927	69.088	54.803
CAPN12	0	0.198579	-0.840816	0.000599132	1.90311	4.65501e-05	150	223	38	96	170	115	69	58	414	261	59	131	100	195	102	54	168	169	34	54	64	51	103	16	38	32	48	29	7.441	7.732	2.814	3.096	5.753	5.749	5.755	3.66	11.138	7.816	5.196	5.348	4.719	4.176	4.852
C8orf82	0	0.0102684	0.269686	0.000600715	4.06217	4.67462e-05	346	453	225	480	486	311	158	220	609	551	193	384	291	676	310	329	652	808	147	342	480	446	545	364	379	299	381	357	17.165	15.706	16.66	15.481	16.448	15.547	13.179	13.881	16.384	16.501	16.997	15.678	13.731	14.477	14.747
RP11-472N13.3	0	0.318635	1.66955	0.000601414	-0.842153	4.68378e-05	3	15	2	6	9	7	5	11	25	14	2	9	9	12	14	6	68	56	8	12	18	15	29	11	12	24	39	19	0.149	0.52	0.148	0.194	0.305	0.35	0.417	0.694	0.673	0.419	0.176	0.367	0.425	0.257	0.666
SRP14-AS1	0	0.831435	0.817687	0.000601463	3.15924	4.68789e-05	128	266	83	163	209	157	89	80	766	558	150	376	154	341	173	118	671	728	90	273	183	167	358	139	114	141	186	119	6.35	9.223	6.146	5.257	7.073	7.848	7.424	5.048	20.607	16.71	13.21	15.351	7.267	7.303	8.23
GLB1L2	0	0.134921	0.884007	0.000601782	0.232331	4.69787e-05	16	19	16	39	22	16	9	13	23	25	6	17	31	70	14	27	37	50	16	17	44	40	76	36	31	33	47	50	0.794	0.659	1.185	1.258	0.745	0.8	0.751	0.82	0.619	0.749	0.528	0.694	1.463	1.499	0.666
NLGN4Y	0	0.330901	0.65087	0.000601782	1.89122	4.70154e-05	31	51	70	205	47	25	47	80	78	66	100	194	39	101	100	112	115	139	46	138	89	81	79	47	129	92	157	148	1.538	1.768	5.183	6.612	1.591	1.25	3.92	5.048	2.098	1.976	8.807	7.921	1.84	2.163	4.757
ASL	0	-0.170533	-0.361759	0.000601782	5.02997	4.69815e-05	962	1395	623	1228	1012	712	383	469	1524	1277	426	883	680	1404	652	568	1144	1383	231	630	879	842	771	490	495	406	471	538	47.723	48.367	46.13	39.606	34.249	35.593	31.947	29.593	41	38.242	37.516	36.051	32.086	30.068	31.017
ZNF788	0	0.355349	0.623728	0.000602667	2.71433	4.71218e-05	124	170	76	147	156	85	74	72	232	255	72	183	142	356	114	107	274	417	58	162	156	181	447	140	96	106	161	126	6.151	5.894	5.627	4.741	5.279	4.249	6.172	4.543	6.241	7.636	6.341	7.472	6.7	7.624	5.423
TMIE	0	1.33064	1.54724	0.000605663	-0.876972	4.74308e-05	16	10	4	16	7	7	3	1	42	56	28	41	5	15	5	6	75	72	10	27	8	10	14	3	4	16	16	6	0.794	0.347	0.296	0.516	0.237	0.35	0.25	0.063	1.13	1.677	2.466	1.674	0.236	0.321	0.238
DIDO1	0	-0.250193	-0.33333	0.000605663	5.17625	4.7431e-05	890	1210	631	1318	1197	845	482	603	1229	898	428	765	787	1939	756	784	1049	1321	287	510	941	839	1186	711	579	604	658	723	44.152	41.953	46.722	42.508	40.51	42.242	40.205	38.048	33.063	26.892	37.692	31.233	37.135	41.526	35.964
DOCK7	0	-0.0146703	-0.275794	0.000609214	4.08491	4.77845e-05	374	548	213	414	649	458	241	273	660	603	185	399	411	986	379	346	531	611	122	269	469	411	500	299	285	293	298	284	18.554	19	15.772	13.352	21.964	22.895	20.102	17.226	17.756	18.058	16.292	16.29	19.393	21.116	18.03
POLG	0	-0.38604	-0.480156	0.000609214	3.93105	4.77481e-05	339	449	241	599	592	419	235	306	369	340	141	268	415	866	362	340	287	383	102	185	440	445	516	384	285	285	310	361	16.817	15.568	17.845	19.319	20.035	20.946	19.602	19.308	9.927	10.182	12.417	10.942	19.582	18.546	17.221
HEXIM1	0	-0.132573	-0.412189	0.000609549	3.7769	4.78822e-05	304	372	142	251	728	459	234	263	405	374	103	258	430	1089	339	291	329	421	72	172	429	411	560	371	244	239	184	288	15.081	12.898	10.514	8.095	24.637	22.945	19.518	16.595	10.896	11.2	9.071	10.534	20.29	23.322	16.127
VDAC1	0	-0.416538	-0.529233	0.000609549	8.25553	4.79137e-05	7524	11552	4195	9419	12431	8207	4744	6933	8068	7110	2225	4370	8237	18488	7924	7977	6477	7809	1551	2970	8703	8777	11813	6977	6722	6196	5890	7955	373.255	400.528	310.618	303.784	420.697	410.269	395.706	437.453	217.051	212.922	195.947	178.418	388.665	395.939	376.961
F2R	0	-0.146078	-0.529948	0.000609549	6.10684	4.79238e-05	1552	2218	1532	3579	2346	1472	875	1158	2566	1841	1268	1715	1608	4091	1406	1564	1595	1902	751	1223	1587	1487	1697	898	1268	1088	1023	981	76.992	76.902	113.437	115.431	79.395	73.585	72.985	73.067	69.032	55.132	111.668	70.02	75.874	87.613	66.886
THNSL2	0	1.37281	1.40487	0.000610669	-0.212915	4.80875e-05	31	50	40	63	7	1	1	8	185	163	48	167	3	8	12	14	188	233	38	111	5	2	22	2	13	3	14	9	1.538	1.734	2.962	2.032	0.237	0.05	0.083	0.505	4.977	4.881	4.227	6.818	0.142	0.171	0.571
TBCE	0	-0.275764	-0.42114	0.000610669	4.2626	4.80553e-05	524	663	297	675	707	413	264	365	595	542	224	364	495	886	480	403	516	575	136	284	502	525	538	393	349	352	304	363	25.995	22.987	21.991	21.77	23.927	20.646	22.021	23.03	16.007	16.231	19.727	14.861	23.357	18.975	22.835
USP44	0	0.667041	0.994662	0.000610692	0.457183	4.82025e-05	34	65	21	69	14	8	10	11	118	137	36	83	9	30	13	20	126	204	23	88	23	18	69	11	22	13	21	13	1.687	2.254	1.555	2.225	0.474	0.4	0.834	0.694	3.175	4.103	3.17	3.389	0.425	0.642	0.618
IFNAR2	0	-0.045962	0.369205	0.000610692	4.06362	4.81902e-05	286	400	252	629	397	257	184	229	570	486	210	320	289	568	307	358	712	803	148	301	498	443	582	412	390	335	367	468	14.188	13.869	18.659	20.287	13.436	12.847	15.348	14.449	15.335	14.554	18.494	13.065	13.637	12.164	14.605
ARCN1	0	-0.187575	-0.258046	0.000610692	5.86797	4.81313e-05	1444	1706	862	1786	2155	1457	793	973	1949	1667	638	1329	1442	3103	1185	1086	1718	2161	437	981	1632	1653	1784	1209	920	934	1000	1136	71.635	59.15	63.827	57.603	72.931	72.836	66.146	61.394	52.433	49.921	56.186	54.26	68.041	66.454	56.373
DYNC2H1	0	0.671824	0.602732	0.000613092	3.07128	4.84623e-05	173	231	156	298	148	125	73	76	608	510	218	442	121	355	89	144	498	725	173	385	175	170	196	82	113	84	97	98	8.582	8.009	11.551	9.611	5.009	6.249	6.089	4.795	16.357	15.273	19.198	18.046	5.709	7.603	4.234
ST3GAL5	0	0.15527	-0.337424	0.000613092	2.86426	4.84679e-05	231	327	133	290	181	120	75	119	477	377	127	302	148	325	128	133	331	322	77	151	101	98	200	86	112	78	125	79	11.46	11.338	9.848	9.353	6.126	5.999	6.256	7.509	12.833	11.29	11.184	12.33	6.983	6.96	6.089
AC098973.2	0	0.878588	1.01244	0.000614591	-0.0619414	4.86244e-05	7	10	13	28	10	8	19	15	54	29	19	48	11	31	20	28	50	63	13	30	17	18	26	12	28	20	34	18	0.347	0.347	0.963	0.903	0.338	0.4	1.585	0.946	1.453	0.868	1.673	1.96	0.519	0.664	0.951
B3GNT2	0	-0.018758	-0.351848	0.000616358	5.29841	4.88023e-05	778	1337	617	1547	1344	875	458	717	1397	1263	486	979	954	2809	788	968	1085	1650	263	573	788	865	1733	645	596	527	773	631	38.595	46.356	45.686	49.894	45.484	43.741	38.203	45.241	37.583	37.823	42.8	39.97	45.015	60.157	37.487
HMCES	0	-0.284083	-0.390643	0.000620463	4.75522	4.91657e-05	614	823	412	949	1052	664	401	505	717	751	249	534	726	1326	645	624	649	789	168	355	819	794	805	464	539	554	531	595	30.46	28.535	30.507	30.607	35.602	33.193	33.448	31.864	19.289	22.49	21.928	21.802	34.257	28.398	30.684
DDX19A	0	-0.29661	-0.346174	0.000621535	4.39218	4.92891e-05	376	527	286	690	843	568	340	483	474	439	200	326	545	1403	485	539	428	553	122	272	585	669	901	483	439	410	450	519	18.653	18.272	21.177	22.254	28.529	28.394	28.36	30.476	12.752	13.147	17.613	13.31	25.716	30.047	23.072
SPNS2	0	-0.0452803	-0.338341	0.00062228	4.56222	4.93867e-05	445	607	573	1271	568	405	382	463	938	795	490	830	395	807	555	567	683	859	258	455	454	445	438	202	501	450	468	404	22.076	21.046	42.428	40.993	19.223	20.246	31.863	29.214	25.235	23.808	43.152	33.887	18.638	17.283	26.402
WDR91	0	0.108716	-0.289343	0.000623683	2.88483	4.95366e-05	184	256	120	298	210	128	101	111	359	321	112	219	162	352	182	161	254	332	40	153	153	164	190	101	117	111	118	95	9.128	8.876	8.885	9.611	7.107	6.399	8.425	7.004	9.658	9.613	9.863	8.941	7.644	7.538	8.658
MAML2	0	0.701755	0.496305	0.000624579	2.67495	4.96464e-05	96	167	117	278	73	60	56	76	302	312	157	324	117	270	124	154	269	297	75	190	100	91	271	80	88	75	226	154	4.762	5.79	8.663	8.966	2.471	2.999	4.671	4.795	8.125	9.343	13.826	13.228	5.521	5.782	5.899
RTKN	0	0.0180462	-0.334477	0.000625737	4.0488	4.97771e-05	430	586	334	794	458	298	192	259	820	702	338	568	373	779	286	263	674	704	206	304	371	340	415	166	223	222	216	196	21.332	20.318	24.731	25.608	15.5	14.897	16.015	16.342	22.06	21.023	29.766	23.19	17.6	16.683	13.606
EPOR	0	0.274191	0.613513	0.000625953	1.98108	4.9833e-05	87	139	89	183	45	31	28	60	185	179	81	215	37	86	62	79	282	262	65	178	58	58	111	43	67	57	108	81	4.316	4.819	6.59	5.902	1.523	1.55	2.336	3.786	4.977	5.36	7.133	8.778	1.746	1.842	2.949
ZSCAN1	0	0.737922	0.748323	0.000627082	2.40075	4.99975e-05	129	203	140	377	42	27	34	46	548	548	179	367	44	107	74	75	468	637	102	312	92	82	100	33	83	76	79	45	6.399	7.038	10.366	12.159	1.421	1.35	2.836	2.902	14.743	16.411	15.764	14.984	2.076	2.292	3.52
CCDC102A	0	0.319322	0.567197	0.000627082	4.52992	5.00006e-05	347	393	348	751	534	406	236	279	926	849	356	727	453	925	403	363	1190	1433	327	713	727	696	668	401	402	332	385	388	17.214	13.626	25.768	24.221	18.072	20.296	19.685	17.604	24.912	25.425	31.351	29.682	21.375	19.81	19.172
BEX4	0	0.196576	0.236843	0.000627082	6.40212	5.00393e-05	1466	2303	1367	3352	1940	1248	904	1176	3844	3355	1352	2904	1408	3210	1484	1676	3440	4389	982	2414	1973	1812	2559	1178	1452	1300	1665	1530	72.726	79.849	101.219	108.11	65.655	62.388	75.404	74.202	103.414	100.472	119.065	118.564	66.437	68.745	70.597
ADAP1	0	0.419174	0.837408	0.000627604	2.61851	5.01198e-05	95	117	73	142	128	126	49	77	287	303	94	212	82	153	88	116	388	416	73	169	145	130	160	136	118	112	156	185	4.713	4.057	5.405	4.58	4.332	6.299	4.087	4.858	7.721	9.074	8.278	8.656	3.869	3.277	4.186
LYSMD4	0	-0.177911	-0.594059	0.000630991	0.936297	5.04293e-05	44	73	30	54	88	57	28	28	74	58	23	34	53	105	59	37	58	53	16	27	53	36	50	27	39	26	27	32	2.183	2.531	2.221	1.742	2.978	2.849	2.336	1.767	1.991	1.737	2.026	1.388	2.501	2.249	2.807
APOBR	0	0.0185362	-0.333989	0.000633287	4.18373	5.0652e-05	408	550	172	391	754	593	294	309	735	584	150	383	555	1240	489	380	651	678	119	220	491	459	630	353	294	271	323	283	20.24	19.069	12.736	12.611	25.517	29.644	24.523	19.497	19.774	17.489	13.21	15.637	26.188	26.556	23.263
COPG1	0	-0.0736104	-0.207838	0.000640726	4.7283	5.12866e-05	529	718	412	959	869	533	373	480	900	798	328	650	536	1454	573	584	743	953	223	456	634	653	872	476	451	431	496	543	26.243	24.894	30.507	30.93	29.409	26.645	31.113	30.287	24.212	23.898	28.886	26.538	25.291	31.139	27.259
THTPA	0	0.0559669	0.28385	0.000642436	2.84881	5.14633e-05	127	168	95	201	187	140	82	119	262	215	92	187	135	272	148	131	285	340	77	157	195	187	254	144	121	127	164	153	6.3	5.825	7.034	6.483	6.329	6.999	6.84	7.509	7.049	6.439	8.102	7.635	6.37	5.825	7.041
IL15RA	0	-0.428069	2.05525	0.000642675	-3.00073	5.15221e-05	0	0	4	16	1	1	0	0	1	1	2	0	0	4	2	1	6	5	18	8	6	4	2	5	7	7	6	11	0	0	0.296	0.516	0.034	0.05	0	0	0.027	0.03	0.176	0	0	0.086	0.095
SDHA	0	-0.320016	-0.415898	0.000644997	5.85858	5.17482e-05	1601	2109	991	2272	1952	1330	793	996	1888	1673	578	1150	1352	2681	1304	1296	1533	1805	368	803	1487	1530	1810	1141	1041	1085	1064	1186	79.423	73.123	73.379	73.277	66.061	66.487	66.146	62.845	50.792	50.101	50.902	46.952	63.794	57.416	62.034
ZFAND1	0	0.255281	0.372497	0.000646125	5.41096	5.18942e-05	760	1108	569	1408	1125	674	418	524	2118	1865	648	1360	742	1618	683	745	2159	2488	556	1114	916	902	1548	698	632	575	974	736	37.702	38.416	42.132	45.411	38.073	33.693	34.866	33.063	56.98	55.851	57.067	55.526	35.011	34.651	32.492
DCPS	0	-0.244543	-0.325986	0.000646125	5.49463	5.19186e-05	1208	1673	707	1645	1520	1105	603	691	1939	1666	452	885	1064	1953	884	861	1534	1893	284	713	1252	1149	1345	800	697	622	799	883	59.927	58.006	52.35	53.055	51.441	55.239	50.297	43.6	52.164	49.892	39.806	36.133	50.205	41.825	42.054
MAPKAP1	0	-0.166729	-0.292775	0.000647061	5.14009	5.20339e-05	716	1016	450	934	1413	968	563	648	1126	902	361	722	957	2021	772	751	943	1225	220	516	1034	1007	1035	763	702	632	607	728	35.52	35.227	33.32	30.124	47.82	48.39	46.961	40.887	30.292	27.012	31.792	29.478	45.156	43.282	36.726
C1QBP	0	-0.221318	-0.346321	0.000651098	9.72578	5.23988e-05	18788	26547	9241	19943	37264	25557	12268	17182	25462	22588	5899	12062	26619	57569	20803	19692	18751	26670	3897	8934	28387	28974	35078	21704	16553	15684	16346	19968	932.045	920.431	684.249	643.207	1261.11	1277.6	1023.3	1084.14	684.997	676.44	519.501	492.466	1256.03	1232.9	989.641
GCHFR	0	-0.157396	-0.441786	0.00065682	6.54284	5.28999e-05	2723	3765	1552	3665	3021	1989	1391	1481	4964	4023	977	2339	1987	4129	2139	1782	4440	4533	713	1454	1925	1824	2554	1114	1346	1168	1546	1237	135.084	130.539	114.918	118.205	102.239	99.43	116.026	93.447	133.545	120.476	86.04	95.496	93.757	88.427	101.757
PREB	0	-0.388832	-0.508211	0.000658313	4.2158	5.30609e-05	489	645	268	511	774	568	310	358	463	464	145	297	526	1089	460	429	419	540	103	227	657	564	509	415	350	327	318	458	24.259	22.363	19.844	16.481	26.194	28.394	25.858	22.589	12.456	13.895	12.77	12.126	24.819	23.322	21.883
KDELC1	0	-0.0934488	-0.343248	0.000658494	3.87602	5.31162e-05	380	506	271	638	449	268	208	226	630	582	199	424	356	598	319	268	486	633	121	302	364	338	359	189	245	214	198	200	18.851	17.544	20.066	20.577	15.195	13.397	17.35	14.26	16.949	17.429	17.525	17.311	16.798	12.807	15.175
GNG4	0	-0.0463259	1.4111	0.000659489	-0.2237	5.32372e-05	9	9	25	46	8	3	2	16	12	11	27	17	5	22	6	30	37	25	31	49	39	34	24	23	38	27	52	41	0.446	0.312	1.851	1.484	0.271	0.15	0.167	1.01	0.323	0.329	2.378	0.694	0.236	0.471	0.285
GRAP	0	0.324846	0.57421	0.000659697	2.42341	5.32948e-05	85	88	92	188	98	62	78	80	261	180	112	171	73	138	122	97	250	283	80	188	106	116	153	55	106	113	158	99	4.217	3.051	6.812	6.063	3.317	3.099	6.506	5.048	7.022	5.39	9.863	6.982	3.445	2.955	5.804
ZADH2	0	0.180185	0.322101	0.000660865	4.29621	5.34709e-05	358	541	316	655	447	259	210	306	899	742	299	615	292	708	386	367	918	1067	240	496	414	427	684	307	327	284	434	389	17.76	18.757	23.398	21.125	15.128	12.947	17.517	19.308	24.186	22.221	26.332	25.109	13.778	15.163	18.363
B4GALNT3	0	-0.223994	-1.34707	0.000660865	-1.61332	5.34624e-05	18	14	4	6	24	20	4	6	17	13	1	5	18	38	13	4	12	7	1	1	7	8	12	2	4	6	1	6	0.893	0.485	0.296	0.194	0.812	1	0.334	0.379	0.457	0.389	0.088	0.204	0.849	0.814	0.618
FOXP2	0	0.534461	1.40369	0.000665912	-1.30535	5.39205e-05	1	2	8	18	5	1	6	9	9	6	14	25	2	10	9	6	23	21	10	23	13	16	7	2	13	15	20	18	0.05	0.069	0.592	0.581	0.169	0.05	0.5	0.568	0.242	0.18	1.233	1.021	0.094	0.214	0.428
LRRC17	0	0.681274	0.79739	0.000671375	1.35162	5.44043e-05	13	36	42	80	28	21	44	70	43	49	37	166	29	62	129	128	55	48	25	106	55	58	40	28	121	110	131	176	0.645	1.248	3.11	2.58	0.948	1.05	3.67	4.417	1.157	1.467	3.258	6.777	1.368	1.328	6.137
SKP2	0	-0.316345	-0.367278	0.000673086	5.09938	5.45847e-05	839	1109	575	1236	1282	789	507	592	1011	931	308	620	849	1784	797	741	880	1160	199	492	976	927	1095	664	633	663	629	775	41.622	38.451	42.576	39.864	43.386	39.442	42.29	37.354	27.199	27.881	27.124	25.313	40.06	38.206	37.915
TBKBP1	0	0.237078	0.756553	0.000673218	2.50518	5.4637e-05	59	81	102	201	139	103	43	79	195	157	100	194	96	198	79	93	319	355	88	208	146	175	206	103	88	107	119	107	2.927	2.808	7.553	6.483	4.704	5.149	3.587	4.985	5.246	4.702	8.807	7.921	4.53	4.24	3.758
HLX	0	0.38031	0.957816	0.000674894	3.82527	5.48628e-05	124	120	106	165	437	328	197	241	272	305	81	196	371	577	478	517	668	877	98	362	394	506	639	391	576	440	521	453	6.151	4.161	7.849	5.322	14.789	16.397	16.432	15.206	7.318	9.134	7.133	8.002	17.506	12.357	22.739
WDR45	0	0.536431	0.65451	0.000674894	3.94959	5.48177e-05	269	387	266	616	324	203	149	169	1038	914	400	813	206	417	201	219	1052	1308	314	801	237	229	347	186	201	161	268	248	13.345	13.418	19.696	19.867	10.965	10.148	12.428	10.663	27.925	27.371	35.226	33.193	9.72	8.93	9.562
DAGLA	0	-0.389469	-0.914679	0.000674894	0.0464573	5.48983e-05	24	45	26	46	36	25	19	27	48	26	16	20	21	67	23	19	23	25	9	15	28	21	21	5	13	17	19	19	1.191	1.56	1.925	1.484	1.218	1.25	1.585	1.704	1.291	0.779	1.409	0.817	0.991	1.435	1.094
PSMD10	0	-0.178519	-0.278868	0.000675357	5.20046	5.49777e-05	820	1245	551	1155	1313	824	496	678	1279	1055	376	762	813	2284	785	733	1063	1393	261	595	920	946	1396	727	578	575	615	763	40.679	43.166	40.799	37.251	44.435	41.192	41.372	42.78	34.409	31.594	33.113	31.111	38.362	48.914	37.344
SLC8A3	0	1.35306	1.38528	0.000678321	-0.622689	5.52609e-05	5	6	5	6	10	5	8	13	42	27	8	29	17	30	15	15	25	63	5	26	26	22	23	10	5	15	20	13	0.248	0.208	0.37	0.194	0.338	0.25	0.667	0.82	1.13	0.809	0.705	1.184	0.802	0.642	0.714
FGFRL1	0	-0.368649	0.320815	0.000679592	2.35113	5.54486e-05	74	119	110	260	101	85	46	93	93	108	63	159	77	124	78	114	221	219	59	122	136	142	153	113	142	117	110	158	3.671	4.126	8.145	8.386	3.418	4.249	3.837	5.868	2.502	3.234	5.548	6.492	3.633	2.656	3.711
HDAC8	0	-0.181295	-0.218465	0.000679592	4.14193	5.54077e-05	426	539	275	672	612	374	222	286	643	608	194	421	389	788	360	321	594	755	155	335	430	434	530	294	287	274	315	310	21.133	18.688	20.362	21.674	20.712	18.696	18.517	18.046	17.298	18.208	17.085	17.189	18.355	16.876	17.126
SEC14L6	0	0.978311	2.31417	0.000681093	-2.94143	5.56132e-05	0	0	2	13	0	1	0	1	4	3	10	11	0	0	3	2	14	23	7	23	4	1	3	1	4	3	7	1	0	0	0.148	0.419	0	0.05	0	0.063	0.108	0.09	0.881	0.449	0	0	0.143
TRIQK	0	0.467928	0.568976	0.000681302	3.90414	5.56724e-05	267	446	220	546	303	188	114	177	970	814	274	581	200	486	260	267	1032	1120	224	438	247	247	513	181	201	214	369	250	13.245	15.464	16.29	17.61	10.254	9.398	9.509	11.168	26.096	24.377	24.13	23.721	9.437	10.408	12.369
MIR155HG	0	-0.255246	0.525533	0.000682197	2.79983	5.57877e-05	101	160	71	150	258	121	82	137	133	93	40	64	122	364	160	210	278	211	51	69	338	278	493	301	170	192	196	313	5.01	5.547	5.257	4.838	8.731	6.049	6.84	8.644	3.578	2.785	3.523	2.613	5.757	7.795	7.612
OXNAD1	0	-0.214224	-0.239177	0.000683403	3.91766	5.59286e-05	371	462	208	460	592	370	209	260	558	530	154	346	351	698	288	257	527	638	126	252	442	426	525	253	216	226	254	251	18.405	16.018	15.401	14.836	20.035	18.496	17.433	16.405	15.012	15.872	13.562	14.126	16.562	14.948	13.701
PARP8	0	0.346684	0.690952	0.000686761	3.48733	5.62459e-05	156	245	85	235	278	181	132	181	507	456	130	276	217	388	206	203	529	679	108	223	265	311	495	213	196	204	390	342	7.739	8.495	6.294	7.579	9.408	9.048	11.01	11.421	13.64	13.656	11.449	11.268	10.239	8.309	9.8
PHC2	0	0.209094	0.354096	0.000688474	4.85242	5.64682e-05	373	573	497	1087	652	409	344	469	911	969	547	990	516	905	558	641	986	1281	440	875	643	600	736	416	619	540	734	642	18.504	19.867	36.8	35.058	22.065	20.446	28.694	29.593	24.508	29.019	48.172	40.42	24.348	19.381	26.545
NRDC	0	-0.0540628	-0.161815	0.000688474	6.64211	5.64714e-05	2204	2909	1462	2954	3465	2306	1372	1518	3898	3319	1209	2297	2331	5269	1995	1875	3300	4176	789	1708	2531	2502	3280	1945	1599	1572	1816	1703	109.337	100.86	108.254	95.273	117.265	115.277	114.441	95.782	104.867	99.394	106.472	93.782	109.989	112.841	94.906
TBC1D14	0	-0.216606	-0.392245	0.000688497	3.61052	5.65159e-05	257	339	163	305	518	322	217	249	323	266	133	234	300	688	325	320	277	311	81	159	319	346	388	294	251	233	209	309	12.749	11.754	12.069	9.837	17.53	16.097	18.1	15.711	8.69	7.966	11.713	9.554	14.156	14.734	15.461
SMC1B	0	1.04862	1.7854	0.000690744	-1.22076	5.68096e-05	7	10	7	7	6	4	1	2	47	43	2	17	3	10	8	6	76	74	3	24	10	5	18	10	7	7	11	7	0.347	0.347	0.518	0.226	0.203	0.2	0.083	0.126	1.264	1.288	0.176	0.694	0.142	0.214	0.381
NRP2	0	0.977906	1.36729	0.000690744	2.79805	5.70421e-05	55	69	198	280	23	9	121	211	183	176	193	730	26	113	280	298	347	442	110	598	155	109	239	88	240	144	261	374	2.728	2.392	14.661	9.031	0.778	0.45	10.093	13.314	4.923	5.271	16.997	29.804	1.227	2.42	13.32
RP5-1198O20.4	0	0.9954	1.27767	0.000690744	1.16424	5.69658e-05	51	94	60	188	15	12	10	11	374	251	113	231	10	32	14	20	388	395	84	172	14	27	113	11	30	26	43	22	2.53	3.259	4.443	6.063	0.508	0.6	0.834	0.694	10.062	7.517	9.951	9.431	0.472	0.685	0.666
KANK3	0	0.667397	1.22253	0.000690744	-0.410277	5.68105e-05	1	6	35	64	3	1	24	38	14	13	45	92	0	7	40	52	39	25	58	125	6	5	7	4	39	30	48	42	0.05	0.208	2.592	2.064	0.102	0.05	2.002	2.398	0.377	0.389	3.963	3.756	0	0.15	1.903
HSF2BP	0	0.313126	0.726451	0.000690744	0.540757	5.69734e-05	27	37	14	40	41	22	10	17	67	68	17	43	16	65	23	25	96	135	17	39	34	46	53	23	25	19	30	25	1.339	1.283	1.037	1.29	1.388	1.1	0.834	1.073	1.802	2.036	1.497	1.756	0.755	1.392	1.094
NIPAL2	0	0.347528	0.532088	0.000690744	2.4566	5.69765e-05	99	127	74	175	125	74	54	74	293	217	73	181	73	208	102	112	310	359	68	152	119	95	155	95	85	103	129	109	4.911	4.403	5.479	5.644	4.23	3.699	4.504	4.669	7.882	6.498	6.429	7.39	3.445	4.455	4.852
MFSD9	0	-0.0201725	0.462639	0.000690744	1.8502	5.68736e-05	73	113	42	77	106	67	31	52	143	101	26	63	73	172	68	61	224	223	32	73	108	96	176	98	61	66	61	77	3.621	3.918	3.11	2.483	3.587	3.349	2.586	3.281	3.847	3.025	2.29	2.572	3.445	3.684	3.235
NUDT1	0	-0.431648	-0.610242	0.000690744	6.78147	5.70189e-05	3196	4492	1462	3166	4823	3346	1807	2173	3373	3108	644	1604	3159	6041	3292	2583	2665	2972	425	1115	3541	3317	3635	2495	2222	2179	1860	2489	158.549	155.746	108.254	102.111	163.223	167.267	150.725	137.11	90.743	93.075	56.714	65.488	149.058	129.374	156.607
TRUB2	0	-0.345932	-0.30922	0.000691256	5.42906	5.71271e-05	1112	1423	571	1306	1598	1093	634	809	1219	1112	396	723	1076	2130	937	910	1115	1390	314	607	1315	1347	1475	973	788	757	750	973	55.165	49.338	42.28	42.121	54.08	54.639	52.883	51.046	32.794	33.301	34.874	29.519	50.771	45.616	44.575
IFT20	0	0.463171	0.554218	0.00069245	5.22576	5.72687e-05	530	770	486	1155	854	590	388	509	2008	1864	685	1484	575	1295	605	668	2073	2487	537	1242	709	708	1191	521	596	496	880	695	26.293	26.697	35.986	37.251	28.902	29.494	32.364	32.116	54.021	55.821	60.325	60.589	27.132	27.734	28.781
GNPNAT1	0	-0.290367	-0.368783	0.000694562	4.70232	5.75124e-05	586	801	367	735	1125	734	397	459	691	644	253	449	721	1624	590	536	567	839	137	359	812	810	1055	664	470	423	440	577	29.071	27.772	27.174	23.705	38.073	36.693	33.115	28.962	18.59	19.286	22.281	18.332	34.021	34.78	28.068
ATP5G3	0	-0.333779	-0.459813	0.000694562	9.70026	5.75293e-05	19198	26088	9439	20320	40757	25944	13076	18017	22224	19867	5378	12090	25701	50011	23406	20718	17719	20832	3761	8431	29716	28590	28339	20786	18842	17589	15137	21211	952.384	904.517	698.91	655.366	1379.32	1296.94	1090.69	1136.82	597.886	594.955	473.618	493.609	1212.71	1071.03	1113.47
JAG1	0	-0.794482	-1.41856	0.000697774	3.29603	5.78385e-05	269	274	337	670	710	472	146	292	178	136	234	529	260	557	173	207	94	175	108	413	127	152	153	69	153	103	171	174	13.345	9.5	24.953	21.609	24.028	23.595	12.178	18.424	4.789	4.073	20.607	21.598	12.268	11.929	8.23
HIST3H2A	0	0.589676	0.999813	0.000697992	4.17652	5.78997e-05	228	299	255	563	289	210	174	260	964	888	405	731	201	391	284	351	993	1397	356	698	283	266	1008	176	329	336	711	367	11.311	10.367	18.881	18.158	9.781	10.498	14.514	16.405	25.934	26.593	35.667	29.845	9.484	8.374	13.51
AGO1	0	-0.234563	0.24671	0.000700212	4.27977	5.81305e-05	371	546	265	452	649	426	240	270	531	434	176	263	386	1040	360	358	878	901	157	275	619	641	782	652	392	407	373	535	18.405	18.931	19.622	14.578	21.964	21.296	20.019	17.036	14.285	12.997	15.5	10.738	18.214	22.273	17.126
SHMT1	0	-0.157077	-0.326125	0.000700212	4.7723	5.81705e-05	678	921	410	898	984	619	362	484	1032	1043	268	575	657	1244	620	583	841	1093	194	378	688	696	816	454	514	445	450	511	33.635	31.933	30.358	28.963	33.301	30.944	30.195	30.539	27.764	31.235	23.602	23.476	31.001	26.641	29.495
MRPS25	0	-0.326693	-0.375953	0.000701621	6.92526	5.8331e-05	3082	3847	1832	3874	4615	3210	1721	2229	3522	3339	1102	1935	3335	6607	2639	2570	2908	3568	723	1500	4015	3892	4209	2730	2253	2164	2290	2676	152.893	133.382	135.65	124.945	156.184	160.468	143.552	140.644	94.751	99.993	97.049	79.002	157.363	141.495	125.543
KCNC3	0	0.880955	1.57465	0.000704205	-0.658252	5.85894e-05	14	8	10	19	4	5	8	3	45	37	15	30	1	9	14	13	64	65	19	27	12	5	21	12	17	16	22	11	0.695	0.277	0.74	0.613	0.135	0.25	0.667	0.189	1.211	1.108	1.321	1.225	0.047	0.193	0.666
RPS6KB1	0	-0.219401	-0.238471	0.000705573	4.58968	5.87468e-05	484	597	354	622	968	657	375	451	641	577	225	453	633	1331	540	555	596	849	160	343	718	704	921	527	459	422	458	553	24.011	20.699	26.212	20.061	32.76	32.844	31.279	28.457	17.245	17.279	19.815	18.495	29.868	28.505	25.689
DLGAP1-AS1	0	0.851818	0.685393	0.000706219	2.09502	5.88443e-05	100	199	69	195	56	32	27	54	508	371	112	317	50	124	69	52	384	465	70	210	49	47	125	30	43	47	88	41	4.961	6.9	5.109	6.289	1.895	1.6	2.252	3.407	13.667	11.11	9.863	12.942	2.359	2.656	3.282
ACADSB	0	-0.257956	-0.486855	0.000706899	2.6121	5.89447e-05	191	278	76	177	246	151	98	93	258	186	58	125	158	334	147	110	210	247	44	88	144	151	173	123	92	75	86	108	9.475	9.639	5.627	5.709	8.325	7.549	8.174	5.868	6.941	5.57	5.108	5.103	7.455	7.153	6.993
MECOM	0	0.163502	0.605166	0.000708487	4.65637	5.9121e-05	383	536	648	1441	324	240	233	333	947	808	617	867	254	897	309	524	1160	1426	528	935	504	470	992	299	484	445	667	552	19	18.584	47.981	46.476	10.965	11.998	19.435	21.011	25.477	24.197	54.337	35.398	11.985	19.21	14.7
ERC1	0	0.00485876	-0.268524	0.00071224	4.63754	5.94781e-05	592	773	394	793	791	558	342	401	1042	871	384	665	582	1384	516	439	790	1003	197	496	631	678	635	405	378	326	379	379	29.368	26.801	29.174	25.576	26.77	27.894	28.527	25.302	28.033	26.084	33.817	27.151	27.462	29.64	24.547
TRGC2	0	-1.72187	0.169707	0.000713481	1.20923	5.96259e-05	45	75	101	328	30	30	23	43	24	22	18	25	17	24	29	50	192	111	35	33	48	54	112	82	62	56	102	175	2.232	2.6	7.479	10.579	1.015	1.5	1.918	2.713	0.646	0.659	1.585	1.021	0.802	0.514	1.38
CSTB	0	-0.0452901	-0.354005	0.000713492	7.31395	5.96927e-05	3676	4550	2855	5670	5820	3876	1808	2746	6028	5319	2308	4260	3986	9147	2887	3481	4492	4978	1463	3158	3778	3867	4586	2677	2256	1983	2390	2949	182.361	157.756	211.398	182.87	196.964	193.762	150.809	173.265	162.17	159.288	203.256	173.927	188.081	195.892	137.341
NDUFB6	0	-0.457545	-0.531703	0.000713492	6.95898	5.97151e-05	2987	4362	2143	4443	4896	3320	1869	2579	3233	2929	927	1855	3415	7018	3155	2894	2411	3195	625	1312	3850	3896	4516	2798	2668	2581	2409	3026	148.181	151.238	158.678	143.297	165.693	165.967	155.897	162.728	86.976	87.714	81.637	75.736	161.138	150.297	150.09
CYB5R2	0	1.03757	1.41217	0.000715121	-0.89728	5.98957e-05	9	10	13	33	2	0	2	13	35	19	15	66	2	8	14	16	32	51	14	49	2	7	18	8	11	8	23	22	0.446	0.347	0.963	1.064	0.068	0	0.167	0.82	0.942	0.569	1.321	2.695	0.094	0.171	0.666
DPF3	0	1.72919	1.16277	0.000715362	-1.10694	5.99601e-05	3	1	9	9	11	1	7	5	26	23	9	59	12	20	19	14	13	18	6	26	10	7	7	2	10	10	20	17	0.149	0.035	0.666	0.29	0.372	0.05	0.584	0.315	0.699	0.689	0.793	2.409	0.566	0.428	0.904
PRPF4	0	-0.424383	-0.479673	0.000716948	5.37232	6.01374e-05	1082	1334	604	1334	1685	1186	669	799	1016	837	405	672	1094	2592	912	953	971	1149	257	568	1313	1346	1225	975	786	765	623	954	53.676	46.252	44.723	43.025	57.025	59.288	55.803	50.415	27.333	25.066	35.667	27.436	51.621	55.51	43.386
WDR60	0	-0.109726	-0.270496	0.000716959	4.71747	6.01827e-05	711	1038	487	1063	726	499	347	370	1166	943	394	773	518	1240	517	426	942	1176	249	505	603	618	778	410	372	338	361	412	35.272	35.989	36.06	34.284	24.57	24.945	28.944	23.346	31.369	28.24	34.698	31.56	24.442	26.556	24.595
CAMK1	0	-0.264191	-0.769354	0.000720243	3.68831	6.05029e-05	413	574	268	696	449	305	137	226	579	402	243	270	390	768	203	299	439	313	118	175	391	333	336	165	157	145	171	129	20.488	19.902	19.844	22.448	15.195	15.247	11.427	14.26	15.577	12.039	21.4	11.024	18.402	16.447	9.657
IGFBP3	0	0.872684	1.31701	0.000721995	0.479915	6.06948e-05	0	0	468	843	0	0	236	594	0	1	502	2866	0	5	755	612	1	1	227	3460	2	2	6	1	925	647	1191	1393	0	0	34.653	27.189	0	0	19.685	37.48	0	0.03	44.209	117.013	0	0.107	35.917
IZUMO4	0	-0.0262417	-0.467751	0.000723296	1.89841	6.08488e-05	119	110	45	89	183	105	48	64	178	138	40	91	112	260	72	68	96	145	12	64	110	89	137	75	49	55	53	62	5.903	3.814	3.332	2.87	6.193	5.249	4.004	4.038	4.789	4.133	3.523	3.715	5.285	5.568	3.425
SMAD7	0	0.293504	1.25465	0.000723297	0.809639	6.09268e-05	15	27	18	67	27	21	19	41	57	36	24	103	12	23	51	28	123	89	29	113	18	17	48	13	81	95	103	83	0.744	0.936	1.333	2.161	0.914	1.05	1.585	2.587	1.533	1.078	2.114	4.205	0.566	0.493	2.426
CD320	0	-0.276899	-0.398775	0.000723297	6.13837	6.09385e-05	1795	2302	957	1961	2739	1981	975	1463	2301	2315	569	1167	1933	3813	1548	1505	1626	2286	363	878	2411	2333	2408	1544	1289	1105	1249	1562	89.047	79.814	70.861	63.247	92.695	99.03	81.327	92.311	61.903	69.327	50.11	47.646	91.209	81.659	73.642
EVA1A	0	0.612742	1.13291	0.000723464	-2.21497	6.09973e-05	0	0	17	36	0	0	5	10	0	1	13	51	0	3	12	25	1	3	23	40	1	2	1	1	28	17	27	25	0	0	1.259	1.161	0	0	0.417	0.631	0	0.03	1.145	2.082	0	0.064	0.571
ADD3	0	0.210682	0.427433	0.000723773	5.75325	6.1068e-05	1101	1507	777	1923	1211	695	555	641	2776	2297	716	1731	761	2043	1015	872	2839	3889	578	1547	969	991	2109	941	889	889	1170	1011	54.619	52.25	57.533	62.021	40.983	34.743	46.294	40.445	74.682	68.788	63.055	70.673	35.908	43.753	48.286
CAPN1	0	-0.0766428	-0.276869	0.000724817	5.46284	6.1201e-05	1165	1450	649	1517	1338	888	653	762	1919	1651	532	1125	951	1919	977	900	1551	1814	334	773	969	982	1144	701	770	712	705	788	57.794	50.274	48.055	48.927	45.281	44.391	54.468	48.08	51.626	49.442	46.851	45.931	44.873	41.097	46.478
BRI3	0	0.174952	0.32291	0.00072521	7.95429	6.1279e-05	4290	5825	3727	8137	5987	4270	2447	3702	9584	8587	3898	7667	4634	9696	4223	4800	12107	12301	3445	6597	6087	5666	6560	3806	4416	3844	4992	5270	212.821	201.963	275.965	262.437	202.616	213.458	204.109	233.586	257.836	257.154	343.281	313.027	218.657	207.649	200.897
MED28	0	-0.235731	-0.286218	0.000725268	6.94943	6.13288e-05	2816	3876	1994	4428	4198	2752	1714	2195	3800	3178	1427	2443	2872	5975	2778	2763	3631	3888	985	1802	3288	3117	3684	2295	2448	2262	2324	2665	139.698	134.388	147.646	142.813	142.071	137.573	142.968	138.498	102.23	95.171	125.67	99.743	135.516	127.96	132.155
TSC1	0	-0.175187	-0.345994	0.000725685	3.65495	6.14089e-05	334	432	198	374	485	322	161	190	495	423	145	237	291	731	267	228	359	516	80	170	338	340	368	249	199	211	225	235	16.569	14.978	14.661	12.062	16.414	16.097	13.429	11.988	13.317	12.668	12.77	9.676	13.731	15.655	12.702
CTD-3065J16.9	0	0.672288	1.57151	0.00072668	-1.09175	6.15381e-05	6	5	6	11	5	5	5	6	19	17	8	31	5	7	9	4	53	52	8	28	10	6	27	5	8	11	16	5	0.298	0.173	0.444	0.355	0.169	0.25	0.417	0.379	0.511	0.509	0.705	1.266	0.236	0.15	0.428
PARP1	0	-0.298492	-0.438926	0.000727968	8.13654	6.16922e-05	7593	10098	4699	10729	9895	6468	4120	4667	9512	8486	2920	5038	6879	15197	6289	5616	6542	8649	1807	3670	8430	8240	9052	5706	5139	4832	4519	5583	376.678	350.115	347.937	346.034	334.873	323.336	343.657	294.475	255.899	254.129	257.152	205.691	324.588	325.459	299.181
POLRMT	0	-0.286303	-0.32772	0.000729237	4.47302	6.18449e-05	515	642	346	726	809	519	310	466	590	572	261	436	518	1132	481	487	514	705	160	319	659	637	756	466	400	370	414	507	25.548	22.259	25.62	23.415	27.379	25.945	25.858	29.403	15.873	17.13	22.985	17.801	24.442	24.243	22.882
PKD2L1	0	0.661524	3.33306	0.00072957	-3.99675	6.19657e-05	0	0	0	0	0	0	0	0	2	3	0	1	0	0	0	0	35	23	2	3	1	1	14	0	1	0	26	2	0	0	0	0	0	0	0	0	0.054	0.09	0	0.041	0	0	0
DCUN1D1	0	-0.091591	-0.235545	0.00072957	5.32673	6.20057e-05	862	1300	466	1114	1522	1030	576	676	1499	1219	378	813	980	2538	874	833	1280	1581	291	582	1006	1078	1396	857	642	580	738	814	42.763	45.073	34.505	35.929	51.508	51.49	48.045	42.654	40.327	36.505	33.289	33.193	46.242	54.354	41.578
AC144652.1	0	-0.394562	-0.532665	0.00072957	2.36072	6.20085e-05	113	157	72	181	199	125	111	115	102	101	68	104	113	240	156	129	88	109	40	72	100	118	193	82	136	127	108	114	5.606	5.443	5.331	5.838	6.735	6.249	9.259	7.256	2.744	3.025	5.988	4.246	5.332	5.14	7.421
ZMAT1	0	0.584426	0.977391	0.000732111	2.39432	6.23211e-05	129	220	91	193	66	44	47	46	531	415	103	250	40	113	72	64	641	723	101	203	66	68	200	58	53	70	121	73	6.399	7.628	6.738	6.225	2.234	2.2	3.92	2.902	14.285	12.428	9.071	10.207	1.887	2.42	3.425
TNFAIP8	0	-0.0545159	0.293039	0.000732111	5.14709	6.23603e-05	507	680	416	968	1044	682	457	745	970	986	338	607	767	1456	704	800	1024	1447	236	570	1049	1068	1709	910	710	831	1052	1225	25.152	23.577	30.803	31.22	35.332	34.093	38.119	47.007	26.096	29.528	29.766	24.783	36.191	31.182	33.491
ZNRD1	0	0.095255	0.268433	0.000732111	6.52435	6.22895e-05	1732	2349	1346	3112	2490	1558	1035	1206	4222	3663	1299	2617	1616	3187	1630	1513	4418	5112	1010	2113	2449	2369	3007	1461	1494	1450	1854	1659	85.922	81.444	99.664	100.369	84.268	77.885	86.331	76.095	113.583	109.695	114.398	106.847	76.251	68.253	77.542
KRBOX4	0	0.378296	0.5799	0.000734571	2.92823	6.26239e-05	126	197	124	240	153	92	104	86	417	311	144	272	119	249	127	124	426	541	117	267	120	136	260	93	117	116	186	128	6.251	6.83	9.182	7.741	5.178	4.599	8.675	5.426	11.218	9.313	12.681	11.105	5.615	5.333	6.042
NOTCH2	0	0.158657	0.443496	0.000734571	3.53654	6.26607e-05	152	191	167	279	302	221	154	186	325	282	123	293	217	588	237	262	376	457	95	233	291	283	646	313	227	217	332	400	7.54	6.622	12.365	8.998	10.22	11.048	12.845	11.736	8.743	8.445	10.832	11.963	10.239	12.593	11.275
DEF8	0	-0.275972	-0.558308	0.000738095	5.22411	6.3007e-05	886	1130	496	1037	1784	1183	582	783	1049	924	270	538	1255	2770	990	938	574	911	144	371	1544	1438	1352	944	775	661	618	866	43.953	39.179	36.726	33.446	60.375	59.138	48.546	49.405	28.221	27.671	23.778	21.965	59.218	59.322	47.096
ANKRD35	0	1.07298	1.31198	0.000738616	2.01678	6.31429e-05	42	54	26	40	110	89	29	68	276	265	55	167	75	171	57	84	378	410	27	132	154	114	196	66	40	51	88	89	2.084	1.872	1.925	1.29	3.723	4.449	2.419	4.291	7.425	7.936	4.844	6.818	3.539	3.662	2.712
MAN1A1	0	0.325128	0.892427	0.000738616	2.92359	6.31322e-05	67	78	139	261	74	63	102	200	170	130	105	280	62	205	301	215	249	298	106	203	176	170	427	244	213	188	270	355	3.324	2.704	10.292	8.418	2.504	3.149	8.508	12.619	4.573	3.893	9.247	11.432	2.925	4.39	14.319
CPVL	0	-0.0722001	0.200511	0.000740726	5.21497	6.3369e-05	816	1116	511	1193	1003	689	417	550	1483	1320	446	966	706	1218	644	605	1827	2112	463	863	938	937	1144	708	574	571	635	722	40.481	38.694	37.837	38.477	33.944	34.443	34.783	34.703	39.897	39.53	39.277	39.44	33.313	26.085	30.636
PALM	0	-0.148728	0.470839	0.00074085	3.19392	6.34255e-05	153	236	273	621	126	71	115	153	256	224	320	401	60	138	124	251	520	477	226	402	151	120	138	79	229	203	316	297	7.59	8.183	20.214	20.029	4.264	3.549	9.592	9.654	6.887	6.708	28.181	16.372	2.831	2.955	5.899
LCAT	0	0.315662	1.21783	0.000740886	-0.716348	6.35112e-05	3	4	10	37	5	5	7	9	10	9	10	31	7	10	14	17	36	35	11	32	15	18	26	16	16	13	14	24	0.149	0.139	0.74	1.193	0.169	0.25	0.584	0.568	0.269	0.27	0.881	1.266	0.33	0.214	0.666
PDIA4	0	-0.373881	-0.345081	0.000740886	6.15668	6.35661e-05	1633	2068	1007	2097	2816	1973	1042	1557	1852	1649	522	1173	1725	4125	1653	1691	1593	2309	450	831	1808	1940	2854	1784	1369	1366	1547	2108	81.011	71.701	74.563	67.633	95.301	98.63	86.915	98.242	49.824	49.382	45.97	47.891	81.395	88.341	78.637
PDK3	0	-0.46633	-0.577507	0.000740886	2.99027	6.35458e-05	209	287	157	414	284	163	123	144	238	197	96	141	152	364	167	220	159	235	61	108	187	214	217	135	168	147	165	140	10.368	9.951	11.625	13.352	9.611	8.148	10.26	9.086	6.403	5.9	8.454	5.757	7.172	7.795	7.945
ZNF337-AS1	0	0.532475	0.764659	0.000742456	1.61627	6.37467e-05	95	138	35	73	63	43	20	25	319	226	43	116	42	93	40	38	319	379	49	89	61	52	113	48	35	37	32	41	4.713	4.785	2.592	2.354	2.132	2.15	1.668	1.577	8.582	6.768	3.787	4.736	1.982	1.992	1.903
PFN3	0	-1.26943	-1.43096	0.000744501	-1.69853	6.39683e-05	23	37	27	43	7	4	4	3	19	27	8	7	2	7	3	1	12	17	6	5	2	3	7	1	3	6	4	1	1.141	1.283	1.999	1.387	0.237	0.2	0.334	0.189	0.511	0.809	0.705	0.286	0.094	0.15	0.143
LDOC1L	0	0.0388935	0.436538	0.000744994	3.04261	6.40567e-05	131	158	140	262	211	131	74	123	203	195	114	214	123	416	161	150	290	367	114	215	232	249	306	187	151	149	197	216	6.499	5.478	10.366	8.45	7.141	6.549	6.172	7.761	5.461	5.84	10.04	8.737	5.804	8.909	7.659
RBFA	0	-0.172384	-0.282532	0.000747037	6.11374	6.42786e-05	1781	2379	930	2396	2473	1615	856	1161	2513	2255	732	1424	1708	3631	1376	1415	2104	2565	471	1033	2025	2066	2232	1378	1158	977	1161	1312	88.353	82.484	68.862	77.276	83.693	80.734	71.401	73.256	67.607	67.53	64.464	58.139	80.592	77.761	65.459
CYB5B	0	-0.22637	-0.351672	0.00075046	6.14036	6.46196e-05	1531	1967	907	1893	3080	1961	1029	1396	1802	1625	607	1156	1951	4872	1833	1689	1568	1879	401	879	2227	2162	2641	1728	1504	1295	1331	1626	75.951	68.199	67.159	61.054	104.235	98.031	85.831	88.084	48.479	48.664	53.456	47.197	92.058	104.339	87.2
MDH1	0	-0.262438	-0.372675	0.000753294	7.48956	6.49102e-05	4677	6734	2271	4767	7471	4697	2606	3232	6597	5892	1385	3050	4733	9263	4255	3686	5333	6010	1025	2116	5160	5094	6271	3823	3249	3152	3147	3850	232.019	233.48	168.156	153.747	252.838	234.804	217.372	203.93	177.477	176.447	121.971	124.525	223.328	198.376	202.419
LINC00467	0	0.889775	1.03896	0.000755734	3.70928	6.51672e-05	253	475	121	326	256	159	109	131	1437	1021	257	737	161	415	172	147	1533	1736	239	519	158	162	547	167	147	135	243	166	12.551	16.469	8.959	10.514	8.664	7.948	9.092	8.266	38.659	30.576	22.633	30.09	7.597	8.888	8.182
TBC1D25	0	-0.106812	-0.47835	0.000756673	2.28813	6.5295e-05	105	149	92	217	187	100	65	79	165	138	59	139	105	295	116	129	115	161	33	80	112	131	132	79	58	72	86	111	5.209	5.166	6.812	6.999	6.329	4.999	5.422	4.985	4.439	4.133	5.196	5.675	4.954	6.318	5.518
C1RL	0	0.289657	0.533032	0.000756829	3.62355	6.53552e-05	226	311	143	307	330	216	146	136	692	545	162	321	205	468	215	186	814	876	155	283	274	275	451	230	217	196	197	226	11.212	10.783	10.588	9.901	11.168	10.798	12.178	8.581	18.617	16.321	14.267	13.106	9.673	10.023	10.228
RBPMS	0	0.543076	0.247909	0.000757434	5.43105	6.54544e-05	750	1013	837	1873	787	582	407	522	2323	1927	1142	2019	785	2005	777	868	1629	1903	700	1365	1023	920	969	391	714	644	760	581	37.206	35.122	61.976	60.408	26.634	29.094	33.949	32.937	62.495	57.708	100.571	82.431	37.04	42.939	36.963
CCL4	0	1.23824	1.82622	0.000759349	-0.404044	6.56668e-05	0	0	10	19	7	4	28	217	1	1	13	96	2	14	95	497	0	2	104	193	1	4	47	14	132	39	556	981	0	0	0.74	0.613	0.237	0.2	2.336	13.692	0.027	0.03	1.145	3.919	0.094	0.3	4.519
ACBD6	0	-0.207649	-0.252236	0.000764306	6.2247	6.61428e-05	1875	2598	1178	2815	2522	1524	1011	1218	2774	2515	915	1783	1693	2929	1543	1373	2544	3072	700	1422	1943	1918	1915	1136	1233	1194	1189	1330	93.016	90.077	87.225	90.79	85.351	76.185	84.33	76.852	74.628	75.316	80.58	72.796	79.885	62.727	73.404
HOXA1	0	1.6399	2.12775	0.000767473	-3.00115	6.65083e-05	1	1	4	3	1	0	0	0	9	14	10	19	0	0	4	0	11	20	5	13	4	1	3	0	3	3	3	2	0.05	0.035	0.296	0.097	0.034	0	0	0	0.242	0.419	0.881	0.776	0	0	0.19
SPINT2	0	-0.222477	-0.569298	0.000767473	6.58863	6.65118e-05	3113	4591	2037	4902	2970	1533	1510	1585	5472	4360	1496	2655	1637	3010	2577	1835	4340	4374	894	1704	1499	1457	1830	825	1778	1551	1474	1180	154.431	159.178	150.829	158.101	100.513	76.635	125.952	100.009	147.212	130.568	131.747	108.398	77.242	64.462	122.593
EXOC3L2	0	0.549777	2.45136	0.000770225	0.372749	6.67979e-05	2	4	32	60	19	11	8	11	26	21	22	44	19	36	17	10	255	95	202	129	42	39	80	33	28	14	48	30	0.099	0.139	2.369	1.935	0.643	0.55	0.667	0.694	0.699	0.629	1.937	1.796	0.897	0.771	0.809
CCDC144A	0	0.608805	1.11889	0.000770492	-0.296285	6.68687e-05	11	12	14	21	5	15	10	8	30	33	15	21	13	34	11	16	53	62	9	29	21	20	44	22	13	7	18	18	0.546	0.416	1.037	0.677	0.169	0.75	0.834	0.505	0.807	0.988	1.321	0.857	0.613	0.728	0.523
CA2	0	-0.0874362	1.09512	0.000772533	1.61333	6.70937e-05	4	6	23	70	105	140	48	161	9	20	15	28	100	170	93	256	22	23	8	37	263	269	182	313	260	237	344	631	0.198	0.208	1.703	2.258	3.553	6.999	4.004	10.159	0.242	0.599	1.321	1.143	4.719	3.641	4.424
CMTM3	0	0.255304	0.332733	0.000774382	6.02579	6.735e-05	918	1442	830	2005	1587	1119	722	1076	2234	2061	1074	2033	1267	2724	1250	1423	2446	2949	806	1556	1703	1658	1873	1097	1215	1254	1567	1201	45.541	49.997	61.457	64.666	53.708	55.939	60.223	67.893	60.101	61.721	94.583	83.003	59.784	58.337	59.465
PPAT	0	-0.270808	-0.338707	0.000774382	5.93227	6.73263e-05	1687	1880	854	1649	2425	1623	905	1047	1776	1671	578	1044	1677	3834	1299	1188	1575	2145	387	843	1977	1929	2214	1428	1037	1005	950	1179	83.69	65.183	63.234	53.184	82.068	81.134	75.488	66.063	47.779	50.041	50.902	42.624	79.13	82.109	61.796
ACHE	0	0.687921	0.899412	0.000774703	1.12112	6.74259e-05	49	75	35	113	17	16	12	31	186	196	56	109	29	40	29	34	184	288	28	99	38	27	69	25	32	24	36	33	2.431	2.6	2.592	3.645	0.575	0.8	1.001	1.956	5.004	5.87	4.932	4.45	1.368	0.857	1.38
RIF1	0	-0.206106	-0.194057	0.000777625	6.80579	6.77283e-05	2598	3147	1487	3022	4262	2794	1680	1894	3574	3095	1055	1925	2727	6435	2300	2349	3321	4305	731	1758	3265	3291	4306	2443	1832	1802	2182	2399	128.883	109.112	110.105	97.466	144.237	139.672	140.132	119.506	96.15	92.686	92.91	78.594	128.674	137.812	109.416
GEMIN2	0	-0.234528	-0.209868	0.000778541	5.01353	6.79044e-05	731	1041	534	1173	1149	711	396	531	1091	1014	349	698	643	1647	612	629	1071	1266	262	620	845	851	1236	589	498	481	586	563	36.264	36.093	39.54	37.832	38.885	35.543	33.031	33.505	29.351	30.366	30.735	28.498	30.34	35.272	29.114
RASA2	0	-0.1697	-0.434742	0.000778541	3.74035	6.78855e-05	353	504	289	674	399	271	150	197	571	449	201	363	301	716	218	279	414	535	137	263	239	258	412	184	144	166	238	256	17.512	17.475	21.399	21.738	13.503	13.547	12.512	12.43	15.361	13.446	17.701	14.821	14.203	15.334	10.371
PRPF4B	0	-0.280547	-0.287915	0.000778596	6.31624	6.79574e-05	1607	2147	1084	2111	3272	2304	1210	1602	2061	1720	738	1374	2179	4796	1807	1731	2050	2317	576	1092	2562	2480	2718	1856	1453	1534	1441	1903	79.721	74.44	80.265	68.085	110.733	115.177	100.929	101.082	55.447	51.509	64.993	56.098	102.817	102.711	85.963
HS2ST1	0	-0.185273	-0.280261	0.000779408	4.26863	6.80764e-05	349	569	351	623	699	477	275	340	609	542	221	423	419	1064	406	414	522	743	137	279	485	487	687	374	348	323	336	400	17.313	19.728	25.99	20.093	23.656	23.845	22.938	21.453	16.384	16.231	19.463	17.27	19.771	22.787	19.314
TMEM150B	0	-1.47822	-1.47591	0.000780945	-1.69072	6.8259e-05	17	21	16	44	10	5	5	7	7	13	5	5	4	11	5	1	4	9	2	4	4	7	7	10	3	3	5	3	0.843	0.728	1.185	1.419	0.338	0.25	0.417	0.442	0.188	0.389	0.44	0.204	0.189	0.236	0.238
ZFAND2A	0	0.851814	0.97455	0.000783079	3.59838	6.8494e-05	212	193	136	227	323	231	91	125	834	884	202	507	223	483	168	154	855	1202	152	431	259	256	652	190	152	113	274	158	10.517	6.692	10.07	7.321	10.931	11.548	7.59	7.887	22.437	26.473	17.789	20.7	10.522	10.344	7.992
STRADB	0	-0.0230224	-0.20799	0.000792402	4.45852	6.94075e-05	578	818	328	722	775	462	250	306	1072	963	246	556	511	1085	412	399	898	1160	181	393	471	489	695	383	304	271	348	331	28.674	28.361	24.287	23.286	26.228	23.095	20.853	19.308	28.84	28.839	21.664	22.7	24.112	23.236	19.6
CHST12	0	0.0232996	-0.421947	0.000792402	4.16336	6.93681e-05	512	706	222	570	597	382	257	316	944	769	173	446	517	920	453	346	549	669	116	245	535	508	431	299	307	258	211	254	25.4	24.478	16.438	18.384	20.204	19.096	21.437	19.939	25.396	23.029	15.235	18.209	24.395	19.703	21.55
SEMA3A	0	1.05241	1.13408	0.000794463	0.682366	6.96841e-05	23	38	30	35	19	16	12	14	148	114	37	77	18	55	20	25	142	150	21	35	30	25	80	16	24	24	59	28	1.141	1.318	2.221	1.129	0.643	0.8	1.001	0.883	3.982	3.414	3.258	3.144	0.849	1.178	0.951
TMCO4	0	0.206005	0.52736	0.000794463	1.87152	6.96863e-05	63	64	56	114	84	55	39	55	127	140	42	96	63	157	69	61	157	244	48	103	87	102	130	76	60	68	64	69	3.125	2.219	4.147	3.677	2.843	2.749	3.253	3.47	3.417	4.193	3.699	3.919	2.973	3.362	3.282
MAP1A	0	0.10603	-0.765671	0.00079543	4.34977	6.98204e-05	621	713	151	249	1458	812	439	434	1260	1157	123	468	752	1784	705	381	529	988	47	246	588	603	626	510	279	253	140	265	30.807	24.721	11.181	8.031	49.343	40.592	36.618	27.384	33.897	34.649	10.832	19.107	35.483	38.206	33.538
KDM1A	0	-0.367617	-0.452576	0.000809044	6.70778	7.10654e-05	2762	3929	1886	4237	3761	2433	1418	1765	3021	2731	1154	1906	2610	5866	2146	2123	2479	3387	722	1358	2988	3043	3249	2166	1830	1810	1787	2025	137.019	136.225	139.649	136.653	127.282	121.626	118.278	111.367	81.273	81.785	101.628	77.818	123.154	125.626	102.09
CAP1	0	-0.143676	-0.2781	0.000810931	7.67468	7.12813e-05	4620	6475	2850	6373	7313	5002	2688	3559	6831	5619	2114	3892	5217	12561	4516	4437	5892	6455	1307	2820	5690	5553	7917	4409	3478	3239	3710	4414	229.191	224.5	211.028	205.544	247.491	250.051	224.211	224.563	183.772	168.272	186.171	158.902	246.166	269.006	214.835
TMEM52	0	-0.632132	-1.13117	0.000811995	1.88367	7.1425e-05	212	307	87	190	161	96	22	61	165	148	30	72	107	205	71	67	78	110	21	36	112	84	82	72	60	46	39	59	10.517	10.644	6.442	6.128	5.449	4.799	1.835	3.849	4.439	4.432	2.642	2.94	5.049	4.39	3.378
THOC3	0	-0.521546	-0.54117	0.000812851	5.00243	7.15506e-05	1077	1558	626	1407	1143	753	375	514	973	890	311	577	705	1612	626	638	845	1033	254	447	876	917	929	631	517	551	462	622	53.428	54.019	46.352	45.379	38.682	37.643	31.279	32.432	26.176	26.653	27.388	23.558	33.266	34.523	29.78
CTD-3157E16.2	0	0.646613	0.942451	0.000814102	0.142907	7.17111e-05	15	27	16	23	19	11	13	10	37	38	33	54	16	31	14	27	53	57	15	53	18	17	42	15	28	20	27	29	0.744	0.936	1.185	0.742	0.643	0.55	1.084	0.631	0.995	1.138	2.906	2.205	0.755	0.664	0.666
CNBD2	0	-0.25839	-0.330758	0.000818349	3.02488	7.21358e-05	226	369	224	503	192	107	104	121	360	312	177	320	105	231	166	130	314	416	93	227	141	110	175	86	117	128	131	130	11.212	12.794	16.586	16.223	6.498	5.349	8.675	7.635	9.685	9.343	15.588	13.065	4.954	4.947	7.897
IL1R1	0	-0.402453	-1.02038	0.000825305	0.936472	7.28e-05	34	59	35	87	116	92	26	38	40	49	24	49	72	120	39	59	36	37	20	43	31	21	41	19	30	20	55	44	1.687	2.046	2.592	2.806	3.926	4.599	2.169	2.398	1.076	1.467	2.114	2.001	3.397	2.57	1.855
RP11-1143G9.4	0	-0.148589	1.11521	0.000827245	2.17662	7.30223e-05	33	47	21	70	135	94	95	103	62	54	24	57	79	191	112	127	103	98	20	27	124	164	278	229	220	510	544	695	1.637	1.63	1.555	2.258	4.569	4.699	7.924	6.499	1.668	1.617	2.114	2.327	3.728	4.09	5.328
C11orf63	0	0.739497	0.798584	0.0008287	0.734818	7.32294e-05	33	47	33	74	28	19	13	13	136	137	41	95	20	59	24	16	178	176	42	58	22	34	34	19	22	13	22	17	1.637	1.63	2.443	2.387	0.948	0.95	1.084	0.82	3.659	4.103	3.611	3.879	0.944	1.264	1.142
GTPBP4	0	-0.191982	-0.245105	0.0008287	7.12896	7.32533e-05	3634	4162	2154	3997	5040	3262	1861	2448	4463	4210	1511	2750	3483	7525	2823	2823	4100	5455	1001	2125	4008	3905	5285	2841	2331	2175	2306	2714	180.277	144.304	159.493	128.912	170.567	163.068	155.23	154.462	120.067	126.076	133.068	112.277	164.346	161.155	134.296
PDHA1	0	-0.149481	-0.223759	0.000828757	6.97488	7.33096e-05	3346	4549	1863	4062	4342	2848	1494	1929	5478	4549	1452	2864	2863	5456	2418	2246	4266	5475	956	2055	3260	3162	3764	2340	1973	1954	2163	2261	165.99	157.722	137.946	131.009	146.945	142.372	124.618	121.715	147.373	136.228	127.872	116.931	135.091	116.846	115.029
NR3C1	0	0.356594	0.676548	0.000830458	5.07355	7.35114e-05	472	722	443	1031	701	476	336	472	1614	1417	549	1135	444	1214	462	670	1795	2541	393	1024	593	624	1715	506	476	498	1233	779	23.415	25.033	32.802	33.252	23.724	23.795	28.026	29.782	43.421	42.435	48.348	46.34	20.95	25.999	21.978
HOXB6	0	0.294176	0.518878	0.000835978	4.60147	7.40517e-05	406	565	423	1015	401	295	233	345	1134	937	391	872	399	855	379	458	1496	1484	328	697	502	477	707	240	533	536	516	448	20.141	19.59	31.321	32.736	13.571	14.747	19.435	21.769	30.508	28.06	34.434	35.602	18.827	18.311	18.03
CEBPA	0	0.231385	1.0648	0.000836171	5.07511	7.41205e-05	433	570	158	251	1020	777	348	775	1017	1090	119	645	702	1157	683	714	2011	2563	278	636	1443	1621	1115	1190	909	923	1039	1552	21.48	19.763	11.699	8.095	34.519	38.842	29.027	48.9	27.36	32.642	10.48	26.334	33.124	24.778	32.492
HELZ2	0	-0.315914	-1.11642	0.000842187	0.920664	7.4706e-05	124	75	106	170	37	30	27	46	115	105	59	101	87	41	52	25	71	83	33	63	7	11	14	8	16	18	29	24	6.151	2.6	7.849	5.483	1.252	1.5	2.252	2.902	3.094	3.144	5.196	4.124	4.105	0.878	2.474
FAM89B	0	0.144091	0.428481	0.000843605	4.83362	7.48839e-05	449	570	443	869	714	518	292	413	974	985	421	823	497	1015	524	514	1423	1546	367	788	755	709	636	499	594	518	550	686	22.274	19.763	32.802	28.027	24.164	25.895	24.356	26.059	26.203	29.498	37.076	33.601	23.451	21.737	24.928
CTD-2377D24.6	0	-1.05242	-1.43085	0.000844735	-0.75367	7.50364e-05	17	20	30	39	36	17	15	16	12	6	11	16	24	30	9	11	9	10	4	7	19	16	14	1	20	7	7	8	0.843	0.693	2.221	1.258	1.218	0.85	1.251	1.01	0.323	0.18	0.969	0.653	1.132	0.642	0.428
RPL36A	0	0.161512	0.308525	0.000846805	7.7447	7.52727e-05	3305	6821	3213	6501	4991	3535	2139	3080	7528	7015	2907	6741	3928	8641	4255	4382	8158	10748	2536	5668	4574	5326	6633	3604	3961	4502	4330	4309	163.956	236.496	237.906	209.672	168.908	176.715	178.418	194.339	202.524	210.077	256.008	275.221	185.344	185.055	202.419
FAM227B	0	0.753446	0.757984	0.000848621	1.78905	7.54867e-05	86	114	47	124	61	40	27	40	304	252	79	222	39	121	50	41	300	353	68	162	69	44	115	23	31	32	56	43	4.266	3.953	3.48	3.999	2.064	2	2.252	2.524	8.178	7.547	6.957	9.064	1.84	2.591	2.379
SLC35B3	0	0.399708	0.501054	0.000848918	3.60996	7.55656e-05	191	263	137	321	343	204	130	173	555	530	169	424	218	559	216	211	696	759	117	365	285	273	415	249	193	166	234	211	9.475	9.119	10.144	10.353	11.608	10.198	10.844	10.916	14.931	15.872	14.883	17.311	10.286	11.972	10.276
RAMP2	0	0.370137	0.865713	0.000854051	3.00743	7.60753e-05	40	62	373	827	24	18	197	366	97	96	437	1053	21	83	336	429	251	251	286	1147	114	101	82	46	595	320	428	471	1.984	2.15	27.619	26.673	0.812	0.9	16.432	23.094	2.61	2.875	38.485	42.992	0.991	1.778	15.984
MACF1	0	-0.147159	-0.245637	0.000855535	7.04146	7.62604e-05	3353	4603	2115	4612	4198	2685	1859	1968	5503	4304	1545	2936	2758	6933	2616	2462	4331	5515	998	2084	3384	3439	4406	2538	2042	2037	2133	2191	166.337	159.594	156.605	148.747	142.071	134.223	155.063	124.175	148.046	128.891	136.062	119.871	130.137	148.477	124.448
ALCAM	0	-0.55998	-0.0374313	0.000857699	2.43613	7.65064e-05	113	148	78	164	206	130	76	129	134	104	23	91	103	214	119	121	170	227	25	79	153	154	236	168	118	108	135	215	5.606	5.131	5.776	5.289	6.972	6.499	6.339	8.14	3.605	3.114	2.026	3.715	4.86	4.583	5.661
CEP19	0	0.524118	0.6336	0.000860198	3.53786	7.67825e-05	300	422	135	340	248	187	89	110	980	871	205	459	188	376	151	142	952	1259	156	411	219	208	382	153	117	124	234	128	14.883	14.631	9.996	10.966	8.393	9.348	7.424	6.941	26.365	26.084	18.054	18.74	8.871	8.052	7.183
CCT3	0	-0.465158	-0.569524	0.000864834	8.7135	7.73033e-05	11989	15203	6136	13562	18324	12060	6426	8100	10104	9888	3204	5800	13059	26659	9944	9705	8025	10262	2265	4503	15766	15220	13777	10310	8413	7500	6941	9412	594.757	527.115	454.34	437.405	620.132	602.881	536.005	511.087	271.825	296.115	282.163	236.802	616.193	570.929	473.057
NACAD	0	-0.223395	-1.65604	0.000864834	-1.99899	7.73031e-05	8	9	13	26	8	2	9	6	8	5	8	18	8	20	8	8	1	1	2	17	2	3	1	0	9	1	4	4	0.397	0.312	0.963	0.839	0.271	0.1	0.751	0.379	0.215	0.15	0.705	0.735	0.377	0.428	0.381
ZNF677	0	0.352968	0.446883	0.000866392	3.28443	7.74962e-05	184	274	191	473	162	88	79	136	470	461	231	413	123	340	161	174	496	626	163	335	205	165	279	93	182	173	191	137	9.128	9.5	14.143	15.255	5.483	4.399	6.59	8.581	12.644	13.806	20.343	16.862	5.804	7.281	7.659
ADIPOR1	0	-0.213522	-0.326176	0.000870589	5.37707	7.79254e-05	1073	1418	638	1425	1616	1010	464	718	1554	1335	383	882	1017	2085	855	889	1281	1652	281	686	1116	1129	1180	826	703	576	669	828	53.23	49.165	47.241	45.959	54.69	50.49	38.703	45.304	41.807	39.979	33.729	36.01	47.987	44.652	40.674
TLE1	0	-0.0296418	-0.696987	0.000870865	2.93315	7.8004e-05	115	146	130	273	330	242	133	208	183	147	160	317	207	458	222	215	73	111	83	194	152	124	163	100	148	135	175	196	5.705	5.062	9.626	8.805	11.168	12.098	11.094	13.124	4.923	4.402	14.091	12.942	9.767	9.809	10.561
PTPRU	0	0.616522	0.987423	0.000871825	-0.0507732	7.81439e-05	15	30	20	94	10	4	4	7	62	49	34	82	11	19	11	20	79	76	43	87	12	9	18	3	15	14	29	21	0.744	1.04	1.481	3.032	0.338	0.2	0.334	0.442	1.668	1.467	2.994	3.348	0.519	0.407	0.523
EXOSC2	0	-0.448547	-0.457956	0.000875893	5.23143	7.85627e-05	990	1330	563	1267	1483	1012	579	692	845	869	340	574	1081	2238	795	811	880	1025	257	435	1192	1197	1453	811	722	706	615	841	49.112	46.113	41.687	40.864	50.189	50.59	48.296	43.663	22.733	26.024	29.942	23.435	51.007	47.929	37.82
LINC01152	0	1.50364	2.40398	0.00088053	-2.19852	7.90331e-05	1	4	3	7	1	1	2	0	22	21	9	22	3	0	1	2	19	50	11	22	5	2	13	0	5	5	7	7	0.05	0.139	0.222	0.226	0.034	0.05	0.167	0	0.592	0.629	0.793	0.898	0.142	0	0.048
GPR108	0	0.527437	0.596639	0.000884459	3.98076	7.94405e-05	235	289	190	478	387	255	162	205	827	742	279	577	280	563	269	319	1068	1008	232	441	333	291	487	215	239	226	346	280	11.658	10.02	14.069	15.417	13.097	12.747	13.513	12.935	22.249	22.221	24.57	23.558	13.212	12.057	12.797
KLHL7	0	-0.133275	-0.299857	0.000887022	4.13138	7.97701e-05	473	644	305	732	564	361	196	249	750	700	229	435	337	811	360	332	590	747	138	352	395	410	438	260	268	270	286	313	23.465	22.329	22.584	23.609	19.087	18.046	16.349	15.711	20.177	20.963	20.167	17.76	15.901	17.368	17.126
SART3	0	-0.216154	-0.302633	0.000887022	5.31005	7.97804e-05	939	1349	604	1210	1352	928	557	734	1227	1151	426	768	911	2327	886	792	1049	1498	259	537	1111	1054	1412	863	676	644	715	820	46.582	46.772	44.723	39.025	45.755	46.391	46.46	46.313	33.01	34.469	37.516	31.356	42.986	49.835	42.149
COPRS	0	-0.396687	-0.456861	0.000887364	5.99206	7.9866e-05	1619	2274	1112	2407	2375	1571	911	1158	1731	1694	585	1244	1657	3120	1354	1387	1557	1812	431	960	2033	1926	1681	1243	1171	1128	1012	1429	80.316	78.844	82.338	77.631	80.376	78.534	75.988	73.067	46.569	50.73	51.519	50.79	78.186	66.818	64.413
ZNF415	0	0.454244	0.648738	0.000888601	1.29147	8.00902e-05	64	109	46	114	31	21	22	8	189	138	58	107	28	79	33	33	157	232	42	92	58	46	72	37	35	36	34	36	3.175	3.779	3.406	3.677	1.049	1.05	1.835	0.505	5.085	4.133	5.108	4.369	1.321	1.692	1.57
RPS5	0	0.187839	0.262379	0.000888601	11.5674	8.0057e-05	60691	82814	37550	91067	74357	50850	32821	44473	132700	124480	37210	86398	56823	117514	59362	61621	135695	157294	29047	68523	75767	70347	101607	48549	54984	50282	60911	63148	3010.79	2871.31	2780.39	2937.12	2516.43	2542	2737.66	2806.12	3569.99	3727.79	3276.93	3527.45	2681.21	2516.68	2823.97
CYHR1	0	0.18666	0.22179	0.000888601	5.31811	8.01423e-05	962	1245	674	1521	836	567	397	510	2031	1815	748	1420	638	1371	659	682	1980	2287	511	1127	882	793	1124	503	629	541	731	653	47.723	43.166	49.906	49.056	28.292	28.344	33.115	32.18	54.639	54.354	65.873	57.976	30.104	29.361	31.35
PRDX2	0	-0.152279	-0.318463	0.000889145	8.24607	8.02463e-05	9052	12095	5499	12145	9364	5983	3656	4578	14355	12802	4145	8764	6312	10608	6196	5213	10684	14153	2514	6590	6663	6509	6997	3920	4944	4579	4584	4816	449.056	419.355	407.173	391.704	316.902	299.091	304.954	288.859	386.189	383.38	365.033	357.816	297.833	227.181	294.756
INPP1	0	0.171816	0.433243	0.000894256	4.08209	8.07629e-05	255	419	284	660	342	221	163	261	670	574	327	531	275	610	221	346	735	886	200	454	443	411	622	292	314	224	392	381	12.65	14.527	21.029	21.286	11.574	11.048	13.596	16.468	18.025	17.19	28.798	21.68	12.976	13.064	10.513
LONRF3	0	0.797802	1.36785	0.000895033	-0.862833	8.08885e-05	4	7	3	22	13	4	2	7	30	25	18	23	4	12	5	13	26	44	8	17	16	16	27	12	10	8	22	17	0.198	0.243	0.222	0.71	0.44	0.2	0.167	0.442	0.807	0.749	1.585	0.939	0.189	0.257	0.238
CES1	0	-0.476915	1.23446	0.000895291	-0.522187	8.09672e-05	15	11	7	18	8	14	4	16	19	13	11	7	4	3	18	12	52	48	8	14	17	19	20	25	26	41	33	47	0.744	0.381	0.518	0.581	0.271	0.7	0.334	1.01	0.511	0.389	0.969	0.286	0.189	0.064	0.856
KIF1BP	0	-0.128899	-0.397439	0.000895432	4.2652	8.10353e-05	562	654	293	594	868	549	190	264	818	763	227	408	543	1206	333	315	609	831	177	342	539	524	531	374	236	237	245	278	27.88	22.675	21.695	19.158	29.375	27.445	15.848	16.658	22.006	22.849	19.991	16.658	25.622	25.828	15.841
DBNDD1	0	0.256189	-1.05188	0.000899344	-0.0335501	8.1445e-05	32	45	40	102	11	12	11	19	97	59	60	75	20	43	10	19	14	17	15	25	12	8	18	2	14	11	17	17	1.587	1.56	2.962	3.29	0.372	0.6	0.918	1.199	2.61	1.767	5.284	3.062	0.944	0.921	0.476
PLIN5	0	0.0236878	1.15556	0.00089955	-0.156301	8.15193e-05	18	31	11	22	15	7	12	8	51	27	13	24	3	9	14	19	75	75	16	33	18	14	39	17	25	13	32	41	0.893	1.075	0.814	0.71	0.508	0.35	1.001	0.505	1.372	0.809	1.145	0.98	0.142	0.193	0.666
TLR5	0	-0.716828	1.06843	0.000905698	-2.64562	8.21325e-05	1	2	6	22	1	0	1	3	5	2	4	4	1	2	1	0	9	17	9	11	1	2	6	5	4	3	5	6	0.05	0.069	0.444	0.71	0.034	0	0.083	0.189	0.135	0.06	0.352	0.163	0.047	0.043	0.048
IL17RA	0	-0.175167	0.272164	0.000905788	4.04439	8.21966e-05	276	318	206	559	492	389	173	295	485	434	164	305	333	678	282	299	677	766	152	257	454	519	721	486	292	284	392	506	13.692	11.026	15.253	18.029	16.651	19.446	14.43	18.614	13.048	12.997	14.443	12.453	15.713	14.52	13.415
TBC1D8	0	0.161037	0.632869	0.000910996	1.82224	8.2951e-05	55	91	34	78	88	68	30	52	162	99	47	65	57	152	51	80	192	240	44	51	102	107	185	92	54	55	86	82	2.728	3.155	2.518	2.516	2.978	3.399	2.502	3.281	4.358	2.965	4.139	2.654	2.69	3.255	2.426
NUDT6	0	0.356823	0.566278	0.000910996	3.91721	8.27379e-05	384	655	216	495	310	175	133	145	1091	1056	228	609	224	449	205	201	1230	1572	207	506	288	247	591	205	180	157	251	198	19.05	22.71	15.994	15.965	10.491	8.748	11.094	9.149	29.351	31.624	20.079	24.864	10.57	9.616	9.752
RPS27	0	0.330188	0.361345	0.000910996	11.8586	8.27879e-05	48633	103122	37832	107521	83014	63109	37570	66207	136460	118515	41094	112371	75218	190518	82930	91146	150533	191687	34217	70966	73319	81820	158202	68630	71374	71388	95863	86703	2412.61	3575.42	2801.27	3467.8	2809.41	3154.83	3133.79	4177.48	3671.14	3549.16	3618.98	4587.87	3549.18	4080.13	3945.15
VDAC3	0	-0.227962	-0.339774	0.000910996	7.69761	8.29227e-05	4706	6086	2645	5948	8527	5796	3048	3854	5860	5844	1693	3699	5639	12099	5062	4798	4984	6365	1198	2730	6577	6652	6812	4832	4047	3727	3477	4817	233.458	211.012	195.849	191.836	288.576	289.743	254.24	243.177	157.65	175.01	149.096	151.022	266.078	259.112	240.81
A1BG-AS1	0	0.102339	-0.413319	0.000910996	1.03475	8.28499e-05	77	82	32	72	58	47	25	24	118	96	31	61	49	107	51	43	91	102	17	36	51	34	46	26	26	18	21	25	3.82	2.843	2.369	2.322	1.963	2.35	2.085	1.514	3.175	2.875	2.73	2.491	2.312	2.292	2.426
RPL36	0	0.231529	0.288737	0.000918315	11.883	8.36743e-05	56146	104651	40463	110060	93944	67327	40009	64006	137717	125127	39082	106423	77716	189939	81882	85775	147301	193346	33285	75008	82926	89833	156850	68599	70214	71654	87431	84632	2785.32	3628.43	2996.08	3549.68	3179.31	3365.68	3337.23	4038.6	3704.96	3747.16	3441.79	4345.02	3667.05	4067.73	3895.3
LTN1	0	-0.235909	-0.338096	0.000920024	4.94696	8.38869e-05	716	1010	506	1147	1152	715	407	507	1097	829	398	559	685	1795	616	646	923	1105	230	495	799	851	942	632	502	477	494	573	35.52	35.018	37.467	36.993	38.987	35.743	33.949	31.99	29.512	24.826	35.05	22.823	32.322	38.442	29.304
DYRK1B	0	0.703927	0.758105	0.000924564	2.31056	8.4358e-05	71	105	80	145	90	74	52	54	328	293	87	198	77	157	86	108	355	409	69	162	72	83	130	56	79	52	134	102	3.522	3.641	5.924	4.677	3.046	3.699	4.337	3.407	8.824	8.774	7.662	8.084	3.633	3.362	4.091
CENPJ	0	-0.311402	-0.339385	0.00092513	4.71428	8.44669e-05	712	972	441	984	861	631	357	407	892	781	285	528	641	1297	513	473	783	1090	182	397	794	736	825	556	410	405	382	466	35.321	33.701	32.654	31.736	29.138	31.544	29.778	25.681	23.997	23.389	25.099	21.557	30.246	27.777	24.404
RP11-231N3.1	0	2.12022	2.19823	0.000926848	-2.09062	8.47383e-05	6	3	3	9	0	0	4	0	52	51	5	33	3	3	2	1	39	47	7	21	3	2	26	2	2	1	11	1	0.298	0.104	0.222	0.29	0	0	0.334	0	1.399	1.527	0.44	1.347	0.142	0.064	0.095
TRIM58	0	-0.145989	-0.54688	0.000926848	1.76134	8.47384e-05	111	114	50	77	184	112	42	48	146	126	33	66	92	255	69	70	111	161	18	45	74	77	135	63	33	53	39	59	5.507	3.953	3.702	2.483	6.227	5.599	3.503	3.029	3.928	3.773	2.906	2.695	4.341	5.461	3.282
B3GNT8	0	-0.111819	0.558224	0.000930361	1.61044	8.51171e-05	75	105	51	122	66	38	33	43	168	138	51	76	35	76	32	36	307	313	41	77	58	55	104	56	40	46	48	57	3.721	3.641	3.776	3.935	2.234	1.9	2.753	2.713	4.52	4.133	4.491	3.103	1.651	1.628	1.522
COL6A3	0	1.21345	0.988663	0.000935074	1.74657	8.56062e-05	17	13	274	469	15	13	95	208	22	20	255	2003	18	23	530	360	10	23	130	1060	10	6	20	8	377	307	408	507	0.843	0.451	20.288	15.126	0.508	0.65	7.924	13.124	0.592	0.599	22.457	81.778	0.849	0.493	25.213
PROK2	0	-0.246009	1.00364	0.0009372	0.424836	8.58588e-05	80	125	57	112	6	9	1	5	125	118	35	68	7	20	2	20	342	320	42	104	26	37	68	45	5	6	12	27	3.969	4.334	4.221	3.612	0.203	0.45	0.083	0.315	3.363	3.534	3.082	2.776	0.33	0.428	0.095
ERP29	0	0.158233	0.30925	0.000937434	8.24847	8.59382e-05	5919	7810	4139	9170	7489	5190	3225	4297	13667	12364	4273	8759	5530	9909	5755	5495	14594	16639	3317	7036	6632	6609	10096	5135	5265	5040	6963	6267	293.633	270.786	306.472	295.753	253.447	259.449	269.004	271.129	367.679	370.263	376.306	357.611	260.935	212.211	273.777
RIC3	0	0.951357	1.23038	0.0009378	1.44141	8.60298e-05	42	49	51	71	51	10	29	34	228	185	58	154	33	62	33	39	174	298	37	154	69	70	109	18	63	38	64	30	2.084	1.699	3.776	2.29	1.726	0.5	2.419	2.145	6.134	5.54	5.108	6.287	1.557	1.328	1.57
SGCE	0	0.735162	1.06031	0.000938196	-1.27357	8.61242e-05	1	1	21	46	2	2	7	18	2	8	23	83	1	3	26	27	7	10	17	66	2	3	4	0	43	25	38	35	0.05	0.035	1.555	1.484	0.068	0.1	0.584	1.136	0.054	0.24	2.026	3.389	0.047	0.064	1.237
RNASEH2C	0	-0.339844	-0.428478	0.00093896	7.21306	8.62524e-05	3512	4650	2021	4452	6099	4167	2281	2940	3888	3749	1109	2180	4407	8711	3769	3509	3132	3952	741	1719	5408	5048	5349	3357	3065	2836	2718	3528	174.225	161.224	149.645	143.587	206.406	208.309	190.263	185.506	104.598	112.271	97.665	89.005	207.946	186.555	179.299
GTF2I	0	-0.195992	-0.230854	0.000940364	7.4662	8.64395e-05	3649	4938	2363	4981	6769	4544	2761	3112	5182	4333	1671	3292	4412	10627	4219	3722	5113	6008	1225	2619	5304	5274	6413	3951	3198	3116	3015	3674	181.022	171.209	174.968	160.648	229.081	227.155	230.301	196.359	139.41	129.76	147.158	134.405	208.181	227.588	200.707
MSX2	0	1.43612	1.74294	0.000949941	-1.25733	8.73785e-05	1	3	9	32	1	2	1	18	7	10	18	107	3	2	17	25	23	25	7	73	4	3	6	0	18	20	42	41	0.05	0.104	0.666	1.032	0.034	0.1	0.083	1.136	0.188	0.299	1.585	4.369	0.142	0.043	0.809
TENM3	0	0.690631	1.20064	0.000950338	-1.52384	8.74739e-05	0	2	25	34	1	1	7	15	2	7	38	60	0	2	15	18	7	8	18	62	5	2	1	1	27	22	42	24	0	0.069	1.851	1.097	0.034	0.05	0.584	0.946	0.054	0.21	3.347	2.45	0	0.043	0.714
FAM91A1	0	-0.138692	-0.386006	0.000951517	4.40115	8.76413e-05	368	515	347	743	806	528	336	427	589	519	273	462	514	1456	486	486	472	606	156	325	553	563	813	411	342	336	338	469	18.256	17.856	25.694	23.963	27.277	26.395	28.026	26.943	15.846	15.542	24.042	18.862	24.253	31.182	23.12
PDHB	0	-0.184414	-0.256566	0.000961132	6.3979	8.85864e-05	2044	2773	1204	2655	2956	1960	1101	1513	3006	2790	845	1758	2000	3812	1755	1838	2554	3214	546	1356	2290	2211	2688	1512	1503	1416	1605	1692	101.4	96.145	89.15	85.63	100.039	97.981	91.837	95.466	80.87	83.552	74.416	71.775	94.371	81.638	83.489
FAM53B	0	0.103808	0.569524	0.000961308	3.20424	8.86905e-05	124	158	86	207	254	189	120	172	302	291	85	184	140	361	205	193	485	554	94	160	226	233	418	190	193	202	261	267	6.151	5.478	6.368	6.676	8.596	9.448	10.009	10.853	8.125	8.715	7.486	7.512	6.606	7.731	9.752
RPL37	0	0.24992	0.29073	0.000961308	12.1097	8.87809e-05	59128	112879	47230	125560	111168	78698	48944	80803	147264	132452	47731	123072	93520	230444	99701	108225	156539	213508	39795	82446	95488	106355	181723	82036	88860	91116	109332	101430	2933.25	3913.71	3497.14	4049.59	3762.22	3934.12	4082.52	5098.44	3961.8	3966.53	4203.47	5024.77	4412.77	4935.18	4742.98
UBAP2L	0	-0.386203	-0.546917	0.000961308	5.9811	8.87303e-05	1297	1805	941	1925	2772	1906	1114	1442	1324	1077	557	970	1869	4926	1624	1687	1115	1534	341	712	2113	2228	2086	1727	1225	1219	1025	1571	64.342	62.583	69.676	62.086	93.812	95.281	92.921	90.986	35.619	32.253	49.053	39.603	88.189	105.495	77.257
RBPMS-AS1	0	0.525272	1.00142	0.000962345	-0.649764	8.89362e-05	9	14	4	11	12	13	4	9	26	29	9	19	11	21	12	9	55	52	8	16	15	17	21	13	16	8	12	12	0.446	0.485	0.296	0.355	0.406	0.65	0.334	0.568	0.699	0.868	0.793	0.776	0.519	0.45	0.571
C14orf1	0	-0.364801	-0.582751	0.00096376	6.5535	8.91267e-05	2359	3020	1633	3457	3831	2618	1410	1756	2343	2274	850	1469	2778	5671	2403	2463	1716	2134	501	1111	3135	2996	2778	2000	2106	1754	1541	2117	117.027	104.709	120.915	111.496	129.651	130.874	117.611	110.799	63.033	68.099	74.856	59.976	131.081	121.45	114.316
FAR1	0	-0.232586	-0.163347	0.000964349	5.15232	8.92408e-05	694	953	490	1112	1317	887	487	668	996	841	363	713	834	1978	712	736	1043	1294	265	554	977	979	1464	771	607	615	727	815	34.428	33.042	36.282	35.865	44.571	44.341	40.622	42.149	26.795	25.185	31.968	29.11	39.353	42.361	33.871
MYH6	0	0.105749	1.59998	0.000969045	-2.01041	8.97353e-05	2	4	10	12	1	0	3	2	3	3	21	9	2	2	2	3	6	16	26	29	11	6	2	3	10	8	9	8	0.099	0.139	0.74	0.387	0.034	0	0.25	0.126	0.081	0.09	1.849	0.367	0.094	0.043	0.095
ITGB2-AS1	0	0.901137	1.52021	0.00097177	-0.299422	9.02281e-05	19	12	11	28	10	3	8	7	70	54	12	38	7	27	9	9	125	117	17	25	20	8	49	10	9	8	17	25	0.943	0.416	0.814	0.903	0.338	0.15	0.667	0.442	1.883	1.617	1.057	1.551	0.33	0.578	0.428
COLGALT2	0	0.819364	1.13976	0.00097177	-0.0488986	9.02269e-05	10	14	15	33	10	7	10	22	53	51	28	60	10	18	9	23	47	73	17	56	11	17	47	10	11	20	29	24	0.496	0.485	1.111	1.064	0.338	0.35	0.834	1.388	1.426	1.527	2.466	2.45	0.472	0.385	0.428
ECE1	0	0.367347	1.02502	0.00097177	2.80789	9.00513e-05	37	48	281	653	54	29	71	122	123	112	338	539	40	136	130	232	324	290	217	526	137	134	203	81	213	151	345	289	1.836	1.664	20.807	21.061	1.828	1.45	5.922	7.698	3.309	3.354	29.766	22.006	1.887	2.913	6.184
TEX9	0	0.253384	0.480678	0.00097177	2.74565	9.01955e-05	124	155	74	207	171	105	80	79	318	256	117	193	115	266	116	89	306	403	69	182	182	163	261	106	123	93	168	122	6.151	5.374	5.479	6.676	5.787	5.249	6.673	4.985	8.555	7.666	10.304	7.88	5.426	5.697	5.518
RPS6KA3	0	0.171462	0.260145	0.000972329	5.45379	9.04537e-05	647	982	498	1106	1317	822	556	736	1507	1279	502	1127	873	2214	972	949	1491	2019	337	877	1013	1189	1922	1003	819	795	998	1047	32.097	34.048	36.874	35.671	44.571	41.092	46.377	46.44	40.542	38.302	44.209	46.013	41.193	47.415	46.24
KDM2B	0	-0.114896	0.198854	0.000972329	4.62913	9.04207e-05	425	560	335	663	759	490	343	417	719	631	233	422	476	1137	515	547	908	974	199	400	664	670	1028	601	566	530	549	769	21.084	19.416	24.805	21.383	25.687	24.495	28.61	26.312	19.343	18.896	20.519	17.229	22.46	24.35	24.5
TSR1	0	-0.407865	-0.448316	0.000972329	6.15611	9.04604e-05	1767	2161	885	1763	3349	2261	1165	1478	1567	1657	536	843	2390	4794	1664	1683	1412	1936	334	753	2599	2776	2836	2030	1380	1336	1243	1850	87.658	74.926	65.53	56.861	113.339	113.028	97.175	93.258	42.157	49.622	47.203	34.418	112.773	102.668	79.16
RP11-432J24.5	0	2.10988	2.20655	0.000974197	-1.87919	9.06944e-05	5	14	2	1	1	1	2	1	56	41	3	19	3	7	8	8	74	65	7	14	3	3	6	1	2	3	3	4	0.248	0.485	0.148	0.032	0.034	0.05	0.167	0.063	1.507	1.228	0.264	0.776	0.142	0.15	0.381
SSX2IP	0	0.309651	0.367985	0.000974514	3.28123	9.07843e-05	162	214	112	227	279	156	123	127	355	322	116	284	188	468	231	206	319	465	92	229	303	275	382	213	176	175	178	178	8.037	7.42	8.293	7.321	9.442	7.798	10.26	8.013	9.55	9.643	10.216	11.595	8.871	10.023	10.989
[truncated: 14,660 more rows]
[truncated: 13 more columns]

## Sheet: HSPC 6015 DEG
GENE	No RETA	RETA d3-5	RETA d3-11+	FDR	AveExpr	P value	RAW COUNTS																												COUNTS PER MILLION
[truncated: 6,016 more rows]
[truncated: 13 more columns]

[truncated: 3 more sheets: HSPC 231 DOWN>2fold, HSPC 788 UP>2fold, GO terms]
