# Supplementary material for: Long-term engrafting multilineage hematopoietic cells differentiated from human induced pluripotent stem cells
Source: Nat Biotechnol. 2024 Sep 2;43(8):1274–87. doi: 10.1038/s41587-024-02360-7 (PMC12339382; doi:10.1038/s41587-024-02360-7)
Supplement: Supplementary file 12 — Number and percentage of HLF+SPINK2+ iPS cell-derived cells with the closest transcriptional similarity to each human embryo and CB reference dataset as determined by ACTINN machine learning (Fig. 3h). [file 41587_2024_2360_MOESM12_ESM.xlsx]

## Sheet: ACTINN DATA
Supplementary Table 10. Number and percentage of HLF+SPINK2+ iPSC-derived cells with the closest transcriptional similarity to each human embryo and cord blood reference data set as determined by ACTINN machine learning. See also Fig. 3h.
	REFERENCE DATA SET	iPSC DATA SET (number of HLF+ SPINK2+ cells)									REFERENCE DATA SET	iPSC DATA SET (percentage of HLF+ SPINK2+ cells)
		PB noR	PB R3-5	PB R3-11+	RM noR	RM R3-5	RM R3-14					PB noR	PB R3-5	PB R3-11+	RM noR	RM R3-5	RM R3-14
	EC-AGM-CS10	4	5	4	4	7	2				EC-AGM-CS10	0.817996	0.568182	0.247831	0.943396	1.75	0.694444
	EC-YS-CS14	1	6	1	1	0	0				EC-YS-CS14	0.204499	0.681818	0.0619579	0.235849	0	0
	VE-AGM-CS14/15	4	4	7	0	3	0				VE-AGM-CS14/15	0.817996	0.454545	0.433705	0	0.75	0
	AE-AGM-CS14/15	0	0	1	3	0	0				AE-AGM-CS14/15	0	0	0.0619579	0.707547	0	0
	preHE-AGM CS14/15	2	0	3	0	0	1				preHE-AGM CS14/15	0.408998	0	0.185874	0	0	0.347222
	HE-AGM-CS14/15	47	88	210	84	84	43				HE-AGM-CS14/15	9.61145	10	13.0112	19.8113	21	14.9306
	HSPC-AGM-CS10	3	11	19	5	0	0				HSPC-AGM-CS10	0.613497	1.25	1.1772	1.17925	0	0
	HSPC-YS-CS11	3	14	13	1	7	3				HSPC-YS-CS11	0.613497	1.59091	0.805452	0.235849	1.75	1.04167
	HSPC-YS-CS14	123	217	288	20	15	4				HSPC-YS-CS14	25.1534	24.6591	17.8439	4.71698	3.75	1.38889
	HPSC-Plac-CS14	178	282	472	100	42	20				HPSC-Plac-CS14	36.4008	32.0455	29.2441	23.5849	10.5	6.94444
	HSPC-AGM-CS14/15	90	137	460	205	218	205				HSPC-AGM-CS14/15	18.4049	15.5682	28.5006	48.3491	54.5	71.1806
	HSPC-Liver-W06	1	0	1	0	0	0				HSPC-Liver-W06	0.204499	0	0.0619579	0	0	0
	HSPC-Liver-W08	1	0	2	0	1	1				HSPC-Liver-W08	0.204499	0	0.123916	0	0.25	0.347222
	HSPC-Liver-W11	0	0	1	0	0	0				HSPC-Liver-W11	0	0	0.0619579	0	0	0
	SPINK2+Liver-CS14	11	35	27	0	3	1				SPINK2+Liver-CS14	2.24949	3.97727	1.67286	0	0.75	0.347222
	EryProg CB	19	61	61	1	19	8				EryProg CB	3.88548	6.93182	3.77943	0.235849	4.75	2.77778
	EryMegMast CB	1	3	11	0	1	0				EryMegMast CB	0.204499	0.340909	0.681537	0	0.25	0
	MonoMac CB	0	8	5	0	0	0				MonoMac CB	0	0.909091	0.309789	0	0	0
	Gran CB	1	9	28	0	0	0				Gran CB	0.204499	1.02273	1.73482	0	0	0
	HLF+ SPINK2+ cell numbers	489	880	1614	424	400	288				% HLF+ SPINK2+	100	100	100	100	100	100
	Subtotals HLF+ SPINK2+ cells	PB1.1 BFP		2983	RM TOM		1112
	TOTAL CELL NUMBERS	PB1.1 BFP		166031	RM TOM		86576
	% HLF+SPINK2+ cells	PB1.1 BFP		1.79665	RM TOM		1.28442
	Note: No cells were assigned to the following reference data sets: HE-AGM-CS10, EC-YS-CS11, HE- YS-CS11, HSPC-Liver-W15, HSPC CB, EryPri CB,LymphB CB and LymphT CB.
	The expression matrix for the reference training data and the cell type annotation of the cells are accessible in GitHub (https://github.com/mikkolalab/Human-HSC-Ontogeny).
