# Supplementary material for: Long-term engrafting multilineage hematopoietic cells differentiated from human induced pluripotent stem cells
Source: Nat Biotechnol. 2024 Sep 2;43(8):1274–87. doi: 10.1038/s41587-024-02360-7 (PMC12339382; doi:10.1038/s41587-024-02360-7)
Supplement: Supplementary file 13 — Engraftment data from mice transplanted in cohort 2. Summary data are included on the second worksheet. [file 41587_2024_2360_MOESM13_ESM.xlsx]

## Sheet: COHORT #2 RM TOM engraftment
Supplementary Table 11. Engraftment data from mice transplanted in cohort #2 (RM TOM). Summary data is included on the second worksheet.
Culture conditions & number of mice	Tx Experiment	Differentiation Expt ID	Transplanted cell fraction (a)	Mouse ID	Gender	iPSC differentiation (day)	Recipients	Analysis (w)	BM HUMAN CELLS (%)	SPL HUMAN CELLS (%)	THY HUMAN CELLS (%)	Peripheral Blood HUMAN CELLS (%)(b)	Engrafted Lineages
4CH 3B5A	Tx 63	E#420	SN (b)	526	M	15	2	14.1429	0.0966138	0	ND	0	M
RETA d3-5		E#420	SN	528	M	15		8.85714	0	0	ND	ND	NEG
9 mice
	Tx 64	E#421	SN	537	F	15	7	23.8571	50.16	2.37	6.1	1.69	MLE
		E#421	SN	538	F	15		23.2857	0.0042	0	no THYMUS	0	M
		E#421	SN	539	F	15		22	51.16	0.34	6.05	1.13	MLE
		E#421	SN	542	M	15		23.7143	55.22	8.172	29.3	0.86	MLE
		E#421	SN	543	M	15		22.8571	0	0	ND	0	NEG
		E#421	SN	544	M	15		23.2857	0.3612	0	no THYMUS	0	M
		E#421	SN	545	M	15		23.8571	12.57	2.1	no THYMUS	0.14	MLE
4CH 30A	Tx 48	E#394	EB (c)	371	F	14	1	17.8571	0.28726	0	ND	0	M
RETA d3-5
16 mice	Tx 38	E#394	SN	372	F	14	4	17.8571	0.857428	0	ND	0	M
		E#394	SN	373	F	14		17.8571	0.303525	0	ND	0	M
		E#394	SN	374	F	14		18	0.458706	0	ND	0	M
		E#394	SN	375	F	14		18	0.787862	0	ND	0	M
	Tx 63	E#420	SN	529	F	15	4	17	0	0	ND	0	NEG
		E#420	SN	530	F	15		17	36.8441	0.273941	no THYMUS	0.180852	MLE
		E#420	SN	531	F	15		17.1429	0	0	ND	0	NEG
		E#420	SN	532	F	15		17.1429	0	0	ND	0	NEG
	Tx 64	E#421	SN	540	F	15	7	23.2857	0	0	ND	0	NEG
		E#421	SN	541	F	15		23.2857	4.659	0	no THYMUS	0	M
		E#421	SN	546	M	15		22.8571	0.28	0.016	no THYMUS	0	EM
		E#421	SN	547	M	15		22.8571	0	0	ND	0	NEG
		E#421	SN	548	M	15		22.2857	0	0	ND	0	NEG
		E#421	SN	549	M	15		21	21.15	7.15	6.45	0.33	MLE
		E#421	SN	550	M	15		22.2857	0.491	0	no THYMUS	0	M
4CH 3B5A	Tx 45	E#395	SN	332	M	14	3	15.4286	0	0	ND	ND	NEG
RETA d3-7		E#395	SN	333	M	14		15.4286	0	0	ND	ND	NEG
2 mice
4CH 30A	Tx 45	E#395	SN	338	M	14	3	15.4286	0	0	ND	ND	NEG
RETA d3-7		E#395	SN	339	M	14		15.4286	0	0	ND	ND	NEG
3 mice		E#395	SN	340	M	14		15.5714	0.0141827	0	ND	ND	M
4CH 3B5A	Tx 46	E#394	SN	341	M	14	5	16.7143	0.0065	0	ND	ND	M
RETA d3-9		E#394	SN	342	M	14		16.7143	0.002	0	ND	ND	M
5 mice		E#394	SN	347	F	14		16	0.0235	0	ND	ND	M
		E#394	SN	348	F	14		16	0.1565	0	ND	ND	M
		E#394	SN	349	F	14		16	0.461	0	ND	ND	M
4CH 30A	Tx 46	E#394	SN	343	M	14	4	16.7143	0.00225	0	ND	ND	M
RETA d3-9		E#394	SN	344	M	14		15.8571	0	0	ND	ND	NEG
4 mice		E#394	SN	345	M	14		15.8571	0	0	ND	ND	NEG
		E#394	SN	346	M	14		15.8571	0	0	ND	ND	NEG
4CH 3B5A	Tx 43	E#393	SN	308	M	14	4	17.8571	0.00490196	0	ND	ND	M
RETA d3-11		E#393	SN	309	M	14		17.8571	0.00272277	0	ND	ND	M
14 mice		E#393	SN	310	M	14		17.8571	0	0	ND	ND	NEG
		E#393	SN	311	M	14		18	0	0	ND	ND	NEG
	Tx 43	E#393	SN	303	M	14	3	17.8571	0.0153659	0	ND	ND	M
		E#393	SN	302	M	14		17.8571	0.0214477	0	ND	ND	M
		E#393	SN	312	F	14		18	0.190274	0	ND	ND	M
	Tx 44	E#394	SN	321	F	14	3	17.7143	0.556489	0.0878064	ND	ND	ML
		E#394	SN	322	F	14		17.1429	0	0	ND	ND	NEG
		E#394	SN	323	F	14		16.2857	0	0	ND	ND	NEG
	Tx 45	E#395	SN	335	M	14	3	15.8571	0.0136139	0	ND	ND	M
		E#395	SN	336	M	14		15.8571	0.00125	0	ND	ND	M
		E#395	SN	337	M	14		15.8571	0.00365854	0	ND	ND	M
	Tx 47	E#394	EB	360	M	14	1	14.1429	0	0	ND	ND	NEG
4CH 30A	Tx 43	E#393	SN	304	F	14	4	17.7143	0.0185	0	ND	ND	M
RETA d3-11		E#393	SN	306	F	14		17.7143	0.595134	0	ND	ND	M
23 mice		E#393	SN	307	F	14		17.7143	0.108759	0	ND	ND	M
	Tx 43	E#393	SN	313	F	14	3	18	0.0796526	0	ND	ND	M
		E#393	SN	315	F	14		18	0.193052	0	ND	ND	M
		E#393	SN	314	F	14		18	0.0562189	0	ND	ND	M
	Tx 44	E#394	SN	327	M	14	3	17.2857	0	0	ND	ND	NEG
		E#394	SN	316	F	14		16.8571	0	0	ND	ND	NEG
		E#394	SN	317	F	14		18.1429	87.848	53.5323	ND	23.7	MLE
	Tx 45	E#395	SN	328	F	14	4	15.8571	0	0	ND	ND	NEG
		E#395	SN	329	F	14		15.5714	0.663459	0	ND	ND	M
		E#395	SN	330	F	14		15.5714	0.222136	0.010156	ND	ND	ML
		E#395	SN	331	F	14		15.5714	0.94672	0	ND	ND	M
	Tx 47	E#394	EB	362	M	14	1	14.1429	0	0	ND	ND	NEG
	Tx 48	E#394	EB	376	M	14	1	18	0.0282039	0	ND	0	M
	Tx 48	E#394	SN	367	M	14	4	18.2857	0.000817029	0	ND	0	M
		E#394	SN	368	M	14		18.2857	0.00107651	0	ND	0	M
		E#394	SN	369	M	14		18.8571	0	0	ND	0	NEG
		E#394	SN	370	M	14		18.8571	0.0392784	0	ND	0	M
	Tx 63	E#420	SN	533	F	15	4	17.1429	0.912283	0	ND	0	M
		E#420	SN	534	F	15		17.7143	0	0	ND	0	NEG
		E#420	SN	535	F	15		17.7143	2.30437	0.00920458	no THYMUS	0.0350795	MLE
		E#420	SN	536	F	15		17.7143	72.6	14.0537	2.02475	1.715	MLE
4CH 30A	Tx 59	E#415	SN & EB (d)	486	M	14	5	17.7143	0.0176271	0	no THYMUS	0	M
RETA d3-13		E#415	SN & EB	487	M	14		13.8571	0.00446695	0	no THYMUS	0	M
19 mice		E#415	SN & EB	488	M	14		17.7143	0.15782	0.0382155	no THYMUS	0	ML
		E#415	SN & EB	489	M	14		13.1429	0.0227833	0.00985902	no THYMUS	ND	ML
		E#415	SN & EB	490	M	14		17.8571	86.4266	31.3965	72.9116	6.5	MLE
	Tx 59	E#415	SN & EB	491	F	16	5	17.8571	53.5977	28.4	65.9512	8.2	MLE
		E#415	SN & EB	492	F	16		17.8571	52.1438	31.4666	1.35464	0.025	MLE
		E#415	SN & EB	493	F	16		18	1.5468	0	no THYMUS	0.01	M
		E#415	SN & EB	494	F	16		18	0.284853	0	no THYMUS	0	M
		E#415	SN & EB	495	F	16		18	1.67517	0	no THYMUS	0	M
	Tx 65	E#415	SN & EB	551	M	16	9	15.7143	9.33	0.13	no THYMUS	0.283763	MLE
		E#415	SN & EB	552	M	16		20.1429	0.22	0	no THYMUS	0	M
		E#415	SN & EB	553	M	16		20.1429	19.91	2.21	no THYMUS	0.1	MLE
		E#415	SN & EB	554	F	16		15.7143	26.61	0.66	no THYMUS	0.31	MLE
		E#415	SN & EB	555	F	16		20.1429	0	0	ND	0	NEG
		E#415	SN & EB	556	M	14		20	1.86	0.038	no THYMUS	0.045	MLE
		E#415	SN & EB	557	M	14		20	0	0	ND	0	NEG
		E#415	SN & EB	558	M	14		16.4286	0.21	0	no THYMUS	0	M
		E#415	SN & EB	559	M	14		20	3.05	0	no THYMUS	0	M
4CH 3B5A	Tx 44	E#394	SN	324	F	14	3	17.1429	0.159901	0	ND	ND	M
RETA d3-15		E#394	SN	325	F	14		17.1429	0.153465	0	ND	ND	M
4 mice		E#394	SN	326	M	14		17.7143	1.878	1.5236	ND	0.4	MLE
	Tx 47	E#394	EB	361	M	14	1	14.1429	0	0	ND	ND	NEG
4CH 30A	Tx 44	E#394	SN	318	M	14	3	16.8571	0	0	ND	ND	NEG
RETA d3-15		E#394	SN	319	M	14		17.2857	0	0	ND	ND	NEG
4 mice		E#394	SN	320	M	14		16.8571	0	0	ND	ND	NEG
	Tx 47	E#394	EB	359	M	14	1	14.1429	0	0	ND	ND	NEG
		(a) SN, suspension blood cells; EB, CD34 enriched embryoid body cells; SN & EB, suspension blood cells and CD34 enriched embryoid body cells
		(b) Peripheral blood human cells represent CD43+ and/or CD45+ cells, performed at ~12 weeks post transplantation
		Abbreviations: RETA, retinyl acetate; NEG, not engrafted; M, myeloid; ML, Myelo-lymphoid (B); MLE, multilineage engraftment; ND, analysis not done

## Sheet: Cohort #2 Summary
	Cohort #2 RM TOM Summary data
	103 mice transplanted
	10 Tx EXPERIMENTS	43,44,45,46,47,48,59,63, 64, 65
	6 differentiation experiments	393, 394, 395, 415, 420, 421
	Outcome	Number of MICE	% mice
	Total mice	103	100
	BM engraftment	70	67.9612
	M	48	46.6019
	ML	4	3.8835
	EM	1	0.970874
	MLE	17	16.5049
	NEG	33	32.0388
	Differentiation	Number of mice	Number ENGRAFTED	NOT ENGRAFTED	% ENGRAFTED	Number MLE	% MLE of transplants
	4CH 3B5A
	RETA d3-5	9	7	2	77.7778	4	44.4444
	RETA d3-7	2	0	2	0
	RETA d3-9	5	5	0	100
	RETA d3-11	14	9	5	64.2857
	RETA d3-13
	RETA d3-14	4	3	1	75	1	25
	subtotal	34	24	10	70.5882	5	14.7059
	4CH 30A
	RETA d3-5	16	10	6	62.5	2	12.5
	RETA d3-7	3	1	2	33.3333
	RETA d3-9	4	1	3	25
	RETA d3-11	23	17	6	73.913	3	13.0435
	RETA d3-13	19	17	2	89.4737	7	36.8421
	RETA d3-14	4	0	4	0
	subtotal	69	46	23	66.6667	12	17.3913
	COMBINED
	RETA d3-5	25	17	8	68	6	24
	RETA d3-7	5	1	4	20
	RETA d3-9	9	6	3	66.6667
	RETA d3-11	37	26	11	70.2703	3	8.10811
	RETA d3-13	19	17	2	89.4737	7	36.8421
	RETA d3-14	8	3	5	37.5	1	12.5
	TOTAL	103	70	33	67.9612	17	16.5049
