# Supplementary material for: Long-term engrafting multilineage hematopoietic cells differentiated from human induced pluripotent stem cells
Source: Nat Biotechnol. 2024 Sep 2;43(8):1274–87. doi: 10.1038/s41587-024-02360-7 (PMC12339382; doi:10.1038/s41587-024-02360-7)
Supplement: Supplementary file 14 — Engraftment data from mice transplanted in cohort 3. Summary data are included on the second worksheet. [file 41587_2024_2360_MOESM14_ESM.xlsx]

## Sheet: COHORT #3 PB1.1 BFP engraftment
Supplementary Table 12. Engraftment data from mice transplanted in cohort #3 (PB1.1 BFP). Summary data is included on the second worksheet.
Culture conditions & number of mice	Tx Experiment	Differentiation Expt ID	Transplanted cell fraction (a)	Mouse ID	GENDER	DIFF DAY	Recipients	ANALYSIS DAY	Analysis week	BM HUMAN CELLS (%)	SPL HUMAN CELLS (%)	BLOOD ANALYSIS (day)	Peripheral Blood HUMAN CELLS (%)(b)	Engrafted Lineages
4CH 30A	Tx 50	E#400	SN&EB	390	F	d14	2	100	14.2857	0	0	92	0	NEG
2 mice		E#400	SN&EB	391	F	d14		100	14.2857	0.000474896	0	92	0	M
4CH 30A RETA d3-5	Tx 49	E#400	SN&EB	377	M	d14	11	118	16.8571	0	0	93	0	NEG
23 mice		E#400	SN&EB	378	M	d14		118	16.8571	0	0	93	0	NEG
		E#400	SN&EB	379	M	d14		118	16.8571	0	0	93	0	NEG
		E#400	SN&EB	380	M	d14		118	16.8571	0	0	93	0	NEG
		E#400	SN&EB	382	F	d14		119	17	0	0	93	0	NEG
		E#400	SN&EB	383	F	d14		119	17	0.0873831	0	93	0	M
		E#400	SN&EB	384	F	d14		119	17	0.0146431	0	93	0	M
		E#400	SN&EB	385	F	d14		119	17	0	0	93	0	NEG
		E#400	SN&EB	386	F	d14		119	17	0.0632002	0	93	0	M
		E#400	SN&EB	387	F	d14		119	17	0	0	93	0	NEG
		E#400	SN&EB	388	F	d14		119	17	0.00117817	0	93	0	M
	Tx 51	E#402	SN	406	F	d15	3	118	16.8571	0	0	92	0	NEG
		E#402	SN	407	F	d15		118	16.8571	0.299223	0	92	0	M
		E#402	SN	408	F	d15		126	18	0.0087406	0	92	0	M
	Tx 53	E#406	SN&EB	433	F	d11	4	125	17.8571	0.0958732	0	84	0	M
		E#406	SN&EB	434	F	d11		125	17.8571	0	0	84	0	NEG
		E#406	SN&EB	435	F	d11		125	17.8571	0.0336809	0	84	0	M
		E#406	SN&EB	436	F	d11		126	18	0.144348	0	84	0	M
	Tx 53	E#406	SN&EB	439	M	d11	3	118	16.8571	0.00240208	0	84	0	M
		E#406	SN&EB	440	M	d11		118	16.8571	0	0	84	0	NEG
		E#406	SN&EB	441	M	d11		118	16.8571	0	0	84	0	NEG
	Tx 56	HE#08	SN&EB	464	M	d14	2	106	15.1429	0	0	83	0	NEG
		HE#08	SN&EB	465	M	d14		106	15.1429	0	0	83	0	NEG
4CH 3B5A RETA d3-5	Tx 51	E#402	SN	411	F	d15	3	119	17	0	0	92	0	NEG
3 mice		E#402	SN	412	F	d15		79	11.2857	0.013916	0	92	0	M
		E#402	SN	413	F	d15		119	17	0.00183644	0	92	0	M
4CH 30A RETA d3-9	Tx 50	E#400	SN&EB	392	M	d14	3	100	14.2857	0	0	92	0	NEG
3 mice		E#400	SN&EB	393	M	d14		79	11.2857	0	0	92	0	NEG
		E#400	SN&EB	394	M	d14		104	14.8571	0	0	92	0	NEG
4CH 30A RETA d3-11	Tx 50	E#400	SN&EB	395	F	d14	5	104	14.8571	0.00286547	0	92	0	M
15 mice		E#400	SN&EB	396	F	d14		104	14.8571	0	0	92	0	NEG
		E#400	SN&EB	401	M	d14		105	15	0	0	92	0	NEG
		E#400	SN&EB	402	M	d14		105	15	0	0	92	0	NEG
		E#400	SN&EB	403	M	d14		105	15	0	0	92	0	NEG
	Tx 53	E#406	SN&EB	428	F	d11	7	127	18.1429	0	0	84	0	NEG
		E#406	SN&EB	429	F	d11		127	18.1429	0.0173687	0	84	0	M
		E#406	SN&EB	430	F	d11		127	18.1429	0.469211	0	84	0	M
		E#406	SN&EB	431	F	d11		126	18	1.23767	0.00297318	84	0	ML
		E#406	SN&EB	432	F	d11		126	18	0.0103956	0	84	0	M
		E#406	SN&EB	437	F	d11		119	17	0.00296516	0	84	0	M
		E#406	SN&EB	438	F	d11		119	17	0	0	84	0	NEG
	Tx 58	E#413	SN&EB	479	F	d14	3	119	17	0	0	98	0	NEG
		E#413	SN&EB	480	F	d14		119	17	0	0	98	0	NEG
		E#413	SN&EB	481	F	d14		119	17	0.190106	0	98	0	M
4CH 3B5A RETA d3-11	Tx 51	E#402	SN	404	M	d15	2	114	16.2857	0	0	92	0	NEG
6 mice		E#402	SN	405	M	d15		114	16.2857	0	0	92	0	NEG
	Tx 58	E#413	SN&EB	482	F	d14	4	120	17.1429	0	0	98	0	NEG
		E#413	SN&EB	483	F	d14		120	17.1429	0	0	98	0	NEG
		E#413	SN&EB	484	F	d14		121	17.2857	0.00596206	0	98	0	M
		E#413	SN&EB	485	M	d14		121	17.2857	0.0285593	0	98	0	M
4CH 30A RETA d3-12	Tx 54	HE#07	SN&EB	442	M	d13	12	106	15.1429	0	0	92	0	NEG
15 mice		HE#07	SN&EB	443	M	d13		106	15.1429	0	0	92	0	NEG
		HE#07	SN&EB	444	F	d13		114	16.2857	0	0	92	0	NEG
		HE#07	SN&EB	445	F	d13		114	16.2857	1.20583	0	92	0	M
		HE#07	SN&EB	446	F	d13		117	16.7143	0	0	92	0	NEG
		HE#07	SN&EB	448	F	d13		117	16.7143	0.295834	0	92	0	M
		HE#07	SN&EB	449	M	d13		107	15.2857	0	0	92	0	NEG
		HE#07	SN&EB	450	M	d13		107	15.2857	0	0	92	0	NEG
		HE#07	SN&EB	451	F	d13		118	16.8571	0	0	92	0	NEG
		HE#07	SN&EB	452	F	d13		118	16.8571	0	0	92	0	NEG
		HE#07	SN&EB	453	F	d13		120	17.1429	0	0	92	0	NEG
		HE#07	SN&EB	454	F	d13		120	17.1429	0.00786077	0	92	0	M
	Tx 56	HE#08	SN&EB	466	M	d14	3	111	15.8571	0	0	83	0	NEG
		HE#08	SN&EB	467	M	d14		111	15.8571	0	0	83	0	NEG
		HE#08	SN&EB	468	F	d14		108	15.4286	0	0	83	0	NEG
4CH 30A RETA d3-13	Tx 51	E#402	SN	397	F	d15	2	115	16.4286	0.00246373	0	92	0	M
2 mice		E#402	SN	398	F	d15		115	16.4286	0	0	92	0	NEG
4CH 3B5A RETA d3-13	Tx 51	E#402	SN	409	F	d15	2	126	18	0.0715204	0	92	0	M
2 mice		E#402	SN	410	F	d15		126	18	47	1.1942	92	1.1	MLE
4CH 30A RETA d3-15	Tx 55	HE#07	SN&EB	456	M	d15	8	128	18.2857	0.00151094	0	92	0	M
8 mice		HE#07	SN&EB	457	M	d15		128	18.2857	0.0127281	0	92	0	M
		HE#07	SN&EB	458	M	d15		128	18.2857	0.00999027	0	92	0	M
		HE#07	SN&EB	455	F	d15		135	19.2857	0.498806	0	92	0	M
		HE#07	SN&EB	459	F	d15		135	19.2857	0.00823606	0	92	0	M
		HE#07	SN&EB	460	F	d15		138	19.7143	0.0215308	0	92	0	M
		HE#07	SN&EB	461	F	d15		138	19.7143	0	0	92	0	NEG
		HE#07	SN&EB	462	F	d15		138	19.7143	0.757376	0	92	0	M
		(a) SN, suspension blood cells; SN & EB, suspension blood cells and CD34 enriched embryoid body cells
		(b) Peripheral blood human cells represent CD43+ and/or CD45+ cells, generally performed at 12 weeks post transplantation
		Abbreviations: RETA, retinyl acetatel; NEG, not engrafted; M, myeloid; ML, Myelo-lymphoid (B); MLE, multilineage engraftment.

## Sheet: Cohort #3 Summary
	Cohort#3 PB1.1 BFP Summary data
	79 mice transplanted
	8 Tx experiments	49, 50, 51, 53, 54, 55, 56, 58
	6 Differentiation experiments	400, 402, 406, 413, 08, 07
	Outcome	Number of MICE	% mice
	total mice	79	100
	BM engraftment	35	44.3038
	M	33	41.7722
	ML	1	1.26582
	EM	0	0
	MLE	1	1.26582
	NEG	44	55.6962
	Differentiation	Number of mice	Number ENGRAFTED	NOT ENGRAFTED	% ENGRAFTED	Number MLE	% MLE of transplants
	4CH 3B5A
	No RETA
	RETA d3-5	3	2	1	66.6667
	RETA d3-9
	RETA d3-11	6	2	4	33.3333
	RETA d3-12
	RETA d3-13	2	2		100	1	50
	RETA d3-14
	subtotal	11	6	5	54.5455	1	9.09091
	4CH 30A
	No RETA	2	1	1	50
	RETA d3-5	23	10	13	43.4783
	RETA d3-9	3	0	3	0
	RETA d3-11	15	7	8	46.6667
	RETA d3-12	15	3	12	20
	RETA d3-13	2	1	1	50
	RETA d3-14	8	7	1	87.5
	subtotal	68	29	39	42.6471	0	0
	COMBINED
	No RETA	2	1	1	50
	RETA d3-5	26	12	14	46.1538
	RETA d3-9	3	0	3	0
	RETA d3-11	21	9	12	42.8571
	RETA d3-12	15	3	12	20
	RETA d3-13	4	3	1	75
	RETA d3-14	8	7	1	87.5	1	12.5
	TOTAL	79	35	44	44.3038	1	1.26582
