# Supplementary material for: Long-term engrafting multilineage hematopoietic cells differentiated from human induced pluripotent stem cells
Source: Nat Biotechnol. 2024 Sep 2;43(8):1274–87. doi: 10.1038/s41587-024-02360-7 (PMC12339382; doi:10.1038/s41587-024-02360-7)
Supplement: Supplementary file 15 — Phenotypic characteristics of MLE mice from cohort 1–3 transplantation experiments. [file 41587_2024_2360_MOESM15_ESM.xlsx]

## Sheet: COHORT #1, #2, #3 MLE TABLE
Supplementary Table 13. Phenotypic characteristics of multilineage engrafted mice from cohort #1 – 3 transplantation experiments.
	Mouse ID	GENDER	DIFFERENTIATION EXPERIMENT ID	TRANSPLANT NUMBER	DIFFERENTIATION CONDITIONS (a)	CELL LINE	TRANSPLANTED CELL FRACTION	DAY of DIFF	ANALYSIS (w)	BM HUMAN CELLS (%) (b)	SPL HUMAN CELLS (%)	THYMUS/LN HUMAN CELLS (%)		PERIPHERAL BLOOD HUMAN CELLS 12w (c)	LINEAGE DISTRIBUTION (d)
															Bone Marrow						SPLEEN			THYMUS / LN
												TOTAL	%CD3+	TOM	Ery	B	T	Myeloid	STEM	UN	B	T	UN	CD4+	CD4+8+	CD8+	CD4-8-
COHORT #1	RM TOM
1	123	F	E#299	TX 29	4CH 30A RETA d3-5	RM TOMATO	CD34 enriched EB	14	14.3	34.9	1.7	ND		ND	7.7	62.6	0	1.7	1.1	26.9	78.3	ND	21.7
2	152	F	E#305	TX 31	4CH 3B5A RETA d3-5	RM TOMATO	CD34 enriched EB	15	13.1	52.9	6.4	ND		ND	3.4	77.5	0	1.3	0.2	17.6	95	0.3	4.7
3	151	F	E#305	TX 31	4CH 3B5A RETA d3-5	RM TOMATO	CD34 enriched EB	15	13.1	46.7	2.5	ND		ND	30.9	48.3	0	4.5	1	15.3	82.5	0	17.5
4	147	M	E#305	TX 31	2CH 3B5A RETA d3-5	RM TOMATO	CD34 enriched EB	15	13	3.4	0.006	ND		ND	83	2.1	0	14.2	0.7	0	21.1	ND	78.9
5	149	M	E#305	TX 31	2CH 3B5A RETA d3-5	RM TOMATO	CD34 enriched EB	15	13.1	0.9	0.09	ND		ND	0.8	18.2	0	64.1	ND	16.9	78.1	ND	21.9
6	161	F	E#328	TX 32	4CH 30A	RM TOMATO	Suspension cells (SN) and CD34 enriched EB	15	18.6	32.1	0.07	ND		ND	80.6	6.9	0	4.2	ND	8.3	39.1	ND	60.8
7	244	F	E#346	TX 38	4CH 30A ROL d3-5	RM TOMATO	SN	15	18	83.3	45.2	ND		40.8	6.1	85.1	0	4.7	0.8	3.3	92.8	0.9	6.3
8	246	F	E#346	TX 38	4CH 30A RETA d3-5	RM TOMATO	SN	15	16.3	80.9	27.4	ND		ND	7.1	83.6	0	2.5	0.4	6.4	96.4	0	3.6
9	363	F	E#346	TX48	4CH 30A ROL d3-5	RM TOMATO	SN	15	2.3	0.4	0.02	ND		ND	35.1	16.9	ND	22.6	0.8f	25.4	20	ND	80
10	364	F	E#346	TX48	4CH 30A ROL d3-5	RM TOMATO	SN	15	18	57.6	12.5	59.5	68.2	11.1	2.3	87	0	9.1	0.1	1.5	94.5	0.9	4.6	6.5	84.7	7.9	0.9
11	366	F	E#346	TX48	4CH 30A RETA d3-5	RM TOMATO	SN	15	18	61.4	11.7	8.6	29.9	15.2	8.7	58.9	0	15	1.4	16	89.5	0	10.5	12.7	67.5	3.6	16.2
12	284	F	E#371	TX 41	4CH 3B5A RETA d3-5	RM TOMATO	SN	13	17.9	1.2	0.06	ND		ND	0.1	ND	ND	ND	ND	ND	58.2	ND	41.8
COHORT #2	RM TOM
13	326	M	E#394	TX 44	4CH 3B5A RETA d3-14	RM TOMATO	SN	14	17.7	1.9	1.52	ND		0.4	0.1	79.4	ND	4.7	0.3	15.5	83.4	ND	16.6
14	317	F	E#394	TX 44	4CH 30A RETA d3-11	RM TOMATO	SN	14	18.1	91.3	53.5	ND		23.7	3.73	84.9	4.9	2.9	0.7	2.87	78.2	16.6	5.2
15	490	F	E#415	TX 59	4CH 30A RETA d3-13	RM TOMATO	SN and 34 enriched EB	14	17.9	86.4	31.4	72.9	64.6	6.5	1.5	81.7	0	4.5	0.8	11.5	85.4	0	14.6	6.4	85.1	4.1	4.4
16	491	F	E#415	TX 59	4CH 30A RETA d3-13	RM TOMATO	SN and 34 enriched EB	16	17.9	57.7	32.1	66.2	75.7	8.2	11.6	48.2	5.3	22.3	0.6	12	75.3	19.4	5.3	15.8	7.7	60.5	15.9
17	492	F	E#415	TX 59	4CH 30A RETA d3-13	RM TOMATO	SN and 34 enriched EB	16	17.9	52.1	34	1.4	52	0.03	0.1	62.3	25.4	4.1	0.1	8.1	35.2	60	4.8	19.9	29	15.4	35.6
18	530	F	E#420	TX63	4CH 30A RETA d3-5	RM TOMATO	SN	15	17	36.8441	0.273941	Not detected		0.2	79.2	6.6	0	8.4	0.2	5.6	68.7	0	31.3
19	535	F	E#420	TX63	4CH 30A RETA d3-11	RM TOMATO	SN	15	17.7	2.3	0.009	Not detected		0.03	0.3	0.2	0	98.5	0.4	0.6	52.7	0	47.3
20	536	F	E#420	TX63	4CH 30A RETA d3-11	RM TOMATO	SN	15	17.7	72.6	14.1	2	ND	1.7	18.7	52.9	0	8.7	0.5	19.2	83.7	0	16.3	ND	ND	ND	ND
21	537	F	E#421	TX64	4CH 3B5A RETA d3-5	RM TOMATO	SN	15	23.9	50.2	2.4	6.1	17.2	1.7	31.9	26.8	0	8	0.2	33.1	63.6	0	36.4	17.7	72.7	3.2	6.3
22	539	F	E#421	TX64	4CH 3B5A RETA d3-5	RM TOMATO	SN	15	22	51.2	0.34	6.1	52.6	1.1	54.3	5.1	0.25	29.4	0.8	10.15	3	0	97	17.3	22.5	30.1	30.1
23	542	M	E#421	TX64	4CH 3B5A RETA d3-5	RM TOMATO	SN	15	23.7	55.2	8.2	29.3	68.4	0.9	1.9	79.9	0	6.2	0.1	11.9	82.8	0.4	16.8	9.5	79.7	6.9	3.9
24	545	M	E#421	TX64	4CH 3B5A RETA d3-5	RM TOMATO	SN	15	23.9	12.6	2.1	Not detected		0.1	0.2	78.5	0	3.1	0.1	18.1	76	0	24
25	549	M	E#421	TX64	4CH 30A RETA d3-5	RM TOMATO	SN	15	21	21.15	7.2	6.5	77.6	0.3	0.8	72.7	0	9.5	0.1	16.9	76.7	1	22.3	17.6	71.6	9.3	1.4
26	551	M	E#415	TX65	4CH 30A RETA d3-13	RM TOMATO	SN and 34 enriched EB	16	15.7	9.3	0.13	Not detected		0.3	56.4	1.3	0	32.6	0.8	8.9	4.6	0	95.4
27	553	M	E#415	TX65	4CH 30A RETA d3-13	RM TOMATO	SN and 34 enriched EB	16	20.1	19.9	2.2	Not detected		0.1	17.9	45.1	0	9.6	0.2	27.2	72.1	0	27.9
28	554	F	E#415	TX65	4CH 30A RETA d3-13	RM TOMATO	SN and 34 enriched EB	16	15.7	26.6	0.7	Not detected		0.3	3.3	77.8	0	9	0.8	9.1	77.8	0	22.3
29	556	M	E#415	TX65	4CH 30A RETA d3-13	RM TOMATO	SN and 34 enriched EB	14	20	1.9	0.04	Not detected		0.05	13.3	18.6	0	35.4	0.4	32.3	54.8	0	45.2
COHORT #3	PB 1.1 BFP									BFP	BFP	BFP		BFP
30	410	F	E#402	TX 51	4CH 3B5A RETA d3-13	PB1.1 BBFP	SN	15	18	47	1.2	Not detected		1.1	73.5	0.2	0	12.2	0.7	13.4	2.6	0	97.4 (e)
