# Supplementary material for: Long-term engrafting multilineage hematopoietic cells differentiated from human induced pluripotent stem cells
Source: Nat Biotechnol. 2024 Sep 2;43(8):1274–87. doi: 10.1038/s41587-024-02360-7 (PMC12339382; doi:10.1038/s41587-024-02360-7)
Supplement: Supplementary file 16 — Engraftment data from mice transplanted in cohort 4. Cells were differentiated using protocol 3. Summary data are included on the second worksheet. [file 41587_2024_2360_MOESM16_ESM.xlsx]

## Sheet: COHORT #4 RM TOM engraftment
Supplementary Table 14. Engraftment data from mice transplanted in cohort #4 (RM TOM). Cells differentiated using protocol #3. Summary data is included on the second worksheet.
Tx Experiment	Differentiation Expt ID	Transplanted cell fraction (a)	Mouse ID	Gender	Diff day	Recipients	Analysis week	BM HUMAN CELLS (%)	SPL HUMAN CELLS (%)	THY HUMAN CELLS (%)	BLOOD ANALYSIS (day)	Peripheral Blood HUMAN CELLS (%)(b)	Engrafted Lineages
Tx 66	E#423	SN & EB	560	F	14	4	20.5714	0	0	ND	90	0	NEG
	E#423	SN & EB	561	M	14		21.7143	22.6532	7.458	no THYMUS	90	1.26701	ML
	E#423	SN & EB	562	M	14		20.7143	0	0	ND	90	0	NEG
	E#423	SN & EB	563	M	14		20.7143	4.75811	0.00850697	no THYMUS	90	0	MLE
	E#423	SN & EB	564	M	14	3	20.8571	1.9069	0.00549934	no THYMUS	90	0.5	ML
	E#423	SN & EB	565	M	14		20.8571	0	0	ND	90	0	NEG
	E#423	SN & EB	566	M	14		20.8571	0	0	ND	90	0	NEG
Tx 67	E#425	SN & EB	568	M	16	5	22.7143	0	0	ND	92	0	NEG
	E#425	SN & EB	569	M	16		9.14286	6.84428	0.0304473	no THYMUS	ND	ND	MLE
	E#425	SN & EB	570	M	16		22.7143	3.13391	37.522	no THYMUS	92	12.0715	TBM
	E#425	SN & EB	571	M	16		23.8571	67.1503	75.9369	5.93847	92	1.99066	MLE
	E#425	SN & EB	572	M	16		22.8571	0	0	ND	92	0	NEG
	E#425	SN & EB	573	F	14	5	20.7143	89.1373	36.3949	36.6772	92	40.8917	MLE
	E#425	SN & EB	574	F	14		20.7143	99.4273	67.3689	5.78947	92	40.3368	MLE
	E#425	SN & EB	575	F	14		22.8571	0	0	ND	92	0	NEG
	E#425	SN & EB	576	M	14		16	44.4665	19.2251	0.173524	92	0.874022	MLE
	E#425	SN & EB	577	M	14		16.2857	2.42515	0.127485	no THYMUS	92	0.120907	MLE
Tx 68	E#423	SN & EB	578	M	14	4	23.7143	3.06417	0.158103	no THYMUS	124	0	MLE
	E#423	SN & EB	579	M	14		20	19.7253	54.9767	6.2098	124	41.514	TBM
	E#423	SN & EB	580	M	14		24	53.4079	33.1678	16.5266	124	7.96534	MLE
	E#423	SN & EB	581	M	14		24.1429	22.3063	16.1885	2.98893	124	1.5473	MLE
	E#423	SN & EB	584	F	14	3	23.7143	68.9261	15.3468	0.130735	124	4.20168	MLE
	E#423	SN & EB	585	F	14		23.8571	65.9917	23.5924	13.8412	124	18.6805	TBM
	E#423	SN & EB	586	F	14		23.8571	7.4604	12.8347	7.70047	124	2.13235	TBM
Tx 70	E#426	SN & EB	597	F	14	4	22.2857	11.452	21.3976	17.2961	90	5.27051	TBM
	E#426	SN & EB	598	F	14		22.1429	8.40225	0.536005	0.684716	90	0.059453	MLE
	E#426	SN & EB	599	F	14		22.1429	92.3003	55.4136	3.21739	90	7.96768	MLE
	E#426	SN & EB	600	F	14		21.8571	0	0	ND	90	0	NEG
	E#426	SN & EB	601	M	14	4	21.8571	0.0896876	0	ND	90	0	M
	E#426	SN & EB	602	M	14		22	0.0540522	1.03536	no THYMUS	90	0	MLE
	E#426	SN & EB	603	M	14		22	54.0778	5.14942	no THYMUS	90	0.54315	MLE
	E#426	SN & EB	604	M	14		22	45.794	5.22776	no THYMUS	90	0.267204	MLE
	E#426	SN & EB	605	M	14	3	21.8571	0.00127716	0	ND	90	0	M
	E#426	SN & EB	606	M	14		21.1429	0	0	ND	90	0	NEG
	E#426	SN & EB	607	M	14		21.1429	0	0	ND	90	0	NEG
	E#426	SN & EB	608	M	14	2	20.7143	0	0	ND	90	0	NEG
	E#426	SN & EB	609	M	14		20.7143	0.385706	0	ND	90	0	M
Tx 71	E#427	SN & EB	613	F	15	3	16.4286	99.6617	66.5618	77.0915	97	73.197	MLE
	E#427	SN & EB	614	F	15		22	79.1548	43.1004	1.27025	97	51.2685	MLE
	E#427	SN & EB	615	F	15		22	89.2104	73.0131	3.71069	97	47.5678	MLE
	E#427	SN & EB	616	F	15	3	17.7143	98.4109	49.5251	8.57611	97	40.6494	MLE
	E#427	SN & EB	617	F	15		20.8571	39.5657	9.54425	26.2983	97	17.4046	MLE
	E#427	SN & EB	618	M	15		21.2857	1.87711	0.245643	0.214194	97	0.120012	TM
	E#427	SN & EB	619	M	15	3	21.2857	3.59365	0	ND	97	0	M
	E#427	SN & EB	620	M	15		21.2857	46.372	36.0617	39.3419	97	12.0283	MLE
	E#427	SN & EB	621	M	15		21.2857	50.6771	29.9173	35.7864	97	18.2156	MLE
Tx 81	NS#3	SN	722	F	14	4	20.8571	0	0	ND	87	0	NEG
	NS#3	SN	723	F	14		22.8571	96.192	55.9145	72.9888	87	3.38861	MLE
	NS#3	SN	727	M	14		20.8571	0	0	ND	87	0	NEG
	NS#3	SN	728	M	14		18.8571	0.530146	0.16411	no THYMUS	87	0	MLE
	NS#3	SN	724	F	14	5	20.8571	0	0	ND	87	0	NEG
	NS#3	SN	725	F	14		18.8571	99.1538	68.2288	56.6138	87	8.80057	MLE
	NS#3	SN	726	F	14		22.8571	82.366	48.6667	31.2161	87	33.5677	TBM
	NS#3	SN	729	M	14		20.8571	0.0213684	0	no THYMUS	87	0	M
	NS#3	SN	716	M	14		20	0.0387381	3.73148	ND		ND	TBM
Tx 83	E#437	SN	746	F	14	5	22.1429	72.6831	36.7167	8.75436	93	38.671	MLE
	E#437	SN	750	M	14		20.7143	35.0291	0.9013	1.07995		ND	MLE
	E#437	SN	756	F	14		23.1429	96.4812	51.2255	5.37924	93	6.0585	MLE
	E#437	SN	757	F	14		23.1429	5.15201	0	ND	93	2.35988	ML
	E#437	SN	759	M	14		23.1429	0.025794	0	ND	93	0	M
	E#437	SN	751	M	14	2	17.2857	0	0	ND	93	0	NEG
	E#437	SN	755	F	14		16	0.502226	0.113676	ND	93	0.295392	MLE
		(a) SN, suspension blood cells; EB, CD34 enriched embryoid body cells; SN & EB, suspension blood cells and CD34 enriched embryoid body cells
		(b) Peripheral blood human cells represent CD43+ and/or CD45+ cells, performed at ~12 weeks or ~16 weeks post transplantation
		Abbreviations: M, myeloid; ML, myeloid and B lymphoid; TBM, T, B and myeloid; MLE, multilineage engraftment; NEG, not engrafted; ND, analysis not done

## Sheet: Cohort#4 Summary
	Cohort#4 RM TOM Summary data
	62 mice transplanted
	7 Tx EXPERIMENTS	66,67,68,70, 71, 81, 83
	6 differentiation experiments	E#423, 425, 426, 427, 437, NS#3
	OUTCOME	Number of MICE	% mice
	total mice	62	100
	BM engraftment	47	75.8065
	M	6	9.67742
	ML	3	4.83871
	TBM & TM	8	12.9032
	MLE	30	48.3871
	NEG	15	24.1935
