# Supplementary material for: Long-term engrafting multilineage hematopoietic cells differentiated from human induced pluripotent stem cells
Source: Nat Biotechnol. 2024 Sep 2;43(8):1274–87. doi: 10.1038/s41587-024-02360-7 (PMC12339382; doi:10.1038/s41587-024-02360-7)
Supplement: Supplementary file 17 — Engraftment data from mice transplanted in cohort 5. Cells were differentiated using protocol 3. Summary data are included on the second worksheet. [file 41587_2024_2360_MOESM17_ESM.xlsx]

## Sheet: COHORT #5 PB1.1 BFP engraftment
Supplementary Table 15. Engraftment data from mice transplanted in cohort #5 (PB 1.1 BFP). Cells differentiated using protocol #3. Summary data is included on the second worksheet.
Tx Experiment	Differentiation Expt ID	TRANSPLANTED CELL FRACTION (a)	Mouse ID	GENDER	DIFF DAY	Recipients	Analysis week	BM HUMAN CELLS (%)	SPL HUMAN CELLS (%)	THY HUMAN CELLS (%)	PERIPHERAL BLOOD HUMAN CELLS (%) (b)		Engrafted Lineages
											12 week	16 week
Tx 80	RS#77	SN & EB	695	M	14	4	21.1429	25.2787	0.128701	no THYMUS	0.1	0.2	MLE
	RS#77	SN & EB	696	M	14		15.5714	39.78	0.575976	no THYMUS	0.4	ND	MLE
	RS#77	SN & EB	697	M	14		21.1429	0	0	ND	0	0	NEG
	RS#77	SN & EB	698	M	14		21.1429	34.6311	0.891961	no THYMUS	0.2	3.4	MLE
Tx 81	RS#76	SN & EB	712	F	14	4	22.8571	6.92279	0.605645	no THYMUS	5.5	11.8	MLE
	RS#76	SN & EB	713	F	14		17.8571	0.585849	0	ND	0	0	M
	RS#76	SN & EB	714	F	14		17.8571	0.0556502	0	ND	0	0	M
	RS#76	SN & EB	715	F	14		22.8571	57.9623	21.0122	6.85177	14.1	20.8	MLE
	RS#75	SN & EB	717	M	14	5	14.1429	48.8366	2.39849	no THYMUS	2.5	ND	MLE
	RS#75	SN & EB	718	M	14		8.71429	0.0027421	0	ND	0	ND	M
	RS#75	SN & EB	719	F	14		22.8571	0.18833	0	ND	0	ND	M
	RS#75	SN & EB	720	F	14		22.8571	0	0	ND	0	ND	NEG
	RS#75	SN & EB	721	F	14		20	65.6801	1.27849	no THYMUS	2.9	1.7	MLE
Tx 86	NS#4	SN	780	F	14	4	21.8571	49.0888	1.37173	no THYMUS	0	0.7	MLE
	NS#4	SN	781	F	14		21.8571	1.44698	0	ND	0	0	M
	NS#4	SN	784	M	14		19	0	0	ND	0	0	NEG
	NS#4	SN	785	M	14		22.1429	0.0264961	0	ND	0	0	M
	NS#4	SN	782	F	14	3	21.8571	1.15217	0	ND	0	0	M
	NS#4	SN	783	F	14		21.8571	4.10313	0	ND	0	0	M
	NS#4	SN	786	M	14		22.1429	0	0	ND	0	0	NEG
Tx 99	RS#85	SN	933	F	14	3	20.2857	79.8866	11.2356	no THYMUS	3.8	4.5	MLE
	RS#85	SN	934	M	14		20	49.2687	1.22517	no THYMUS	0.1	0.6	MLE
	RS#85	SN	935	M	14		20.2857	65.2138	3.62739	no THYMUS	0.4	2.6	MLE
				(a) SN, suspension blood cells; SN & EB, suspension blood cells and CD34 enriched embryoid body cells
				(b) Peripheral blood human cells represent CD43+ and/or CD45+ cells, performed at ~12 weeks or ~16 weeks post transplantation
				Abbreviations: M, myeloid; MLE, multilineage engraftment; NEG, not engrafted; ND, analysis not done
	(a) Peripheral blood donor cells represent CD43+ and/or CD45+ cells, generally performed at 12 weeks post transplantation

## Sheet: Cohort #5 Summary
	Cohort#5 PB1.1 BFP Summary data
	23 mice transplanted
	4 Tx experiments	80, 81, 86, 99
	5 Differentiation experiments	75, 76, 76, 85, 4
	OUTCOME	Number of MICE	% mice
	total mice	23	100
	BM engraftment	19	82.6087
	M	8	34.7826
	MLE	11	47.8261
	NEG	4	17.3913
