# Supplementary material for: Long-term engrafting multilineage hematopoietic cells differentiated from human induced pluripotent stem cells
Source: Nat Biotechnol. 2024 Sep 2;43(8):1274–87. doi: 10.1038/s41587-024-02360-7 (PMC12339382; doi:10.1038/s41587-024-02360-7)
Supplement: Supplementary file 18 — Engraftment data from mice transplanted in cohort 6. Cells were differentiated using protocol 3. Summary data are included on the second worksheet. [file 41587_2024_2360_MOESM18_ESM.xlsx]

## Sheet: COHORT #6 PB5.1 engraftment
Supplementary Table 16. Engraftment data from mice transplanted in cohort #6 (PB 5.1). Cells differentiated using protocol #3. Summary data is included on the second worksheet.
Tx Experiment	Differentiation Expt ID	TRANSPLANTED CELL FRACTION (a)	Mouse ID	GENDER	DIFF DAY	Recipients	Analysis week	BM HUMAN CELLS (%)	SPL HUMAN CELLS (%)	THY HUMAN CELLS (%)	PERIPHERAL BLOOD HUMAN CELLS (%) (b)		Engrafted Lineages
											12 wk	16 wk
Tx 85	HE#28	SN	771	F	15	3	19.8571	0.540103	0	ND	0	ND	M
	HE#28	SN	772	F	15		19.8571	0.0132202	0	ND	0	ND	M
	HE#28	SN	773	F	15		19.8571	1.43691	0	ND	0	ND	M
	HE#28	SN	777	M	15	1	18.2857	0	0	ND	0	ND	NEG
Tx 86	HE#28	SN	788	F	15	2	19.8571	95.5227	61.9555	no THYMUS	16.1	49.7	MLE
	HE#28	SN	789	F	15		19.8571	32.194	0.24278	no THYMUS	0	0	MLE
TX 88	HE#28	SN	814	M	15	2	14.8571	0	0	ND	0	0	NEG
	HE#28	SN	815	M	15		8.85714	0	0	ND	ND	ND	NEG
	HE#28	SN	818	F	15	3	20.8571	0.142594	0	ND	0	0	M
	HE#28	SN	819	F	15		20.8571	0.207777	0	ND	0	0	M
	HE#28	SN	820	F	15		19.8571	0	0	ND	0	0	NEG
TX 94	HE#32	SN	883	F	14	4	20.2857	0.95827	0	ND	0	0	M
	HE#32	SN	884	F	14		20.2857	54.7295	2.52387	no THYMUS	0	0.0173497	MLE
	HE#32	SN	885	F	14		20.2857	0.7999	0	ND	0	0	M
	HE#32	SN	886	M	14		20.2857	0.297517	0.0234512	no THYMUS	0	0	MLE
			(a) SN, suspension blood cells
			(b) Peripheral blood human cells represent CD43+ and/or CD45+ cells, performed at ~12 weeks or ~16 weeks post transplantation
			Abbreviations: M, myeloid; MLE, multilineage engraftment; NEG, not engrafted; ND, analysis not done
	(a) Peripheral blood donor cells represent CD43+ and/or CD45+ cells, generally performed at 12 weeks post transplantation

## Sheet: Cohort #6 Summary
	Cohort#6 PB5.1 Summary data
	15 mice transplanted
	4 Tx experiments	85, 86, 88, 94
	2 Differentiation experiments	28, 32
	OUTCOME	Number of MICE	% mice
	total mice	15	100
	BM engraftment	11	73.3333
	M	7	46.6667
	MLE	4	26.6667
	NEG	4	26.6667
