# Supplementary material for: Long-term engrafting multilineage hematopoietic cells differentiated from human induced pluripotent stem cells
Source: Nat Biotechnol. 2024 Sep 2;43(8):1274–87. doi: 10.1038/s41587-024-02360-7 (PMC12339382; doi:10.1038/s41587-024-02360-7)
Supplement: Supplementary file 19 — Engraftment data from mice transplanted in cohort 7. [file 41587_2024_2360_MOESM19_ESM.xlsx]

## Sheet: COHORT#7 PB10.5 engraftment
Supplementary Table 17. Engraftment data from mice transplanted in cohort #7 (PB 10.5). Cells differentiated using protocol #3.
TX Experiment	Differentiation Expt ID	TRANSPLANTED CELL FRACTION (a)	Mouse ID	GENDER	DIFF DAY	Recipients	Analysis week	BM HUMAN CELLS (%)	SPL HUMAN CELLS (%)	THY HUMAN CELLS (%)	PERIPHERAL BLOOD HUMAN CELLS (%) (b)		Engrafted Lineages
											12 week	16 week
TX 101	E#457	SN	944	F	14	8	20.2857	5.73425	0.0460989	no THYMUS	0	0.4	MB
		SN	945	F	14		20	3.59803	0	no THYMUS	0	0	M
		SN	946	F	14		20	2.50941	0	no THYMUS	0	0	M
		SN	947	F	14		20.2857	77.9509	13.4897	no THYMUS	0.2	0.1	MLE
		SN	948	F	14		20.2857	9.66988	0.087587	no THYMUS	0.4	0.0103917	MLE
		SN	949	M	14		20.2857	8.6489	0.580513	no THYMUS	0.2	0.6	MLE
		SN	950	M	14		20	0.0146373	0	no THYMUS	0	0	M
		SN	951	M	14		20	0.0492672	0	no THYMUS	0	0	M
			(a) SN, suspension blood cells
			(b) Peripheral blood human cells represent CD43+ and/or CD45+ cells, performed at ~12 weeks or ~16 weeks post transplantation
			Abbreviations: M, myeloid; MB, myeloid and B cell; MLE, multilineage engraftment
