# Supplementary material for: Long-term engrafting multilineage hematopoietic cells differentiated from human induced pluripotent stem cells
Source: Nat Biotechnol. 2024 Sep 2;43(8):1274–87. doi: 10.1038/s41587-024-02360-7 (PMC12339382; doi:10.1038/s41587-024-02360-7)
Supplement: Supplementary file 20 — Engraftment data comparing MLE frequency in mice transplanted with SN blood cells or in those receiving cells that also included MACS-enriched CD34+ cells from the EBs. [file 41587_2024_2360_MOESM20_ESM.xlsx]

## Sheet: Sheet1
Supplementary Table 18. Engraftment data comparing MLE frequency in mice transplanted with SN blood cells or in those receiving cells that also included MACS enriched CD34+ cells from the EBs.
Top table includes all mice, lower table includes selected cohort #1 mice that received a retinoid following mesoderm induction with 2-4µM CHIR.
	All mice
	COHORT		SN	MLE	EB	MLE	SN & EB	MLE
	#1	RM TOM	77	6	33	5	24	1
	#2	RM TOM	78	10	6	0	19	7
	#3	PB1.1 BFP	12	1			67	0
	#4	RM TOM	16	7			46	23
	#5	PB1.1 BFP	10	4			13	7
	#6	PB5.1	15	4
	#7	PB10.5	8	3
		MICE	216	35	39	5	169	38	424	TOTAL MICE
		% MLE		16.2037		12.8205		22.4852	78	TOTAL MLE
	Mice receiving ROL or RETA & mesoderm induction with 2CH - 4CH
	COHORT		SN	MLE	EB	MLE	SN & EB	MLE
	#1	RM TOM	40	6	15	5	6	0
	#2	RM TOM	78	10	6	0	19	7
	#3	PB1.1 BFP	12	1			67	0
	#4	RM TOM	16	7			46	23
	#5	PB1.1 BFP	10	4			13	7
	#6	PB5.1	15	4
	#7	PB10.5	8	3
		MICE	179	35	21	5	151	37	351	TOTAL MICE
		% MLE		19.5531		23.8095		24.5033	77	MLE
	Differences in MLE frequency between mice receiving suspension hematopoietic cells (SN), CD34-enriched dissociated embryoid bodies (EBs ), or a combination were not statistically significant (Fisher's exact test, R value 0.3029).
	Total numbers of recipients and those displaying multilineage engraftment (MLE) are shown.
	The upper panel shows data for all transplanted mce, in the bottom panel only those mice in cohort#1 that received cells differentiated with 2-4µM CHIR and a retinoid (ROL or RETA) were included.
