# Supplementary material for: Long-term engrafting multilineage hematopoietic cells differentiated from human induced pluripotent stem cells
Source: Nat Biotechnol. 2024 Sep 2;43(8):1274–87. doi: 10.1038/s41587-024-02360-7 (PMC12339382; doi:10.1038/s41587-024-02360-7)
Supplement: Supplementary file 21 — Phenotypic characteristics of MLE mice from cohort 4–7 transplantation experiments. Cells were differentiated using protocol 3. [file 41587_2024_2360_MOESM21_ESM.xlsx]

## Sheet: COHORT #4 MLE TABLE
Supplementary Table 19. Phenotypic characteristics of multilineage engrafted mice from cohort #4 – 7 transplantation experiments. Cells were differentiated using protocol #3.
	Mouse ID	GENDER	DIFFERENTIATION EXPERIMENT ID	TRANSPLANT NUMBER	CELL LINE	TRANSPLANTED CELL FRACTION	DAY of DIFF	ANALYSIS (w)	BM HUMAN CELLS (%) (a)	SPL HUMAN CELLS (%)	THYMUS/LN HUMAN CELLS (%)		PERIPHERAL BLOOD HUMAN CELLS (b)			LINEAGE DISTRIBUTION (c)
																Bone Marrow						SPLEEN			THYMUS/LN
											TOTAL	%CD3+	12 w	16 w	at tissue harvest	Ery	B	T	Myeloid	STEM	UN	B	T	UN	CD4+	CD4+8+	CD8+	CD4-8-	Other
COHORT #4	RM TOM
1	563	M	E#423	TX 66	RM TOMATO	SN and CD34 enriched EB	14	20.7	4.7	0.01	no THYMUS		0	0		70.1	1.9	0	31.5	0.1	-3.6	ND	ND
2	569	M	E#425	TX 67	RM TOMATO	SN and CD34 enriched EB	16	9.1	6.8	0.03	no THYMUS		ND			12.7	52.1	0	15.9	2.8	16.5	34.7	0	63.3
3	571	M	E#425	TX 67	RM TOMATO	SN and CD34 enriched EB	16	23.86	67.2	75.9	5.9	ND	2	6.2		1.4	68.5	14.2	9.8	0.25	5.85	36.7	55.6	7.7	21.3	33.5	38.9	6.3
4	573	F	E#425	TX 67	RM TOMATO	SN and CD34 enriched EB	14	20.7	89.1	36.4	36.7 *	ND	40.9	39.7		0.3	74.6	5.6	18.4	0.2	0.9	45.7	33.1	21.2	10.8	0	24.2	64.6	CD19+ 41.0	* Mediastinal tissue may have included thymus and LN
5	574	F	E#425	TX 67	RM TOMATO	SN and CD34 enriched EB	14	20.7	99.4	67.4	5.8 *	91.3	40.3	77.8		9.8	53.7	2.4	12.4	0.3	21.4	68.2	16.6	15.2	15.6	0.6	79.2	4.6	CD19+ 5.2	* Mediastinal tissue may have included thymus and LN
6	576	M	E#425	TX 67	RM TOMATO	SN and CD34 enriched EB	14	16	44.5	19.4	0.2	ND	0.9	ND		12.1	60.4	0	14.2	0.9	12.4	77.5	0	22.5	0	36.3	0	60.1	NA
7	577	M	E#425	TX 67	RM TOMATO	SN and CD34 enriched EB	14	16.29	2.4	0.1	no THYMUS		0.12	ND		7.4	71.8	0	7.6	1.9	11.3	47.6	0	52.4
8	578	M	E#423	TX 68	RM TOMATO	SN and CD34 enriched EB	14	23.71	3.1	0.2	no THYMUS		0	0		0.4	68.5	0	21.9	0.2	9	67.5	0	32.5
9	580	M	E#423	TX 68	RM TOMATO	SN and CD34 enriched EB	14	24	53.4	33.2	16.5 *	67	8	16		6.2	72.1	0.04	8.5	0.4	12.76	77.5	1.1	21.4	9.2	52.4	18.8	9.6	CD19+ 4.8	* Mediastinal tissue may have included thymus and LN
10	581	M	E#423	TX 68	RM TOMATO	SN and CD34 enriched EB	14	24.14	22.3	16.2	3.0 *	49.2	1.5	3.2		0.7	89.1	0	1.9	0.03	8.27	77.9	0.1	22	18	26.3	22.9	32.7	CD19+ 34.0	* Mediastinal tissue may have included thymus and LN
11	584	F	E#423	TX 68	RM TOMATO	SN and CD34 enriched EB	14	23.71	68.9	15.3	0.1 *	NA	4.2	7.7		28.1	46.2	0	6.6	0.2	18.9	81	0	19	2.5	1.8	10.6	85.2	CD19+ 8.0	* Mediastinal tissue may have included thymus and LN
12	598	F	E#426	TX 70	RM TOMATO	SN and CD34 enriched EB	14	22.14	8.4	0.5	0.7 *	82.2	0.1	0.2		3.6	1	28.7	48.4	0.2	18.1	2.2	93.5	4.3	20.8	0	64.4	14.9	CD19+ 14.8	* Mediastinal tissue may have included thymus and LN
13	599	F	E#426	TX 70	RM TOMATO	SN and CD34 enriched EB	14	22.14	92.3	55.4	3.2 *	8.4	8	17.4		4.6	58.8	1.2	3.9	0.1	31.4	74	19.6	6.4	5	8.8	3.7	82.4	CD19+ 73.2	* Mediastinal tissue may have included thymus and LN
14	602	M	E#426	TX 70	RM TOMATO	SN and CD34 enriched EB	14	22	0.1	1	NA		0.02	0.1		46.8	22.2	ND	ND	ND	31	12.4	71.6	16
15	603	M	E#426	TX 70	RM TOMATO	SN and CD34 enriched EB	14	22	54.1	5.1	3.5 *	ND	0.5	2		54.7	18.3	13	13.4	0.7	-0.1	68	0.3	31.7	0	0	5.1	94.9		* Mediastinal tissue may have included thymus and LN
16	604	M	E#426	TX 70	RM TOMATO	SN and CD34 enriched EB	14	22	45.8	5..2	NA		0.3	1.7		55.6	25.3	6.5	10	0.4	2.2	70.1	0	29.9
17	613	F	E#427	TX 71	RM TOMATO	SN and CD34 enriched EB	15	16.43	99.7	66.6	77.1	92.2	73.2	ND		15.1	48.8	1.4	22.5	2	10.2	66.1	14.2	19.7	18.4	0.6	73	8
18	614	F	E#427	TX 71	RM TOMATO	SN and CD34 enriched EB	15	22	79.2	43.1	1.3 *	72.7	51.4	82.6		35.3	27.7	17.1	16.4	0.4	3.1	59.1	32.7	8.2	6.7	0.3	71.2	21.8	CD19+ 9.3	* Mediastinal tissue may have included thymus and LN
19	615	F	E#427	TX 71	RM TOMATO	SN and CD34 enriched EB	15	22	89.2	73	3.7 *	67	47.6	73.6		2.5	65.9	13.6	11.4	0.7	5.9	31.1	58	10.9	6.8	0.8	61.6	30.8	CD19+ 24.0	* Mediastinal tissue may have included thymus and LN
20	616	F	E#427	TX 71	RM TOMATO	SN and CD34 enriched EB	15	17.71	98.4	49.5	8.6 *	32.6	40.6	27.1	27.8	23.8	52	2.3	17	0.5	4.4	76.7	11.4	11.9	2.8	0	21.7	64.2	CD19+ 56.3	* Mediastinal tissue may have included thymus and LN
21	617	F	E#427	TX 71	RM TOMATO	SN and CD34 enriched EB	15	20.86	39.6	9.5	26.3	96.5	17.4	35.6	28.1	15.1	25.9	34.8	25.9	0.7	-2.4	39.2	30.7	30.1	9.3	1.4	86.3	3	CD19+ 2.4
22	620	M	E#427	TX 71	RM TOMATO	SN and CD34 enriched EB	15	21.29	46.4	36.1	39.3	94.5	2	6.9	12	4.1	65	0.3	8.7	0.6	21.3	69.2	14.1	16.7	28.8	3.8	65.1	2.2	CD19+ 1.2
23	621	M	E#427	TX 71	RM TOMATO	SN and CD34 enriched EB	15	21.29	50.7	29.9	35.8 *	71.5	3.3	12.2	18.2	1.9	80.9	0.2	6.9	0.2	9.9	70.9	6.9	22.2	26.1	2	46.6	25.4	CD19+ 20.3	* Mediastinal tissue may have included thymus and LN
24	723	F	NS#3	TX 81	RM TOMATO	SN	14	22.86	96.2	55.9	73	82.2	3.4	13		32.4	28.2	1.7	15.9	1.5	20.3	71	12.4	16.6	25	6.5	60.7	7.8
25	725	F	NS#3	TX 81	RM TOMATO	SN	14	18.86	99.2	68.2	56.6	91.5	8.8	16.7		17.7	41.2	15.3	11.3	0.3	14.2	29.3	28.2	42.5	13.4	3.6	80.5	2.6	No CD19+
26	728	M	NS#3	TX 81	RM TOMATO	SN	14	18.86	0.5	0.2	no THYMUS		0	0		12	21.6	24.5	7.6	0.4	33.9	24.1	17	58.9
27	746	F	E#437	TX 83	RM TOMATO	SN	14	22.14	72.7	36.7	8.8	ND	38.7	ND		1.3	21.4	44.5	16.6	0.4	15.8	30	55.9	14.1	4.2	0.4	93.2	2.1
28	750	M	E#437	TX 83	RM TOMATO	SN	14	20.71	35	0.9	1.1	86.4	ND	ND		29.9	40.1	0	11.6	1.5	16.9	65.9	0.4	33.7	24.8	35.3	35.3	4.5	No CD19+
29	755	F	E#437	TX 83	RM TOMATO	SN	14	16	0.5	0.1	no THYMUS		0.3	ND		26.4	14.4	0.9	48.1	0.5	9.7	38	4.8	57.2
30	756	F	E#437	TX 83	RM TOMATO	SN	14	23.14	96.5	51.2	5.4	87.2	6.1	ND		16	18.5	43.8	16.7	0.1	4.9	17.8	68.1	14.1	10.5	0	75.6	14
COHORT #5	PB 1.1 BFP
1	695	M	RS#77	TX 80	PB 1.1 BFP	SN & EB	14	21.1	25.3	0.1	no THYMUS		0.1	0.2		88.7	0.4	0	3	1	6.9	7	0	93.0 *						* GYPA+ 22.3
2	696	M	RS#77	TX 80	PB 1.1 BFP	SN & EB	14	15.6	39.8	0.6	no THYMUS		0.4	ND		83.8	0.3	0	7.6	1.9	6.4	4.2	0	95.8 *						* GYPA+ 42.2
3	698	M	RS#77	TX 80	PB 1.1 BFP	SN & EB	14	21.1	34.6	0.9	no THYMUS		0.2	3.4		77.4	1.8	0	5	1.2	14.6	7.9	0	92.1 *						* GYPA+ 48.6
4	712	F	RS#76	TX 81	PB 1.1 BFP	SN & EB	14	22.9	6.9	0.6	no THYMUS		5.5	11.8		67.1	6	0	7.9	0.5	18.5	19.1	0	80.9
5	715	F	RS#76	TX 81	PB 1.1 BFP	SN & EB	14	22.9	58	21	6.9	ND	14.1	20.8		71.4	8.6	0	11.2	1.6	7.2	10.5	2.8	86.7	47.9	2.5	42.9	6.7
6	717	M	RS#75	TX 81	PB 1.1 BFP	SN & EB	14	14.1	48.8	2.4	no THYMUS		2.5	ND		49.4	21.1	0.1	21.8	5.1	2.5	24.4	0	75.5 *						* GYPA+ 7.2
7	721	F	RS#76	TX 81	PB 1.1 BFP	SN & EB	14	20	65.7	1.3	no THYMUS		2.9	1.7		88.9	1.2	0	5.5	2.3	2.1	3	0	97.0 *						* GYPA+ 50.5
8	780	F	NS#4	TX 86	PB 1.1 BFP	SN	14	21.9	49.1	1.4	no THYMUS		< 0.1	0.7		25.2	33.1	0	26.8	1.3	13.6	22.5	0	77.5 *						* GYPA+ 4.0
9	933	F	RS#85	TX 99	PB 1.1 BFP	SN	14	20.3	79.9	11.2	no THYMUS		3.8	4.5		45.2	20.8	0	23.2	3.3	7.5	17.7	0.2	82.1*						* GYPA 28.3
10	934	M	RS#85	TX 99	PB 1.1 BFP	SN	14	20	49.3	1.2	no THYMUS		0.1	0.6		83.7	0.8	0	7.9	3	4.6	2	0	98.0*
11	935	M	RS#85	TX 99	PB 1.1 BFP	SN	14	20.3	65.2	3.6	no THYMUS		0.4	2.6		80.1	1.5	0	10.2	1.5	6.7	10.8	0	89.2*						*GYPA 27.5
COHORT #6	PB 5.1
1	788	F	HE#28	TX 86	PB 5.1	SN	15	19.9	95.5	62	no THYMUS		16.1	49.7		47.6	27.2	4.1	15.8	5.3	0	75.3	9.2	15.5
2	789	F	HE#28	TX 86	PB 5.1	SN	15	19.9	32.2	0.2	no THYMUS		0	0		0.6	59.9	0	19.2	0.5	19.8	57.5	0	42.5
3	884	F	HE#32	TX 94	PB 5.1	SN	14	20.3	54.7295	2.52387	no THYMUS		0	0.0173497		43.8	30.2	0	17.1	3.8	5.1	70.3	0	29.7
4	886	M	HE#32	TX 94	PB 5.1	SN	14	20.3	0.297517	0.0234512	no THYMUS		0	0		8.5	46	0	40.3	5.2	0	ND	ND
COHORT #7	PB 10.5
1	947	F	E#457	TX 101	PB 10.5	SN	14	20.2857	77.9509	13.4897	no THYMUS		0.2	0.1		13.2	34.8	0	37	7.2	7.8	74.2	0	25.8*						*GYPA 2.5
2	948	F	E#457	TX 101	PB 10.5	SN	14	20.2857	9.66988	0.087587	no THYMUS		0.4	0.0103917		12.3	1.4	0	84.6	0	1.7	55.6	11.1	33.3
3	949	M	E#457	TX 101	PB 10.5	SN	14	20.2857	8.6489	0.580513	no THYMUS		0.2	0.6		36.7	15.9	0	14	1.8	31.6	53	<0.1	47
