# Supplementary material for: Long-term engrafting multilineage hematopoietic cells differentiated from human induced pluripotent stem cells
Source: Nat Biotechnol. 2024 Sep 2;43(8):1274–87. doi: 10.1038/s41587-024-02360-7 (PMC12339382; doi:10.1038/s41587-024-02360-7)
Supplement: Supplementary file 22 — Summary of thymic-engrafted and/or mediastinal LN-engrafted mice. Subsets of T cells represent percentages of human cells detected in the thymus and/or mediastinal LN. [file 41587_2024_2360_MOESM22_ESM.xlsx]

## Sheet: Sheet1
Supplementary Table 20. Summary of thymic/LN engrafted mice. Subsets of T cells represent percentages of human cells detected in the thymus/mediastinal LN.
		Mouse ID	Gender	ANALYSIS(w)	BM	SPL	THY/LN	CD3+	CD4+	CD4+8+	CD8+	CD4-8-
	RM TOM	490	F	17.9	86.4	31.4	72.9	64.6	6.4	85.1	4.1	4.4
	cohort#1,2	366	F	18	61.4	11.7	41	29.9	12.7	67.5	3.6	16.2
		491	F	17.9	57.7	32.1	66.2	75.7	15.8	7.7	60.5	15.9
		364	F	18	57.6	12.5	64.3	68.2	6.5	84.7	7.9	0.9
		492	F	17.9	52.1	34	1.4	52	19.9	29	15.4	35.6
		539	F	22	51.2	0.34	6.1	52.6	17.3	22.5	30.1	30.1
		537	F	23.9	50.2	2.4	6.1	17.2	17.7	72.7	3.2	6.3
		542	M	23.7	55.2	8.2	29.3	68.4	9.5	79.7	6.9	3.9
		549	M	21	21.15	7.2	6.5	77.6	17.6	71.6	9.3	1.4
		Mean		20.0333	54.7722	15.5378	32.6444	56.2444	13.7111	57.8333	15.6667	12.7444
									Mean	CD4+8+	SEM
									Female	52.7429	12.1415
									Male	75.65	4.05
		Mouse ID	Gender	ANALYSIS(w)	BM	SPL	THY/LN	CD3+	CD4+	CD4+8+	CD8+	CD4-8-	CD19+
	RM TOM	613	F	16.43	99.7	66.6	77.1	92.2	18.4	0.6	73	8	ND
	cohort#4	574	F	20.7	99.4	67.4	5.8	91.3	15.6	0.6	79.2	4.6	5.2
		725	F	18.86	99.2	68.2	56.6	91.5	13.4	3.6	80.5	2.6	0
		616	F	17.71	98.4	49.5	8.6	32.6	2.8	0	21.7	64.2	56.3
		756	F	23.14	96.5	51.2	5.4	87.2	10.5	0	75.6	14	ND
		723	F	22.86	96.2	55.9	73	82.2	25	6.5	60.7	7.8	ND
		599	F	22.14	92.3	55.4	3.2	8.4	5	8.8	3.7	82.4	73.2
		615	F	22	89.2	73	3.7	67	6.8	0.8	61.6	30.8	24
		573	F	20.7	89.1	36.4	36.7	ND	10.8	0	24.2	64.6	41
		614	F	22	79.2	43.1	1.3	72.7	6.7	0.3	71.2	21.8	9.3
		746	F	22.14	72.7	36.7	8.8	ND	4.2	0.4	93.2	2.1	ND
		584	F	23.71	68.9	15.3	0.1	ND	2.5	1.8	10.6	85.2	8
		617	F	20.86	39.6	9.5	26.3	96.5	9.3	1.4	86.3	3	2.4
		598	F	22.14	8.4	0.5	0.7	82.2	20.8	0	64.4	14.9	14.8
		571	M	23.86	67.2	75.9	5.9	ND	21.3	33.5	38.9	6.3	ND
		603	M	22	54.1	5.1	3.5	ND	0	0	5.1	94.9	ND
		580	M	24	53.4	33.2	16.5	67	9.2	52.4	18.8	9.6	4.8
		621	M	21.29	50.7	29.9	35.8	71.5	26.1	2	46.6	25.4	20.3
		620	M	21.29	46.4	36.1	39.3	94.5	28.8	3.8	65.1	2.2	1.2
		576	M	16	44.5	19.4	0.2	ND	0	36.3	0	60.1	ND
		750	M	20.71	35	0.9	1.1	86.4	24.8	35.3	35.3	4.5	0
		581	M	24.14	22.3	16.2	3	49.2	18	26.3	22.9	32.7	34
		Mean		21.3036	68.2909	38.4273	18.7545	73.275	12.7273	9.74545	47.2091	29.1682	19.6333
									Mean	CD4+8+	SEM
									Female	1.77143	0.724488
									Male	23.7	6.87698
		Mouse ID	Gender	ANALYSIS(w)	BM	SPL	THY/LN	CD3+	CD4+	CD4+8+	CD8+	CD4-8-	CD19+
	PB1.1 BFP	715	F	22.9	58	21	6.9	NA	47.9	2.5	42.9	6.7
	cohort#5
