# Supplementary material for: Long-term engrafting multilineage hematopoietic cells differentiated from human induced pluripotent stem cells
Source: Nat Biotechnol. 2024 Sep 2;43(8):1274–87. doi: 10.1038/s41587-024-02360-7 (PMC12339382; doi:10.1038/s41587-024-02360-7)
Supplement: Supplementary file 23 — Phenotypic characteristics of CB-engrafted mice. [file 41587_2024_2360_MOESM23_ESM.xlsx]

## Sheet: CB  TX TABLE 
Supplementary Table 21. Phenotypic characteristics of CB engrafted mice.
CORD BLOOD BATCH	TRANSPLANT NUMBER	Injected number of mononuclear cells	Calculated	NUMBER OF RECIPIENTS	RECIPIENT ID		ANALYSIS TIMEPOINT (w)	BM ENGRAFTMENT(a)	SPL ENGRAFTMENT	THYMUS/LN ENGRAFTMENT		PERIPHERAL BLOOD HUMAN CELLS 12 w	PERIPHERAL BLOOD HUMAN CELLS 16 w	LINEAGE DISTRIBUTION (b)														ENGRAFTED LINEAGES (c)
			CD34 + cells			GENDER								Bone Marrow						SPLEEN			THYMUS / LN
								GYPA & CD45		TOTAL	CD3+			Ery	B	T	Myeloid	STEM	UN	B	T	UN	CD4+	CD4+8+	CD8+	CD4-8-	B cells
CB#31 MNC	Tx 42	1 x 106	7 x 103	2	300	M	19.7	55.95	8.55	ND		0.5	ND	6.7	28.2	ND	43.8	5.7	13	59.2	0	40.8						MLE
(0.7% CD34+ )		1 x 106	7 x 103		296	F	19	76.2	51.97	ND		9.2	ND	23.1	53.2	ND	17.2	3.1	3.4	73	0.8	26.2						MLE
		2 x 105	1.4 x 103	1	295	F	19.7	1.46	0	ND		0	ND	0	0	0	94.1	0	5.9	0	ND	0						M
		1 x 105	0.7 x 103	1	301	M	19.7	0	0	ND		0	ND	0	0	0	0	0	0	0	ND	0						NEG
		5 x 104	0.35 x 103	1	299	M	19	0	0	ND		0	ND	0	0	0	0	0	0	0	ND	0						NEG
	Tx 47	8 x 105	5.6 x 103	1	351	F	20.9	23.14	4.7	ND		0.7	ND	6.3	69.44	0	15.3	0.81	8.15	79.56	0	91.85						MLE
		7 x 105	4.9 x 103	1	352	F	20.9	0.61	0	ND		0	ND	0	0	0	98.54	0	1.46	0	0	0						M
		6 x 105	4.2 x 103	1	353	F	20.9	21.3	5.33	ND		0.3	ND	1.89	72.15	0	16.67	0.71	8.58	78.53	0	91.42						MLE
CB#32 MNC	Tx 57	2.5 x 106	2.5 x 104	3	473	M	19.1429	22.6	4.4	no THYMUS		1.5	ND	0.9	59.3	ND	36.6	1.3	1.9	81	0	19						MLE
(1.0% CD34+ )		2.5 x 106	2.5 x 104		474	M	19.1429	22	7.1	no THYMUS		2.8	ND	3.1	65.2	ND	19	0.1	12.6	75.8	0	24.2						MLE
		2.5 x 106	2.5 x 104		475	M	20.1429	16.5	2.9	no THYMUS		7.8	ND	0	0.5	ND	86.4	0	13.1	16.6	0.8	83.4						ML
		4 x 105	4 x 103	3	476	F	19.8571	91.7	55.7	90	71.4	15.8	ND	2.9	77.6	ND	10.3	0.8	8.4	83.5	0	16.5	1.1	94.6	4.1	0.1		MLE
		4 x 105	4 x 103		477	F	19.8571	0.12	0.11	no THYMUS		0.11	ND	0	7.6	ND	14.7	0	77.7	42.9	0	57.1						ML
		4 x 105	4 x 103		478	F	20.1429	9.7	3.3	no THYMUS		2.3	ND	0.3	63.5	ND	36.4	0.5	0	73.8	0	26.2						MLE
		2 x 105	2 x 103	4	469	M	19	15.5	0.027	no THYMUS		0	ND	10.3	0	ND	90.8	ND	0	0	ND	0						EM
		2 x 105	2 x 103		470	M	13.1429	0.02	0.008	no THYMUS		0	ND	0	NA	ND	55	ND	45	0	ND	0						M
		2 x 105	2 x 103		471	M	19	0.02	0.007	no THYMUS		0	ND	0	0	ND	86.5	ND	13.5	42.3	ND	57.7						ML
		2 x 105	2 x 103		472	M	19	0.06	0.001	no THYMUS		0	ND	0	ND	ND	95.9	ND	4.1	0	0	0						M
KJW#2	Tx 75	1 x 106	2 x 104	1	652	F	25.1	67.2	1.38206	no THYMUS		0.8	1.2	0.683052	84.3847	0	11.7409	0.483222	2.70815	68.4147	0	31.6						MLE
(2.0% CD34+)
		5 x 105	1 x 104	3	653	F	22.7	90.9	53.4252	20.2664	40.6216	37.6	32	5.9398	47.0488	0.479429	29.8631	3.9469	12.7219	69.9636	4.16143	25.875	7.56757	50.8216	4.76216	36.8486	CD19+ 23.2	MLE
		5 x 105	1 x 104		654	F	22.1	87.7	36.0808	62.0209	69.5099	8.3	16.6	18.1897	36.6873	5.08944	34.2547	3.25154	2.52738	72.4282	0.60846	26.9633	ND	ND	ND	ND	CD19+ 5.8	MLE
		5 x 105	1 x 104		661	M	13.3	11.27	3.17859	no THYMUS		1	NA	31.7	41	0	19.61	0.754236	6.93576	73.3333	0	26.7						MLE
													ND
		2 x 105	4 x 103	3	655	M	17.9	2.3	7.07421	no THYMUS		0.3	ND	5.09075	76.477	0	11.4943	0.251256	6.68672	60.8042	0	39.2						MLE
		2 x 105	4 x 103		656	M	18	0.68	0.0322215	no THYMUS		0.1	ND	4.28	19.1829	0	53.4	0.472813	22.6642	64.5161	0	35.5						MLE
		2 x 105	4 x 103		657	M	11.9	9.32	0.886	no THYMUS		ND	ND	0	90.3232	0	6.33324	0.0428836	3.3007	54.4018	0	45.6						ML
		1 x 105	2 x 103	2	658	M	21.9	0.37	0.456376	no THYMUS		0.1	0	0	68.9266	0	30.9735	0	0.099995	71.3699	0	28.6						ML
		1 x 105	2 x 103		659	M	21.9	0.88	0	no THYMUS		0.3	0	0	1.87949	0	96.7117	1.24434	0.164479	ND	ND	ND						ML
KJW#3	Tx 82	1 x 106	2.7 x 104	3	734	M	18	69.9	15.3848	no THYMUS		0.9	ND	3.90771	52.1832	5.40038	29.73	8.77694	0.00179605	61.3322	1.68601	36.9818						MLE
(2.7% CD34+)		1 x 106	2.7 x 104		735	M	12.9	6	14.5376	no THYMUS		1.4	ND	8.69538	42.5203	0	42.16	6.62591	-0.00154854	72.5751	0	27.4						MLE
		1 x 106	2.7 x 104		736	M	11.7	23.5	8.35626	no THYMUS		ND	ND	2.02627	62.575	0	ND	1.75228	33.6	56.4702	0	43.5						MLE
		5 x 105	1.35 x 104	3	730	M	17	28.8	8.72281	2.39655		0.7	ND	21.56	41.37	0	27.4	2.12	7.55	64.0258	0	36	ND	ND	ND	ND		MLE
		5 x 105	1.35 x 104		731	M	18.3	48.3	1.24559	no THYMUS		0.3	0.2	20.371	47.9319	0	21.7409	1.03033	8.9258	60.423	0	39.6						MLE
		5 x 105	1.35 x 104		732	M	21.1	57.6	23.671	no THYMUS		3	3.8	12.0231	27.145	0	22.8398	1.81874	36.1734	72.6545	0	27.3						MLE
		2 x 105	5.4 x 103	3	733	M	21.1	10.3	3.09586	no THYMUS		0.8	1	40.3658	15.5621	0	43.5	0.576948	-0.00492142	56.1899	0	43.8						MLE
		2 x 105	5.4 x 103		737	F	21.1	0.03	0.0887733	no THYMUS		0.3	0.2	0	0	0	60.5	0	39.5	26.1905	0	73.8						ML
		2 x 105	5.4 x 103		738	F	21.1	93.4	15.9065	no THYMUS		7.3	10.3	34.464	16.9736	0	42.08	6.48255	-0.000116139	60.9161	0	39.1						MLE
		1 x 105	2.7 x 103	3	739	F	22.9	13.1555	0.452625	no THYMUS		0.5	0.6	0	1.26219	0	96.36	2.3738	0.004006	64.9279	3.99556	31.0766						ML
		1 x 105	2.7 x 103		740	F	22.9	90	8.70395	no THYMUS		1.6	10.1	11.8914	51.8246	0	26.3975	7.53131	2.35522	66.222	0	33.8						MLE
		1 x 105	2.7 x 103		741	F	24.3	5.89	0.187546	no THYMUS		1.4	0.9	0	10.7273	0	86.84	2.4374	-0.00472877	41.4508	10.8808	47.6684						ML
