# Supplementary material for: Long-term engrafting multilineage hematopoietic cells differentiated from human induced pluripotent stem cells
Source: Nat Biotechnol. 2024 Sep 2;43(8):1274–87. doi: 10.1038/s41587-024-02360-7 (PMC12339382; doi:10.1038/s41587-024-02360-7)
Supplement: Supplementary file 24 — Outcome of secondary engraftment experiments using iHSC-engrafted and CB-engrafted primary recipient BM. [file 41587_2024_2360_MOESM24_ESM.xlsx]

## Sheet: Secondary Tx
Supplementary Table 22. Outcome of secondary engraftment experiments using iHSC and CB engrafted primary recipient bone marrow.
	Source	1˚ engrafted recipient	Engrafted lineages	Gender	1˚ BM Engraftment (%)	2˚ Recipient outcome	Number & Gender of 2˚ recipients	Organs engrafted	1˚ Tx analysis (weeks)	2˚ Tx analysis (weeks)
	iHSC
	Cohort#4 RM TOM	574	MLE	F	99.4	0/1 No engraftment	F		20.7	15.3
	Cohort#4 RM TOM	723	MLE	F	96.2	0/1 No engraftment	F		22.9	18.7
	Cohort#2 RM TOM	317	MLE	F	91.3	1/3 B T M in BM, SPL, THY	3F	0.9% BM, 0.6% SPL, 23.8% THY	18.1	15.3
	Cohort#4 RM TOM	615	MLE	F	89.2	2/2 M in BM	2M	0.3% BM; 0.1% BM	22	21.9
	Cohort#1 RM TOM	244	MLE	F	83.3	1/3 M in BM	M (en); M (neg); F (neg)	0.02% BM	18	17
	Cohort#1 RM TOM	246	MLE	F	80.9	1/1 M in BM	F	0.03% BM	16.3	19
	Cohort#4 RM TOM	614	MLE	F	79.2	2/2 M in BM	F;M	0.6% BM; 0.002% BM	22	21.9 ; 17.3
	Cohort#5 PB1.1 BFP	715	MLE	F	58	1/1 M in BM	F	0.1%BM	22.9	18.9
	Cohort#1 RM TOM	152	MLE	F	52.9	0/3 No engraftment	3M		13.1	13
	Cohort#3 PB1.1 BFP	410	MLE	F	47	0/2 No engraftment	2F		18	15.1
	Cohort#1 RM TOM	151	MLE	F	46.7	0/3 No engraftment	3M		13.1	13
	Cohort#1 RM TOM	123	MLE	F	34.9	0/3 No engraftment	3F		14.3	13
	Cohort#1 RM TOM	108	B, M	F	17.5	0/3 No engraftment	3M		16.3	13.1
	Cohort#1 RM TOM	103	M	F	2.8	0/3 No engraftment	3F		16.4	13
	CB
	CB #4	738	MLE	F	93.4	0/1 No engraftment	F		21.1	18.9
	CB #4	740	MLE	F	90	1/1 M in BM	F	0.9% BM	22.9	18.9
	CB #4	734	MLE	M	69.9	0/2 No engraftment	2M		18	18.7
	CB #1	296	MLE	F	65.8	1/2 M in BM	F (en); M (neg)	2.4% BM	19	20.9
	CB #1	300	MLE	M	47	0/2 No engraftment	2M		19	20.9
	Abbreviations: MLE; multilineage engraftment; B,M, B cell and myeloid restricted engraftment; M; myeloid restricted engraftment; B T M, B and T cell and myeloid engraftment.
