# Supplementary material for: Long-term engrafting multilineage hematopoietic cells differentiated from human induced pluripotent stem cells
Source: Nat Biotechnol. 2024 Sep 2;43(8):1274–87. doi: 10.1038/s41587-024-02360-7 (PMC12339382; doi:10.1038/s41587-024-02360-7)
Supplement: Supplementary file 25 — Composition of SPELS medium. [file 41587_2024_2360_MOESM25_ESM.xlsx]

## Sheet: SPELS medium
Supplementary Table 23. Composition of SPELS medium.
	SPELS medium
	Component	[stock]	[final]	supplier	cat#
	Medium base 50% IMDM 50% Ham's F12
	IMDM	1x	0.5x	Thermofisher	21056-023
	Ham'sF12	1x	0.5x	Thermofisher	11765-062
	Supplements
	PVA (poly vinyl alcohol)	0.1	0.1% or 0.05%	Merck	P8136
	Linoleic acid	500mg/ml	125ng/ml	Merck	L1376
	Linolenic acid	500mg/ml	125ng/ml	Merck	L2376
	Soybean oil	1g/ml	1µg/ml	Merck	S7381
	a-tocopherol	~1M	50nM	Merck	T1157
	L-ascorbic acid 2 phosphate	5mg/ml	50µg/ml	Merck	A8960
	L-ascorbic acid	5mg/ml	50µg/ml	Merck	A4403
	GlutaMax I	200mM	2mM	Thermofisher	35050061
	ITS-E	100x	1x	InVitria	777ITS032
	Non Essential Amino Acids (MEM) 100x	100x	1x	Thermofisher	11140050
	SyntheChol NSO Supplement	500x	0.2x	Merck	S5442
	Note: Add 3ml 10% PVA solution to 500ml IMDM Add 3ml 10% PVA solution to 500ml Ham'sF12 Shake to mix and sit at room temp for 1hr to ensure PVA is dissolved. Add other supplements and filter sterilize. Media components at room temperature make filtration easier.
	Concentrations of growth factors and small molecules are indicated in methods
