# Supplementary material for: Long-term engrafting multilineage hematopoietic cells differentiated from human induced pluripotent stem cells
Source: Nat Biotechnol. 2024 Sep 2;43(8):1274–87. doi: 10.1038/s41587-024-02360-7 (PMC12339382; doi:10.1038/s41587-024-02360-7)
Supplement: Supplementary file 26 — Antibodies used for flow cytometry. [file 41587_2024_2360_MOESM26_ESM.xlsx]

## Sheet: Antibodies 
Supplementary Table 24. Antibodies used for flow cytometry.
Antibody	Supplier	Fluorochrome	Catalogue no.	Antibody clone	Dilution
CD3	BD Biosciences	BV421	563798	SK7	01:10:00
CD4	BD Pharmingen	APC	555349	RPA-T4	01:30:00
CD8	BioLegend	PE-Cy7	344712	SK1	01:50:00
CD13	Biolegend	PE-Cy7	301712	WM15	1:100
CD19	BioLegend	APC	302212	HIB19	01:30:00
CD33	BD Pharmingen	APC	340474	P67.6	01:50:00
CD38	BD Pharmingen	APC	555462	HIT2	01:50:00
	BioLegend	APC	303510	HIT2	01:50:00
CD34	BioLegend	PE-Cy7	343516	581	1:100
	BioLegend	BV421	343609	581	01:30:00
CD43	BioLegend	APC	343206	10G7	01:50:00
	BD Pharmingen	BV421	562916	1G10	1:25
CD44	BioLegend	APC	103012	IM7	01:50:00
CD45	BioLegend	BV421	304032	HI30	1:25
	Biolegend	FITC	304054	HI30	01:50:00
CD56	BD Pharmingen	PE	555516	B159	01:50:00
CD73	BioLegend	APC	344006	AD2	01:50:00
	BioLegend	BV421	344008	AD2	01:30:00
CD90	BD Pharmingen	APC	559869	5E10	01:50:00
c-KIT	BioLegend	APC	313206	104D2	01:25:00
C-X-C chemokine receptor 4 (CXCR4)	BioLegend	BV421	306518	12G5	01:30:00
	BioLegend	PE-Cy7	306513	12G5	1:100
	BioLegend	APC	306510	12G5	01:30:00
EpCAM	BioLegend	APC	324207	9C4	01:50:00
Glycophorin A (GYPA, CD235)	BD Pharmingen	APC	551336	GA-R2 (HIR2)	1:2000
Vascular endothelial growth factor receptor 2 (VEGFR2 /KDR)	BioLegend	AF-647	338909	HKDR-1	01:10:00
	BioLegend	PE-Cy7	393008	A16085H	01:10:00
Vascular endothelial cadherin (VE-cadherin/CDH5)	BD Pharmingen	APC	561567	55-7H1	01:50:00
	BioLegend	APC	348508	BV9	01:50:00
sIgM	BioLegend	APC	401618	MM-30	01:50:00
