# Supplementary material for: Long-term engrafting multilineage hematopoietic cells differentiated from human induced pluripotent stem cells
Source: Nat Biotechnol. 2024 Sep 2;43(8):1274–87. doi: 10.1038/s41587-024-02360-7 (PMC12339382; doi:10.1038/s41587-024-02360-7)
Supplement: Supplementary file 27 — Statistical source data for supplementary figures. [file 41587_2024_2360_MOESM27_ESM.xlsx]

## Sheet: SUPP FIG 4
	Supp Fig 4a. Gender differences in MLE mice. Tissue distribution in cohort #1-3 multilineage engrafted female and male mice
	F-BM	M-BM	F-SPL	M-SPL	F-THY	M-THY	F-PB	M-PB
	34.9	3.4	1.7	0.006	64.3	29.3	40.8	0.4
	52.9	0.9	6.4	0.09	41	0.001	11.1	0.9
	46.7	1.9	2.5	1.5	72.9	6.5	15.1	0.1
	32.1	55.2	0.07	8.2	66.2	0.001	23.7	0.3
	83.3	12.6	45.2	2.1	1.4	0.001	6.5	0.3
	80.9	21.2	27.4	7.2	0.001	0.001	8.2	0.1
	0.4	9.3	0.02	0.1	0.001		0.03	0.05
	57.6	19.9	12.5	2.2	2		0.2
	61.4	1.9	11.7	0.04	6.1		0.03
	1.2		0.06		6.1		1.7
	91.3		53.5		0.001		1.1
	86.4		31.4				1.7
	57.7		32.1				1.1
	52.1		34				0.3
	36.8		0.3
	2.3		0.01
	72.6		14.1
	47		1.2
	50.2		2.4
	51.2		0.3
	26.6		0.7
	NEGATIVE: negative samples assigned a value of 0.001 to allow placement on a log scale
	Supp Fig 4b. Gender differences in MLE mice. Tissue distribution in cohort #4 multilineage engrafted female and male mice
	F-BM	M-BM	F-SPL	M-SPL	F-THY	M-THY	F-PB12	M-PB12	F-PB16	M-PB16
	89.1	4.7	36.4	0.01	36.6772	0.001	40.9	0.001	39.7	0.001
	99.4	6.8	67.4	0.03	5.7895	0.001	40.3	2	77.8	6.2
	68.9	67.2	15.3	75.9	0.1307	5.9385	4.2	0.9	7.7	0.001
	8.4	44.5	0.5	19.4	0.6847	0.1735	0.1	0.001	0.2	16
	92.3	2.4	55.4	0.1	3.2174	0.001	8	0.001	17.4	3.2
	99.7	3.1	66.6	0.2	77.0915	0.001	73.2	8	82.5	0.1
	79.2	53.4	43.1	33.2	1.2702	16.5266	51.3	1.5	73.6	2
	89.2	22.3	73	16.2	3.7107	2.9889	47.6	0.02	27.1	1.7
	98.4	0.1	49.5	1	8.5761	0.001	40.6	0.5	35.6	6.9
	39.6	54.1	9.5	5.1	26.2983	0.001	17.4	0.3	13	12.2
	96.2	45.8	55.9	5.2	72.9888	0.001	3.4	2	16.7	0.001
	99.2	46.4	68.2	36.1	56.6138	39.3419	8.8	3.3
	72.7	50.7	36.7	29.9	8.7544	35.7864	38.7	0.001
	96.5	0.5	51.2	0.2	5.3792	0.001	6.1
	0.5	35	0.1	0.9	0.001	1.0799	0.3
	NEGATIVE: negative samples assigned a value of 0.001 to allow placement on a log scale
	Supp Fig 4c. Distribution of lineages in bone marrow, spleen, and thymus/lymph node in cohort #1-3 multilineage engrafted female and male mice.
	BONE MARROW											SPLEEN					THY/LN
	F-ERY	M-ERY	F-B	M-B	F-T	M-T	F-MYE	M-MYE	F-STEM	M-STEM		F-B	M-B	F-T	M-T		F-CD4+	M-CD4+	F-CD4+8+	M-CD4+8+	F-CD8+	M-CD8+	F-CD4-8-	M-CD4-8-
	7.7	83	62.6	2.1	0.001	0.001	1.7	14.2	1.1	0.7		78.3	21.1	0.3	0.4		6.5	9.5	84.7	79.7	7.9	6.9	0.9	3.9
	3.4	0.8	77.5	18.2	0.001	0.001	1.3	64.1	0.2	0.3		95	78.1	0.001	0.001		12.7	17.6	67.5	71.6	3.6	9.3	16.2	1.4
	30.9	0.1	48.3	79.4	0.001	0.001	4.5	4.7	1	0.1		82.5	83.4	0.9	1		6.4		85.1		4.1		4.4
	80.6	1.9	6.9	79.9	0.001	0.001	4.2	6.2	0.8	0.1		39.1	82.8	0.001	0.001		15.8		7.7		60.5		15.9
	6.1	0.2	85.1	78.5	0.001	0.001	4.7	3.1	0.4	0.1		92.8	76	0.9	0.001		19.9		29		15.4		35.6
	7.1	0.8	83.6	72.7	0.001	0.001	2.5	9.5	0	0.8		96.4	76.7	0.001	0.001		17.7		72.7		3.2		6.3
	35.1	56.4	16.9	1.3	0.001	0.001	22.6	32.6	0.1	0.2		20	4.6	16.6			17.3		22.5		30.1		30.1
	2.3	17.9	87	45.1	0.001	0.001	9.1	9.6	1.4	0.4		94.5	72.1	0.001
	8.7	13.3	58.9	18.6	4.9		15	35.4	0.7			89.5	54.8	19.4
	3.73		84.9		0.001		2.9		0.8			58.2		60
	1.5		81.7		5.3		4.5		0.6			78.2		0.001
	11.6		48.2		25.4		22.3		0.1			85.4		0.001
	0.1		62.3		0.001		4.1		0.2			75.3		0.001
	79.2		6.6		0.001		8.4		0.4			35.2		0.001
	0.3		0.2		0.001		98.5		0.5			68.7		0.001
	18.7		52.9		0.001		8.7		0.7			52.7		0.001
	73.5		0.2		0.001		12.2		0.2			83.7		0.001
	31.9		26.8		0.25		8		0.8			2.6
	54.3		5.1		0.001		29.4		0.8			63.6
	3.3		77.8				9					3
												77.8
	NEGATIVE: negative samples assigned a value of 0.001 to allow placement on a log scale
	Supp Fig 4d. Distribution of lineages in bone marrow, spleen, and thymus/lymph node in cohort #4 multilineage engrafted female and male mice.
	BONE MARROW											SPLEEN					THY/LN
	F-ERY	M-ERY	F-B	M-B	F-T	M-T	F-MYE	M-MYE	F-STEM	M-STEM		F-B	M-B	F-T	M-T		F-CD4+	M-CD4+	F-CD4+8+	M-CD4+8+	F-CD8+	M-CD8+	F-CD4-8-	M-CD4-8-	F-CD19+	M-CD19+
	0.3	70.1	74.6	1.9	5.6	0.001	18.4	31.5	0.2	0.1		45.7	34.7	33.1	0.001		10.8	21.3	0.001	33.5	24.2	38.9	64.6	6.3	41	4.8
	9.8	12.7	53.7	52.1	2.4	0.001	12.4	15.9	0.3	2.8		68.2	36.7	16.6	55.6		15.6	0.001	0.6	36.3	79.2	0.001	4.6	60.1	5.2	34
	28.1	1.4	46.2	68.5	0.001	14.2	6.6	9.8	0.2	0.3		81	77.5	0.001	0.001		2.5	9.2	1.8	52.4	10.6	18.8	85.2	9.6	8	1.2
	3.6	12.1	1	60.4	28.7	0.001	48.4	14.2	0.2	0.9		2.2	47.6	93.5	0.001		20.8	18	0.001	26.3	64.4	22.9	14.9	32.7	14.8	20.3
	4.6	7.4	58.8	71.8	1.2	0.001	3.9	7.6	0.1	1.9		74	67.5	19.6	0.001		5	0.01	8.8	0.001	3.7	5.1	82.4	94.9	73.2	0.001
	15.1	0.4	48.8	68.5	1.4	0.001	22.5	21.9	2	0.2		66.1	77.5	14.2	1.1		18.4	28.8	0.6	3.8	73	65.1	8	2.2	9.3
	35.3	6.2	27.7	72.1	17.1	0.04	16.4	8.5	0.4	0.4		59.1	77.9	32.7	0.1		6.7	26.1	0.3	2	71.2	46.6	21.8	25.4	24
	2.5	0.7	65.9	89.1	13.6	0.001	11.4	1.9	0.7	0.03		31.1	12.4	58	71.6		6.8	24.8	0.8	35.3	61.6	35.3	30.8	4.5	56.3
	23.8	46.8	52	22.2	2.3	13	17	13.4	0.5	0.7		76.7	68	11.4	0.3		2.8		0.001		21.7		64.2		2.4
	15.1	54.7	25.9	18.3	34.8	6.5	25.9	10	0.7	0.4		39.2	70.1	30.7	0.1		9.3		1.4		86.3		3		0.001
	32.4	55.6	28.2	25.3	1.7	0.3	15.9	8.7	1.5	0.6		71	69.2	12.4	14.1		25		6.5		60.7		7.8
	17.7	4.1	41.2	65	15.3	0.2	11.3	6.9	0.3	0.2		29.3	70.9	28.2	6.9		13.4		3.6		80.5		2.6
	1.3	1.9	21.4	80.9	44.5	24.5	16.6	7.6	0.4	0.4		30	24.1	55.9	17		4.2		0.4		93.2		2.1
	26.4	12	14.4	21.6	0.9	0.001	48.1	11.6	0.5	1.5		17.8	65.9	68.1	0.4		10.5		0.001		75.6		14
	16	29.9	18.5	40.1	43.8		16.7		0.1			38		4.8
	NEGATIVE: negative samples assigned a value of 0.001 to allow placement on a log scale

## Sheet: SUPP FIG 5
	Supp Fig 5a. Correlation between time of tissue analysis post-transplantation and human cell engraftment in bone marrow in multilineage engrafted recipients of iHSCs, stratified for sex of the recipient.
	F <14	M <14	F 14-15	M 14-15	F 16-17	M 16-17	F 18-19	M 18-19	F 20-21	M 20-21	F 22-24	M 22-24
	0.4	3.4	34.9	9.3	80.9	1.9	83.3		89.1	21.2	50.2	55.2
	52.9	0.9		39.8	1.2	44.5	32.1		99.4	19.9	51.2	12.6
	46.7	6.8		48.8	36.8	2.4	57.6		39.6	1.9	68.9	67.2
					2.3	0.5	61.4		65.7	4.7	8.4	3.1
					72.6		91.3		49.1	46.4	92.3	53.4
					86.4		47		79.9	50.7	79.2	22.3
					57.7		99.2		54.7	35	89.2	0.1
					52.1		0.5		78	25.3	96.2	54.1
					26.6		95.5		9.7	34.6	72.7	45.8
					99.7		32.2			49.3	96.5
					98.4					65.2	6.9
										0.3	58
										8.6
	Supp Fig 5b. Correlation between time of tissue analysis post-transplantation and human cell engraftment in spleen in multilineage engrafted recipients of iHSCs, stratified for sex of the recipient.
	F <14	M <14	F 14-15	M 14-15	F 16-17	M 16-17	F 18-19	M 18-19	F 20-21	M 20-21	F 22-24	M 22-24
	0.4	0.006	1.7	0.1	27.4	1.5	45.2		36.4	7.2	2.4	8.2
	6.4	0.09		0.6	0.06	19.4	0.07		67.4	2.2	0.3	2.1
	2.5	0.001		2.4	0.3	0.1	12.5		9.5	0.04	15.3	75.9
					0.009	0.2	11.7		1.3	0.001	0.5	0.2
					14.1		53.5		1.4	36.1	55.4	33.2
					31.4		1.2		11.2	29.9	43.1	16.2
					32.1		68.2		2.5	0.9	73	1
					34		0.2		13.5	0.1	55.9	5.1
					0.7		62		0.09	0.9	36.7	5.2
					66.6		0.2			1.2	51.2
					49.5					3.6	0.6
										0.02	21
										0.6
	NEGATIVE: negative samples assigned a value of 0.001 to allow placement on a log scale
