# Supplementary material for: Long-term engrafting multilineage hematopoietic cells differentiated from human induced pluripotent stem cells
Source: Nat Biotechnol. 2024 Sep 2;43(8):1274–87. doi: 10.1038/s41587-024-02360-7 (PMC12339382; doi:10.1038/s41587-024-02360-7)
Supplement: Supplementary file 28 — Statistical source data. [file 41587_2024_2360_MOESM28_ESM.xlsx]

## Sheet: Figure 2
	Figure 2c. Scatter dot plot correlating % bone marrow (BM) human cells with differentiation conditions in cohort #1.
	1CH B3A5	1CH B3A5 ROL	1CH B3A5 RETA	2CH B3A5	2CH B3A5 ROL	2CH B3A5 RETA	4CH B3A5	4CH B3A5 ROL	4CH B3A5 RETA	4CH A30	4CH A30 ROL	4CH A30 RETA
	2.83	1.7535	17.4928	0.0103	0.0001	3.3945	0.743	0.4	52.947	0.7535	0.9078	2.5355
	2.4725	0.0005	2.6825	0.0001	0.0001	0.9025	0.0023	0.0291	46.675	0.0001	2.9244	0.7758
	0.1995	0.0515	0.2835	0.0001	0.003	0.0001	0.0688	0.0111	0.2008	0.7418	0.5023	34.859
	2.4098	0.0001	0.1923	0.0005	0.0073	0.0005	0.4434	0.1093	0.3043	0.0001	1.149	0.3918
	1.2538	0.0001	0.4633		0.0223		0.0843	0.0242	0.0001	0.0001	0.9698	0.0043
	0.6909	1.3458	0.001		0.0001		0.0043	0.131	0.0298	2.738	0.9823	0.0003
	0.0513		0.0001				0.0001		1.851	0.0001	83.34	0.0001
	0.0103		2.4593				0.7703		1.2408	0.0001	0.0862	0.0001
	0.0068		1.977				0.1763		0.1093	0.817	0.0008	0.6298
	0.0015		1.434				0.0908		0.0001	32.3	0.2887	0.0001
	0.0001		0.0001				0.0122		0.0001	2.594	57.1289	80.92
	0.0588		0.0001						0.0117	1.5535	0.7436	5.4969
	0.002		0.0001							0.447		3.1717
	0.1793									2.9585		61.446
	0.0008									2.0025		0.0001
	0.4433									0.1578		0.0001
	0.0001									0.4278		0.0165
										0.0133		0.0084
										0.524		0.0001
										0.889		0.067
										0.0001		0.0323
										0.0001
	NEGATIVE: unengrafted samples assigned a value of 0.0001 to allow placement on a log scale
	Figure 2d. Scatter dot plot correlating concentration of CHIR during mesoderm induction with phenotype of engrafted human cells in the BM
	1CH M	1CH ML	1CH LM	1CH EML	2CH M	2CH ML	2CH LM	2CH EML	4CH M	4CH ML	4CH LM	4CH EML
	2.83	0.1995	17.4928		0.0005	0.0103		3.3945	0.0023	2.738	5.4969	52.947
	2.4725	0.1923			0.003			0.9025	0.0843	2.594	3.1717	83.34
	2.4098	1.977			0.0073				0.0043	0.817		80.92
	1.2538	1.434			0.0223				0.0908	0.7703		61.446
	0.6909				0.0005				0.0122	0.7436		57.1289
	0.0513								0.0111	0.743		46.675
	0.0103								1.851	0.4434		34.859
	0.0068								0.1093	0.4278		32.3
	0.0015								0.0117	0.4		1.2408
	0.0588								0.7535	0.3043		0.2887
	0.002								0.7418	0.2008
	0.1793								1.5535	0.1763
	0.0008								0.447	0.1578
	0.4433								2.9585	0.131
	1.7535								2.0025	0.1093
	0.0005								0.524	0.0862
	0.0515								0.889	0.0688
	1.3458								0.9078	0.067
	2.6825								2.9244	0.0323
	0.2835								0.5023	0.0298
	0.4633								1.149	0.0291
	0.001								0.9698	0.0242
	2.4593								0.9823	0.0133
									0.0008
									2.5355
									0.3918
									0.0043
									0.0003
									0.6298
									0.0165
									0.0084
	Note: engrafted mice only
	Figure 2e. Scatter dot plot correlating inclusion of retinoid (ROL or RETA) during iPSC differentiation with phenotype of engrafted human cells in the BM
	No RETINOID M	No RETINOID ML	No RETINOID LM	No RETINOID EML	RETINOL M	RETINOL ML	RETINOL LM	RETINOL EML	RETA M	RETA ML	RETA LM	RETA EML
	2.83	0.1995		32.3	1.7535	0.4		83.34	2.6825	0.1923	17.4928	3.3945
	2.4725	0.002			0.0005	0.0291		0.2887	0.2835	1.977	5.4969	0.9025
	2.4098	0.0103			0.0515	0.1093		57.1289	0.4633	1.434	3.1717	52.947
	1.2538	0.743			1.3458	0.0242			0.001	0.2008		46.675
	0.6909	0.0688			0.003	0.131			2.4593	0.3043		1.2408
	0.0513	0.4434			0.0073	0.0862			0.0005	0.0298		34.859
	0.0103	0.7703			0.0223	0.7436			1.851	0.7758		80.92
	0.0068	0.1763			0.0111				0.1093	0.067		61.446
	0.0015	2.738			0.9078				0.0117	0.0323
	0.0588	0.817			2.9244				2.5355
	0.1793	2.594			0.5023				0.3918
	0.0008	0.1578			1.149				0.0043
	0.4433	0.4278			0.9698				0.0003
	0.0005	0.0133			0.9823				0.6298
	0.0023				0.0008				0.0165
	0.0843								0.0084
	0.0043
	0.0908
	0.0122
	0.7535
	0.7418
	1.5535
	0.447
	2.9585
	2.0025
	0.524
	0.889
	Note: engrafted mice only
	Figure 2f. Phenotypes in 42/51 mice transplanted with cells treated with the combination of 4 µM CHIR and retinoid (RET) that showed engraftment.
	MYELOID BM	MYELOID SPL	MYELO-LYMPHOID BM	ML SPL	LYMPHO-MYELOID BM	LM SPL	EML BM	EML SPL
	2.9244	0.0001	0.7758	0.0441	5.4969	0.9521	52.947	6.4303
	2.5355	0.0001	0.7436	0.0314	3.1717	0.0468	46.675	2.5353
	1.851	0.0001	0.4	0.018			1.2408	0.0592
	1.149	0.0001	0.3043	0.0121			83.34	45.1798
	0.9823	0.0001	0.2008	0.0115			0.2887	0.0187
	0.9698	0.0001	0.131	0.0087			57.1289	12.4629
	0.9078	0.0001	0.1093	0.0064			34.859	1.7272
	0.6298	0.0001	0.0862	0.0063			80.92	27.35
	0.5023	0.0001	0.067	0.0048			61.446	11.6706
	0.3918	0.0001	0.0323	0.0044
	0.1093	0.0001	0.0298	0.004
	0.0165	0.0001	0.0291	0.0039
	0.0117	0.0001	0.0242	0.0021
	0.0084	0.0001	0.0111	0.002
	0.0043	0.0001
	0.0008	0.0001
	0.0003	0.0001
	NEGATIVE: unengrafted samples assigned a value of 0.0001 to allow placement on a log scale

## Sheet: Figure 4
	Figure 4b. Scatter dot plot correlating human cells in the bone marrow (BM) with the interval of retinoid (R) treatment during differentiation (shown as days) in cohort #2
	R3-5	R3-7	R3-9	R3-11	R3-13	R 3-15
	55.22	0.0142	0.461	87.848	86.4266	1.878
	51.16	0.0001	0.1565	72.6	53.5977	0.1599
	50.16	0.0001	0.0235	2.3044	52.1438	0.1535
	36.8441	0.0001	0.0065	0.9467	26.61	0.0001
	21.15	0.0001	0.0023	0.9123	19.91	0.0001
	12.57		0.002	0.6635	9.33	0.0001
	4.659		0.0001	0.5951	3.05	0.0001
	0.8574		0.0001	0.5565	1.86	0.0001
	0.7879		0.0001	0.2221	1.6752
	0.491			0.1931	1.5468
	0.4587			0.1903	0.2849
	0.3612			0.1088	0.22
	0.3035			0.0797	0.21
	0.2873			0.0562	0.1578
	0.28			0.0393	0.0228
	0.0966			0.0282	0.0176
	0.0042			0.0214	0.0045
	0.0001			0.0185	0.0001
	0.0001			0.0154	0.0001
	0.0001			0.0136
	0.0001			0.0049
	0.0001			0.0037
	0.0001			0.0027
	0.0001			0.0013
	0.0001			0.0011
				0.0008
				0.0001
				0.0001
				0.0001
				0.0001
				0.0001
				0.0001
				0.0001
				0.0001
				0.0001
				0.0001
				0.0001
	NEGATIVE: unengrafted samples assigned a value of 0.0001 to allow placement on a log scale

## Sheet: Figure 5
	Figure 5a. Engraftment of bone marrow (BM) and spleen (SPL) in transplant recipients of RM TOM cohort #4
	BM	SPL	BM M	SPL M	BM ML	SPL ML	BM TBM	SPL TBM	BM MLE	SPL MLE
	0.0001	0.0001	0.1	0.0001	22.7	7.5	3.1	50.1	4.7	0.01
	22.7	7.5	0.0013	0.0001	1.9	0.01	19.7	55	6.8	0.03
	0.0001	0.0001	0.4	0.0001	5.2	0.0001	66	23.6	67.2	75.9
	4.7	0.01	3.6	0.0001			7.5	12.8	89.1	36.4
	1.9	0.01	0.02	0.0001			11.5	21.4	99.4	67.4
	0.0001	0.0001	0.03	0.0001			1.9	0.2	44.5	19.4
	0.0001	0.0001					82.4	48.7	2.4	0.1
	0.0001	0.0001					0.04	3.7	3.1	0.2
	6.8	0.03							53.4	33.2
	3.1	50.1							22.3	16.2
	67.2	75.9							68.9	15.3
	0.0001	0.0001							8.4	0.5
	89.1	36.4							92.3	55.4
	99.4	67.4							0.1	1
	0.0001	0.0001							54.1	5.1
	44.5	19.4							45.8	5.2
	2.4	0.1							99.7	66.6
	3.1	0.2							79.2	43.1
	19.7	55							89.2	73
	53.4	33.2							98.4	49.5
	22.3	16.2							39.6	9.5
	68.9	15.3							46.4	36.1
	66	23.6							50.7	29.9
	7.5	12.8							96.2	55.9
	11.5	21.4							99.2	68.2
	8.4	0.5							0.5	0.2
	92.3	55.4							72.7	36.7
	0.0001	0.0001							35	0.9
	0.1	0.0001							96.5	51.2
	0.1	1							0.5	0.1
	54.1	5.1
	45.8	5.2
	0.0013	0.0001
	0.0001	0.0001
	0.0001	0.0001
	0.0001	0.0001
	0.4	0.0001
	99.7	66.6
	79.2	43.1
	89.2	73
	98.4	49.5
	39.6	9.5
	1.9	0.2
	3.6	0.0001
	46.4	36.1
	50.7	29.9
	0.0001	0.0001
	96.2	55.9
	0.0001	0.0001
	99.2	68.2
	82.4	48.7
	0.0001	0.0001
	0.5	0.2
	0.02	0.0001
	0.04	3.7
	72.7	36.7
	35	0.9
	96.5	51.2
	5.2	0.0001
	0.03	0.0001
	0.0001	0.0001
	0.5	0.1
	NEGATIVE: unengrafted samples assigned a value of 0.0001 to allow placement on a log scale
	Figure 5b. Engraftment of bone marrow (BM) and spleen (SPL) in transplant recipients of PB1.1 BFP cohort #5
	BM	SPL	BM M	SPL M	BM MLE	SPL MLE
	25.3	0.1	0.6	0.0001	25.3	0.1
	39.8	0.6	0.1	0.0001	39.8	0.6
	0.0001	0.0001	0.003	0.0001	34.6	0.9
	34.6	0.9	0.2	0.0001	6.9	0.6
	6.9	0.6	1.447	0.0001	58	21
	0.6	0.0001	0.0265	0.0001	48.8	2.4
	0.1	0.0001	1.1522	0.0001	65.7	1.3
	58	21	4.1031	0.0001	49.0888	1.3717
	48.8	2.4			79.8866	11.2356
	0.003	0.0001			49.2687	1.2252
	0.2	0.0001			65.2138	3.6274
	0.0001	0.0001
	65.7	1.3
	49.0888	1.3717
	1.447	0.0001
	0.0001	0.0001
	0.0265	0.0001
	1.1522	0.0001
	4.1031	0.0001
	0.0001	0.0001
	79.8866	11.2356
	49.2687	1.2252
	65.2138	3.6274
	NEGATIVE: unengrafted samples assigned a value of 0.0001 to allow placement on a log scale
	Figure 5c. Engraftment of bone marrow (BM) and spleen (SPL) in transplant recipients of PB5.1 cohort #6
	BM	SPL	BM M	SPL M	BM MLE	SPL MLE
	0.5401	0.0001	0.5401	0.0001	95.5227	61.9555
	0.0132	0.0001	0.0132	0.0001	32.194	0.2428
	1.4369	0.0001	1.4369	0.0001	54.7295	2.5239
	0.0001	0.0001	0.1426	0.0001	0.2975	0.0235
	95.5227	61.9555	0.2078	0.0001
	32.194	0.2428	0.9583	0.0001
	0.0001	0.0001	0.7999	0.0001
	0.0001	0.0001
	0.1426	0.0001
	0.2078	0.0001
	0.0001	0.0001
	0.9583	0.0001
	54.7295	2.5239
	0.7999	0.0001
	0.2975	0.0235
	NEGATIVE: unengrafted samples assigned a value of 0.0001 to allow placement on a log scale
	Figure 5d. Engraftment of bone marrow (BM) and spleen (SPL) in transplant recipients of PB10.5 cohort #7
	BM	SPL	BM M	S M	BM ML	S ML	BM MLE	S MLE
	5.7343	0.0461	3.598	0.0001	5.7343	0.0461	77.9509	13.4897
	3.598	0.0001	2.5094	0.0001			9.6699	0.0876
	2.5094	0.0001	0.0146	0.0001			8.6489	0.5805
	77.9509	13.4897	0.0493	0.0001
	9.6699	0.0876
	8.6489	0.5805
	0.0146	0.0001
	0.0493	0.0001
	NEGATIVE: unengrafted samples assigned a value of 0.0001 to allow placement on a log scale
	Figure 5e. Tissue distribution of engrafting cells in MLE recipients of RM TOM cohort #4
	BM	SPL	THY	PB12	PB16
	4.7	0.01	0.001	0.001	0.001
	6.8	0.03	0.001	2	6.2
	67.2	75.9	5.9385	40.9	39.7
	89.1	36.4	36.6772	40.3	77.8
	99.4	67.4	5.7895	0.9	0.001
	44.5	19.4	0.1735	0.001	16
	2.4	0.1	0.001	0.001	3.2
	3.1	0.2	0.001	8	7.7
	53.4	33.2	16.5266	1.5	0.2
	22.3	16.2	2.9889	4.2	17.4
	68.9	15.3	0.1307	0.1	0.1
	8.4	0.5	0.6847	8	2
	92.3	55.4	3.2174	0.02	1.7
	0.1	1	0.001	0.5	82.5
	54.1	5.1	0.001	0.3	73.6
	45.8	5.2	0.001	73.2	27.1
	99.7	66.6	77.0915	51.3	35.6
	79.2	43.1	1.2702	47.6	6.9
	89.2	73	3.7107	40.6	12.2
	98.4	49.5	8.5761	17.4	13
	39.6	9.5	26.2983	2	16.7
	46.4	36.1	39.3419	3.3	0.001
	50.7	29.9	35.7864	3.4
	96.2	55.9	72.9888	8.8
	99.2	68.2	56.6138	0.001
	0.5	0.2	0.001	38.7
	72.7	36.7	8.7544	6.1
	35	0.9	1.0799	0.3
	96.5	51.2	5.3792
	0.5	0.1	0.001
	NEGATIVE: unengrafted samples assigned a value of 0.001 to allow placement on a log scale
	Figure 5f. Tissue distribution of engrafting cells in MLE recipients of PB1.1 BFP cohort #5
	BM	SPL	THY	PB12	PB16
	25.3	0.1	0.001	0.1	0.2
	39.8	0.6	0.001	0.4	3.4
	34.6	0.9	0.001	0.2	11.8
	6.9	0.6	0.001	5.5	20.8
	58	21	6.9	14.1	1.7
	48.8	2.4	0.001	2.5	0.7
	65.7	1.3	0.001	2.9	4.5
	49.1	1.4	0.001	0.001	0.6
	79.9	11.2	0.001	3.8	2.6
	49.3	1.2	0.001	0.1
	65.2	3.6	0.001	0.4
	NEGATIVE: unengrafted samples assigned a value of 0.001 to allow placement on a log scale
	Figure 5g. Tissue distribution of engrafting cells in MLE recipients of PB5.1 cohort #6
	BM	SPL	THY	PB12	PB16
	95.5	62	0.001	16.1	49.7
	32.2	0.2	0.001	0.001	0.001
	54.7	2.5	0.001	0.001	0.02
	0.3	0.02	0.001	0.001	0.001
	NEGATIVE: unengrafted samples assigned a value of 0.001 to allow placement on a log scale
	Figure 5h. Tissue distribution of engrafting cells in MLE recipients of PB10.5 cohort #7
	BM	SPL	THY	PB12	PB16
	77.9509	13.4897	0.001	0.2	0.1
	9.6699	0.0876	0.001	0.4	0.01
	8.6489	0.5805	0.001	0.2	0.6
	NEGATIVE: unengrafted samples assigned a value of 0.001 to allow placement on a log scale

## Sheet: Figure 6
	Figure 6a. Level of human engraftment and tissue distribution in bone marrow (BM) of MLE mice receiving RM TOM cohort#4
											Mouse ID	TOTAL BM												Mouse ID	UN	STEM	T	Myeloid	Ery	B
											613	99.7												613	10.2	2	1.4	22.5	15.1	48.8
											574	99.4												574	21.4	0.3	2.4	12.4	9.8	53.7
											725	99.2												725	14.2	0.3	15.3	11.3	17.7	41.2
											616	98.4												616	4.4	0.5	2.3	17	23.8	52
											756	96.5												756	4.9	0.1	43.8	16.7	16	18.5
											723	96.2												723	20.3	1.5	1.7	15.9	32.4	28.2
											599	92.3												599	31.4	0.1	1.2	3.9	4.6	58.8
											615	89.2												615	5.9	0.7	13.6	11.4	2.5	65.9
											573	89.1												573	0.9	0.2	5.6	18.4	0.3	74.6
											614	79.2												614	3.1	0.4	17.1	16.4	35.3	27.7
											746	72.7												746	15.8	0.4	44.5	16.6	1.3	21.4
											584	68.9												584	18.9	0.2	<0.1	6.6	28.1	46.2
											571	67.2												571	5.85	0.25	14.2	9.8	1.4	68.5
											603	54.1												603	0	0.7	13	13.4	54.7	18.3
											580	53.4												580	12.76	0.4	0.04	8.5	6.2	72.1
											621	50.7												621	9.9	0.2	0.2	6.9	1.9	80.9
											620	46.4												620	21.3	0.6	0.3	8.7	4.1	65
											604	45.8												604	2.2	0.4	6.5	10	55.6	25.3
											576	44.5												576	12.4	0.9	<0.1	14.2	12.1	60.4
											617	39.6												617	0	0.7	34.8	25.9	15.1	25.9
											750	35												750	16.9	1.5	<0.1	11.6	29.9	40.1
											581	22.3												581	8.27	0.03	<0.1	1.9	0.7	89.1
											598	8.4												598	18.1	0.2	28.7	48.4	3.6	1
											569	6.8												569	16.5	2.8	<0.1	15.9	12.7	52.1
											563	4.7												563	0	0.1	<0.1	31.5	70.1	1.9
											578	3.1												578	9	0.2	<0.1	21.9	0.4	68.5
											577	2.4												577	11.3	1.9	<0.1	7.6	7.4	71.8
											728	0.5												728	33.9	0.4	24.5	7.6	12	21.6
											755	0.5												755	9.7	0.5	0.9	48.1	26.4	14.4
											602	0.11												602	31	NA	NA	NA	46.8	22.2
	Figure 6a. Level of human engraftment and tissue distribution in bone marrow (BM) of MLE mice receiving PB1.1 BFP cohort#5
						Mouse ID	TOTAL						Mouse ID	UN	STEM	T	Myeloid	Ery	B
						933	79.9						933	7.5	3.3	0.001	23.2	45.2	20.8
						721	65.7						721	2.1	2.3	0.001	5.5	88.9	1.2
						935	65.2						935	6.7	1.5	0.001	10.2	80.1	1.5
						715	58						715	7.2	1.6	0.001	11.2	71.4	8.6
						934	49.3						934	4.6	3	0.001	7.9	83.7	0.8
						780	49.1						780	13.6	1.3	0.001	26.8	25.2	33.1
						717	48.8						717	2.5	5.1	0.1	21.8	49.4	21.1
						696	39.8						696	6.4	1.9	0.001	7.6	83.8	0.3
						698	34.6						698	14.6	1.2	0.001	5	77.4	1.8
						695	25.3						695	6.9	1	0.001	3	88.7	0.4
						712	6.9						712	18.5	0.5	0.001	7.9	67.1	6
	Figure 6a. Level of human engraftment and tissue distribution in bone marrow (BM) of MLE mice receiving PB5.1 cohort #6
				Mouse ID	TOTAL						UN	STEM	T	Myeloid	Ery	B
				788	95.5					788	0	5.3	4.1	15.8	47.6	27.2
				884	54.7					884	5.1	3.8	0.001	17.1	43.8	30.2
				789	32.2					789	19.8	0.5	0.001	19.2	0.6	59.9
				886	0.3					886	0	5.2	0.001	40.3	8.5	46
	Figure 6a. Level of human engraftment and tissue distribution in bone marrow (BM) of MLE mice receiving PB10.5 cohort #7
			Mouse ID	TOTAL					UN	STEM	T	Myeloid	Ery	B
			947	77.9509				947	7.8	7.2	0.001	37	13.2	34.8
			948	9.66988				948	1.7	0.01	0.001	84.6	12.3	1.4
			949	8.6489				949	31.6	1.8	0.001	14	36.7	15.9
	Figure 6b. Scatter plot correlating calculated dose of injected CD34+ CB cells with phenotype and level of human engraftment in the bone marrow
		CB CD34+ cells transplanted
	All mice	<1500	1501-3500	3501-6000	6001-27000
	93.4			93.4
	91.7			91.7
	90.9				90.9
	90		90
	87.7				87.7
	76.2				76.2
	69.9				69.9
	67.2				67.2
	57.6				57.6
	56				56
	48.3				48.3
	24.4				24.4
	23.5				23.5
	23.1			23.1
	22.6				22.6
	22				22
	21.3			21.3
	16.5				16.5
	15.5		15.5
	13.16		13.16
	11.27				11.27
	10.3			10.3
	9.7			9.7
	9.32			9.32
	6				6
	5.89		5.89
	2.3			2.3
	1.5	1.5
	0.88		0.88
	0.68			0.68
	0.6			0.6
	0.37		0.37
	0.1			0.1
	0.06		0.06
	0.03			0.03
	0.02		0.02
	0.02		0.02
	0.001	0.001
	0.001	0.001
	NEGATIVE: unengrafted samples assigned a value of 0.001 to allow placement on a log scale
	Figure 6d. Tissue distribution of engrafting cells in MLE recipients of CB cells in bone marrow (BM), spleen (S), thymus (THY) and peripheral blood at 12 (PB12) and 16 (PB16) weeks
	BM	SPL	THY	PB12	PB16
	56	8.6	0.001	0.5	1.2
	76.2	52	0.001	9.2	32
	23.1	4.7	90	0.7	16.6
	21.3	5.3	0.001	0.3	0.2
	22.6	4.4	0.001	1.5	3.8
	22	7.1	20.3	2.8	1
	91.7	55.7	69.5	15.8	10.3
	9.7	3.3	0.001	2.3	10.1
	67.2	1.4	0.001	0.8
	90	53.4	2.4	37.6
	87.7	36.1	0.001	8.3
	11.3	3.2	0.001	1
	2.3	7.1	0.001	0.3
	0.7	0.03	0.001	0.1
	69.9	15.4	0.001	0.9
	24.4	8.7	0.001	0.7
	48.3	1.3		0.3
	57.6	23.7		3
	10.3	3.1		0.8
	93.4	15.9		7.3
	90	8.7		1.6
	6	14.54		1.4
	23.5	8.36
	NEGATIVE: unengrafted samples assigned a value of 0.001 to allow placement on a log scale
	Figure 6e. Analysis of paired samples of peripheral blood showing increased levels of human cells in 6/8 CB recipients between 12 and 16 weeks
	PB12	PB16
	0.8	1.2
	37.6	32
	8.3	16.6
	0.3	0.2
	3	3.8
	0.8	1
	7.3	10.3
	1.6	10.1
	Figure 6f. Lineage distribution in the bone marrow in CB recipients.
	ERY	B	T	MYE	STEM
	6.7	28.2	0.001	43.8	5.7
	23.1	53.2	0.001	17.2	3.1
	6.3	69.4	0.001	15.3	0.8
	1.9	72.2	0.5	16.7	0.7
	0.9	59.3	5.1	36.6	1.3
	3.1	65.2	0.001	19	0.1
	2.9	77.6	0.001	10.3	0.8
	0.3	63.5	0.001	36.4	0.5
	0.7	84.4	5.4	11.7	0.5
	5.9	47	0.001	29.9	3.9
	18.2	36.7	0.001	34.3	3.3
	31.7	41	0.001	19.6	0.8
	5.1	76.5	0.001	11.5	0.3
	4.3	19.2	0.001	53.4	0.5
	3.9	52.2	0.001	29.7	8.8
	21.6	41.4	0.001	27.4	2.1
	20.4	47.9	0.001	21.7	1
	12	27.1		22.8	1.8
	40.4	15.6		43.5	0.6
	34.5	17		42.1	6.5
	11.9	51.8		26.4	7.5
	8.7	42.5		42.2	6.6
	2	62.6			1.8
	NEGATIVE: unengrafted samples assigned a value of 0.001 to allow placement on a log scale
	Figure 6g. Lineage distribution in the spleen in CB recipients.
	B	T
	59.2	0.001
	73	0.8
	79.6	0.001
	78.5	0.001
	81	0.001
	75.8	0.001
	83.5	0.001
	73.8	0.001
	68.4	0.001
	70	4.2
	72.4	0.6
	73.3	0.001
	60.8	0.001
	64.5	0.001
	61.3	1.7
	64	0.001
	60.4	0.001
	72.7	0.001
	56.2	0.001
	60.9	0.001
	66.2	0.001
	72.6	0.001
	56.5	0.001
	NEGATIVE: unengrafted samples assigned a value of 0.001 to allow placement on a log scale
	Figure 6h. Level of human engraftment and tissue distribution in bone marrow (BM) of MLE mice receiving CB cells
									Mouse ID	GYPA & 45										Mouse ID	UN	STEM	T	Myeloid	Ery	B
									738	93.4										738	0.001	6.5	0.001	42.1	34.5	17
									476	91.7										476	8.4	0.8		10.3	2.9	77.6
									653	90.9										653	12.7	3.9	0.5	29.9	5.9	47
									740	90										740	2.4	7.5	0.001	26.4	11.9	51.8
									654	87.7										654	2.5	3.3	5.1	34.3	18.2	36.7
									296	76.2										296	3.4	3.1		17.2	23.1	53.2
									734	69.9										734	0.001	8.8	5.4	29.7	3.9	52.2
									652	67.2										652	2.7	0.5	0.001	11.7	0.7	84.4
									732	57.6										732	36.2	1.8	0.001	22.8	12	27.1
									300	56										300	13	5.7	0.001	43.8	9.3	28.2
									731	48.3										731	8.9	1	0.001	21.7	20.4	47.9
									730	28.8										730	7.6	2.1	0.001	27.4	21.6	41.4
									736	23.5										736	33.6	1.8	0.001		2	62.6
									351	23.1										351	8.15	0.81	0.001	15.3	6.3	69.44
									474	22.9										474	12.6	0.1	0.001	19	3.1	65.2
									473	22.6										473	1.9	1.3	0.001	36.6	0.9	59.3
									353	21.3										353	8.58	0.71	0.001	16.67	1.89	72.15
									661	11.3										661	6.9	0.8	0.001	19.6	31.7	41
									733	10.3										733	0.001	0.6	0.001	43.5	40.4	15.6
									478	9.7										478	0.001	0.5	0.001	36.4	0.3	63.5
									735	6										735	0.001	6.6	0.001	42.2	8.7	42.5
									655	2.3										655	6.7	0.3	0.001	11.5	5.1	76.5
									656	0.7										656	22.7	0.5	0.001	53.4	4.3	19.2

## Sheet: ED Fig 1
	ED Fig 1c. Bone marrow (BM) and spleen (SPL) engraftment in 134 cohort #1 transplant recipients.
	BM	SPL
	2.83
	2.4725
	2.4098
	1.2538
	0.6909
	0.0513
	0.0103
	0.0068
	0.0015
	0.0588
	0.1793
	0.0008
	0.4433
	1.7535
	0.0005
	0.0515
	1.3458
	2.6825
	0.2835
	0.4633
	0.001
	2.4593
	0.0005
	0.003
	0.0073
	0.0223
	0.0005
	0.0023
	0.0843
	0.0043
	0.0908
	0.0111
	0.0122
	1.851
	0.1093
	0.0117
	0.7535
	0.7418
	1.5535
	0.447
	2.9585
	2.0025
	0.524
	0.889
	0.9078
	2.9244
	0.5023
	1.149
	0.9698
	0.9823
	0.0008
	2.5355
	0.3918
	0.0043
	0.0003
	0.6298
	0.0165
	0.0084
	0.1995	0.0278
	0.002	0.001
	0.1923	0.0025
	1.977	0.006
	1.434	0.0212
	0.0103	0.0115
	0.743	0.0488
	0.0688	0.0085
	0.4434	0.002
	0.7703	0.0304
	0.1763	0.0148
	0.4	0.0314
	0.0291	0.0064
	0.1093	0.0441
	0.0242	0.0063
	0.131	0.002
	0.2008	0.0087
	0.3043	0.018
	0.0298	0.0021
	2.738	0.001
	0.817	0.0023
	2.594	0.0053
	0.1578	0.0715
	0.4278	0.0545
	0.0133	0.0106
	0.0862	0.0121
	0.7436	0.0039
	0.7758	0.0048
	0.067	0.004
	0.0323	0.0044
	17.4928	0.0773
	5.4969	0.9521
	3.1717	0.0468
	3.3945	0.0061
	0.9025	0.0863
	52.947	6.4303
	46.675	2.5353
	1.2408	0.0592
	32.3	0.0685
	83.34	45.1798
	0.2887	0.0187
	57.1289	12.4629
	34.859	1.7272
	80.92	27.35
	61.446	11.6706
	Note: BM engrafted mice only
	ED Fig 1d. Engrafted recipients categorized by engraftment phenotype demonstrate higher levels of human cells in the BM and SPL of lympho-myeloid and multilineage engrafted animals
	MYELOID BM	MYELOID SPL	MYELO-LYMPHOID BM	ML SPL	LYMPHO-MYELOID BM	LM SPL	EML BM	EML SPL
	2.83	0.0001	0.1995	0.0278	17.4928	0.0773	3.3945	0.0061
	2.4725	0.0001	0.002	0.001	5.4969	0.9521	0.9025	0.0863
	2.4098	0.0001	0.1923	0.0025	3.1717	0.0468	52.947	6.4303
	1.2538	0.0001	1.977	0.006			46.675	2.5353
	0.6909	0.0001	1.434	0.0212			1.2408	0.0592
	0.0513	0.0001	0.0103	0.0115			32.3	0.0685
	0.0103	0.0001	0.743	0.0488			83.34	45.1798
	0.0068	0.0001	0.0688	0.0085			0.2887	0.0187
	0.0015	0.0001	0.4434	0.002			57.1289	12.4629
	0.0588	0.0001	0.7703	0.0304			34.859	1.7272
	0.1793	0.0001	0.1763	0.0148			80.92	27.35
	0.0008	0.0001	0.4	0.0314			61.446	11.6706
	0.4433	0.0001	0.0291	0.0064
	1.7535	0.0001	0.1093	0.0441
	0.0005	0.0001	0.0242	0.0063
	0.0515	0.0001	0.131	0.002
	1.3458	0.0001	0.2008	0.0087
	2.6825	0.0001	0.3043	0.018
	0.2835	0.0001	0.0298	0.0021
	0.4633	0.0001	2.738	0.001
	0.001	0.0001	0.817	0.0023
	2.4593	0.0001	2.594	0.0053
	0.0005	0.0001	0.1578	0.0715
	0.003	0.0001	0.4278	0.0545
	0.0073	0.0001	0.0133	0.0106
	0.0223	0.0001	0.0862	0.0121
	0.0005	0.0001	0.7436	0.0039
	0.0023	0.0001	0.7758	0.0048
	0.0843	0.0001	0.067	0.004
	0.0043	0.0001	0.0323	0.0044
	0.0908	0.0001
	0.0111	0.0001
	0.0122	0.0001
	1.851	0.0001
	0.1093	0.0001
	0.0117	0.0001
	0.7535	0.0001
	0.7418	0.0001
	1.5535	0.0001
	0.447	0.0001
	2.9585	0.0001
	2.0025	0.0001
	0.524	0.0001
	0.889	0.0001
	0.9078	0.0001
	2.9244	0.0001
	0.5023	0.0001
	1.149	0.0001
	0.9698	0.0001
	0.9823	0.0001
	0.0008	0.0001
	2.5355	0.0001
	0.3918	0.0001
	0.0043	0.0001
	0.0003	0.0001
	0.6298	0.0001
	0.0165	0.0001
	0.0084	0.0001
	NEGATIVE: unengrafted samples assigned a value of 0.0001 to allow placement on a log scale

## Sheet: ED Fig 5
	ED Fig 5a. Scatter dot plot correlating human cells in the bone marrow (BM) of PB1.1 BFP cohort #3 transplant recipients with the interval of retinoid (R) treatment during differentiation
	No R	R3-5	R3-9	R3-11	R3-12	R3-12	R 3-15
	0.0001	0.0001	0.0001	0.0029	0.0001	0.0025	0.0015
	0.0005	0.0001	0.0001	0.0001	0.0001	0.0001	0.0127
		0.0001	0.0001	0.0001	0.0001	0.0715	0.01
		0.0001		0.0001	1.2058	44.3559	0.4988
		0.0001		0.0001	0.0001		0.0082
		0.0874		0.0001	0.2958		0.0215
		0.0146		0.0174	0.0001		0.0001
		0.0001		0.4692	0.0001		0.7574
		0.0632		1.2377	0.0001
		0.0001		0.0104	0.0001
		0.0012		0.003	0.0001
		0.0001		0.0001	0.0079
		0.2992		0.0001	0.0001
		0.0087		0.0001	0.0001
		0.0959		0.1901	0.0001
		0.0001		0.0001
		0.0337		0.0001
		0.1443		0.0001
		0.0024		0.0001
		0.0001		0.006
		0.0001		0.0286
		0.0001
		0.0001
		0.0001
		0.0139
		0.0018
	NEGATIVE: unengrafted samples assigned a value of 0.0001 to allow placement on a log scale

## Sheet: ED Fig 6
	ED Fig 6a. Tissue distribution and lineages in cohort #1 - 3 multilineage engrafted recipients of iHSCs.
	Human cells in bone marrow (BM), spleen (SPL), thymus (THY) and peripheral blood at 12 weeks (PB12)
	Tisue distribution in the reconstituted mice							Lineage distribution in the BM						Lineage distribution in the SPL
	BM	SPL	THY	PB				ERY	B	T	MYE	STEM			B	T
	34.9	1.7	64.3	40.8				7.7	62.6	0.001	1.7	1.1			78.3	0.3
	52.9	6.4	41	11.1				3.4	77.5	0.001	1.3	0.2			95	0.001
	46.7	2.5	72.9	15.1				30.9	48.3	0.001	4.5	1			82.5	0.9
	3.4	0.006	66.2	0.4				83	2.1	0.001	14.2	0.7			21.1	0.001
	0.9	0.09	1.4	23.7				0.8	18.2	0.001	64.1	0.8			78.1	0.9
	32.1	0.07	0.001	6.5				80.6	6.9	0.001	4.2	0.4			39.1	0.001
	83.3	45.2	0.001	8.2				6.1	85.1	0.001	4.7	0			92.8	16.6
	80.9	27.4	2	0.03				7.1	83.6	0.001	2.5	0.1			96.4	0.001
	0.4	0.02	6.1	0.2				35.1	16.9	0.001	22.6	1.4			20	19.4
	57.6	12.5	6.1	0.03				2.3	87	0.001	9.1	0.3			94.5	60
	61.4	11.7	29.3	1.7				8.7	58.9	4.9	15	0.7			89.5	0.001
	1.2	0.06	0.001	1.1				0.1	79.4	0.001	4.7	0.8			58.2	0.001
	1.9	1.5	6.5	1.7				3.73	84.9	5.3	2.9	0.6			83.4	0.001
	91.3	53.5	0.001	1.1				1.5	81.7	25.4	4.5	0.1			78.2	0.001
	86.4	31.4	0.001	0.9				11.6	48.2	0.001	22.3	0.2			85.4	0.001
	57.7	32.1	0.001	0.1				0.1	62.3	0.001	4.1	0.4			75.3	0.001
	52.1	34	0.001	0.3				79.2	6.6	0.001	8.4	0.5			35.2	0.4
	36.8	0.3		0.3				0.3	0.2	0.001	98.5	0.7			68.7	0.001
	2.3	0.01		0.1				18.7	52.9	0.001	8.7	0.2			52.7	1
	72.6	14.1		0.3				73.5	0.2	0.25	12.2	0.8			83.7	0.001
	47	1.2		0.05				31.9	26.8	0.001	8	0.1			2.6	0.001
	50.2	2.4						54.3	5.1	0.001	29.4	0.1			63.6	0.001
	51.2	0.3						1.9	79.9	0.001	6.2	0.1			3	0.001
	55.2	8.2						0.2	78.5	0.001	3.1	0.8			82.8
	12.6	2.1						0.8	72.7	0.001	9.5	0.2			76
	21.2	7.2						56.4	1.3	0.001	32.6	0.8			76.7
	9.3	0.1						17.9	45.1	0.1	9.6	0.4			4.6
	19.9	2.2						3.3	77.8		9				72.1
	26.6	0.7						13.3	18.6		35.4				77.8
	1.9	0.04													54.8
	NEGATIVE: unengrafted samples assigned a value of 0.001 to allow placement on a log scale
	ED Fig 6b. Tissue distribution and lineages in cohort #1 - 3 multilineage engrafted recipients of iHSCs.
	Major thymic T cell subset distribution									T cell subsets in CD3+ and CD3- thymocytes
	CD4+	CD4+8+	CD8+	CD4-8-						THY TOTAL	CD3+	CD4+	CD4+8+	CD8+	CD4-8-	CD3-	CD4+	CD4+8+	CD8+	CD4-8-
	6.5	84.7	7.9	0.9						64.3	68.2	8.23	81.4	10.18	0.16	31.8	1.98	94.4	1.2	2.34
	12.7	67.5	3.6	16.2						41	29.9	13.1	82.1	4.5	0.3	70.1	22.5	55	1.6	20.9
	6.4	85.1	4.1	4.4						72.9	64.6	4.8	92.1	2.8	0.3	35.4	9	76.9	2.4	11.7
	15.8	7.7	60.5	15.9						66.2	75.7	19.8	9.2	70.5	0.4	24.3	0.9	6.7	33.6	58.8
	19.9	29	15.4	35.6						1.4	52	36.4	35.4	25.2	2.9	48	2.1	23.2	5.8	68.9
	17.7	72.7	3.2	6.3						6.1	17.2	30.2	56.4	11.7	1.7	82.8	14.1	77.2	1.5	7.1
	17.3	22.5	30.1	30.1						6.1	52.6	31.8	16.8	50.3	1.2	47.4	0.001	30.1	7.2	62.7
	9.5	79.7	6.9	3.9						29.3	68.4	2.9	88	9.2	0.001	31.6	22.3	63.4	2	12.3
	17.6	71.6	9.3	1.4						6.5	77.6	17.2	70.6	11.1	1.2	22.4	19.2	76.6	3.3	0.9

## Sheet: ED Fig 7
	ED Fig 7b. CD34 expression in RM TOM cells by flow cytometry correlated with VEGF concentration
		CD34+ fraction_d5			CD34+ fraction_d7			CD34+ fraction_d8			CD34+ fraction_d9
	V50	51.9	66.9	76.8	83.8	78.3	75.2	71.4	70	52.3	67.2	61.7	57.1
	V75	60.6	66	86.2	82.1	81	79	67.2	77.6	62.5	66.2	72	61.6
	V100	66.9	70.6	81.2	83.9	81.6	79.8	72.1	82.9	61.9	62.3	73.9	55.8
	V150	65.9	72.9	81.9	85.7	82.9	80.7	76.7	83.6	63.5	57.2	77.3	59.9
	d3-7 V50							71.7	66.5	61.8	73.5	62.8	82.4
	d3-7 V75							67.5	69.3	62.4	69.9	69.6	78.7
	d3-7V100							73	78.2	72.5	79.2	70.9	80.4
	d3-7V150							78.2	74.9	62.8	81.2	74.4	75.1
	ED Fig 7c. Percentage of RM TOM CXCR4+CD73lo/+ arterial cells, subsetted from CD34+ cells, by flow cytometry correlated with VEGF concentration.
		CXCR4+CD73+ fraction_d5			CXCR4+CD73+ fraction_d7			CXCR4+CD73+ fraction_d8			CXCR4+CD73+ fraction_d9
	V50	6.1	0.3	11.3	41.1	33.7	66.7	40.2	69.9	84.6	28	59.1	79.8
	V75	0.2	0.8	22.4	44.9	42.2	66.8	48.6	76.9	75.2	34.1	64	72
	V100	2.7	0.3	22.3	50.2	40.6	70.8	64.8	76.8	80	55	64.7	75.5
	V150	8.3	0.5	39	57.9	45.2	81.7	72.4	78.8	83.8	66.7	75.6	79.5
	d3-7 V50							20.4	26.7	58.4	6.9	12.3	32.4
	d3-7 V75							33.3	34.7	56.9	11.7	17.1	28.9
	d3-7V100							44.1	31.6	57.4	18.7	14.4	31
	d3-7V150							52.3	41.6	69.6	31.2	17.4	37.4
	ED Fig 7d. CD34 expression in PB5.1 cells by flow cytometry correlated with VEGF concentration.
		CD34+ fraction_d5			CD34+ fraction_d7			CD34+ fraction_d9			CD34+ fraction_d12
	V50	66.9	78.2	50.1	60.8	70.6	62.1	68.2	60.9	60.6	31.9	40.8	34.4
	V75	66.7	78.1	60.6	67.8	76.1	74.9	54.9	59.8	64.1	19.1	29.5	41.9
	V100	62.8	84.8	62.2	70.1	74.3	72.8	61.3	58.1	61.1	14.5	30.5	53.2
	V150	66	86.1	65.6	69	74.4	79.9	58.1	56.8	61	14.3	34.8	54.5
	d3-7 V50							66.3	81.6	40.8	85.8	77.9	44.6
	d3-7 V75							69.6	81.6	54	85.4		61.1
	d3-7V100							65.4	76	55.1	84.6	79.8	76.1
	d3-7V150							58.6	74.5	59.8	73.3	77.7	76.4
	ED Fig 7e. Percentage of PB5.1 CXCR4+CD73lo/+ arterial cells, subsetted from CD34+ cells, by flow cytometry correlated with VEGF concentration.
		CXCR4+CD73+ fraction_d5			CXCR4+CD73+ fraction_d7			CXCR4+CD73+ fraction_d9			CXCR4+CD73+ fraction_d12
	V50	13.3	17.1	2.2	80.5	45.5	33.5	70	63.3	52.9	26.1	42.4	50.9
	V75	25.2	18.2	1.6	83.1	58.3	52.6	82.7	72.5	56.1	48.6	64.2	41.7
	V100	39.6	24.2	2	87.9	41.4	41.2	90.1	71.7	61.8	74.2	58.3	54.1
	V150	60.2	25.1	2.8	92	53.7	59.1	91.1	82.5	75.5	80.8	62.6	65
	d3-7 V50							33.4	17.2	28.9	7.3	8.7	20.2
	d3-7 V75							46	21	28	3.8		14.7
	d3-7V100							47.8	28.8	21.1	7.7	9.8	12.8
	d3-7V150							73.1	40	24	11.1	13.8	14.8

## Sheet: ED Fig 8
	ED Fig 8e. Real time PCR analysis of differentiated samples of PB5.1 analyzed from d5 – 11 for the indicated arterial endothelium, retinoid signaling and hematopoietic genes.
		Arterial endothelium
			Day 5			Day 6			Day 7			Day 8 -VEGF			day 8 +VEGF			Day 9 -VEGF			day 9 +VEGF			Day 10 -VEGF			day 10 +VEGF			Day 11 -VEGF			day 11 +VEGF
		GJA5	-5.24	-5.4	-3.74	-3.67	-3.56	-2.6	-2.27	-3.96	-1.85	-1.98	-2.45	-1.97	-2.28	-3.72	-1.23	-2.26	-1.19	-2.66	-1.07	-1.93	-1.15	-2.55	-2.19	-2.35	-1.96	-3.87	-1.76	-2.25	-1.65	-2.65	-1.06	-2.98	-3.54
		CXCR4	-8.46	-4.92	-7.89	-2.85	-2.96	-4.97	-4.93	-3.98	-6	-4.23	-5.21	-6.02	-1.77	-3.32	-4.48	-4.49	-4.57	-6.49	-3.34	-4.33	-4.62	-4.52	-6.11	-6.3	-2.14	-3.41	-1.63	-4.95	-3.5	-6.83	-2.3	-3.39	-2.07
		DLL4	-4.47	-2.73	-4.55	-3.79	-2.18	-3.54	-4.16	-4.05	-4.24	-4.36	-4.17	-4.66	-2.7	-2.95	-3.6	-4.92		-5.44	-4.26	-3.46	-4.33	-5.6	-4.07	-6.47	-2.58	-2.95	-2.24	-5.78		-6.14	-4.58	-2.04	-1.93
		AGTR2	-15	-15	-10.9	-15	-14.7	-13.1	-11.64	-14.47	-10.6	-11.22	-12.77	-10.65	-13.6	-14.84	-10.36	-11.24	-11.3	-10.24	-11.94	-14.01	-9.86	-10.71	-12.71	-9.33	-15	-15	-14.52	-10.65	-10.62	-9.53	-13.64	-15	-14.34
		IL33	-12.12	-13.24	-12.03	-11.46	-11.36	-12.33	-10.13	-10.35	-11.41	-8.97	-8.46	-11.91	-9.31	-8.97	-11.63	-8	-7.45	-11.19	-8.71	-9.22	-9.54	-8.02	-7.19	-9.71	-8.77	-10.16	-11.78	-7.33	-6.04	-9.05	-10.27	-9.87	-12.87
		EDN1	-12.17	-13.33	-13.02	-11.72	-11.73	-11.95	-10.2	-12.56	-10.59	-9.91	-12.03	-10.8	-12.55	-12.81	-11.55	-9.71	-10.9	-9.34	-11.21	-12.34	-10.29	-10.95	-11.59	-10.61	-11.67	-12.19	-12.07	-9.77	-13.29	-10.03	-13.17	-11.55	-11.14
		Retinoid signaling
			Day 5			Day 6			Day 7			Day 8 -VEGF			day 8 +VEGF			Day 9 -VEGF			day 9 +VEGF			Day 10 -VEGF			day 10 +VEGF			Day 11 -VEGF			day 11 +VEGF
		ALDH1A1	-15	-15	-15	-15	-15	-15	-13.47	-14.88	-14.29	-13.54	-13.57	-12.67	-15	-14.44	-13.7	-12.88	-12.94	-12.3	-14.64	-13.31	-12.77	-13.14	-13.67	-11.24	-15	-15	-14.03	-12.18	-12.3	-10.77	-13.71	-13.35	-14.12
		ALDH1A2	-7.03	-4.95	-7.13	-7.15	-4.47	-7.21	-7.52	-5.47	-7.31	-8.37	-6.62	-7.95	-6.08	-5.03	-6.71	-8.97	-6.57	-8.87	-8.11	-6.17	-8.04	-9.81	-7.29	-10.14	-7.86	-5.97	-7.19	-10.25		-10.48	-9.38	-6.96	-8.281
		CYP26B1	-11.86	-10.17	-10.11	-12.59	-9.21	-10.79	-10.1	-9.97	-9.96	-10.21	-8.83	-8.76	-10.12	-8.7	-9.2	-9.47	-7.8	-9.99	-9.56	-8.15	-9.79	-9.94	-8.13	-10.99	-9.78	-9.19	-11.18	-10.48		-10.57	-11.21	-9.79	-14.191
		RARB	-7.74	-6.89	-6.97	-7.84	-5.79	-6.85	-7.57	-7.14	-7.91	-8.03	-7.64	-8.44	-6.64	-6.01	-7.34	-8.36	-7.63	-9.01	-8.23	-6.31	-8.1	-9	-6.8	-9.72	-8.29	-6.84	-7.75	-9.23		-9.57	-8.46	-7.04	-8.463
		Hematopoiesis
			Day 5			Day 6			Day 7			Day 8 -VEGF			day 8 +VEGF			Day 9 -VEGF			day 9 +VEGF			Day 10 -VEGF			day 10 +VEGF			Day 11 -VEGF			day 11 +VEGF
		CD34	-3.8	-3.75	-3.18	-2.75	-3.52	-3.41	-4.34	-4.22	-3.59	-4.2	-6.62	-3.88	-2.97	-4.1	-2.65	-3.62	-4.56	-3.68	-4.04	-6.37	-4	-3.6	-6.26	-2.63	-3.23	-4.04	-2.39	-3.28	-4.13	-1.76	-4.02	-3.76	-1.92
		HOXA9	-3.47	-5.57	-1.95	-4.45	-5.35	-3.37	-3.85	-5.91	-1.8	-3.73	-4.68	-2.21	-4.83	-5.67	-2.59	-4.32	-3.76	-2.67	-4.57	-5.28	-2.51	-4.71	-5.5	-2.31	-5.02	-6.95	-4.15	-4.6	-3.95	-3.06	-5.27	-6.11	-3.34
		RUNX1	-5.04	-6.53	-4.04	-5.35	-5.59	-4.01	-3.97	-7.27	-2.55	-3.47	-6.34	-1.98	-4.22	-7.53	-3.21	-3.38	-3.34	-2.47	-4.17	-6.81	-2.98	-3.29	-5.52	-2.01	-5.79	-8.34	-4.51	-3.14	-3.56	-2.48	-6.46	-9.06	-6.54
		HLF	-12.37	-12.55	-9.82	-10.48	-9.91	-8.45	-8.21	-9.41	-6.17	-6.96	-8.49	-5.29	-8.68	-9.28	-7.46	-6.12	-8.61	-5.65	-8.13	-8.59	-6.34	-5.74	-7.38	-4.3	-9.11	-8.98	-7.48	-5.62	-7.28	-4.04	-9.91	-8.27	-7.56

## Sheet: ED Fig 9
	ED Fig 9a. Paired samples of peripheral blood analyzed at 12 (PB12) and 16 weeks (PB16)
		RM TOM (cohort #4)				PB1.1 BFP (cohort #5)			PB5.1 (cohort #6)			PB10.5 (cohort #7)
		PB12	PB16			PB12	PB16		PB12	PB16		PB12	PB16
		0.001	0.001			0.1	0.2		16.1	49.7		0.2	0.1
		2	6.2			0.2	3.4		0.001	0.001		0.4	0.01
		40.9	39.7			5.5	11.8		0.001	0.02		0.2	0.6
		40.3	77.8			14.1	20.8		0.001	0.001
		0.001	0.001			2.9	1.7
		8	16			0.001	0.7
		1.5	3.2			3.8	4.5
		4.2	7.7			0.1	0.6
		0.1	0.2			0.4	2.6
		8	17.4
		0.02	0.1
		0.5	2
		0.3	1.7
		51.3	82.5
		47.6	73.6
		40.6	27.1
		17.4	35.6
		2	6.9
		3.3	12.2
		3.4	13
		8.8	16.7
		0.001	0.001
	NEGATIVE: negative blood samples assigned a value of 0.001 to allow placement on a log scale
	ED Fig 9b. Bone marrow engraftment in transplanted mice stratified by recipient sex.
		RM TOM (cohort #4)
	All mice	FEMALE	F M	F M/B	F T/B/M	F MLE	MALE	M M	M M/B	M T/B/M	M MLE
	0.0001	0.0001
	22.7						22.7		22.7
	0.0001						0.0001
	4.7						4.7				4.7
	1.9						1.9		1.9
	0.0001						0.0001
	0.0001						0.0001
	0.0001						0.0001
	6.8						6.8			3.1	6.8
	3.1						3.1
	67.2						67.2				67.2
	0.0001						0.0001
	89.1	89.1				89.1
	99.4	99.4				99.4
	0.0001	0.0001
	44.5						44.5				44.5
	2.4						2.4				2.4
	3.1						3.1				3.1
	19.7						19.7			19.7
	53.4						53.4				53.4
	22.3						22.3				22.3
	68.9	68.9				68.9
	66	66			66
	7.5	7.5			7.5
	11.5	11.5			11.5
	8.4	8.4				8.4
	92.3	92.3				92.3
	0.0001	0.0001
	0.1						0.1	0.1
	0.1						0.1				0.1
	54.1						54.1				54.1
	45.8						45.8				45.8
	0.0013						0.0013	0.0013
	0.0001						0.0001
	0.0001						0.0001
	0.0001						0.0001
	0.4						0.4	0.4
	99.7	99.7				99.7
	79.2	79.2				79.2
	89.2	89.2				89.2
	98.4	98.4				98.4
	39.6	39.6				39.6
	1.9						1.9			1.9
	3.6						3.6	3.6
	46.4						46.4				46.4
	50.7						50.7				50.7
	0.0001	0.0001
	96.2	96.2				96.2
	0.0001	0.0001
	99.2	99.2				99.2
	82.4	82.4			82.4
	0.0001						0.0001
	0.5						0.5				0.5
	0.02						0.02	0.02
	0.04						0.04			0.04
	72.7	72.7				72.7
	35						35				35
	96.5	96.5				96.5
	5.2	5.2		5.2
	0.03						0.03	0.03
	0.0001						0.0001
	0.5	0.5				0.5
	NEGATIVE: unengrafted samples assigned a value of 0.0001 to allow placement on a log scale
		PB1.1 BFP (cohort #5)								PB5.1 (cohort #6)							PB10.5 (cohort #7)
	All mice	FEMALE	F M	F MLE	MALE	M M	M MLE		All mice	FEMALE	F M	F MLE	MALE	M M		All mice	FEMALE	F M	F MB	F MLE	MALE	M M	M MLE
	25.3				25.3		25.3		0.5401	0.5401	0.5401					5.7343	5.7343		5.7343
	39.8				39.8		39.8		0.0132	0.0132	0.0132					3.598	3.598	3.598
	0.0001				0.0001				1.4369	1.4369	1.4369					2.5094	2.5094	2.5094
	34.6				34.6		34.6		0.0001				0.0001			77.9509	77.9509			77.9509
	6.9	6.9		6.9					95.5227	95.5227		95.5227				9.6699	9.6699			9.6699
	0.6	0.6	0.6						32.194	32.194		32.194				8.6489					8.6489		8.6489
	0.1	0.1	0.1						0.0001				0.0001			0.0146					0.0146	0.0146
	58	58		58					0.0001				0.0001			0.0493					0.0493	0.0493
	48.8				48.8		48.8		0.1426	0.1426	0.1426
	0.003				0.003	0.003			0.2078	0.2078	0.2078
	0.2	0.2	0.2						0.0001	0.0001
	0.0001	0.0001							0.9583	0.9583	0.9583
	65.7	65.7		65.7					54.7295	54.7295		54.7295
	79.8866	79.8866		79.8866					0.7999	0.7999		0.7999
	49.2687				49.2687		49.2687		0.2975				0.2975	0.2975
	65.2138				65.2138		65.2138
	49.0888	49.0888		49.0888
	1.447	1.447	1.447
	0.0001				0.0001
	0.0265				0.0265	0.0265
	1.1522	1.1522	1.1522
	4.1031	4.1031	4.1031
	0.0001				0.0001
	NEGATIVE: unengrafted samples assigned a value of 0.0001 to allow placement on a log scale
	ED Fig 9c. Bone marrow lineage distribution in MLE mice in cohort #4 - 7
		RM TOM (cohort #4)						PB1.1 BFP (cohort #5)						PB5.1 (cohort #6)
	ERY	B	T	MYE	STEM		ERY	B	T	M	STEM		ERY	B	T	M	STEM
	70.1	1.9	0.001	31.5	0.1		88.7	0.4	0.001	3	1		47.6	27.2	4.1	18.5	5.3
	12.7	52.1	0.001	15.9	2.8		83.8	0.3	0.001	7.6	1.9		0.6	59.9	0.001	19.2	0.5
	1.4	68.5	14.2	9.8	0.3		77.4	1.8	0.001	5	1.2		43.8	30.2	0.001	17.1	3.8
	0.3	74.6	5.6	18.4	0.2		67.1	6	0.001	7.9	0.5		8.5	46	0.001	40.3	5.2
	9.8	53.7	2.4	12.4	0.3		71.4	8.6	0.001	11.2	1.6
	12.1	60.4	0.001	14.2	0.9		49.4	21.1	0.1	21.8	5.1
	7.4	71.8	0.001	7.6	1.9		88.9	1.2	0.001	5.5	2.3
	0.4	68.5	0.001	21.9	0.2		25.2	33.1	0.001	26.8	1.3
	6.2	72.1	0.04	8.5	0.4		45.2	20.8	0.001	23.2	3.3
	0.7	89.1	0.001	1.9	0.03		83.7	0.8	0.001	7.9	3			PB10.5 (cohort #7)
	28.1	46.2	0.001	6.6	0.2		80.1	1.5	0.001	10.2	1.5
	3.6	1	28.7	48.4	0.2								ERY	B	T	M	STEM
	4.6	58.8	1.2	3.9	0.1								13.2	34.8	0.001	37	7.2
	46.8	22.2	13	13.4	0.7								12.3	1.4	0.001	84.6	0.001
	54.7	18.3	6.5	10	0.4								36.7	15.9	0.001	14	1.8
	55.6	25.3	1.4	22.5	2
	15.1	48.8	17.1	16.4	0.4
	35.3	27.7	13.6	11.4	0.7
	2.5	65.9	2.3	17	0.5
	23.8	52	34.8	25.9	0.7
	15.1	25.9	0.3	8.7	0.6
	4.1	65	0.2	6.9	0.2
	1.9	80.9	1.7	15.9	1.5
	32.4	28.2	15.3	11.3	0.3
	17.7	41.2	24.5	7.6	0.4
	12	21.6	44.5	16.6	0.4
	1.3	21.4	0.001	11.6	1.5
	29.9	40.1	0.9	48.1	0.5
	26.4	14.4	43.8	16.7	0.1
	16	18.5
	NEGATIVE: negative samples assigned a value of 0.001 to allow placement on a log scale
	ED Fig 9d. Spleen lineage distribution in MLE mice in cohort #4 - 7
		RM TOM (cohort #4)			PB1.1 BFP (cohort #5)				PB5.1 (cohort #6)			PB10.5 (cohort #7)
		B	T		B	T	Ery		B	T		B	T
		34.7	0.001		7	0.001	22.3		75.3	9.2		74.2	0.001
		36.7	55.6		4.2	0.001	42.2		57.5	0.001		55.6	11.1
		45.7	33.1		7.9	0.001	48.6		70.3	0.001		53	0.001
		68.2	16.6		19.1	0.001
		77.5	0.001		10.5	2.8
		47.6	0.001		24.4	0.1	7.2
		67.5	0.001		3	0.001	50.5
		77.5	1.1		22.5	0.001	4
		77.9	0.1		17.7	0.2	28.3
		81	0.001		2	0.001
		2.2	93.5		10.8	0.001	27.5
		74	19.6
		12.4	71.6
		68	0.3
		70.1	0.001
		66.1	14.2
		59.1	32.7
		31.1	58
		76.7	11.4
		39.2	30.7
		69.2	14.1
		70.9	6.9
		71	12.4
		29.3	28.2
		24.1	17
		30	55.9
		65.9	0.4
		17.8	68.1
		38	4.8
	NEGATIVE: negative samples assigned a value of 0.001 to allow placement on a log scale
	ED Fig 9e. T cell subsets and B cells in mediastinal lymphoid tissue, comprising thymus and lymph node tissue in MLE mice in cohort #4.
		CD4+	CD4+8+	CD8+	CD4-8-	CD19+
		21.3	33.5	38.9	6.3
		10.8	0.001	24.2	64.6	41
		15.6	0.6	79.2	4.6	5.2
		0.001	36.3	0	60.1
		9.2	52.4	18.8	9.6	4.8
		18	26.3	22.9	32.7	34
		2.5	1.8	10.6	85.2	8
		20.8	0.001	64.4	14.9	14.8
		5	8.8	3.7	82.4	73.2
		0.001	0.001	5.1	94.9
		18.4	0.6	73	8
		6.7	0.3	71.2	21.8	9.3
		6.8	0.8	61.6	30.8	24
		2.8	0.001	21.7	64.2	56.3
		9.3	1.4	86.3	3	2.4
		28.8	3.8	65.1	2.2	1.2
		26.1	2	46.6	25.4	20.3
		25	6.5	60.7	7.8
		13.4	3.6	80.5	2.6	0.001
		4.2	0.4	93.2	2.1
		24.8	35.3	35.3	4.5	0.001
		10.5	0.001	75.6	14
	NEGATIVE: negative samples assigned a value of 0.001 to allow placement on a log scale

[truncated: 1 more sheets: ED Fig 10]
